# Supplementary material for: Characterization of the cork oak transcriptome dynamics during acorn development
Source: BMC Plant Biol. 2015 Jun 25;15:158. doi: 10.1186/s12870-015-0534-1 (PMC4479327; doi:10.1186/s12870-015-0534-1)
Supplement: Additional file 1: File S1. — Quercus suber transcript classification and predicted function. Annotation and classification of the assembled transcripts using Full Lengther Next scripts and functional annotation using the Uniprot database. Annotation and characterization (against the motifs databases from EBI Interpro) of the transcripts specific to the cork oak acorn. [file 12870_2015_534_MOESM1_ESM.xls]

## Sheet: Qsuber
TRANSCRIPT	TRANSCRIPT LENGTH	Uniprot_id	db_name	CLASSIFICATION	ORFprediction	e_value	percent Identity	protein_length	s_length	Observations	frame	ORF_start	ORF_end	s_start	s_end	Uniprot Description
Contig601	2194	B9SUH2	tr_plants	C-terminus		0	76.5996	570	637	query sequence is shorter than target: 570 - 637	-3	2192	483	100	636	tr=Putative uncharacterized protein; Ricinus communis (Castor bean).
Contig605	2278	Q8RWI9	sp_plants	C-terminus		0	73.3533	667	691	query sequence is shorter than target: 667 - 691	1	1	2001	24	690	sp=ABC transporter G family member 15; Arabidopsis thaliana (Mouse-ear cress).
Contig606	3090	B9REZ6	tr_plants	C-terminus		0	69.4054	921	991	query sequence is shorter than target: 921 - 991	1	1	2763	65	981	tr=Breast carcinoma amplified sequence, putative; Ricinus communis (Castor bean).
Contig612	3670	Q94FB9	sp_plants	C-terminus		0	79.9331	1197	1337	query sequence is shorter than target: 1197 - 1337	2	2	3589	147	1334	sp=ABC transporter D family member 1; Arabidopsis thaliana (Mouse-ear cress).
Contig613	2236	D7SNT6	tr_plants	C-terminus		0	43.8926	656	797	query sequence is shorter than target: 656 - 797	-1	2236	269	69	796	tr=Putative uncharacterized protein; Vitis vinifera (Grape).
Contig625	2383	Q8S9K3	sp_plants	C-terminus		0	49.7099	750	758		3	3	2249	128	755	sp=Zinc finger protein VAR3, chloroplastic; Arabidopsis thaliana (Mouse-ear cress).
Contig626	2378	Q84W65	sp_plants	C-terminus		0	34.0909	691	371	query sequence is longer than target: 691 - 371	1	1	2073	86	212	sp=SufE-like protein, chloroplastic; Arabidopsis thaliana (Mouse-ear cress).
Contig629	2870	D7UCV4	tr_plants	C-terminus		0	72.4349	716	2065	query sequence is shorter than target: 716 - 2065	-3	2868	721	1407	2059	tr=Putative uncharacterized protein; Vitis vinifera (Grape).
Contig634	1853	P93002	sp_plants	C-terminus		0	55.2182	555	593	query sequence is shorter than target: 555 - 593	1	1	1665	43	562	sp=Regulatory protein NPR1; Arabidopsis thaliana (Mouse-ear cress).
Contig638	2692	I1JF08	tr_plants	C-terminus		0	63.7288	854	1452	Separated hits, possible frame ERROR between 884 and 928, query sequence is shorter than target: 854 - 1452	3	3	2564	626	1452	tr=Uncharacterized protein; Glycine max (Soybean) (Glycine hispida).
Contig642	5145	Q9ZNZ7-2	sp_plants	C-terminus		0	84.7362	1588	1622	query sequence is shorter than target: 1588 - 1622	1	1	4764	31	1622	Isoform 2 of Ferredoxin-dependent glutamate synthase 1, chloroplastic OS=Arabidopsis thaliana GN=GLU1
Contig648	2076	Q9SRW9	sp_plants	C-terminus		0	88.2545	612	1181	query sequence is shorter than target: 612 - 1181	-1	2074	239	570	1181	sp=Cellulose synthase-like protein D5; Arabidopsis thaliana (Mouse-ear cress).
Contig672	3847	B9GRA7	tr_plants	C-terminus		0	84.9515	1233	1513	query sequence is shorter than target: 1233 - 1513	-3	3845	147	278	1513	tr=Predicted protein; subsp. trichocarpa).
Contig683	2719	P43298	sp_plants	C-terminus		0	50.7246	838	942	Overlapping hits, possible frame ERROR between 211 and 210, and possible frame ERROR between 794 and 856, and possible frame ERROR between 1056 and 1225, query sequence is shorter than target: 838 - 942	-2	2716	204	98	942	sp=Probable receptor protein kinase TMK1; Arabidopsis thaliana (Mouse-ear cress).
Contig684	4403	Q8LL04	sp_plants	C-terminus		0	45.614	1175	1241	Separated hits, possible frame ERROR between 613 and 916, query sequence is shorter than target: 1175 - 1241	2	2	3525	183	1239	sp=RNA polymerase II C-terminal domain phosphatase-like 3; Arabidopsis thaliana (Mouse-ear cress).
Contig687	2004	D7T690	tr_plants	C-terminus		0	77.1959	617	906	query sequence is shorter than target: 617 - 906	-1	2004	154	288	879	tr=Putative uncharacterized protein; Vitis vinifera (Grape).
Contig692	1384	D7SJN5	tr_plants	C-terminus		0	78.0679	389	457	query sequence is shorter than target: 389 - 457	-3	1382	216	75	457	tr=Putative uncharacterized protein; Vitis vinifera (Grape).
Contig695	1847	D7TUE6	tr_plants	C-terminus		0	66.4966	586	632	query sequence is shorter than target: 586 - 632	-1	1847	90	52	632	tr=Putative uncharacterized protein; Vitis vinifera (Grape).
Contig704	2613	Q8RWW0	sp_plants	C-terminus		0	54.6529	703	744	query sequence is shorter than target: 703 - 744	-1	2611	503	95	740	sp=Receptor-like serine/threonine-protein kinase ALE2; Arabidopsis thaliana (Mouse-ear cress).
Contig705	2599	F6HSQ4	tr_plants	C-terminus		0	81.3842	841	1183	query sequence is shorter than target: 841 - 1183	3	3	2525	344	1179	tr=Putative uncharacterized protein; Vitis vinifera (Grape).
Contig709	2044	Q9SHS7	sp_plants	C-terminus		0	92.6471	559	1006	Unexpected stop codon in the beginning of query sequence, query sequence is shorter than target: 559 - 1006	3	3	1676	465	1006	sp=Serine/threonine-protein phosphatase BSL3; Arabidopsis thaliana (Mouse-ear cress).
Contig715	2071	B9T4G6	tr_plants	C-terminus		0	63.4391	596	749	query sequence is shorter than target: 596 - 749	-2	2070	283	161	746	tr=Putative uncharacterized protein; Ricinus communis (Castor bean).
Contig724	1782	B9N7P3	tr_plants	C-terminus		0	65.5914	464	717	query sequence is shorter than target: 464 - 717	2	2	1393	266	717	tr=Predicted protein; subsp. trichocarpa).
Contig726	2000	Q9FY48	sp_plants	C-terminus		0	65.5329	486	1625	Unexpected stop codon in the beginning of query sequence, query sequence is shorter than target: 486 - 1625	-3	1996	542	1184	1624	sp=E3 ubiquitin-protein ligase KEG; Arabidopsis thaliana (Mouse-ear cress).
Contig731	2821	Q9SL02	sp_plants	C-terminus		0	77.5095	796	1316	Unexpected stop codon in the beginning of query sequence, query sequence is shorter than target: 796 - 1316	-2	2818	434	530	1316	sp=DNA repair protein RAD50; Arabidopsis thaliana (Mouse-ear cress).
Contig748	1335	Q0WQG8	sp_plants	C-terminus		0	86.7188	383	467	query sequence is shorter than target: 383 - 467	-3	1331	186	85	467	sp=GPCR-type G protein 2; Arabidopsis thaliana (Mouse-ear cress).
Contig755	3811	Q39008	sp_plants	C-terminus		0	47.3684	1245	608	query sequence is longer than target: 1245 - 608	-1	3809	75	513	588	sp=Mitogen-activated protein kinase kinase kinase 1; Arabidopsis thaliana (Mouse-ear cress).
Contig785	2527	B9R920	tr_plants	C-terminus		0	79.3304	679	721	query sequence is shorter than target: 679 - 721	2	2	2038	36	721	tr=tRNA ligase, putative; Ricinus communis (Castor bean).
Contig790	1030	Q84K34	sp_plants	C-terminus		0	41.5966	298	349	query sequence is shorter than target: 298 - 349	-2	1027	137	103	340	sp=E3 ubiquitin-protein ligase SINA-like 10; Arabidopsis thaliana (Mouse-ear cress).
Contig791	2779	B9HES0	tr_plants	C-terminus		0	83.6389	721	744	query sequence is shorter than target: 721 - 744	2	2	2164	23	729	tr=Predicted protein; subsp. trichocarpa).
Contig403	4345	F6GT29	tr_plants	C-terminus		0	54.8023	1309	1641	Separated hits, possible frame ERROR between 696 and 726, Unexpected stop codon in the beginning of query sequence, query sequence is shorter than target: 1309 - 1641	-1	4344	419	396	1641	tr=Putative uncharacterized protein; Vitis vinifera (Grape).
Contig404	3260	B9RKQ2	tr_plants	C-terminus		0	84.7239	990	1047	Overlapping hits, possible frame ERROR between 2523 and 2502, and possible frame ERROR between 2828 and 2864, query sequence is shorter than target: 990 - 1047	1	1	2968	56	1047	tr=Site-1 protease, putative; Ricinus communis (Castor bean).
Contig418	4756	Q3Y8L7	sp_plants	C-terminus		0	24.537	447	446	Unexpected stop codon in the beginning of query sequence,	3	3	1340	178	356	sp=Outer row dynein assembly protein 16; Chlamydomonas reinhardtii (Chlamydomonas smithii).
Contig421	2542	Q9SZL8	sp_plants	C-terminus		0	79.6982	768	788	query sequence is shorter than target: 768 - 788	1	1	2304	67	788	sp=Protein FAR1-RELATED SEQUENCE 5; Arabidopsis thaliana (Mouse-ear cress).
Contig424	2584	B9SIV5	tr_plants	C-terminus		0	86.7061	679	809	query sequence is shorter than target: 679 - 809	-3	2582	546	133	809	tr=Putative uncharacterized protein; Ricinus communis (Castor bean).
Contig427	1576	C0LGS3	sp_plants	C-terminus		0	49.6	494	768	query sequence is shorter than target: 494 - 768	1	1	1482	260	752	sp=Probable LRR receptor-like serine/threonine-protein kinase At4g37250; Arabidopsis thaliana (Mouse-ear cress).
Contig430	1927	P37107	sp_plants	C-terminus		0	88.0658	547	564	query sequence is shorter than target: 547 - 564	3	3	1640	79	564	sp=Signal recognition particle 54 kDa protein, chloroplastic; Arabidopsis thaliana (Mouse-ear cress).
Contig433	1791	Q8VZP6	sp_plants	C-terminus		0	71.9178	463	497	query sequence is shorter than target: 463 - 497	3	3	1388	60	497	sp=Putative glucuronosyltransferase PGSIP8; Arabidopsis thaliana (Mouse-ear cress).
Contig439	2571	Q9SGP2	sp_plants	C-terminus		0	72.6368	799	996	query sequence is shorter than target: 799 - 996	1	1	2397	194	996	sp=Receptor-like protein kinase HSL1; Arabidopsis thaliana (Mouse-ear cress).
Contig452	1317	O24621	sp_plants	C-terminus		0	64.966	339	571	query sequence is shorter than target: 339 - 571	3	3	1016	277	570	sp=RNA polymerase sigma factor sigC; Arabidopsis thaliana (Mouse-ear cress).
Contig456	2581	F6HQX3	tr_plants	C-terminus		0	52.3077	755	915	Warning!, query query overlaps and the target is separated, query sequence is shorter than target: 755 - 915	1	1	2263	113	915	tr=Putative uncharacterized protein; Vitis vinifera (Grape).
Contig457	2848	Q5YLB4	sp_plants	C-terminus		0	87.4277	689	731	query sequence is shorter than target: 689 - 731	2	2	2065	40	731	sp=DNA gyrase subunit B, chloroplastic/mitochondrial; Nicotiana benthamiana.
Contig466	2458	Q9LTB2	sp_plants	C-terminus		0	67.7778	728	1071	query sequence is shorter than target: 728 - 1071	2	2	2182	365	1066	sp=Methionine S-methyltransferase; Arabidopsis thaliana (Mouse-ear cress).
Contig468	1367	P93107	sp_plants	C-terminus		0	22.6837	392	606	Unexpected stop codon in the beginning of query sequence, query sequence is shorter than target: 392 - 606	2	2	1174	300	602	sp=Flagellar WD repeat-containing protein Pf20; Chlamydomonas reinhardtii (Chlamydomonas smithii).
Contig475	3754	F6HXQ3	tr_plants	C-terminus		0	50	1130	1257	Overlapping hits, possible frame ERROR between 1632 and 1625, query sequence is shorter than target: 1130 - 1257	1	1	3388	251	1257	tr=Putative uncharacterized protein; Vitis vinifera (Grape).
Contig477	2804	I1KDM6	tr_plants	C-terminus		0	79.4326	308	420	query sequence is shorter than target: 308 - 420	-3	2802	1879	113	394	tr=Uncharacterized protein; Glycine max (Soybean) (Glycine hispida).
Contig494	3507	Q8GUQ5	sp_plants	C-terminus		0	33.0357	1057	1207	query sequence is shorter than target: 1057 - 1207	-1	3505	335	185	1204	sp=Brassinosteroid LRR receptor kinase; Solanum lycopersicum (Tomato) (Lycopersicon esculentum).
Contig495	2758	F6H6I2	tr_plants	C-terminus		0	53.2172	814	1143	Unexpected stop codon in the beginning of query sequence, query sequence is shorter than target: 814 - 1143	-1	2758	317	390	1131	tr=Putative uncharacterized protein; Vitis vinifera (Grape).
Contig498	1841	Q7G6K7	sp_plants	C-terminus		0	81.4815	447	1234	query sequence is shorter than target: 447 - 1234	-1	1839	499	833	1209	sp=Formin-like protein 3; Oryza sativa subsp. japonica (Rice).
Contig511	2373	F6HG32	tr_plants	C-terminus		0	59.2824	653	1774	query sequence is shorter than target: 653 - 1774	-2	2372	414	1132	1761	tr=Putative uncharacterized protein; Vitis vinifera (Grape).
Contig513	2870	Q9LNQ4	sp_plants	C-terminus		0	75.9179	931	1216	query sequence is shorter than target: 931 - 1216	-1	2868	76	300	1200	sp=Putative phospholipid-transporting ATPase 4; Arabidopsis thaliana (Mouse-ear cress).
Contig516	4594	B9S0C4	tr_plants	C-terminus		0	83.4802	1425	1722	Overlapping hits, possible frame ERROR between 2726 and 2725, query sequence is shorter than target: 1425 - 1722	-3	4590	318	310	1722	tr=Putative uncharacterized protein; Ricinus communis (Castor bean).
Contig528	2280	O64793	sp_plants	C-terminus		0	43.5021	739	818	query sequence is shorter than target: 739 - 818	-1	2278	62	79	785	sp=G-type lectin S-receptor-like serine/threonine-protein kinase At1g67520; Arabidopsis thaliana (Mouse-ear cress).
Contig531	1794	F6H969	tr_plants	C-terminus		0	65.7205	464	571	query sequence is shorter than target: 464 - 571	3	3	1394	113	565	tr=Putative uncharacterized protein; Vitis vinifera (Grape).
Contig532	2851	Q9FGI1	sp_plants	C-terminus		0	43.75	751	1873	query sequence is shorter than target: 751 - 1873	1	1	2253	1133	1872	sp=E3 ubiquitin-protein ligase listerin; Arabidopsis thaliana (Mouse-ear cress).
Contig535	3447	P93733	sp_plants	C-terminus		0	76.7991	1039	1083	query sequence is shorter than target: 1039 - 1083	-3	3443	330	169	1083	sp=Phospholipase D beta 1; Arabidopsis thaliana (Mouse-ear cress).
Contig557	4385	O04716	sp_plants	C-terminus		0	58.8486	1293	1324	Separated hits, possible frame ERROR between 1485 and 1533, Unexpected stop codon in the beginning of query sequence, query sequence is shorter than target: 1293 - 1324	1	1	3878	85	1281	sp=DNA mismatch repair protein MSH6; Arabidopsis thaliana (Mouse-ear cress).
Contig562	2363	Q0WVX5	sp_plants	C-terminus		0	44.2688	652	1040	Unexpected stop codon in the beginning of query sequence, query sequence is shorter than target: 652 - 1040	-1	2361	406	539	1026	sp=Probable starch synthase 4, chloroplastic/amyloplastic; Arabidopsis thaliana (Mouse-ear cress).
Contig563	1657	B9RSF1	tr_plants	C-terminus		0	87.619	444	565	Unexpected stop codon in the beginning of query sequence, query sequence is shorter than target: 444 - 565	3	3	1334	146	565	tr=ATP-dependent clp protease ATP-binding subunit clpx, putative; Ricinus communis (Castor bean).
Contig565	2691	B9RWS5	tr_plants	C-terminus		0	45.3125	798	810	ERROR#3, very serious frame error, Overlapping hits, possible frame ERROR between 385 and 381, and overlapping frame ERROR between 1190 and 1183,	2	2	2394	70	810	tr=Triacylglycerol lipase, putative; Ricinus communis (Castor bean).
Contig568	1442	F6HPK1	tr_plants	C-terminus		0	79.1781	370	439	query sequence is shorter than target: 370 - 439	-1	1442	333	73	437	tr=Putative uncharacterized protein; Vitis vinifera (Grape).
Contig571	1846	F6HU99	tr_plants	C-terminus		0	72.818	401	422	query sequence is shorter than target: 401 - 422	-3	1844	642	34	421	tr=Putative uncharacterized protein; Vitis vinifera (Grape).
Contig575	1975	E4Z8N7	tr_plants	C-terminus		0	69.8384	589	629	query sequence is shorter than target: 589 - 629	-3	1973	207	40	595	tr=Putative transducin family protein / WD-40 repeat family protein; Malus domestica (Apple) (Pyrus malus).
Contig577	1819	Q9SW44	sp_plants	C-terminus		0	73.262	591	626	query sequence is shorter than target: 591 - 626	-2	1816	47	51	610	sp=DEAD-box ATP-dependent RNA helicase 16; Arabidopsis thaliana (Mouse-ear cress).
Contig587	632	B9RIQ4	tr_plants	C-terminus		0	89.4737	58	835	query sequence is shorter than target: 58 - 835	3	3	176	779	835	tr=ATP binding protein, putative; Ricinus communis (Castor bean).
Contig588	3273	Q9LJF3	sp_plants	C-terminus		0	30.3125	915	1164	query sequence is shorter than target: 915 - 1164	1	1	2745	249	1164	sp=Receptor-like protein kinase BRI1-like 3; Arabidopsis thaliana (Mouse-ear cress).
Contig597	1559	P25776	sp_plants	C-terminus		0	50.1272	419	458	query sequence is shorter than target: 419 - 458	-2	1556	303	36	425	sp=Oryzain alpha chain; Oryza sativa subsp. japonica (Rice).
Contig600	3402	Q9LJL3	sp_plants	C-terminus		0	80.9335	1039	1080	query sequence is shorter than target: 1039 - 1080	-3	3398	285	77	1080	sp=Presequence protease 1, chloroplastic/mitochondrial; Arabidopsis thaliana (Mouse-ear cress).
Contig201	3853	Q42510	sp_plants	C-terminus		0	74.4538	1133	1451	Separated hits, possible frame ERROR between 1782 and 1790, query sequence is shorter than target: 1133 - 1451	1	1	3397	326	1447	sp=Pattern formation protein EMB30; Arabidopsis thaliana (Mouse-ear cress).
Contig205	2984	F6HGX9	tr_plants	C-terminus		0	75.3247	961	1545	Overlapping hits, possible frame ERROR between 231 and 231, query sequence is shorter than target: 961 - 1545	-1	2983	102	577	1533	tr=Putative uncharacterized protein; Vitis vinifera (Grape).
Contig208	2542	Q9SHI1	sp_plants	C-terminus		0	80.6686	691	1026	query sequence is shorter than target: 691 - 1026	-2	2539	470	344	1026	sp=Translation initiation factor IF-2, chloroplastic; Arabidopsis thaliana (Mouse-ear cress).
Contig213	4047	I1JGY6	tr_plants	C-terminus		0	75.5319	1219	1234		3	3	3659	38	1234	tr=Uncharacterized protein; Glycine max (Soybean) (Glycine hispida).
Contig217	2544	Q3Y8L7	sp_plants	C-terminus		0	23.1672	784	446	query sequence is longer than target: 784 - 446	-1	2542	191	92	418	sp=Outer row dynein assembly protein 16; Chlamydomonas reinhardtii (Chlamydomonas smithii).
Contig221	6338	Q9SGH2	sp_plants	C-terminus		0	43.8806	1973	2176	Separated hits, possible frame ERROR between 954 and 1383, query sequence is shorter than target: 1973 - 2176	1	1	5918	255	2175	sp=Methyl-CpG-binding domain-containing protein 9; Arabidopsis thaliana (Mouse-ear cress).
Contig222	2394	B9GVH5	tr_plants	C-terminus		0	44.4748	795	828	Unexpected stop codon in the beginning of query sequence, query sequence is shorter than target: 795 - 828	2	2	2386	117	821	tr=Predicted protein; subsp. trichocarpa).
Contig223	4076	Q9LTT8	sp_plants	C-terminus		0	61.6064	1296	1344	query sequence is shorter than target: 1296 - 1344	-3	4072	188	145	1344	sp=Enhancer of mRNA-decapping protein 4; Arabidopsis thaliana (Mouse-ear cress).
Contig225	4135	A5AQT2	tr_plants	C-terminus		0	92.003	1312	1916	query sequence is shorter than target: 1312 - 1916	-3	4133	198	605	1916	tr=Putative uncharacterized protein; Vitis vinifera (Grape).
Contig230	1997	Q9T0G7	sp_plants	C-terminus		0	65.9498	595	650	query sequence is shorter than target: 595 - 650	2	2	1783	126	650	sp=Probable histone-lysine N-methyltransferase, H3 lysine-9 specific SUVH9; Arabidopsis thaliana (Mouse-ear cress).
Contig234	2510	O22938	sp_plants	C-terminus		0	79.2627	652	890	query sequence is shorter than target: 652 - 890	-3	2506	554	238	888	sp=Leucine-rich repeat receptor-like tyrosine-protein kinase At2g41820; Arabidopsis thaliana (Mouse-ear cress).
Contig242	2386	Q93YU5	sp_plants	C-terminus		0	75.7853	763	1053	query sequence is shorter than target: 763 - 1053	-1	2384	96	302	1053	sp=Probable exocyst complex component 4; Arabidopsis thaliana (Mouse-ear cress).
Contig247	2605	Q8RXH2	sp_plants	C-terminus		0	72.0588	677	716	query sequence is shorter than target: 677 - 716	2	2	2029	38	715	sp=Nuclear pore complex protein Nup85; Arabidopsis thaliana (Mouse-ear cress).
Contig250	1971	Q9LZM8	sp_plants	C-terminus		0	47.7756	541	575	Unexpected stop codon in the beginning of query sequence, query sequence is shorter than target: 541 - 575	3	3	1622	95	575	sp=BEL1-like homeodomain protein 9; Arabidopsis thaliana (Mouse-ear cress).
Contig251	3242	P43298	sp_plants	C-terminus		0	61.2798	905	942	No stop codon before M and M found is too far from target M, query sequence is shorter than target: 905 - 942	2	113	2824	28	942	sp=Probable receptor protein kinase TMK1; Arabidopsis thaliana (Mouse-ear cress).
Contig262	2409	Q9FYT6	sp_plants	C-terminus		0	44.2013	580	715	query sequence is shorter than target: 580 - 715	3	3	1739	291	703	sp=Chloroplastic group IIA intron splicing facilitator CRS1, chloroplastic; Zea mays (Maize).
Contig267	3543	Q9LRE6	sp_plants	C-terminus		0	29.5343	1044	1105	query sequence is shorter than target: 1044 - 1105	1	1	3132	345	1093	sp=DNA polymerase delta catalytic subunit; Oryza sativa subsp. japonica (Rice).
Contig277	2716	D7SXK2	tr_plants	C-terminus		0	78.9474	805	1748	Overlapping hits, possible frame ERROR between 116 and 86, query sequence is shorter than target: 805 - 1748	-3	2713	303	961	1694	tr=Putative uncharacterized protein; Vitis vinifera (Grape).
Contig302	3273	F6HPK2	tr_plants	C-terminus		0	59.5685	1036	1709	query sequence is shorter than target: 1036 - 1709	2	2	3109	646	1709	tr=Putative uncharacterized protein; Vitis vinifera (Grape).
Contig310	2602	F6HAC9	tr_plants	C-terminus		0	86.1607	818	1814	Overlapping hits, possible frame ERROR between 674 and 665, query sequence is shorter than target: 818 - 1814	3	3	2452	1000	1813	tr=Putative uncharacterized protein; Vitis vinifera (Grape).
Contig319	2998	I1K4S6	tr_plants	C-terminus		0	82.8905	942	1419	query sequence is shorter than target: 942 - 1419	-1	2998	173	479	1419	tr=Uncharacterized protein; Glycine max (Soybean) (Glycine hispida).
Contig320	2566	Q9S9U0	sp_plants	C-terminus		0	79.6196	716	1768	Warning!, query query overlaps and the target is separated, query sequence is shorter than target: 716 - 1768	-3	2562	419	950	1767	sp=Callose synthase 11; Arabidopsis thaliana (Mouse-ear cress).
Contig327	6144	B9S4P2	tr_plants	C-terminus		0	83.3063	1853	3591	query sequence is shorter than target: 1853 - 3591	-3	6142	584	1743	3591	tr=Putative uncharacterized protein; Ricinus communis (Castor bean).
Contig329	6380	Q9SNC6	sp_plants	C-terminus		0	29.703	1975	660	query sequence is longer than target: 1975 - 660	-1	6378	454	390	585	sp=U-box domain-containing protein 13; Arabidopsis thaliana (Mouse-ear cress).
Contig332	4666	F6GTV8	tr_plants	C-terminus		0	62.9921	1367	1392	Separated hits, possible frame ERROR between 3743 and 3755, query sequence is shorter than target: 1367 - 1392	-3	4663	567	58	1392	tr=Putative uncharacterized protein; Vitis vinifera (Grape).
Contig335	3926	Q9SIV5	sp_plants	C-terminus		0	71.1111	1133	1773	Overlapping hits, possible frame ERROR between 137 and 109, query sequence is shorter than target: 1133 - 1773	-3	3922	526	842	1379	sp=Zinc finger CCCH domain-containing protein 19; Arabidopsis thaliana (Mouse-ear cress).
Contig337	2638	Q9T041	sp_plants	C-terminus		0	56.6502	802	864	query sequence is shorter than target: 802 - 864	-3	2634	232	134	864	sp=Microtubule-associated protein TORTIFOLIA1; Arabidopsis thaliana (Mouse-ear cress).
Contig338	1895	B7ZWR6	sp_plants	C-terminus		0	62.697	573	554		3	3	1718	18	553	sp=Outer envelope protein 61, chloroplastic; Arabidopsis thaliana (Mouse-ear cress).
Contig346	2284	Q9LI83	sp_plants	C-terminus		0	73.9683	639	1202	query sequence is shorter than target: 639 - 1202	-1	2282	366	558	1187	sp=Phospholipid-transporting ATPase 10; Arabidopsis thaliana (Mouse-ear cress).
Contig350	2221	O22907	sp_plants	C-terminus		0	84.4444	728	760	Overlapping hits, possible frame ERROR between 1296 and 1289, query sequence is shorter than target: 728 - 760	-1	2219	38	80	759	sp=DEAD-box ATP-dependent RNA helicase 24; Arabidopsis thaliana (Mouse-ear cress).
Contig351	4510	Q9M3B9	sp_plants	C-terminus		0	86.4824	1352	1408	query sequence is shorter than target: 1352 - 1408	3	3	4055	73	1408	sp=ABC transporter B family member 20; Arabidopsis thaliana (Mouse-ear cress).
Contig355	2105	Q42510	sp_plants	C-terminus		0	79.5645	606	1451	query sequence is shorter than target: 606 - 1451	-1	2103	286	863	1451	sp=Pattern formation protein EMB30; Arabidopsis thaliana (Mouse-ear cress).
Contig371	3092	O22941	sp_plants	C-terminus		0	33.0463	918	970	query sequence is shorter than target: 918 - 970	-2	3089	339	49	961	sp=Zinc-metallopeptidase, peroxisomal; Arabidopsis thaliana (Mouse-ear cress).
Contig388	1462	D7U7F7	tr_plants	C-terminus		0	79.2494	470	659	Unexpected stop codon in the beginning of query sequence, query sequence is shorter than target: 470 - 659	-1	1462	53	208	656	tr=Putative uncharacterized protein; Vitis vinifera (Grape).
Contig394	2069	B9T2A0	tr_plants	C-terminus		0	74.5033	597	864	query sequence is shorter than target: 597 - 864	-1	2069	279	264	863	tr=Putative uncharacterized protein; Ricinus communis (Castor bean).
Contig11	6462	Q8RXS6	sp_plants	C-terminus		0	47.1875	2012	1507	Unexpected stop codon in the beginning of query sequence, query sequence is longer than target: 2012 - 1507	-1	6460	425	573	889	sp=DNA helicase INO80; Arabidopsis thaliana (Mouse-ear cress).
Contig13	4184	F6H3Z7	tr_plants	C-terminus		0	46.0938	1266	1768	query sequence is shorter than target: 1266 - 1768	2	2	3799	438	1765	tr=Putative uncharacterized protein; Vitis vinifera (Grape).
Contig16	2934	Q38953	sp_plants	C-terminus		0	53.5117	942	1168	Unexpected stop codon in the beginning of query sequence, query sequence is shorter than target: 942 - 1168	-3	2930	108	556	1145	sp=Probable pre-mRNA-splicing factor ATP-dependent RNA helicase; Arabidopsis thaliana (Mouse-ear cress).
Contig17	5378	F4J5S1-2	sp_plants	C-terminus		0	36.9168	1704	1403	query sequence is longer than target: 1704 - 1403	-1	5376	265	766	1254	Isoform 2 of Clustered mitochondria protein OS=Arabidopsis thaliana GN=FMT
Contig30	2198	F6H6Z8	tr_plants	C-terminus		0	73.8924	646	1130	query sequence is shorter than target: 646 - 1130	-2	2197	260	491	1116	tr=Putative uncharacterized protein; Vitis vinifera (Grape).
Contig33	2410	F6HA08	tr_plants	C-terminus		0	78.2282	696	1763	Unexpected stop codon in the beginning of query sequence, query sequence is shorter than target: 696 - 1763	-2	2409	322	1101	1763	tr=Putative uncharacterized protein; Vitis vinifera (Grape).
Contig36	2028	Q8L3X9	sp_plants	C-terminus		0	70.1754	476	461	Separated hits, possible frame ERROR between 521 and 565, No stop codon before M and M found is too far from target M,	3	192	1616	36	460	sp=3-oxoacyl-[acyl-carrier-protein] synthase, mitochondrial; Arabidopsis thaliana (Mouse-ear cress).
Contig40	3389	H3K2Y6	sp_plants	C-terminus		0	58.9971	996	2235	query sequence is shorter than target: 996 - 2235	-1	3387	400	1244	2235	sp=Mediator of RNA polymerase II transcription subunit 12; Arabidopsis thaliana (Mouse-ear cress).
Contig47	6060	Q6EVK6	sp_plants	C-terminus		0	67.9006	1959	2193	query sequence is shorter than target: 1959 - 2193	1	1	5877	88	2193	sp=ATP-dependent helicase BRM; Arabidopsis thaliana (Mouse-ear cress).
Contig50	3565	B9H2Q0	tr_plants	C-terminus		0	79.0698	1032	1070	query sequence is shorter than target: 1032 - 1070	1	1	3096	41	1070	tr=Predicted protein; subsp. trichocarpa).
Contig51	3891	F6HTE6	tr_plants	C-terminus		0	68.0851	1214	1692	Separated hits, possible frame ERROR between 561 and 566, query sequence is shorter than target: 1214 - 1692	-1	3889	250	479	1692	tr=Putative uncharacterized protein; Vitis vinifera (Grape).
Contig57	3441	B9H8Y8	tr_plants	C-terminus		0	82.2148	927	994	query sequence is shorter than target: 927 - 994	-3	3439	659	104	994	tr=Predicted protein; subsp. trichocarpa).
Contig62	2584	Q8GVE8	sp_plants	C-terminus		0	73.8796	780	1032	query sequence is shorter than target: 780 - 1032	-1	2582	243	282	1032	sp=Phosphoenolpyruvate carboxylase 4; Arabidopsis thaliana (Mouse-ear cress).
Contig68	1664	F6HID7	tr_plants	C-terminus		0	78.3486	547	569	Unexpected stop codon in the beginning of query sequence, query sequence is shorter than target: 547 - 569	-3	1662	22	26	569	tr=Putative uncharacterized protein; Vitis vinifera (Grape).
Contig89	3475	F6I3H9	tr_plants	C-terminus		0	74.2138	970	1041	Separated hits, possible frame ERROR between 955 and 972, query sequence is shorter than target: 970 - 1041	-2	3472	565	48	1041	tr=Putative uncharacterized protein; Vitis vinifera (Grape).
Contig97	4249	Q42510	sp_plants	C-terminus		0	27.096	1355	1451	query sequence is shorter than target: 1355 - 1451	2	2	4063	397	1140	sp=Pattern formation protein EMB30; Arabidopsis thaliana (Mouse-ear cress).
Contig105	2512	B9RK52	tr_plants	C-terminus		0	64.1096	717	1291	query sequence is shorter than target: 717 - 1291	-2	2511	361	590	1291	tr=Putative uncharacterized protein; Ricinus communis (Castor bean).
Contig106	2823	Q43846	sp_plants	C-terminus		0	81.6547	835	1230	query sequence is shorter than target: 835 - 1230	-3	2819	318	395	1228	sp=Soluble starch synthase 3, chloroplastic/amyloplastic; Solanum tuberosum (Potato).
Contig110	5199	I1JMW9	tr_plants	C-terminus		0	94.4444	1685	2393	Overlapping hits, possible frame ERROR between 109 and 108, query sequence is shorter than target: 1685 - 2393	-2	5196	144	725	2393	tr=Uncharacterized protein; Glycine max (Soybean) (Glycine hispida).
Contig113	2994	Q9ZT82	sp_plants	C-terminus		0	81.7308	899	1780	query sequence is shorter than target: 899 - 1780	1	1	2697	946	1775	sp=Callose synthase 12; Arabidopsis thaliana (Mouse-ear cress).
Contig120	2520	Q93YS4	sp_plants	C-terminus		0	81.5341	725	751	Unexpected stop codon in the beginning of query sequence, query sequence is shorter than target: 725 - 751	-1	2518	344	47	748	sp=ABC transporter G family member 22; Arabidopsis thaliana (Mouse-ear cress).
Contig127	4811	B9RS87	tr_plants	C-terminus		0	80.9121	1515	2119	query sequence is shorter than target: 1515 - 2119	2	2	4546	627	2119	tr=Putative uncharacterized protein; Ricinus communis (Castor bean).
Contig128	2631	Q9FHN8-2	sp_plants	C-terminus		0	72.8745	747	1259	query sequence is shorter than target: 747 - 1259	1	1	2241	519	1258	Isoform 2 of Kinesin-like calmodulin-binding protein OS=Arabidopsis thaliana GN=KCBP
Contig146	1597	Q766C2	sp_plants	C-terminus		0	30.914	417	438	Unexpected stop codon in the beginning of query sequence, query sequence is shorter than target: 417 - 438	2	2	1249	97	438	sp=Aspartic proteinase nepenthesin-2; Nepenthes gracilis (Slender pitcher plant).
Contig147	1125	Q9FHD7	sp_plants	C-terminus		0	70	204	487	query sequence is shorter than target: 204 - 487	-2	1122	514	276	485	sp=Probable serine/threonine-protein kinase At5g41260; Arabidopsis thaliana (Mouse-ear cress).
Contig149	1937	Q9LV85	sp_plants	C-terminus		0	41.4163	530	564	query sequence is shorter than target: 530 - 564	2	2	1588	105	551	sp=Protein CPR-5; Arabidopsis thaliana (Mouse-ear cress).
Contig153	2022	Q9FNA9	sp_plants	C-terminus		0	77.1065	637	671	query sequence is shorter than target: 637 - 671	-2	2019	112	47	671	sp=Phospholipid:diacylglycerol acyltransferase 1; Arabidopsis thaliana (Mouse-ear cress).
Contig164	1516	B9SHV9	tr_plants	C-terminus		0	72.3529	377	440	query sequence is shorter than target: 377 - 440	-3	1514	384	101	440	tr=Leng8 protein, putative; Ricinus communis (Castor bean).
Contig176	3104	P42730	sp_plants	C-terminus		0	27.1889	871	911	No stop codon before M and M found is too far from target M, query sequence is shorter than target: 871 - 911	-1	2730	118	553	757	sp=Chaperone protein ClpB1; Arabidopsis thaliana (Mouse-ear cress).
Contig177	2903	Q338B9	sp_plants	C-terminus		0	44.1558	756	511	query sequence is longer than target: 756 - 511	1	1	2268	423	499	sp=Histone acetyltransferase GCN5; Oryza sativa subsp. japonica (Rice).
Contig197	3510	B9H6E8	tr_plants	C-terminus		0	62.108	1135	1352	query sequence is shorter than target: 1135 - 1352	-3	3508	104	216	1352	tr=Predicted protein; subsp. trichocarpa).
Contig1004	2650	F6GXX7	tr_plants	C-terminus		0	57.2581	739	884	query sequence is shorter than target: 739 - 884	-2	2649	433	167	884	tr=Putative uncharacterized protein; Vitis vinifera (Grape).
Contig1009	2484	D7TJM1	tr_plants	C-terminus		0	45.7026	781	792	Unexpected stop codon in the beginning of query sequence,	-3	2482	140	123	792	tr=Putative uncharacterized protein; Vitis vinifera (Grape).
Contig1021	1551	Q8LPG9	sp_plants	C-terminus		0	26.5896	468	668	query sequence is shorter than target: 468 - 668	3	3	1403	321	603	sp=Protein IQ-DOMAIN 14; Arabidopsis thaliana (Mouse-ear cress).
Contig1025	2262	Q9LVM1	sp_plants	C-terminus		0	82.1718	654	728	atg_distance in limit (1-15): atg_distance = 1, No stop codon before M and M found is too far from target M, query sequence is shorter than target: 654 - 728	-3	2024	66	112	728	sp=ABC transporter B family member 25, mitochondrial; Arabidopsis thaliana (Mouse-ear cress).
Contig1033	3541	C6L7U1	sp_plants	C-terminus		0	27.574	1105	1485	query sequence is shorter than target: 1105 - 1485	-1	3539	225	656	1482	sp=Putative E3 ubiquitin-protein ligase LIN-1; Lotus japonicus (Lotus corniculatus var. japonicus).
Contig1045	1629	D7U7E6	tr_plants	C-terminus		0	70.4545	463	1036	query sequence is shorter than target: 463 - 1036	-3	1627	239	571	1010	tr=Putative uncharacterized protein; Vitis vinifera (Grape).
Contig1048	1860	D7THZ6	tr_plants	C-terminus		0	66.4047	519	1112	Unexpected stop codon in the beginning of query sequence, query sequence is shorter than target: 519 - 1112	3	3	1559	602	1110	tr=Putative uncharacterized protein; Vitis vinifera (Grape).
Contig1061	1392	F6HZE4	tr_plants	C-terminus		0	55.0926	401	652	query sequence is shorter than target: 401 - 652	1	1	1203	233	652	tr=Putative uncharacterized protein; Vitis vinifera (Grape).
Contig1067	1846	Q9FIQ1	sp_plants	C-terminus		0	45.0882	540	732	query sequence is shorter than target: 540 - 732	3	3	1619	209	591	sp=Ubiquitin carboxyl-terminal hydrolase 21; Arabidopsis thaliana (Mouse-ear cress).
Contig1087	2438	Q9FHK4	sp_plants	C-terminus		0	40	736	615	Unexpected stop codon in the beginning of query sequence, query sequence is longer than target: 736 - 615	-2	2435	231	488	570	sp=Uncharacterized protein At5g05190; Arabidopsis thaliana (Mouse-ear cress).
Contig1093	2479	D7TD97	tr_plants	C-terminus		0	65.4229	772	896	query sequence is shorter than target: 772 - 896	2	2	2317	97	896	tr=Putative uncharacterized protein; Vitis vinifera (Grape).
Contig1096	1804	G0Y6T6	tr_plants	C-terminus		0	88.9117	487	1119	query sequence is shorter than target: 487 - 1119	-1	1804	344	632	1118	tr=WD40-like protein; Arachis hypogaea (Peanut).
Contig1100	1623	B9S9X9	tr_plants	C-terminus		0	81.0026	382	651	query sequence is shorter than target: 382 - 651	2	2	1147	274	650	tr=Putative uncharacterized protein; Ricinus communis (Castor bean).
Contig1104	1607	I1LI80	tr_plants	C-terminus		0	64.0964	455	547	Unexpected stop codon in the beginning of query sequence, query sequence is shorter than target: 455 - 547	2	2	1366	136	544	tr=Uncharacterized protein; Glycine max (Soybean) (Glycine hispida).
Contig1109	1130	Q9XII1	sp_plants	C-terminus		0	51.25	272	307	query sequence is shorter than target: 272 - 307	-3	1126	314	75	307	sp=Plastid division protein PDV2; Arabidopsis thaliana (Mouse-ear cress).
Contig1111	1565	Q9AXT8	sp_plants	C-terminus		0	62.3158	477	912	query sequence is shorter than target: 477 - 912	-3	1561	134	428	897	sp=DNA (cytosine-5)-methyltransferase 1; Zea mays (Maize).
Contig1112	2527	Q9M364	sp_plants	C-terminus		0	64.9123	802	1018	Overlapping hits, possible frame ERROR between 174 and 135, query sequence is shorter than target: 802 - 1018	1	1	2405	189	1011	sp=Histone-lysine N-methyltransferase ATX3; Arabidopsis thaliana (Mouse-ear cress).
Contig1117	2772	O23461	sp_plants	C-terminus		0	80.3714	880	1039	Unexpected stop codon in the beginning of query sequence, query sequence is shorter than target: 880 - 1039	-2	2769	133	283	1035	sp=L-arabinokinase; Arabidopsis thaliana (Mouse-ear cress).
Contig1126	1917	Q9FVX2	sp_plants	C-terminus		0	28.2051	474	517	query sequence is shorter than target: 474 - 517	3	3	1421	59	444	sp=Pentatricopeptide repeat-containing protein At1g77360, mitochondrial; Arabidopsis thaliana (Mouse-ear cress).
Contig1127	3955	Q9AV94	tr_plants	C-terminus		0	43.1354	1187	1351	query sequence is shorter than target: 1187 - 1351	-3	3953	393	352	1320	tr=Putative uncharacterized protein; Glycine max (Soybean) (Glycine hispida).
Contig1128	2420	F6HFR8	tr_plants	C-terminus		0	37.4517	709	1112	Unexpected stop codon in the beginning of query sequence, query sequence is shorter than target: 709 - 1112	-2	2419	293	793	1037	tr=Putative uncharacterized protein; Vitis vinifera (Grape).
Contig1134	2970	Q9SV21	sp_plants	C-terminus		0	84.5118	892	948	query sequence is shorter than target: 892 - 948	-3	2966	294	58	948	sp=Coatomer subunit beta-1; Arabidopsis thaliana (Mouse-ear cress).
Contig1137	2119	Q8W475	sp_plants	C-terminus		0	48.4321	451	512	Separated hits, possible frame ERROR between 914 and 1043, query sequence is shorter than target: 451 - 512	3	3	1351	118	512	sp=SWI/SNF complex subunit SWI3A; Arabidopsis thaliana (Mouse-ear cress).
Contig1139	1230	A9PAS7	tr_plants	C-terminus		0	68.1818	271	306	query sequence is shorter than target: 271 - 306	1	1	813	65	305	tr=Putative uncharacterized protein; subsp. trichocarpa).
Contig1140	2254	Q944B6	sp_plants	C-terminus		0	66.5323	602	640	query sequence is shorter than target: 602 - 640	2	2	1804	53	638	sp=Arogenate dehydrogenase 1, chloroplastic; Arabidopsis thaliana (Mouse-ear cress).
Contig1166	2296	Q9FLX9	sp_plants	C-terminus		0	27.3109	610	473	query sequence is longer than target: 610 - 473	-3	2292	466	209	431	sp=Notchless protein homolog; Arabidopsis thaliana (Mouse-ear cress).
Contig1179	1697	O23702	sp_plants	C-terminus		0	85.098	555	636	Separated hits, possible frame ERROR between 767 and 920, query sequence is shorter than target: 555 - 636	-3	1693	33	88	636	sp=C-terminal binding protein AN; Arabidopsis thaliana (Mouse-ear cress).
Contig1182	3025	Q9LQ02	sp_plants	C-terminus		0	62.1849	963	1453	Overlapping hits, possible frame ERROR between 353 and 325, query sequence is shorter than target: 963 - 1453	-3	3021	135	509	1450	sp=DNA-directed RNA polymerase D subunit 1; Arabidopsis thaliana (Mouse-ear cress).
Contig812	1080	F6GTA1	tr_plants	C-terminus		0	66.9118	346	735	Unexpected stop codon in the beginning of query sequence, query sequence is shorter than target: 346 - 735	2	2	1039	459	727	tr=Putative uncharacterized protein; Vitis vinifera (Grape).
Contig816	2159	Q43776	sp_plants	C-terminus		0	27.8912	618	588		-3	2155	305	237	381	sp=Lysine--tRNA ligase; Solanum lycopersicum (Tomato) (Lycopersicon esculentum).
Contig819	2252	B9HA80	tr_plants	C-terminus		0	80.8023	699	722	query sequence is shorter than target: 699 - 722	-2	2251	155	25	722	tr=Predicted protein; subsp. trichocarpa).
Contig826	3290	Q8L7I1	sp_plants	C-terminus		0	45.2282	988	984		-3	3286	326	137	982	sp=Uncharacterized protein At4g10930; Arabidopsis thaliana (Mouse-ear cress).
Contig831	1180	O22193	sp_plants	C-terminus		0	36.9492	388	826	query sequence is shorter than target: 388 - 826	2	2	1162	540	817	sp=U-box domain-containing protein 4; Arabidopsis thaliana (Mouse-ear cress).
Contig842	4460	O81283	sp_plants	C-terminus		0	73.4411	1408	1503	Unexpected stop codon in the beginning of query sequence, query sequence is shorter than target: 1408 - 1503	-2	4457	237	639	1503	sp=Translocase of chloroplast 159, chloroplastic; Arabidopsis thaliana (Mouse-ear cress).
Contig849	1733	B9H1K4	tr_plants	C-terminus		0	69.7228	496	707	query sequence is shorter than target: 496 - 707	-1	1733	246	218	685	tr=Predicted protein; subsp. trichocarpa).
Contig852	2027	Q84JR9	sp_plants	C-terminus		0	25.5269	566	682	query sequence is shorter than target: 566 - 682	-3	2023	329	204	583	sp=TPR repeat-containing thioredoxin TTL4; Arabidopsis thaliana (Mouse-ear cress).
Contig855	2082	F6H046	tr_plants	C-terminus		0	81.3051	583	637	query sequence is shorter than target: 583 - 637	-1	2082	334	71	635	tr=Putative uncharacterized protein; Vitis vinifera (Grape).
Contig859	2309	Q8L7Y8	sp_plants	C-terminus		0	59.292	701	1313	query sequence is shorter than target: 701 - 1313	1	1	2103	644	1313	sp=Kinesin-like protein KIN12B; Arabidopsis thaliana (Mouse-ear cress).
Contig876	2092	Q9CAN3	sp_plants	C-terminus		0	60.177	566	658	query sequence is shorter than target: 566 - 658	2	2	1696	126	653	sp=Scarecrow-like protein 28; Arabidopsis thaliana (Mouse-ear cress).
Contig878	2822	Q9C585	sp_plants	C-terminus		0	56.1361	812	871	query sequence is shorter than target: 812 - 871	-1	2820	385	67	871	sp=Ubiquitin carboxyl-terminal hydrolase 8; Arabidopsis thaliana (Mouse-ear cress).
Contig882	1685	Q84T03	sp_plants	C-terminus		0	68.7251	498	590	query sequence is shorter than target: 498 - 590	3	3	1493	89	589	sp=DEAD-box ATP-dependent RNA helicase 27; Oryza sativa subsp. japonica (Rice).
Contig884	6591	B9RP99	tr_plants	C-terminus		0	88.9706	2111	2581	Overlapping hits, possible frame ERROR between 415 and 409, and overlapping frame ERROR between 2505 and 2502, query sequence is shorter than target: 2111 - 2581	-2	6588	258	500	2578	tr=Heat shock protein binding protein, putative; Ricinus communis (Castor bean).
Contig905	2241	C0LGQ5	sp_plants	C-terminus		0	72.3926	655	1249	query sequence is shorter than target: 655 - 1249	1	1	1965	597	1248	sp=LRR receptor-like serine/threonine-protein kinase GSO1; Arabidopsis thaliana (Mouse-ear cress).
Contig909	2460	Q9SCJ9	sp_plants	C-terminus		0	61.1203	630	1067	Unexpected stop codon in the beginning of query sequence, query sequence is shorter than target: 630 - 1067	2	2	1888	469	1066	sp=Ubiquitin carboxyl-terminal hydrolase 26; Arabidopsis thaliana (Mouse-ear cress).
Contig913	3129	B9RXG4	tr_plants	C-terminus		0	60.9877	933	1122	Unexpected stop codon in the beginning of query sequence, query sequence is shorter than target: 933 - 1122	3	3	2801	317	1116	tr=Putative uncharacterized protein; Ricinus communis (Castor bean).
Contig934	2336	Q9C5U1	sp_plants	C-terminus		0	70.3518	592	1036	query sequence is shorter than target: 592 - 1036	1	1	1776	444	1030	sp=Histidine kinase 3; Arabidopsis thaliana (Mouse-ear cress).
Contig937	2228	B9SJT7	tr_plants	C-terminus		0	92.6121	380	871	query sequence is shorter than target: 380 - 871	-2	2227	1088	493	871	tr=Importin beta-1, putative; Ricinus communis (Castor bean).
Contig939	1922	F6H9X3	tr_plants	C-terminus		0	70.4225	620	1408	query sequence is shorter than target: 620 - 1408	-3	1920	61	768	1406	tr=Putative uncharacterized protein; Vitis vinifera (Grape).
Contig947	2553	Q9ZVD0	sp_plants	C-terminus		0	70.936	662	720	query sequence is shorter than target: 662 - 720	2	2	1984	140	720	sp=Serrate RNA effector molecule; Arabidopsis thaliana (Mouse-ear cress).
Contig949	3409	F6HU84	tr_plants	C-terminus		0	74.5763	989	1177	query sequence is shorter than target: 989 - 1177	-1	3409	443	58	1176	tr=Putative uncharacterized protein; Vitis vinifera (Grape).
Contig952	2266	F6H0U7	tr_plants	C-terminus		0	60.2917	634	1913	Unexpected stop codon in the beginning of query sequence, query sequence is shorter than target: 634 - 1913	1	1	1902	1312	1912	tr=Putative uncharacterized protein; Vitis vinifera (Grape).
Contig979	8946	Q9SRU2	sp_plants	C-terminus		0	76.5341	2914	5098	query sequence is shorter than target: 2914 - 5098	-3	8942	204	2166	5096	sp=Auxin transport protein BIG; Arabidopsis thaliana (Mouse-ear cress).
Contig982	1969	B9N3L6	tr_plants	C-terminus		0	82.0841	548	762	query sequence is shorter than target: 548 - 762	-1	1969	326	216	762	tr=Predicted protein; subsp. trichocarpa).
Contig1210	2359	B9RZI0	tr_plants	C-terminus		0	70.4348	641	1032	Unexpected stop codon in the beginning of query sequence, query sequence is shorter than target: 641 - 1032	-3	2357	435	456	1029	tr=Putative uncharacterized protein; Ricinus communis (Castor bean).
Contig1224	2433	Q9XID3	sp_plants	C-terminus		0	54.9356	721	829	Overlapping hits, possible frame ERROR between 687 and 683, query sequence is shorter than target: 721 - 829	1	1	2161	114	773	sp=G-type lectin S-receptor-like serine/threonine-protein kinase At1g34300; Arabidopsis thaliana (Mouse-ear cress).
Contig1227	1738	F6HFI2	tr_plants	C-terminus		0	85.6373	558	996	query sequence is shorter than target: 558 - 996	-3	1736	63	440	996	tr=Putative uncharacterized protein; Vitis vinifera (Grape).
Contig1241	1929	B9SEV0	tr_plants	C-terminus		0	81.6327	578	624	Separated hits, possible frame ERROR between 192 and 200, query sequence is shorter than target: 578 - 624	1	1	1732	52	621	tr=Peptide-N4-(N-acetyl-beta-glucosaminyl)asparagine amidase A, putative; Ricinus communis (Castor bean).
Contig1245	2210	Q2QVG9	sp_plants	C-terminus		0	27.2251	691	919	query sequence is shorter than target: 691 - 919	-3	2206	137	586	772	sp=Chaperone protein ClpC2, chloroplastic; Oryza sativa subsp. japonica (Rice).
Contig1247	4439	F6GV55	tr_plants	C-terminus		0	46.0526	1239	1400	Overlapping hits, possible frame ERROR between 449 and 427, query sequence is shorter than target: 1239 - 1400	-3	4435	719	153	1400	tr=Putative uncharacterized protein; Vitis vinifera (Grape).
Contig1248	2166	B9RVK1	tr_plants	C-terminus		0	69.8473	603	1057	Warning!, query query overlaps and the target is separated, query sequence is shorter than target: 603 - 1057	2	2	1808	414	1057	tr=Structural maintenance of chromosomes 5 smc5, putative; Ricinus communis (Castor bean).
Contig1256	888	I1MX06	tr_plants	C-terminus		0	66.1765	238	493	Separated hits, possible frame ERROR between 404 and 419, query sequence is shorter than target: 238 - 493	-3	885	176	255	493	tr=Uncharacterized protein; Glycine max (Soybean) (Glycine hispida).
Contig1266	1966	F6HVK2	tr_plants	C-terminus		0	50.4184	608	727	Separated hits, possible frame ERROR between 1429 and 1500, query sequence is shorter than target: 608 - 727	-2	1963	142	160	727	tr=Putative uncharacterized protein; Vitis vinifera (Grape).
Contig1268	1236	F6HC16	tr_plants	C-terminus		0	84	328	504	query sequence is shorter than target: 328 - 504	-2	1235	252	179	503	tr=Putative uncharacterized protein; Vitis vinifera (Grape).
Contig1271	2861	B9RMM4	tr_plants	C-terminus		0	80	935	1178	Overlapping hits, possible frame ERROR between 136 and 120, and possible frame ERROR between 1241 and 1243, query sequence is shorter than target: 935 - 1178	-2	2856	53	231	1178	tr=Putative uncharacterized protein; Ricinus communis (Castor bean).
Contig1285	1823	Q9FH80-2	sp_plants	C-terminus		0	74.7642	431	687	query sequence is shorter than target: 431 - 687	2	2	1291	259	682	Isoform 2 of Beta-amylase 8 OS=Arabidopsis thaliana GN=BAM8
Contig1295	4236	F6H734	tr_plants	C-terminus		0	85.7724	1400	1750	Overlapping hits, possible frame ERROR between 738 and 710, and possible frame ERROR between 1663 and 1806, query sequence is shorter than target: 1400 - 1750	1	1	4200	350	1750	tr=Putative uncharacterized protein; Vitis vinifera (Grape).
Contig1301	2275	F6I1A7	tr_plants	C-terminus		0	60.7955	693	953	query sequence is shorter than target: 693 - 953	-1	2275	197	268	952	tr=Putative uncharacterized protein; Vitis vinifera (Grape).
Contig1304	1118	B9SAI0	tr_plants	C-terminus		0	79.7342	305	341	atg_distance in limit (1-15): atg_distance = 2, No stop codon before M and M found is too far from target M, query sequence is shorter than target: 305 - 341	2	110	1024	31	331	tr=Putative uncharacterized protein; Ricinus communis (Castor bean).
Contig1306	2746	F6HY36	tr_plants	C-terminus		0	46.3415	772	1253	Separated hits, possible frame ERROR between 508 and 555, query sequence is shorter than target: 772 - 1253	-2	2743	430	571	1253	tr=Putative uncharacterized protein; Vitis vinifera (Grape).
Contig1307	2822	Q9M9M4	sp_plants	C-terminus		0	89.899	791	1145	query sequence is shorter than target: 791 - 1145	3	3	2372	359	1145	sp=Cellulose synthase-like protein D3; Arabidopsis thaliana (Mouse-ear cress).
Contig1309	1742	Q9FZK1	sp_plants	C-terminus		0	72.315	432	467	query sequence is shorter than target: 432 - 467	1	1	1296	52	467	sp=F-box only protein 6; Arabidopsis thaliana (Mouse-ear cress).
Contig1324	2048	B9RK43	tr_plants	C-terminus		0	68.75	563	1534	Overlapping hits, possible frame ERROR between 146 and 134, and overlapping frame ERROR between 1369 and 1357, query sequence is shorter than target: 563 - 1534	-3	2044	358	974	1534	tr=Myosin XI, putative; Ricinus communis (Castor bean).
Contig1325	1411	B9I470	tr_plants	C-terminus		0	82.7273	341	507	Separated hits, possible frame ERROR between 354 and 389, query sequence is shorter than target: 341 - 507	1	1	1021	176	507	tr=Predicted protein; subsp. trichocarpa).
Contig1329	1525	Q84LH3	sp_plants	C-terminus		0	45.8015	341	288	query sequence is longer than target: 341 - 288	-2	1522	503	80	283	sp=Werner Syndrome-like exonuclease; Arabidopsis thaliana (Mouse-ear cress).
Contig1332	1543	Q6YS30	sp_plants	C-terminus		0	79.1569	436	512	query sequence is shorter than target: 436 - 512	-2	1540	236	80	506	sp=DEAD-box ATP-dependent RNA helicase 5; Oryza sativa subsp. japonica (Rice).
Contig1333	1743	Q9FKT0	sp_plants	C-terminus		0	74.0139	432	471	query sequence is shorter than target: 432 - 471	2	2	1294	44	471	sp=Actin-related protein 8; Arabidopsis thaliana (Mouse-ear cress).
Contig1336	2438	Q0WPJ7	sp_plants	C-terminus		0	42.6295	757	814	query sequence is shorter than target: 757 - 814	-1	2436	166	112	813	sp=Putative E3 ubiquitin-protein ligase RF298; Arabidopsis thaliana (Mouse-ear cress).
Contig1337	1388	A9PHB7	tr_plants	C-terminus		0	79.3201	355	468	query sequence is shorter than target: 355 - 468	3	3	1067	115	467	tr=Putative uncharacterized protein; subsp. trichocarpa).
Contig1342	1509	B9T197	tr_plants	C-terminus		0	55.7613	485	962	query sequence is shorter than target: 485 - 962	-1	1509	55	494	962	tr=Putative uncharacterized protein; Ricinus communis (Castor bean).
Contig1351	4191	O23372	sp_plants	C-terminus		0	69.3598	1312	2335	query sequence is shorter than target: 1312 - 2335	-1	4189	254	1066	2334	sp=Probable histone-lysine N-methyltransferase ATXR3; Arabidopsis thaliana (Mouse-ear cress).
Contig1355	1780	Q42572-2	sp_plants	C-terminus		0	77.6156	455	743	Unexpected stop codon in the beginning of query sequence, query sequence is shorter than target: 455 - 743	2	2	1363	325	735	Isoform 2 of DNA ligase 1 OS=Arabidopsis thaliana GN=LIG1
Contig1357	2272	F6GTI4	tr_plants	C-terminus		0	71.6216	601	652	Overlapping hits, possible frame ERROR between 328 and 298, and overlapping frame ERROR between 825 and 792, Unexpected stop codon in the beginning of query sequence, query sequence is shorter than target: 601 - 652	-2	2269	467	89	652	tr=Putative uncharacterized protein; Vitis vinifera (Grape).
Contig1360	1900	P58223-2	sp_plants	C-terminus		0	31.1765	610	532	query sequence is longer than target: 610 - 532	2	2	1828	141	464	Isoform 2 of KH domain-containing protein At4g18375 OS=Arabidopsis thaliana GN=At4g18375
Contig1371	1804	Q94KE1	sp_plants	C-terminus		0	59.2593	522	655	Separated hits, possible frame ERROR between 290 and 296, query sequence is shorter than target: 522 - 655	-3	1800	239	147	655	sp=Probable methyltransferase PMT10; Arabidopsis thaliana (Mouse-ear cress).
Contig1376	1654	E0CV56	tr_plants	C-terminus		0	63.8182	547	818	query sequence is shorter than target: 547 - 818	3	3	1643	280	818	tr=Putative uncharacterized protein; Vitis vinifera (Grape).
Contig1384	2399	F6HLH3	tr_plants	C-terminus		0	57.1622	737	1284	query sequence is shorter than target: 737 - 1284	3	3	2213	561	1284	tr=Putative uncharacterized protein; Vitis vinifera (Grape).
Contig1396	1937	Q39030	sp_plants	C-terminus		0	32.6087	456	471	Unexpected stop codon in the beginning of query sequence,	-2	1934	570	153	456	sp=Serine/threonine-protein kinase AtPK2/AtPK19; Arabidopsis thaliana (Mouse-ear cress).
Contig1407	1936	Q9FPS0	sp_plants	C-terminus		0	51.1905	513	494	Unexpected stop codon in the beginning of query sequence,	-1	1934	396	91	494	sp=Ubiquitin carboxyl-terminal hydrolase 27; Arabidopsis thaliana (Mouse-ear cress).
Contig1415	1589	Q9C8S9	sp_plants	C-terminus		0	72.6027	515	798	query sequence is shorter than target: 515 - 798	2	2	1543	288	798	sp=Probable DEAD-box ATP-dependent RNA helicase 48; Arabidopsis thaliana (Mouse-ear cress).
Contig1419	1805	B9GM26	tr_plants	C-terminus		0	47.5	591	678	Overlapping hits, possible frame ERROR between 521 and 497, query sequence is shorter than target: 591 - 678	-3	1802	34	155	678	tr=Predicted protein; subsp. trichocarpa).
Contig1423	1965	F6HV68	tr_plants	C-terminus		0	78.4351	525	1149	query sequence is shorter than target: 525 - 1149	1	1	1575	629	1149	tr=Putative uncharacterized protein; Vitis vinifera (Grape).
Contig1427	1982	Q9SDA8	sp_plants	C-terminus		0	57.6302	570	656	query sequence is shorter than target: 570 - 656	-1	1980	271	91	639	sp=F-box/LRR-repeat protein 10; Arabidopsis thaliana (Mouse-ear cress).
Contig1432	2070	B9SDY5	tr_plants	C-terminus		0	71.123	561	753	Separated hits, possible frame ERROR between 565 and 568, and possible frame ERROR between 1569 and 1599, query sequence is shorter than target: 561 - 753	2	2	1682	196	749	tr=DNA binding protein, putative; Ricinus communis (Castor bean).
Contig1437	2819	Q8GUI6-2	sp_plants	C-terminus		0	63.8968	923	897		3	3	2768	181	529	Isoform 2 of Probable lysine-specific demethylase JMJ14 OS=Arabidopsis thaliana GN=JMJ14
Contig1438	1642	I1MF07	tr_plants	C-terminus		0	71.6621	403	494	query sequence is shorter than target: 403 - 494	3	3	1211	128	494	tr=Uncharacterized protein; Glycine max (Soybean) (Glycine hispida).
Contig1440	2082	Q9LZA4	sp_plants	C-terminus		0	73.7918	553	600	query sequence is shorter than target: 553 - 600	-3	2078	423	65	600	sp=Probable methyltransferase PMT7; Arabidopsis thaliana (Mouse-ear cress).
Contig1444	2360	Q8L796	sp_plants	C-terminus		0	64.4847	723	754	query sequence is shorter than target: 723 - 754	1	1	2169	53	753	sp=Phosphatidylinositol 4-phosphate 5-kinase 2; Arabidopsis thaliana (Mouse-ear cress).
Contig1464	2375	Q6NQJ6	sp_plants	C-terminus		0	74.635	548	803	query sequence is shorter than target: 548 - 803	-1	2373	730	256	803	sp=Ribonuclease II, chloroplastic/mitochondrial; Arabidopsis thaliana (Mouse-ear cress).
Contig1467	2706	B9I3B8	tr_plants	C-terminus		0	60.0232	855	1060	query sequence is shorter than target: 855 - 1060	-1	2706	142	205	1060	tr=Predicted protein; subsp. trichocarpa).
Contig1472	1932	D7SMB3	tr_plants	C-terminus		0	69.1207	495	627	query sequence is shorter than target: 495 - 627	2	2	1486	153	625	tr=Putative uncharacterized protein; Vitis vinifera (Grape).
Contig1474	1167	E6NU80	tr_plants	C-terminus		0	79.5775	290	332	query sequence is shorter than target: 290 - 332	-1	1167	298	49	332	tr=JMS09K11.8 protein; Jatropha curcas.
Contig1482	3186	D7TFK4	tr_plants	C-terminus		0	84.0838	983	1121	query sequence is shorter than target: 983 - 1121	3	3	2951	168	1121	tr=Putative uncharacterized protein; Vitis vinifera (Grape).
Contig1486	2412	O24371	sp_plants	C-terminus		0	82.8804	737	914	query sequence is shorter than target: 737 - 914	1	1	2211	182	914	sp=Linoleate 13S-lipoxygenase 3-1, chloroplastic; Solanum tuberosum (Potato).
Contig1495	2489	D7T4Q9	tr_plants	C-terminus		0	72.51	710	814	query sequence is shorter than target: 710 - 814	2	2	2131	60	812	tr=Putative uncharacterized protein; Vitis vinifera (Grape).
Contig1508	1891	Q9ZVM9	sp_plants	C-terminus		0	73.8609	562	572		-2	1888	206	94	508	sp=Probable serine/threonine-protein kinase At1g54610; Arabidopsis thaliana (Mouse-ear cress).
Contig1511	2531	Q9XI07	sp_plants	C-terminus		0	57.359	752	807	Unexpected stop codon in the beginning of query sequence, query sequence is shorter than target: 752 - 807	-1	2529	274	95	793	sp=SWI/SNF complex subunit SWI3C; Arabidopsis thaliana (Mouse-ear cress).
Contig1520	4850	Q9C5X9	sp_plants	C-terminus		0	60	1455	1697	Overlapping hits, possible frame ERROR between 2329 and 2314, Unexpected stop codon in the beginning of query sequence, query sequence is shorter than target: 1455 - 1697	2	2	4365	347	1697	sp=Histone acetyltransferase HAC1; Arabidopsis thaliana (Mouse-ear cress).
Contig1521	2066	Q9LUD7	sp_plants	C-terminus		0	74.3827	649	1976	warning!, putative chimeric sequence! or repetitive structure query sequence is shorter than target: 649 - 1976	-3	2062	119	1352	1976	sp=Putative callose synthase 8; Arabidopsis thaliana (Mouse-ear cress).
Contig1522	2501	Q5YDB6	sp_plants	C-terminus		0	56.9079	626	967	Unexpected stop codon in the beginning of query sequence, query sequence is shorter than target: 626 - 967	-3	2497	623	368	967	sp=RNA polymerase II C-terminal domain phosphatase-like 1; Arabidopsis thaliana (Mouse-ear cress).
Contig1530	2265	Q38953	sp_plants	C-terminus		0	46.4286	545	1168	query sequence is shorter than target: 545 - 1168	3	3	1634	836	947	sp=Probable pre-mRNA-splicing factor ATP-dependent RNA helicase; Arabidopsis thaliana (Mouse-ear cress).
Contig1532	1114	Q9LS28	sp_plants	C-terminus		0	31.5436	300	494	query sequence is shorter than target: 300 - 494	-3	1110	214	239	372	sp=Transcription factor GTE12; Arabidopsis thaliana (Mouse-ear cress).
Contig1537	2083	B9T723	tr_plants	C-terminus		0	78.8321	670	807	query sequence is shorter than target: 670 - 807	3	3	2012	127	807	tr=Putative uncharacterized protein; Ricinus communis (Castor bean).
Contig1544	2163	G7J6C5	tr_plants	C-terminus		0	52.7687	663	833	Unexpected stop codon in the beginning of query sequence, query sequence is shorter than target: 663 - 833	-1	2163	175	266	833	tr=Phosphatidate phosphatase LPIN3; Medicago truncatula (Barrel medic) (Medicago tribuloides).
Contig1549	2076	Q6NQ88	sp_plants	C-terminus		0	79.2453	473	557	query sequence is shorter than target: 473 - 557	1	1	1419	87	510	sp=Protein DAMAGED DNA-BINDING 2; Arabidopsis thaliana (Mouse-ear cress).
Contig1553	2498	F6HFM8	tr_plants	C-terminus		0	77.5949	789	1237	query sequence is shorter than target: 789 - 1237	2	2	2368	448	1237	tr=Putative uncharacterized protein; Vitis vinifera (Grape).
Contig1557	1341	O65570	sp_plants	C-terminus		0	71.159	384	974	Unexpected stop codon in the beginning of query sequence, query sequence is shorter than target: 384 - 974	2	2	1150	606	974	sp=Villin-4; Arabidopsis thaliana (Mouse-ear cress).
Contig1564	1935	Q9M907	sp_plants	C-terminus		0	82.9181	563	871	query sequence is shorter than target: 563 - 871	-1	1933	245	310	871	sp=Pentatricopeptide repeat-containing protein At3g06920; Arabidopsis thaliana (Mouse-ear cress).
Contig1572	1524	F6GVY4	tr_plants	C-terminus		0	80.4734	171	269	query sequence is shorter than target: 171 - 269	-3	1522	1010	106	269	tr=Putative uncharacterized protein; Vitis vinifera (Grape).
Contig1579	1303	A5AUN8	tr_plants	C-terminus		0	77.9592	269	471	query sequence is shorter than target: 269 - 471	-1	1303	497	210	454	tr=Putative uncharacterized protein; Vitis vinifera (Grape).
Contig1594	1480	Q8VYT5	sp_plants	C-terminus		0	65.2956	410	476	query sequence is shorter than target: 410 - 476	-1	1478	249	76	462	sp=F-box protein At5g07670; Arabidopsis thaliana (Mouse-ear cress).
Contig1810	1187	F6H1N7	tr_plants	C-terminus		0	69.0678	276	401	query sequence is shorter than target: 276 - 401	1	1	828	140	366	tr=Putative uncharacterized protein; Vitis vinifera (Grape).
Contig1812	2394	P0C8S1	sp_plants	C-terminus		0	40.6433	668	906	query sequence is shorter than target: 668 - 906	1	1	2004	245	903	sp=Probable disease resistance RPP8-like protein 2; Arabidopsis thaliana (Mouse-ear cress).
Contig1823	1497	Q9C6L8	sp_plants	C-terminus		0	70.7983	489	548	query sequence is shorter than target: 489 - 548	2	2	1465	71	543	sp=Aluminum-activated malate transporter 4; Arabidopsis thaliana (Mouse-ear cress).
Contig1828	1905	Q9FYT6	sp_plants	C-terminus		0	40.2863	547	715	query sequence is shorter than target: 547 - 715	-1	1903	263	239	703	sp=Chloroplastic group IIA intron splicing facilitator CRS1, chloroplastic; Zea mays (Maize).
Contig1830	1249	I1J3Z8	tr_plants	C-terminus		0	67.7116	318	750	query sequence is shorter than target: 318 - 750	-2	1248	295	425	743	tr=Uncharacterized protein; Glycine max (Soybean) (Glycine hispida).
Contig1831	975	A5AFS9	tr_plants	C-terminus		0	79.4702	259	303	Unexpected stop codon in the beginning of query sequence, query sequence is shorter than target: 259 - 303	3	3	779	153	303	tr=Putative uncharacterized protein; Vitis vinifera (Grape).
Contig1834	1618	I1M151	tr_plants	C-terminus		0	81.3417	493	589	query sequence is shorter than target: 493 - 589	-2	1617	139	114	588	tr=Uncharacterized protein; Glycine max (Soybean) (Glycine hispida).
Contig1835	3238	F6I0C3	tr_plants	C-terminus		0	71.5596	978	1185	query sequence is shorter than target: 978 - 1185	-2	3237	304	205	1185	tr=Putative uncharacterized protein; Vitis vinifera (Grape).
Contig1838	1740	O49343	sp_plants	C-terminus		0	57.6705	395	452	Unexpected stop codon in the beginning of query sequence, query sequence is shorter than target: 395 - 452	2	2	1183	100	451	sp=Pentatricopeptide repeat-containing protein At2g30780; Arabidopsis thaliana (Mouse-ear cress).
Contig1842	1207	D7TB85	tr_plants	C-terminus		0	89.2265	363	413	query sequence is shorter than target: 363 - 413	3	3	1091	52	413	tr=Putative uncharacterized protein; Vitis vinifera (Grape).
Contig1843	2154	Q9FGD7	sp_plants	C-terminus		0	47.281	655	765	query sequence is shorter than target: 655 - 765	-3	2150	189	139	765	sp=Putative U-box domain-containing protein 50; Arabidopsis thaliana (Mouse-ear cress).
Contig1845	2449	Q93YT1	sp_plants	C-terminus		0	64.9789	708	912	ERROR#3, very serious frame error, Overlapping hits, possible frame ERROR between 708 and 705, and overlapping frame ERROR between 1434 and 1418, query sequence is shorter than target: 708 - 912	1	1	2122	225	905	sp=Glutamate receptor 3.2; Arabidopsis thaliana (Mouse-ear cress).
Contig1855	1664	Q8LPQ6-2	sp_plants	C-terminus		0	77.1167	438	457	query sequence is shorter than target: 438 - 457	-2	1661	351	21	457	Isoform 2 of ABC transporter B family member 28 OS=Arabidopsis thaliana GN=ABCB28
Contig1861	1126	B9MZU7	tr_plants	C-terminus		0	89.1129	267	284	query sequence is shorter than target: 267 - 284	-2	1125	325	18	265	tr=Predicted protein; subsp. trichocarpa).
Contig1867	1587	O22040-2	sp_plants	C-terminus		0	46.8619	318	376	query sequence is shorter than target: 318 - 376	1	1	954	125	353	Isoform 1S of Mitogen-activated protein kinase kinase kinase ANP1 OS=Arabidopsis thaliana GN=ANP1
Contig1873	1474	I1J9N8	tr_plants	C-terminus		0	95.5556	417	1324	Overlapping hits, possible frame ERROR between 137 and 134, query sequence is shorter than target: 417 - 1324	3	3	1249	906	1322	tr=Uncharacterized protein; Glycine max (Soybean) (Glycine hispida).
Contig1881	2131	Q940Y3	sp_plants	C-terminus		0	65.5063	575	786	Unexpected stop codon in the beginning of query sequence, query sequence is shorter than target: 575 - 786	3	3	1724	478	784	sp=AT-rich interactive domain-containing protein 3; Arabidopsis thaliana (Mouse-ear cress).
Contig1889	1078	Q500U8	sp_plants	C-terminus		0	78.7582	307	326	query sequence is shorter than target: 307 - 326	3	3	920	19	324	sp=Tetraketide alpha-pyrone reductase 1; Arabidopsis thaliana (Mouse-ear cress).
Contig1896	1616	Q7XA73	sp_plants	C-terminus		0	48.6322	328	313		3	3	983	19	309	sp=Protein TIFY 4A; Arabidopsis thaliana (Mouse-ear cress).
Contig1907	1335	Q05753	sp_plants	C-terminus		0	58	356	435	query sequence is shorter than target: 356 - 435	1	1	1068	69	410	sp=Ankyrin repeat domain-containing protein, chloroplastic; Arabidopsis thaliana (Mouse-ear cress).
Contig1917	1492	Q680B9	sp_plants	C-terminus		0	63.4375	384	528	query sequence is shorter than target: 384 - 528	-1	1490	339	205	520	sp=Proteinaceous RNase P 2; Arabidopsis thaliana (Mouse-ear cress).
Contig1920	1126	Q05091	sp_plants	C-terminus		0	73.4628	309	330	query sequence is shorter than target: 309 - 330	1	1	927	22	330	sp=Polygalacturonase inhibitor; Pyrus communis (Pear) (Pyrus domestica).
Contig1924	2156	F6HAL0	tr_plants	C-terminus		0	73.7557	684	762	query sequence is shorter than target: 684 - 762	-2	2155	104	119	761	tr=Putative uncharacterized protein; Vitis vinifera (Grape).
Contig1931	3598	Q9SLF3	sp_plants	C-terminus		0	82.2378	1070	1206	Unexpected stop codon in the beginning of query sequence, query sequence is shorter than target: 1070 - 1206	1	1	3210	470	1183	sp=Translocase of chloroplast 132, chloroplastic; Arabidopsis thaliana (Mouse-ear cress).
Contig1932	1605	F6HPF8	tr_plants	C-terminus		0	69.5767	375	396	query sequence is shorter than target: 375 - 396	-3	1603	479	22	396	tr=Putative uncharacterized protein; Vitis vinifera (Grape).
Contig1945	2772	D7TYW4	tr_plants	C-terminus		0	64.5768	826	903	Separated hits, possible frame ERROR between 1894 and 1942, query sequence is shorter than target: 826 - 903	2	2	2478	73	902	tr=Putative uncharacterized protein; Vitis vinifera (Grape).
Contig1953	2246	I1JJ76	tr_plants	C-terminus		0	79.0774	608	1077	query sequence is shorter than target: 608 - 1077	-1	2246	423	473	1077	tr=Uncharacterized protein; Glycine max (Soybean) (Glycine hispida).
Contig1954	2104	F6HQH9	tr_plants	C-terminus		0	69.5842	453	1988	query sequence is shorter than target: 453 - 1988	-1	2104	746	1536	1988	tr=Putative uncharacterized protein; Vitis vinifera (Grape).
Contig1959	1467	B9S1U1	tr_plants	C-terminus		0	89.3617	463	698	query sequence is shorter than target: 463 - 698	2	2	1390	276	698	tr=ATP-dependent clp protease ATP-binding subunit clpx, putative; Ricinus communis (Castor bean).
Contig1961	1367	Q8LEV3	sp_plants	C-terminus		0	67.5141	421	809	Unexpected stop codon in the beginning of query sequence, query sequence is shorter than target: 421 - 809	3	3	1262	455	808	sp=BTB/POZ domain-containing protein At2g30600; Arabidopsis thaliana (Mouse-ear cress).
Contig1964	3502	Q8LPK2	sp_plants	C-terminus		0	84.058	1123	1273	warning!, putative chimeric sequence! or repetitive structure query sequence is shorter than target: 1123 - 1273	-1	3500	134	153	1259	sp=ABC transporter B family member 2; Arabidopsis thaliana (Mouse-ear cress).
Contig1967	1968	Q9ZVM9	sp_plants	C-terminus		0	64.0127	508	572	query sequence is shorter than target: 508 - 572	2	2	1522	191	504	sp=Probable serine/threonine-protein kinase At1g54610; Arabidopsis thaliana (Mouse-ear cress).
Contig1971	2102	B9RZ72	tr_plants	C-terminus		0	63.0182	609	754	query sequence is shorter than target: 609 - 754	-1	2102	276	158	754	tr=Putative uncharacterized protein; Ricinus communis (Castor bean).
Contig1974	1151	C6TKD7	tr_plants	C-terminus		0	70.2997	379	406	query sequence is shorter than target: 379 - 406	-2	1150	14	41	406	tr=Uncharacterized protein; Glycine max (Soybean) (Glycine hispida).
Contig1975	941	Q4V3C1	sp_plants	C-terminus		0	62.5	218	524	query sequence is shorter than target: 218 - 524	-2	938	288	334	509	sp=Mediator of RNA polymerase II transcription subunit 8; Arabidopsis thaliana (Mouse-ear cress).
Contig1981	1848	P84634	sp_plants	C-terminus		0	51.7375	530	1702	Unexpected stop codon in the beginning of query sequence, query sequence is shorter than target: 530 - 1702	-2	1845	259	1204	1701	sp=Dicer-like protein 4; Arabidopsis thaliana (Mouse-ear cress).
Contig1984	1813	Q9FE38	sp_plants	C-terminus		0	62.8261	466	775	query sequence is shorter than target: 466 - 775	-1	1811	414	318	773	sp=Potassium transporter 3; Arabidopsis thaliana (Mouse-ear cress).
Contig1988	2024	O48724	sp_plants	C-terminus		0	69.0559	569	807	query sequence is shorter than target: 569 - 807	-3	2020	317	253	806	sp=Protein WEAK CHLOROPLAST MOVEMENT UNDER BLUE LIGHT 1; Arabidopsis thaliana (Mouse-ear cress).
Contig1994	1440	Q9SWI1	sp_plants	C-terminus		0	35.7798	435	439		2	2	1303	79	411	sp=Protein PHYTOCHROME KINASE SUBSTRATE 1; Arabidopsis thaliana (Mouse-ear cress).
Contig1997	1256	Q9AVK4	sp_plants	C-terminus		0	88.7955	386	819	query sequence is shorter than target: 386 - 819	2	2	1156	453	809	sp=Protein SCARECROW; Pisum sativum (Garden pea).
Contig1998	1525	Q9FVQ1	sp_plants	C-terminus		0	28.0702	403	557	query sequence is shorter than target: 403 - 557	-3	1521	316	297	465	sp=Nucleolin 1; Arabidopsis thaliana (Mouse-ear cress).
Contig2000	1038	F6HKE6	tr_plants	C-terminus		0	57.2308	326	1446	query sequence is shorter than target: 326 - 1446	-2	1037	60	1130	1446	tr=Putative uncharacterized protein; Vitis vinifera (Grape).
Contig1610	1304	Q10QE9	sp_plants	C-terminus		0	56.0563	343	388	atg_distance in limit (1-15): atg_distance = 11, No stop codon before M and M found is too far from target M, query sequence is shorter than target: 343 - 388	2	89	1114	35	388	sp=UPF0496 protein 1; Oryza sativa subsp. japonica (Rice).
Contig1613	4042	B9S8J3	tr_plants	C-terminus		0	79.9501	1211	1594	query sequence is shorter than target: 1211 - 1594	-2	4041	409	398	1594	tr=Nucleotide binding protein, putative; Ricinus communis (Castor bean).
Contig1614	1046	Q8GW78	sp_plants	C-terminus		0	57.3529	217	241	query sequence is shorter than target: 217 - 241	3	3	650	35	229	sp=Clp protease-related protein At4g12060, chloroplastic; Arabidopsis thaliana (Mouse-ear cress).
Contig1616	1414	Q8GXR9	sp_plants	C-terminus		0	75.9036	452	519	Separated hits, possible frame ERROR between 316 and 324, Unexpected stop codon in the beginning of query sequence, query sequence is shorter than target: 452 - 519	2	2	1355	112	519	sp=NADH dehydrogenase C1, chloroplastic/mitochondrial; Arabidopsis thaliana (Mouse-ear cress).
Contig1623	2501	Q9LRB0	sp_plants	C-terminus		0	73.8397	718	763	query sequence is shorter than target: 718 - 763	-2	2498	348	65	758	sp=Sphingoid long-chain bases kinase 1; Arabidopsis thaliana (Mouse-ear cress).
Contig1624	1104	Q948X8	sp_plants	C-terminus		0	29.0984	264	374	atg_distance in limit (1-15): atg_distance = 1, No stop codon before M and M found is too far from target M, query sequence is shorter than target: 264 - 374	1	238	1029	112	354	sp=Methylthioribose-1-phosphate isomerase; Nicotiana tabacum (Common tobacco).
Contig1625	2527	Q8S944	sp_plants	C-terminus		0	72.6415	768	808	Separated hits, possible frame ERROR between 641 and 653, query sequence is shorter than target: 768 - 808	3	3	2302	55	756	sp=Dynamin-related protein 3A; Arabidopsis thaliana (Mouse-ear cress).
Contig1629	1910	Q9FIJ7	sp_plants	C-terminus		0	61.9718	532	283	query sequence is longer than target: 532 - 283	2	2	1594	62	274	sp=Probable adenylate kinase 2, chloroplastic; Arabidopsis thaliana (Mouse-ear cress).
Contig1637	3881	Q8LMR2	sp_plants	C-terminus		0	81.3992	1219	1883	query sequence is shorter than target: 1219 - 1883	3	3	3656	667	1872	sp=Endoribonuclease Dicer homolog 1; Oryza sativa subsp. japonica (Rice).
Contig1648	1266	Q9STX1-2	sp_plants	C-terminus		0	56.7308	294	364	query sequence is shorter than target: 294 - 364	1	1	882	215	315	Isoform 2 of Acyl-CoA-binding domain-containing protein 3 OS=Arabidopsis thaliana GN=ACBP3
Contig1651	1336	B9MTZ1	tr_plants	C-terminus		0	52.9595	345	401	query sequence is shorter than target: 345 - 401	-3	1334	300	94	400	tr=Predicted protein; subsp. trichocarpa).
Contig1657	2081	Q9C5U2	sp_plants	C-terminus		0	66.7917	536	1176	query sequence is shorter than target: 536 - 1176	-2	2078	474	657	1174	sp=Histidine kinase 2; Arabidopsis thaliana (Mouse-ear cress).
Contig1659	1488	D7SVZ3	tr_plants	C-terminus		0	71.7822	407	710	query sequence is shorter than target: 407 - 710	-3	1486	266	314	710	tr=Putative uncharacterized protein; Vitis vinifera (Grape).
Contig1660	1751	D7U230	tr_plants	C-terminus		0	71.0297	568	638	query sequence is shorter than target: 568 - 638	2	2	1705	66	638	tr=Putative uncharacterized protein; Vitis vinifera (Grape).
Contig1668	884	D7SMF9	tr_plants	C-terminus		0	42.735	127	539	query sequence is shorter than target: 127 - 539	2	2	382	420	531	tr=Putative uncharacterized protein; Vitis vinifera (Grape).
Contig1672	1548	D7SLH3	tr_plants	C-terminus		0	62.2596	419	466	query sequence is shorter than target: 419 - 466	-1	1548	292	57	466	tr=Putative uncharacterized protein; Vitis vinifera (Grape).
Contig1676	3027	Q9FJL0	sp_plants	C-terminus		0	30.6667	915	1241	Unexpected stop codon in the beginning of query sequence, query sequence is shorter than target: 915 - 1241	-2	3024	283	1026	1229	sp=Structural maintenance of chromosomes protein 4; Arabidopsis thaliana (Mouse-ear cress).
Contig1686	2060	B9SDF7	tr_plants	C-terminus		0	76.0586	611	848	query sequence is shorter than target: 611 - 848	2	2	1834	238	848	tr=ATP binding protein, putative; Ricinus communis (Castor bean).
Contig1688	945	B9R8E3	tr_plants	C-terminus		0	85.0575	240	282	Unexpected stop codon in the beginning of query sequence, query sequence is shorter than target: 240 - 282	-2	944	225	100	273	tr=Putative uncharacterized protein; Ricinus communis (Castor bean).
Contig1706	1826	Q338B9	sp_plants	C-terminus		0	35.9551	604	511	Unexpected stop codon in the beginning of query sequence, query sequence is longer than target: 604 - 511	-1	1824	13	423	511	sp=Histone acetyltransferase GCN5; Oryza sativa subsp. japonica (Rice).
Contig1708	2860	C0LGW6	sp_plants	C-terminus		0	77.9156	817	966	query sequence is shorter than target: 817 - 966	-3	2856	409	174	966	sp=LRR receptor-like serine/threonine-protein kinase ERL1; Arabidopsis thaliana (Mouse-ear cress).
Contig1709	1506	B9SYJ3	tr_plants	C-terminus		0	79.5148	374	396	query sequence is shorter than target: 374 - 396	-1	1506	385	26	396	tr=Acetylglucosaminyltransferase, putative; Ricinus communis (Castor bean).
Contig1712	1500	O22193	sp_plants	C-terminus		0	44.8571	436	826	query sequence is shorter than target: 436 - 826	-2	1497	193	472	820	sp=U-box domain-containing protein 4; Arabidopsis thaliana (Mouse-ear cress).
Contig1719	1521	B9SHB8	tr_plants	C-terminus		0	72.4609	496	603	query sequence is shorter than target: 496 - 603	1	1	1488	110	603	tr=Putative uncharacterized protein; Ricinus communis (Castor bean).
Contig1725	1428	B9S790	tr_plants	C-terminus		0	79.79	384	459	query sequence is shorter than target: 384 - 459	1	1	1152	84	459	tr=Putative uncharacterized protein; Ricinus communis (Castor bean).
Contig1733	3751	B9RK43	tr_plants	C-terminus		0	93.1818	1199	1534	Overlapping hits, possible frame ERROR between 134 and 127, and overlapping frame ERROR between 993 and 920, and possible frame ERROR between 3052 and 3142, and possible frame ERROR between 3345 and 3452, query sequence is shorter than target: 1199 - 1534	3	3	3595	429	1534	tr=Myosin XI, putative; Ricinus communis (Castor bean).
Contig1735	1531	Q9FPS9	sp_plants	C-terminus		0	57.9281	476	924	query sequence is shorter than target: 476 - 924	-1	1529	102	500	909	sp=Ubiquitin carboxyl-terminal hydrolase 15; Arabidopsis thaliana (Mouse-ear cress).
Contig1741	1834	F6HP54	tr_plants	C-terminus		0	81.8584	233	457	query sequence is shorter than target: 233 - 457	-3	1832	1134	231	456	tr=Putative uncharacterized protein; Vitis vinifera (Grape).
Contig1748	1527	Q66GP9	sp_plants	C-terminus		0	74.9347	480	561	Overlapping hits, possible frame ERROR between 1186 and 1105, Unexpected stop codon in the beginning of query sequence, query sequence is shorter than target: 480 - 561	2	2	1440	101	561	sp=NO-associated protein 1, chloroplastic/mitochondrial; Arabidopsis thaliana (Mouse-ear cress).
Contig1754	1537	Q6NPC9	sp_plants	C-terminus		0	63.9706	274	318	atg_distance in limit (1-15): atg_distance = 7, No stop codon before M and M found is too far from target M, query sequence is shorter than target: 274 - 318	1	121	942	51	318	sp=Probable RNA methyltransferase At5g51130; Arabidopsis thaliana (Mouse-ear cress).
Contig1760	1993	Q9C8Z4	sp_plants	C-terminus		0	59.6831	569	2197	query sequence is shorter than target: 569 - 2197	2	2	1705	1649	2197	sp=Uncharacterized protein At3g06530; Arabidopsis thaliana (Mouse-ear cress).
Contig1764	1101	Q6NPM8	sp_plants	C-terminus		0	72.8223	308	346	query sequence is shorter than target: 308 - 346	-3	1097	177	61	346	sp=Bifunctional phosphatase IMPL2, chloroplastic; Arabidopsis thaliana (Mouse-ear cress).
Contig1771	2141	B9S919	tr_plants	C-terminus		0	65.2406	616	710	Overlapping hits, possible frame ERROR between 574 and 552, query sequence is shorter than target: 616 - 710	-2	2138	291	102	709	tr=Putative uncharacterized protein; Ricinus communis (Castor bean).
Contig1780	1273	Q9LY77	sp_plants	C-terminus		0	80.8901	407	1033	query sequence is shorter than target: 407 - 1033	1	1	1221	634	1015	sp=Calcium-transporting ATPase 12, plasma membrane-type; Arabidopsis thaliana (Mouse-ear cress).
Contig1789	2788	F6GY03	tr_plants	C-terminus		0	41.0345	870	890	Overlapping hits, possible frame ERROR between 2525 and 2467, query sequence is shorter than target: 870 - 890	3	3	2610	35	888	tr=Putative uncharacterized protein; Vitis vinifera (Grape).
Contig1790	1431	I1P1L5	tr_plants	C-terminus		0	50	473	524	Overlapping hits, possible frame ERROR between 652 and 640, query sequence is shorter than target: 473 - 524	-2	1429	12	41	516	tr=Uncharacterized protein; Oryza glaberrima (African rice).
Contig1793	1880	Q8RWN7	sp_plants	C-terminus		0	61.8506	621	856	query sequence is shorter than target: 621 - 856	-3	1876	17	282	844	sp=Protein phosphatase 2C 32; Arabidopsis thaliana (Mouse-ear cress).
Contig1794	1007	Q9STF9	sp_plants	C-terminus		0	38.4146	243	257		1	1	729	60	223	sp=Pentatricopeptide repeat-containing protein At3g46870; Arabidopsis thaliana (Mouse-ear cress).
Contig2001	1788	P57750	sp_plants	C-terminus		0	68.7623	512	556	query sequence is shorter than target: 512 - 556	-3	1784	252	51	554	sp=Phosphoacetylglucosamine mutase; Arabidopsis thaliana (Mouse-ear cress).
Contig2004	1715	P15718	sp_plants	C-terminus		0	26.8156	554	740	Unexpected stop codon in the beginning of query sequence, query sequence is shorter than target: 554 - 740	-1	1713	52	327	450	sp=Putative Pol polyprotein from transposon element Bs1; Zea mays (Maize).
Contig2017	3193	D7SVD3	tr_plants	C-terminus		0	77.3256	961	1015	Separated hits, possible frame ERROR between 516 and 519, query sequence is shorter than target: 961 - 1015	-1	3192	311	60	1015	tr=Putative uncharacterized protein; Vitis vinifera (Grape).
Contig2023	2296	P0CB21	sp_plants	C-terminus		0	34.3931	651	708	query sequence is shorter than target: 651 - 708	-2	2293	344	91	708	sp=Uncharacterized protein At4g26450; Arabidopsis thaliana (Mouse-ear cress).
Contig2039	1464	Q9SW11	sp_plants	C-terminus		0	68.0307	414	835	query sequence is shorter than target: 414 - 835	2	2	1240	443	833	sp=U-box domain-containing protein 35; Arabidopsis thaliana (Mouse-ear cress).
Contig2040	2414	C0LGV0	sp_plants	C-terminus		0	62.1951	787	895	Separated hits, possible frame ERROR between 1250 and 1349, and overlapping frame ERROR between 1615 and 1612, query sequence is shorter than target: 787 - 895	3	3	2361	126	893	sp=Probable LRR receptor-like serine/threonine-protein kinase At5g48740; Arabidopsis thaliana (Mouse-ear cress).
Contig2051	1277	F8WL68	tr_plants	C-terminus		0	89.7959	360	564	Separated hits, possible frame ERROR between 147 and 149, query sequence is shorter than target: 360 - 564	1	1	1078	207	564	tr=Methyltransferase; Citrus unshiu (Satsuma mandarin) (Citrus nobilis var. unshiu).
Contig2060	1642	Q8L725	sp_plants	C-terminus		0	61.2069	423	471	Unexpected stop codon in the beginning of query sequence, query sequence is shorter than target: 423 - 471	-2	1639	374	138	468	sp=Metal tolerance protein C1; Arabidopsis thaliana (Mouse-ear cress).
Contig2063	1739	A5BUK8	tr_plants	C-terminus		0	58.8486	472	812	query sequence is shorter than target: 472 - 812	-3	1737	322	354	811	tr=Putative uncharacterized protein; Vitis vinifera (Grape).
Contig2071	1448	P27323	sp_plants	C-terminus		0	68.9038	455	700	query sequence is shorter than target: 455 - 700	3	3	1364	260	700	sp=Heat shock protein 90-1; Arabidopsis thaliana (Mouse-ear cress).
Contig2073	2114	Q9SYM5	sp_plants	C-terminus		0	82.9545	624	669	query sequence is shorter than target: 624 - 669	-2	2111	243	56	669	sp=Probable rhamnose biosynthetic enzyme 1; Arabidopsis thaliana (Mouse-ear cress).
Contig2083	1701	P59278	sp_plants	C-terminus		0	41.2698	309	597	query sequence is shorter than target: 309 - 597	-2	1698	775	465	527	sp=Uncharacterized protein At1g51745; Arabidopsis thaliana (Mouse-ear cress).
Contig2090	3025	Q6YYC0	sp_plants	C-terminus		0	53.1646	885	958	query sequence is shorter than target: 885 - 958	-1	3023	369	880	956	sp=Zinc finger CCCH domain-containing protein 55; Oryza sativa subsp. japonica (Rice).
Contig2098	1519	Q9SQU6	sp_plants	C-terminus		0	81.7232	406	486	query sequence is shorter than target: 406 - 486	-1	1517	300	84	466	sp=Pentatricopeptide repeat-containing protein At3g06430, chloroplastic; Arabidopsis thaliana (Mouse-ear cress).
Contig2100	1896	Q42479	sp_plants	C-terminus		0	81.0753	475	529	query sequence is shorter than target: 475 - 529	-2	1893	472	64	528	sp=Calcium-dependent protein kinase 3; Arabidopsis thaliana (Mouse-ear cress).
Contig2102	1594	A9X4U2	sp_plants	C-terminus		0	51.8182	415	561	Unexpected stop codon in the beginning of query sequence, query sequence is shorter than target: 415 - 561	2	2	1243	214	537	sp=3beta-hydroxysteroid-dehydrogenase/decarboxylase isoform 3; Arabidopsis thaliana (Mouse-ear cress).
Contig2128	828	O22243	sp_plants	C-terminus		0	57.9787	194	1015	query sequence is shorter than target: 194 - 1015	3	3	581	825	1012	sp=Zinc finger CCCH domain-containing protein 31; Arabidopsis thaliana (Mouse-ear cress).
Contig2130	2776	Q8L7S3	sp_plants	C-terminus		0	57.5359	847	809	query sequence is longer than target: 847 - 809	-1	2774	234	52	809	sp=Zinc finger CCCH domain-containing protein 24; Arabidopsis thaliana (Mouse-ear cress).
Contig2132	3103	B9GI52	tr_plants	C-terminus		0	65.3747	945	1833	Overlapping hits, possible frame ERROR between 2254 and 2254, and possible frame ERROR between 2628 and 2631, query sequence is shorter than target: 945 - 1833	-2	3100	268	874	1833	tr=Predicted protein; subsp. trichocarpa).
Contig2145	2776	Q9ZPS9	sp_plants	C-terminus		0	29.5533	922	1143	Overlapping hits, possible frame ERROR between 1787 and 1778, query sequence is shorter than target: 922 - 1143	-3	2772	11	216	1129	sp=Serine/threonine-protein kinase BRI1-like 2; Arabidopsis thaliana (Mouse-ear cress).
Contig2156	2964	O81016	sp_plants	C-terminus		0	80.2961	877	1420	query sequence is shorter than target: 877 - 1420	-3	2960	333	543	1420	sp=ABC transporter G family member 32; Arabidopsis thaliana (Mouse-ear cress).
Contig2157	1858	Q9C6Z1	sp_plants	C-terminus		0	72	578	589		-2	1855	125	52	589	sp=Probable 9-cis-epoxycarotenoid dioxygenase NCED5, chloroplastic; Arabidopsis thaliana (Mouse-ear cress).
Contig2160	747	Q56YU0	sp_plants	C-terminus		0	69.7297	185	501	query sequence is shorter than target: 185 - 501	3	3	554	318	501	sp=Aldehyde dehydrogenase family 2 member C4; Arabidopsis thaliana (Mouse-ear cress).
Contig2161	1905	I1LYR3	tr_plants	C-terminus		0	65.3061	593	991	Overlapping hits, possible frame ERROR between 148 and 90, query sequence is shorter than target: 593 - 991	-2	1902	126	395	989	tr=Uncharacterized protein; Glycine max (Soybean) (Glycine hispida).
Contig2168	968	Q9C8P8	sp_plants	C-terminus		0	59.8802	179	259	query sequence is shorter than target: 179 - 259	1	1	537	97	242	sp=Transcription factor bHLH80; Arabidopsis thaliana (Mouse-ear cress).
Contig2175	1329	B9R9L4	tr_plants	C-terminus		0	78.4653	403	482	query sequence is shorter than target: 403 - 482	2	2	1210	81	481	tr=Peptidase, putative; Ricinus communis (Castor bean).
Contig2177	1051	P93014	sp_plants	C-terminus		0	80.5556	272	303	query sequence is shorter than target: 272 - 303	-3	1047	235	52	303	sp=30S ribosomal protein S5, chloroplastic; Arabidopsis thaliana (Mouse-ear cress).
Contig2185	1023	A5C8X7	tr_plants	C-terminus		0	82.2222	228	273	query sequence is shorter than target: 228 - 273	2	2	685	49	273	tr=Putative uncharacterized protein; Vitis vinifera (Grape).
Contig2186	1533	Q9SIB2	sp_plants	C-terminus		0	64.1425	441	476	query sequence is shorter than target: 441 - 476	-3	1529	210	25	473	sp=3-ketoacyl-CoA synthase 12; Arabidopsis thaliana (Mouse-ear cress).
Contig2193	2636	F6GZQ5	tr_plants	C-terminus		0	68.4211	810	892	Overlapping hits, possible frame ERROR between 114 and 105, and possible frame ERROR between 1415 and 1418, query sequence is shorter than target: 810 - 892	1	1	2428	95	885	tr=Putative uncharacterized protein; Vitis vinifera (Grape).
Contig2209	1942	Q8RYC8	sp_plants	C-terminus		0	62.3077	431	1086	query sequence is shorter than target: 431 - 1086	-2	1939	650	702	1086	sp=Auxin response factor 19; Arabidopsis thaliana (Mouse-ear cress).
Contig2220	2717	Q05609	sp_plants	C-terminus		0	61.2167	750	821	query sequence is shorter than target: 750 - 821	-3	2713	467	536	798	sp=Serine/threonine-protein kinase CTR1; Arabidopsis thaliana (Mouse-ear cress).
Contig2232	1963	Q6EU49	sp_plants	C-terminus		0	66.91	648	612	query sequence is longer than target: 648 - 612	-1	1961	18	23	429	sp=Probable serine/threonine-protein kinase WNK4; Oryza sativa subsp. japonica (Rice).
Contig2267	1810	Q9C660	sp_plants	C-terminus		0	75.6691	490	762	Unexpected stop codon in the beginning of query sequence, query sequence is shorter than target: 490 - 762	-1	1808	339	350	758	sp=Proline-rich receptor-like protein kinase PERK10; Arabidopsis thaliana (Mouse-ear cress).
Contig2270	3471	I1MQN2	tr_plants	C-terminus		0	68.9103	1032	1178	Warning!, query query overlaps and the target is separated, and possible frame ERROR between 1295 and 1373, query sequence is shorter than target: 1032 - 1178	1	1	3094	142	1176	tr=Uncharacterized protein; Glycine max (Soybean) (Glycine hispida).
Contig2275	1557	Q8VY16	sp_plants	C-terminus		0	48.0211	377	819	query sequence is shorter than target: 377 - 819	1	1	1131	453	816	sp=Plastid division protein CDP1, chloroplastic; Arabidopsis thaliana (Mouse-ear cress).
Contig2295	1661	B9RY43	tr_plants	C-terminus		0	79.9582	490	660	Unexpected stop codon in the beginning of query sequence, query sequence is shorter than target: 490 - 660	-1	1661	192	184	660	tr=Electron transporter, putative; Ricinus communis (Castor bean).
Contig2304	1382	I1MN83	tr_plants	C-terminus		0	86.4789	356	528	query sequence is shorter than target: 356 - 528	-1	1382	315	174	528	tr=Uncharacterized protein; Glycine max (Soybean) (Glycine hispida).
Contig2309	1240	Q9FNP1	sp_plants	C-terminus		0	76.4706	188	1130	query sequence is shorter than target: 188 - 1130	3	3	563	948	1130	sp=Peroxisome biogenesis protein 1; Arabidopsis thaliana (Mouse-ear cress).
Contig2311	3719	O81825	sp_plants	C-terminus		0	28.4138	1226	919	query sequence is longer than target: 1226 - 919	-3	3715	41	167	873	sp=Probable disease resistance protein At4g27220; Arabidopsis thaliana (Mouse-ear cress).
Contig2313	1477	B9T2E9	tr_plants	C-terminus		0	65.127	445	569	query sequence is shorter than target: 445 - 569	2	2	1336	133	558	tr=Endo-1,4-beta-xylanase C, putative; Ricinus communis (Castor bean).
Contig2327	2047	Q9SH30	sp_plants	C-terminus		0	66.0279	581	995	query sequence is shorter than target: 581 - 995	1	1	1743	408	979	sp=Putative copper-transporting ATPase HMA5; Arabidopsis thaliana (Mouse-ear cress).
Contig2341	2243	Q653H7	sp_plants	C-terminus		0	63.5659	669	700	query sequence is shorter than target: 669 - 700	2	2	2005	65	700	sp=Auxin response factor 18; Oryza sativa subsp. japonica (Rice).
Contig2343	1446	Q94F27	sp_plants	C-terminus		0	74.3697	246	338	query sequence is shorter than target: 246 - 338	-3	1442	708	101	338	sp=Probable beta-1,3-galactosyltransferase 11; Arabidopsis thaliana (Mouse-ear cress).
Contig2346	1962	B9RJX4	tr_plants	C-terminus		0	85.4369	593	1290	Separated hits, possible frame ERROR between 621 and 624, query sequence is shorter than target: 593 - 1290	-1	1961	184	701	1287	tr=Chromosome-associated kinesin KIF4A, putative; Ricinus communis (Castor bean).
Contig2348	1989	P93831	sp_plants	C-terminus		0	67.9339	600	902	query sequence is shorter than target: 600 - 902	-2	1986	190	308	902	sp=Histone-lysine N-methyltransferase CLF; Arabidopsis thaliana (Mouse-ear cress).
Contig2349	1104	B9RMG3	tr_plants	C-terminus		0	88.9734	295	395	query sequence is shorter than target: 295 - 395	1	1	885	124	386	tr=Putative uncharacterized protein; Ricinus communis (Castor bean).
Contig2353	1884	Q9SAK0	sp_plants	C-terminus		0	76.4706	600	836	Overlapping hits, possible frame ERROR between 154 and 148, query sequence is shorter than target: 600 - 836	-2	1881	83	238	835	sp=Pentatricopeptide repeat-containing protein At1g79490, mitochondrial; Arabidopsis thaliana (Mouse-ear cress).
Contig2355	3780	B6SFA4	sp_plants	C-terminus		0	29.2683	1043	818	Unexpected stop codon in the beginning of query sequence, query sequence is longer than target: 1043 - 818	2	2	3127	201	434	sp=Probable helicase MAGATAMA 3; Arabidopsis thaliana (Mouse-ear cress).
Contig2373	1243	Q9C5Q8	sp_plants	C-terminus		0	65.283	301	942	query sequence is shorter than target: 301 - 942	-1	1241	339	673	930	sp=Small RNA 2'-O-methyltransferase; Arabidopsis thaliana (Mouse-ear cress).
Contig2377	1378	D7TBS7	tr_plants	C-terminus		0	80.9399	414	442	query sequence is shorter than target: 414 - 442	-1	1378	137	61	442	tr=Putative uncharacterized protein; Vitis vinifera (Grape).
Contig2378	3287	Q8H0U8	sp_plants	C-terminus		0	74.136	886	1166	query sequence is shorter than target: 886 - 1166	-2	3284	630	297	1166	sp=DEAD-box ATP-dependent RNA helicase 42; Arabidopsis thaliana (Mouse-ear cress).
Contig2387	1661	O48927	sp_plants	C-terminus		0	53.2544	511	523		-3	1657	128	38	521	sp=Cytochrome P450 78A3; Glycine max (Soybean) (Glycine hispida).
Contig2388	832	Q8L3W1	sp_plants	C-terminus		0	76.9737	176	341	query sequence is shorter than target: 176 - 341	2	2	526	187	337	sp=B3 domain-containing transcription factor VRN1; Arabidopsis thaliana (Mouse-ear cress).
Contig2389	2333	Q9LJM4	sp_plants	C-terminus		0	27.1967	691	991	Unexpected stop codon in the beginning of query sequence, query sequence is shorter than target: 691 - 991	-2	2330	261	191	968	sp=Receptor-like protein kinase HAIKU2; Arabidopsis thaliana (Mouse-ear cress).
Contig2390	1932	Q8RX22	sp_plants	C-terminus		0	58.0311	587	711	query sequence is shorter than target: 587 - 711	-3	1928	171	149	711	sp=MND1-interacting protein 1; Arabidopsis thaliana (Mouse-ear cress).
Contig2394	2148	B9HQZ6	sp_plants	C-terminus		0	81.0671	583	994	query sequence is shorter than target: 583 - 994	1	1	1749	413	993	sp=Probable alanine--tRNA ligase, chloroplastic; subsp. trichocarpa).
Contig2417	1610	B9SDJ8	tr_plants	C-terminus		0	62.2984	509	1284	Unexpected stop codon in the beginning of query sequence, query sequence is shorter than target: 509 - 1284	-3	1608	82	789	1282	tr=Putative uncharacterized protein; Ricinus communis (Castor bean).
Contig2422	1256	Q8GXJ4	sp_plants	C-terminus		0	73.0897	329	959	query sequence is shorter than target: 329 - 959	3	3	986	632	932	sp=Glutamate receptor 3.4; Arabidopsis thaliana (Mouse-ear cress).
Contig2427	1471	B9S9T2	tr_plants	C-terminus		0	86.631	311	702	query sequence is shorter than target: 311 - 702	1	1	933	414	702	tr=RNA-binding protein, putative; Ricinus communis (Castor bean).
Contig2439	1897	B9R8W0	tr_plants	C-terminus		0	64.8352	460	542	query sequence is shorter than target: 460 - 542	3	3	1382	90	542	tr=Electron transporter, putative; Ricinus communis (Castor bean).
Contig2441	728	Q9SKN3	sp_plants	C-terminus		0	78.3439	162	179	query sequence is shorter than target: 162 - 179	1	1	486	23	179	sp=CASP-like protein At2g28370; Arabidopsis thaliana (Mouse-ear cress).
Contig2444	974	B9RWP7	tr_plants	C-terminus		0	74.5981	312	438	query sequence is shorter than target: 312 - 438	3	3	938	128	438	tr=Transferase, transferring glycosyl groups, putative; Ricinus communis (Castor bean).
Contig2452	1214	O82485	sp_plants	C-terminus		0	76.8116	328	766	Overlapping hits, possible frame ERROR between 208 and 204, query sequence is shorter than target: 328 - 766	-2	1211	230	440	764	sp=Oligopeptide transporter 7; Arabidopsis thaliana (Mouse-ear cress).
Contig2453	1699	Q2QAV0	sp_plants	C-terminus		0	69.2308	473	1322	warning!, putative chimeric sequence! or repetitive structure query sequence is shorter than target: 473 - 1322	2	2	1417	851	1308	sp=Serine/threonine-protein kinase TIO; Arabidopsis thaliana (Mouse-ear cress).
Contig2478	890	Q9LI74	sp_plants	C-terminus		0	83.5165	295	1004	query sequence is shorter than target: 295 - 1004	3	3	884	716	988	sp=Protein CHUP1, chloroplastic; Arabidopsis thaliana (Mouse-ear cress).
Contig2483	1245	D7T7Z4	tr_plants	C-terminus		0	68.6335	340	401	query sequence is shorter than target: 340 - 401	-1	1245	226	76	397	tr=Putative uncharacterized protein; Vitis vinifera (Grape).
Contig2485	1421	Q8W4M7	sp_plants	C-terminus		0	89.9225	388	758	query sequence is shorter than target: 388 - 758	3	3	1163	372	758	sp=DNA repair helicase UVH6; Arabidopsis thaliana (Mouse-ear cress).
Contig2486	1692	A4Q954	tr_plants	C-terminus		0	71.8693	563	570		-1	1692	4	42	570	tr=Putative uncharacterized protein; Populus tremula (European aspen).
Contig2497	673	Q9SYP2	sp_plants	C-terminus		0	48.9796	132	614	Unexpected stop codon in the beginning of query sequence, query sequence is shorter than target: 132 - 614	-3	669	277	544	592	sp=Pyrophosphate--fructose 6-phosphate 1-phosphotransferase subunit alpha 1; Arabidopsis thaliana (Mouse-ear cress).
Contig2505	2591	I1MEJ1	tr_plants	C-terminus		0	57.8027	801	918	query sequence is shorter than target: 801 - 918	2	2	2404	153	918	tr=Uncharacterized protein; Glycine max (Soybean) (Glycine hispida).
Contig2506	976	B9S171	tr_plants	C-terminus		0	77.3519	285	377	query sequence is shorter than target: 285 - 377	2	2	856	92	377	tr=Putative uncharacterized protein; Ricinus communis (Castor bean).
Contig2511	1495	A8IZG4	sp_plants	C-terminus		0	23.3766	359	352		2	2	1075	30	182	sp=Probable cytosolic iron-sulfur protein assembly protein CIAO1 homolog; Chlamydomonas reinhardtii (Chlamydomonas smithii).
Contig2512	951	F6HDG3	tr_plants	C-terminus		0	52.6549	227	397	query sequence is shorter than target: 227 - 397	-3	949	269	160	385	tr=Putative uncharacterized protein; Vitis vinifera (Grape).
Contig2517	1875	F4IN69	sp_plants	C-terminus		0	44.0536	584	1275	query sequence is shorter than target: 584 - 1275	3	3	1751	684	1268	sp=Mediator of RNA polymerase II transcription subunit 33B; Arabidopsis thaliana (Mouse-ear cress).
Contig2521	2820	B6SFA4	sp_plants	C-terminus		0	42.1875	781	818	Unexpected stop codon in the beginning of query sequence, query sequence is shorter than target: 781 - 818	1	1	2343	688	750	sp=Probable helicase MAGATAMA 3; Arabidopsis thaliana (Mouse-ear cress).
Contig2525	2735	P43299	sp_plants	C-terminus		0	39.5793	654	716	No stop codon before M and M found is too far from target M, query sequence is shorter than target: 654 - 716	-2	2369	411	141	636	sp=Protein PROLIFERA; Arabidopsis thaliana (Mouse-ear cress).
Contig2526	885	B9I1E3	tr_plants	C-terminus		0	62.2549	281	773	query sequence is shorter than target: 281 - 773	-3	883	41	592	773	tr=Predicted protein; subsp. trichocarpa).
Contig2538	1448	Q9C5D2	sp_plants	C-terminus		0	25.5725	396	610	query sequence is shorter than target: 396 - 610	-1	1446	259	337	593	sp=F-box/LRR-repeat protein 4; Arabidopsis thaliana (Mouse-ear cress).
Contig2542	1102	B9HHR1	tr_plants	C-terminus		0	74.6377	313	473	query sequence is shorter than target: 313 - 473	-3	1100	162	197	472	tr=Predicted protein; subsp. trichocarpa).
Contig2551	2006	A8ID74	sp_plants	C-terminus		0	48.2143	546	797	query sequence is shorter than target: 546 - 797	-1	2004	367	240	797	sp=Ribosome biogenesis protein BOP1 homolog; Chlamydomonas reinhardtii (Chlamydomonas smithii).
Contig2552	2238	Q9LRT1	sp_plants	C-terminus		0	41.9643	719	1016	query sequence is shorter than target: 719 - 1016	-3	2234	81	281	1007	sp=Probably inactive leucine-rich repeat receptor-like protein kinase At3g28040; Arabidopsis thaliana (Mouse-ear cress).
Contig2565	1963	B9I8Y5	tr_plants	C-terminus		0	69.1489	505	1146	Separated hits, possible frame ERROR between 586 and 597, query sequence is shorter than target: 505 - 1146	-2	1960	448	650	1129	tr=Predicted protein; subsp. trichocarpa).
Contig2571	2062	Q8GUM5	sp_plants	C-terminus		0	65.1235	592	676	Warning!, query query overlaps and the target is separated, query sequence is shorter than target: 592 - 676	-2	2059	287	25	676	sp=Nicastrin; Arabidopsis thaliana (Mouse-ear cress).
Contig2576	1507	Q3Y8L7	sp_plants	C-terminus		0	24.8	453	446		-3	1503	148	134	379	sp=Outer row dynein assembly protein 16; Chlamydomonas reinhardtii (Chlamydomonas smithii).
Contig2589	3663	Q9ZVX1	sp_plants	C-terminus		0	66.6016	1048	1102	query sequence is shorter than target: 1048 - 1102	-2	3660	520	109	1101	sp=Probable ubiquitin-conjugating enzyme E2 23; Arabidopsis thaliana (Mouse-ear cress).
Contig2592	1622	Q9FLJ4	sp_plants	C-terminus		0	55.3846	330	654	query sequence is shorter than target: 330 - 654	3	3	989	327	638	sp=Pentatricopeptide repeat-containing protein At5g61400; Arabidopsis thaliana (Mouse-ear cress).
Contig2601	1806	B9RNG5	tr_plants	C-terminus		0	77.396	547	727	query sequence is shorter than target: 547 - 727	-2	1805	165	175	726	tr=Triacylglycerol lipase, putative; Ricinus communis (Castor bean).
Contig2602	2724	A5BYF1	tr_plants	C-terminus		0	76.3926	753	814	Overlapping hits, possible frame ERROR between 1177 and 1165, Unexpected stop codon in the beginning of query sequence, query sequence is shorter than target: 753 - 814	2	2	2259	101	813	tr=Putative uncharacterized protein; Vitis vinifera (Grape).
Contig2603	2628	O65607	sp_plants	C-terminus		0	64.5078	738	1081	Overlapping hits, possible frame ERROR between 1166 and 1153, query sequence is shorter than target: 738 - 1081	3	3	2214	373	1070	sp=DNA mismatch repair protein MSH3; Arabidopsis thaliana (Mouse-ear cress).
Contig2608	1237	F6HIY5	tr_plants	C-terminus		0	68.7075	300	848	query sequence is shorter than target: 300 - 848	3	3	902	555	848	tr=Putative uncharacterized protein; Vitis vinifera (Grape).
Contig2610	1578	P57681	sp_plants	C-terminus		0	67.7885	459	500	query sequence is shorter than target: 459 - 500	-2	1575	202	68	481	sp=Farnesylcysteine lyase; Arabidopsis thaliana (Mouse-ear cress).
Contig2618	1564	F6HLC5	tr_plants	C-terminus		0	59.0426	370	558	query sequence is shorter than target: 370 - 558	2	2	1111	219	558	tr=Putative uncharacterized protein; Vitis vinifera (Grape).
Contig2656	1380	B9GNB7	tr_plants	C-terminus		0	42.75	421	494	Unexpected stop codon in the beginning of query sequence, query sequence is shorter than target: 421 - 494	-2	1379	117	105	486	tr=Predicted protein; subsp. trichocarpa).
Contig2657	1343	B9ID55	tr_plants	C-terminus		0	63.8814	435	474	query sequence is shorter than target: 435 - 474	-3	1341	37	104	474	tr=Predicted protein; subsp. trichocarpa).
Contig2660	1575	P28996	sp_plants	C-terminus		0	67.6991	450	845	query sequence is shorter than target: 450 - 845	3	3	1349	394	845	sp=Elongation factor 2; Parachlorella kessleri (Green alga) (Chlorella kessleri).
Contig2669	2006	Q84MA9	sp_plants	C-terminus		0	62.5688	556	652	query sequence is shorter than target: 556 - 652	-1	2004	337	122	652	sp=Inactive leucine-rich repeat receptor-like serine/threonine-protein kinase At1g60630; Arabidopsis thaliana (Mouse-ear cress).
Contig2672	1914	Q9SU56	sp_plants	C-terminus		0	82.967	593	610	query sequence is shorter than target: 593 - 610	1	1	1779	64	609	sp=L-galactono-1,4-lactone dehydrogenase, mitochondrial; Arabidopsis thaliana (Mouse-ear cress).
Contig2677	2529	Q9FN37	sp_plants	C-terminus		0	69.1293	756	1036	query sequence is shorter than target: 756 - 1036	3	3	2267	281	1035	sp=Phytosulfokine receptor 2; Arabidopsis thaliana (Mouse-ear cress).
Contig2686	1627	Q9FZE0	sp_plants	C-terminus		0	76.4988	467	510	Overlapping hits, possible frame ERROR between 1252 and 1216, query sequence is shorter than target: 467 - 510	-2	1624	225	44	509	sp=Beta-glucosidase 40; Arabidopsis thaliana (Mouse-ear cress).
Contig2687	3222	Q9M081	sp_plants	C-terminus		0	73.8806	982	1080	query sequence is shorter than target: 982 - 1080	1	1	2946	171	1079	sp=Protein transport protein Sec24-like At4g32640; Arabidopsis thaliana (Mouse-ear cress).
Contig2690	1303	Q9SNB1	sp_plants	C-terminus		0	47.8673	419	451	query sequence is shorter than target: 419 - 451	-3	1299	46	34	451	sp=UDP-glycosyltransferase 76E11; Arabidopsis thaliana (Mouse-ear cress).
Contig2694	775	F6H7X2	tr_plants	C-terminus		0	86.3158	193	346	query sequence is shorter than target: 193 - 346	-2	774	196	156	345	tr=Putative uncharacterized protein; Vitis vinifera (Grape).
Contig2697	1277	K4BRV3	tr_plants	C-terminus		0	78.6458	206	423	query sequence is shorter than target: 206 - 423	-2	1276	659	233	423	tr=Uncharacterized protein; Solanum lycopersicum (Tomato) (Lycopersicon esculentum).
Contig2701	1570	Q9SKX0	sp_plants	C-terminus		0	73.1801	366	1410	Warning!, query query overlaps and the target is separated, Unexpected stop codon in the beginning of query sequence, query sequence is shorter than target: 366 - 1410	3	3	1096	1006	1409	sp=ABC transporter C family member 13; Arabidopsis thaliana (Mouse-ear cress).
Contig2702	1231	Q9SD61	sp_plants	C-terminus		0	79.5455	274	352	query sequence is shorter than target: 274 - 352	-2	1228	410	123	166	sp=Zinc finger CCCH domain-containing protein 42; Arabidopsis thaliana (Mouse-ear cress).
Contig2711	1710	Q5NBI2	sp_plants	C-terminus		0	57.4713	373	429	Separated hits, possible frame ERROR between 263 and 272, query sequence is shorter than target: 373 - 429	3	3	1117	70	429	sp=Actin-related protein 6; Oryza sativa subsp. japonica (Rice).
Contig2720	3270	F6HEJ2	tr_plants	C-terminus		0	54.6835	977	2632	Separated hits, possible frame ERROR between 1162 and 1179, query sequence is shorter than target: 977 - 2632	2	2	2930	1643	2617	tr=Putative uncharacterized protein; Vitis vinifera (Grape).
Contig2721	696	B9SE60	tr_plants	C-terminus		0	34.8101	222	1336	query sequence is shorter than target: 222 - 1336	3	3	668	1191	1336	tr=DNA binding protein, putative; Ricinus communis (Castor bean).
Contig2728	2113	D7STY0	tr_plants	C-terminus		0	80.0325	619	1524	query sequence is shorter than target: 619 - 1524	-2	2112	256	908	1522	tr=Putative uncharacterized protein; Vitis vinifera (Grape).
Contig2729	2723	B9I7W6	tr_plants	C-terminus		0	37.4046	828	1027	query sequence is shorter than target: 828 - 1027	2	2	2485	372	1025	tr=Predicted protein; subsp. trichocarpa).
Contig2735	3350	F6HUN5	tr_plants	C-terminus		0	71.972	967	1456	query sequence is shorter than target: 967 - 1456	-1	3350	450	460	1456	tr=Putative uncharacterized protein; Vitis vinifera (Grape).
Contig2737	1017	B9I3V7	tr_plants	C-terminus		0	76.5306	212	574	Unexpected stop codon in the beginning of query sequence, query sequence is shorter than target: 212 - 574	1	1	636	447	544	tr=Predicted protein; subsp. trichocarpa).
Contig2740	1915	Q9LY50	sp_plants	C-terminus		0	61.9497	636	814	query sequence is shorter than target: 636 - 814	-2	1912	8	171	797	sp=Putative serine/threonine-protein kinase-like protein CCR3; Arabidopsis thaliana (Mouse-ear cress).
Contig2741	1181	I1KYU1	tr_plants	C-terminus		0	74.1935	311	477	query sequence is shorter than target: 311 - 477	2	2	934	175	477	tr=Uncharacterized protein; Glycine max (Soybean) (Glycine hispida).
Contig2748	3187	Q9SGH2	sp_plants	C-terminus		0	50	1051	2176	query sequence is shorter than target: 1051 - 2176	-2	3184	35	1246	1459	sp=Methyl-CpG-binding domain-containing protein 9; Arabidopsis thaliana (Mouse-ear cress).
Contig2754	2925	Q9SHI2	sp_plants	C-terminus		0	39.6552	896	1101	query sequence is shorter than target: 896 - 1101	3	3	2687	210	1100	sp=Leucine-rich repeat receptor-like serine/threonine-protein kinase At1g17230; Arabidopsis thaliana (Mouse-ear cress).
Contig2756	1103	B9N6D9	tr_plants	C-terminus		0	74.3842	201	254	query sequence is shorter than target: 201 - 254	-3	1101	499	52	254	tr=Predicted protein; subsp. trichocarpa).
Contig2758	2032	Q9LEW0	sp_plants	C-terminus		0	49.9025	581	557		-3	2028	289	93	540	sp=Ubiquitin carboxyl-terminal hydrolase 22; Arabidopsis thaliana (Mouse-ear cress).
Contig2761	1938	O82302	sp_plants	C-terminus		0	58.2923	598	783	query sequence is shorter than target: 598 - 783	-1	1936	143	217	783	sp=Protein phosphatase 2C 29; Arabidopsis thaliana (Mouse-ear cress).
Contig2763	1488	Q8S1X7	sp_plants	C-terminus		0	26.7045	426	417		3	3	1277	47	334	sp=Probable glucuronosyltransferase Os01g0926700; Oryza sativa subsp. japonica (Rice).
Contig2766	1555	B9RX57	sp_plants	C-terminus		0	90.8197	309	364	query sequence is shorter than target: 309 - 364	-1	1553	627	58	362	sp=Lipoyl synthase, chloroplastic; Ricinus communis (Castor bean).
Contig2767	3581	D7TPF9	tr_plants	C-terminus		0	86.3081	1057	1110	Overlapping hits, possible frame ERROR between 1247 and 1244, query sequence is shorter than target: 1057 - 1110	3	3	3169	58	1110	tr=Putative uncharacterized protein; Vitis vinifera (Grape).
Contig2783	1774	Q9LRE6	sp_plants	C-terminus		0	91.4286	419	1105	Separated hits, possible frame ERROR between 105 and 113, query sequence is shorter than target: 419 - 1105	-1	1772	518	689	1105	sp=DNA polymerase delta catalytic subunit; Oryza sativa subsp. japonica (Rice).
Contig2788	2219	F6HAA9	tr_plants	C-terminus		0	55.6358	676	1455	query sequence is shorter than target: 676 - 1455	-1	2219	192	768	1452	tr=Putative uncharacterized protein; Vitis vinifera (Grape).
Contig2795	1188	Q9FHX2	sp_plants	C-terminus		0	82.0847	313	412	query sequence is shorter than target: 313 - 412	2	2	937	99	403	sp=Protein MITOFERRINLIKE 1, chloroplastic; Arabidopsis thaliana (Mouse-ear cress).
Contig2813	1679	O22193	sp_plants	C-terminus		0	23.7548	499	826	Unexpected stop codon in the beginning of query sequence, query sequence is shorter than target: 499 - 826	2	2	1495	543	798	sp=U-box domain-containing protein 4; Arabidopsis thaliana (Mouse-ear cress).
Contig2819	2595	Q655R6	sp_plants	C-terminus		0	34.5238	706	824	query sequence is shorter than target: 706 - 824	1	1	2118	208	288	sp=Molybdenum cofactor sulfurase; Oryza sativa subsp. japonica (Rice).
Contig2848	2934	Q5W274	sp_plants	C-terminus		0	63.3094	943	1447	Separated hits, possible frame ERROR between 840 and 915, query sequence is shorter than target: 943 - 1447	-1	2932	105	514	1447	sp=Pleiotropic drug resistance protein 3; Nicotiana tabacum (Common tobacco).
Contig2850	1520	Q9SHJ5	sp_plants	C-terminus		0	62.8931	501	585	Overlapping hits, possible frame ERROR between 1357 and 1317, query sequence is shorter than target: 501 - 585	-2	1517	17	67	584	sp=Glycerol-3-phosphate acyltransferase 1; Arabidopsis thaliana (Mouse-ear cress).
Contig2853	1724	Q3ECY6	sp_plants	C-terminus		0	37.3333	533	558	query sequence is shorter than target: 533 - 558	3	3	1598	87	557	sp=Protein SET DOMAIN GROUP 41; Arabidopsis thaliana (Mouse-ear cress).
Contig2854	1738	B9R923	tr_plants	C-terminus		0	81.2865	469	561	query sequence is shorter than target: 469 - 561	-1	1738	332	39	561	tr=Epstein-Barr nuclear antigen, putative; Ricinus communis (Castor bean).
Contig2862	943	B9SN39	tr_plants	C-terminus		0	78.607	212	334	query sequence is shorter than target: 212 - 334	1	1	636	134	334	tr=Putative uncharacterized protein; Ricinus communis (Castor bean).
Contig2868	1664	P0C8R0	sp_plants	C-terminus		0	55.0459	303	546	ERROR#3, very serious frame error, Overlapping hits, possible frame ERROR between 360 and 360, Unexpected stop codon in the beginning of query sequence, query sequence is shorter than target: 303 - 546	-1	1986	755	258	546	sp=Putative pentatricopeptide repeat-containing protein At5g43820; Arabidopsis thaliana (Mouse-ear cress).
Contig2869	1224	Q9FHX2	sp_plants	C-terminus		0	35.5102	367	412	Unexpected stop codon in the beginning of query sequence, query sequence is shorter than target: 367 - 412	-2	1221	124	132	373	sp=Protein MITOFERRINLIKE 1, chloroplastic; Arabidopsis thaliana (Mouse-ear cress).
Contig2881	1680	Q8LRK9	sp_plants	C-terminus		0	67.0659	171	1919	query sequence is shorter than target: 171 - 1919	-2	1677	1168	1750	1916	sp=Transcription initiation factor TFIID subunit 1-A; Arabidopsis thaliana (Mouse-ear cress).
Contig2886	1180	Q9ZV88	sp_plants	C-terminus		0	70.5882	293	325	atg_distance in limit (1-15): atg_distance = 15, No stop codon before M and M found is too far from target M, query sequence is shorter than target: 293 - 325	-1	1115	237	31	325	sp=BES1/BZR1 homolog protein 4; Arabidopsis thaliana (Mouse-ear cress).
Contig2887	998	B9T3B9	tr_plants	C-terminus		0	89.8148	160	329	query sequence is shorter than target: 160 - 329	2	2	481	214	321	tr=Transcriptional activator, putative; Ricinus communis (Castor bean).
Contig2902	1882	Q9LF41	sp_plants	C-terminus		0	83.7088	619	1038	query sequence is shorter than target: 619 - 1038	-1	1880	24	465	1038	sp=Probable ubiquitin conjugation factor E4; Arabidopsis thaliana (Mouse-ear cress).
Contig2914	2729	D7SKU0	tr_plants	C-terminus		0	84.0355	854	1029	Separated hits, possible frame ERROR between 1345 and 1398, query sequence is shorter than target: 854 - 1029	-2	2726	167	177	1029	tr=Putative uncharacterized protein; Vitis vinifera (Grape).
Contig2918	1200	F6GTD8	tr_plants	C-terminus		0	68.8259	296	333	query sequence is shorter than target: 296 - 333	-1	1200	313	66	311	tr=Putative uncharacterized protein; Vitis vinifera (Grape).
Contig2935	597	P50651	sp_plants	C-terminus		0	80.5556	145	341	query sequence is shorter than target: 145 - 341	-1	595	161	198	341	sp=Ribonucleoside-diphosphate reductase small chain A; Arabidopsis thaliana (Mouse-ear cress).
Contig2942	1833	Q84J71	sp_plants	C-terminus		0	64.9383	411	463	query sequence is shorter than target: 411 - 463	2	2	1231	58	460	sp=Pentatricopeptide repeat-containing protein At2g17670; Arabidopsis thaliana (Mouse-ear cress).
Contig2950	2069	Q9SZL8	sp_plants	C-terminus		0	37.4419	635	788	Unexpected stop codon in the beginning of query sequence, query sequence is shorter than target: 635 - 788	-2	2066	165	215	641	sp=Protein FAR1-RELATED SEQUENCE 5; Arabidopsis thaliana (Mouse-ear cress).
Contig2967	906	B9H535	tr_plants	C-terminus		0	80.4878	246	413	query sequence is shorter than target: 246 - 413	-2	905	168	171	413	tr=Predicted protein; subsp. trichocarpa).
Contig2978	1814	B9RD41	tr_plants	C-terminus		0	89.9038	511	811	query sequence is shorter than target: 511 - 811	1	1	1533	604	811	tr=Structural constituent of nuclear pore, putative; Ricinus communis (Castor bean).
Contig2979	1306	Q84ME1	sp_plants	C-terminus		0	58.3893	330	378	No stop codon before M and M found is too far from target M, query sequence is shorter than target: 330 - 378	3	183	1169	89	376	sp=Probable E3 ubiquitin-protein ligase LUL3; Arabidopsis thaliana (Mouse-ear cress).
Contig2986	2065	Q8RXD9	sp_plants	C-terminus		0	80.7018	545	955	query sequence is shorter than target: 545 - 955	3	3	1634	428	940	sp=4-alpha-glucanotransferase DPE2; Arabidopsis thaliana (Mouse-ear cress).
Contig2989	1196	B9H4Z2	tr_plants	C-terminus		0	59.5855	251	300	Unexpected stop codon in the beginning of query sequence, query sequence is shorter than target: 251 - 300	3	3	755	101	292	tr=Predicted protein; subsp. trichocarpa).
Contig2994	1424	G7JXN2	tr_plants	C-terminus		0	57.0406	447	1035	query sequence is shorter than target: 447 - 1035	-3	1422	82	603	1019	tr=GPI ethanolamine phosphate transferase; Medicago truncatula (Barrel medic) (Medicago tribuloides).
Contig2996	1219	Q84MA5	sp_plants	C-terminus		0	61.4173	378	594	query sequence is shorter than target: 378 - 594	1	1	1134	206	585	sp=Cationic amino acid transporter 1; Arabidopsis thaliana (Mouse-ear cress).
Contig3002	2058	B9SXD1	tr_plants	C-terminus		0	73.3449	572	600	query sequence is shorter than target: 572 - 600	1	1	1716	29	600	tr=Electron transporter, putative; Ricinus communis (Castor bean).
Contig3003	1935	D7UA09	tr_plants	C-terminus		0	49.1883	631	901	query sequence is shorter than target: 631 - 901	-1	1935	43	298	892	tr=Putative uncharacterized protein; Vitis vinifera (Grape).
Contig3004	4502	B9RB95	tr_plants	C-terminus		0	64.0364	1309	1732	query sequence is shorter than target: 1309 - 1732	1	1	3927	462	1732	tr=Homeobox protein, putative; Ricinus communis (Castor bean).
Contig3014	1779	D7TIN4	tr_plants	C-terminus		0	87.3016	526	1250	Overlapping hits, possible frame ERROR between 189 and 173, query sequence is shorter than target: 526 - 1250	1	1	1576	767	1250	tr=Putative uncharacterized protein; Vitis vinifera (Grape).
Contig3019	2026	F6HYW6	tr_plants	C-terminus		0	84.6939	491	676	query sequence is shorter than target: 491 - 676	-1	2026	554	187	676	tr=Putative uncharacterized protein; Vitis vinifera (Grape).
Contig3028	643	Q9FNE8	sp_plants	C-terminus		0	55.4913	183	270	query sequence is shorter than target: 183 - 270	3	3	548	97	269	sp=CASP-like protein At5g40300; Arabidopsis thaliana (Mouse-ear cress).
Contig3041	1476	D7SXH6	tr_plants	C-terminus		0	75.641	321	369	query sequence is shorter than target: 321 - 369	2	2	964	67	369	tr=Putative uncharacterized protein; Vitis vinifera (Grape).
Contig3043	1909	P0CE10	sp_plants	C-terminus		0	28.5714	582	1787	query sequence is shorter than target: 582 - 1787	-3	1905	163	1561	1747	sp=Putative uncharacterized protein At4g01020, chloroplastic; Arabidopsis thaliana (Mouse-ear cress).
Contig3054	1025	Q9S7C9	sp_plants	C-terminus		0	41.0959	279	311	query sequence is shorter than target: 279 - 311	2	2	835	116	188	sp=Putative DNA-binding protein ESCAROLA; Arabidopsis thaliana (Mouse-ear cress).
Contig3067	2039	Q94B77	sp_plants	C-terminus		0	70.7911	536	900	query sequence is shorter than target: 536 - 900	1	1	1608	420	900	sp=Formin-like protein 5; Arabidopsis thaliana (Mouse-ear cress).
Contig3095	1451	Q681N2	sp_plants	C-terminus		0	68.2039	416	660	query sequence is shorter than target: 416 - 660	3	3	1247	252	660	sp=U-box domain-containing protein 15; Arabidopsis thaliana (Mouse-ear cress).
Contig3111	1779	B9RW55	tr_plants	C-terminus		0	57.5	528	786	Unexpected stop codon in the beginning of query sequence, query sequence is shorter than target: 528 - 786	-2	1778	195	374	759	tr=Putative uncharacterized protein; Ricinus communis (Castor bean).
Contig3113	2563	Q8W4N3	sp_plants	C-terminus		0	41.4365	787	961	Separated hits, possible frame ERROR between 2243 and 2245, query sequence is shorter than target: 787 - 961	-3	2559	201	239	957	sp=Ubiquitin carboxyl-terminal hydrolase 2; Arabidopsis thaliana (Mouse-ear cress).
Contig3122	1118	Q9SNC3	sp_plants	C-terminus		0	56.4738	352	420	query sequence is shorter than target: 352 - 420	1	1	1056	80	419	sp=Fasciclin-like arabinogalactan protein 4; Arabidopsis thaliana (Mouse-ear cress).
Contig3135	2817	Q6ZY51	sp_plants	C-terminus		0	67.7057	794	1196	Unexpected stop codon in the beginning of query sequence, query sequence is shorter than target: 794 - 1196	-1	2815	434	401	1195	sp=Phosphoglucan, water dikinase, chloroplastic; Arabidopsis thaliana (Mouse-ear cress).
Contig3136	1922	P27456	sp_plants	C-terminus		0	84.1141	518	552	query sequence is shorter than target: 518 - 552	-3	1918	368	61	551	sp=Glutathione reductase, chloroplastic/mitochondrial; Pisum sativum (Garden pea).
Contig3140	1312	Q8LMR2	sp_plants	C-terminus		0	71.1111	387	1883	Overlapping hits, possible frame ERROR between 1012 and 1003, Unexpected stop codon in the beginning of query sequence, query sequence is shorter than target: 387 - 1883	2	2	1161	1527	1872	sp=Endoribonuclease Dicer homolog 1; Oryza sativa subsp. japonica (Rice).
Contig3149	1376	D7SW46	tr_plants	C-terminus		0	65.5385	334	369	query sequence is shorter than target: 334 - 369	2	2	1003	46	369	tr=Putative uncharacterized protein; Vitis vinifera (Grape).
Contig3158	1982	B1Q3J6	sp_plants	C-terminus		0	71.3154	634	1529	query sequence is shorter than target: 634 - 1529	-3	1978	80	901	1528	sp=DNA (cytosine-5)-methyltransferase 1B; Oryza sativa subsp. japonica (Rice).
Contig3163	1803	Q9SF32	sp_plants	C-terminus		0	59.1743	433	454	query sequence is shorter than target: 433 - 454	-1	1801	503	97	312	sp=Protein IQ-DOMAIN 1; Arabidopsis thaliana (Mouse-ear cress).
Contig3168	2104	Q9FL12	sp_plants	C-terminus		0	86.5672	558	592	query sequence is shorter than target: 558 - 592	1	1	1674	120	588	sp=Protease Do-like 9; Arabidopsis thaliana (Mouse-ear cress).
Contig3170	1338	D7UDV3	tr_plants	C-terminus		0	55.4839	329	392	Unexpected stop codon in the beginning of query sequence, query sequence is shorter than target: 329 - 392	-3	1336	350	122	392	tr=Putative uncharacterized protein; Vitis vinifera (Grape).
Contig3178	3063	O81825	sp_plants	C-terminus		0	34.5745	737	919	query sequence is shorter than target: 737 - 919	-2	3060	853	419	606	sp=Probable disease resistance protein At4g27220; Arabidopsis thaliana (Mouse-ear cress).
Contig3186	803	Q9FFZ2	sp_plants	C-terminus		0	70.7317	138	330	Unexpected stop codon in the beginning of query sequence, query sequence is shorter than target: 138 - 330	2	2	412	245	326	sp=Putative pentatricopeptide repeat-containing protein At5g36300; Arabidopsis thaliana (Mouse-ear cress).
Contig3193	1261	P20024	sp_plants	C-terminus		0	78.8462	356	340		2	2	1066	19	122	sp=Myb-related protein Zm1; Zea mays (Maize).
Contig3197	1682	Q9XIL5	sp_plants	C-terminus		0	60.9272	454	849	query sequence is shorter than target: 454 - 849	-3	1678	320	397	839	sp=Pentatricopeptide repeat-containing protein At2g15820; Arabidopsis thaliana (Mouse-ear cress).
Contig3198	1827	Q9LYN8	sp_plants	C-terminus		0	36.1111	550	1192	query sequence is shorter than target: 550 - 1192	1	1	1650	280	1192	sp=Leucine-rich repeat receptor protein kinase EXS; Arabidopsis thaliana (Mouse-ear cress).
Contig3199	1412	D7TXH2	tr_plants	C-terminus		0	74.359	380	407	Unexpected stop codon in the beginning of query sequence, query sequence is shorter than target: 380 - 407	-3	1410	271	96	407	tr=Putative uncharacterized protein; Vitis vinifera (Grape).
Contig3204	1036	Q8L735	sp_plants	C-terminus		0	60.8541	286	882	query sequence is shorter than target: 286 - 882	-2	1033	179	597	877	sp=Isoamylase 2, chloroplastic; Arabidopsis thaliana (Mouse-ear cress).
Contig3219	1324	B9RFK4	tr_plants	C-terminus		0	83.6676	350	1016	query sequence is shorter than target: 350 - 1016	-2	1323	274	669	1016	tr=2-deoxyglucose-6-phosphate phosphatase, putative; Ricinus communis (Castor bean).
Contig3224	2101	Q9SV13	sp_plants	C-terminus		0	75.8261	585	658	query sequence is shorter than target: 585 - 658	-1	2099	345	76	650	sp=Sulfate transporter 3.1; Arabidopsis thaliana (Mouse-ear cress).
Contig3225	1551	B9IGG4	tr_plants	C-terminus		0	77.6805	447	534	Unexpected stop codon in the beginning of query sequence, query sequence is shorter than target: 447 - 534	-2	1550	210	76	531	tr=Predicted protein; subsp. trichocarpa).
Contig3266	1530	Q94B71	sp_plants	C-terminus		0	58.9744	470	733	query sequence is shorter than target: 470 - 733	3	3	1409	302	733	sp=Protein OBERON 3; Arabidopsis thaliana (Mouse-ear cress).
Contig3273	1593	Q9FMF7	sp_plants	C-terminus		0	83.9207	455	563	query sequence is shorter than target: 455 - 563	2	2	1363	110	563	sp=Dicarboxylate transporter 2.1, chloroplastic; Arabidopsis thaliana (Mouse-ear cress).
Contig3275	1235	F6HRZ9	tr_plants	C-terminus		0	72.4852	341	553	query sequence is shorter than target: 341 - 553	-1	1235	213	216	553	tr=Putative uncharacterized protein; Vitis vinifera (Grape).
Contig3276	647	Q41495	sp_plants	C-terminus		0	67.6471	182	214	Unexpected stop codon in the beginning of query sequence, query sequence is shorter than target: 182 - 214	-2	644	102	79	214	sp=STS14 protein; Solanum tuberosum (Potato).
Contig3280	1157	Q9SRV1	sp_plants	C-terminus		0	67.9012	270	465	Unexpected stop codon in the beginning of query sequence, query sequence is shorter than target: 270 - 465	3	3	809	362	440	sp=BTB/POZ and MATH domain-containing protein 4; Arabidopsis thaliana (Mouse-ear cress).
Contig3283	1559	Q9SVG4-2	sp_plants	C-terminus		0	64.1791	468	540	query sequence is shorter than target: 468 - 540	-1	1557	154	78	540	Isoform 2 of Reticuline oxidase-like protein OS=Arabidopsis thaliana GN=At4g20830
Contig3288	2499	I1M1B4	tr_plants	C-terminus		0	81.25	707	1370	Separated hits, possible frame ERROR between 1201 and 1206, query sequence is shorter than target: 707 - 1370	-2	2496	378	664	1370	tr=Uncharacterized protein; Glycine max (Soybean) (Glycine hispida).
Contig3289	1871	Q9SJ41	sp_plants	C-terminus		0	51.8382	529	536		3	3	1586	32	529	sp=Zinc finger CCCH domain-containing protein 18; Arabidopsis thaliana (Mouse-ear cress).
Contig3292	1838	Q0WVD6	sp_plants	C-terminus		0	66.6667	602	601	Overlapping hits, possible frame ERROR between 227 and 226,	-3	1834	31	56	601	sp=Probable protein arginine N-methyltransferase 3; Arabidopsis thaliana (Mouse-ear cress).
Contig3300	4665	D7KC15	tr_plants	C-terminus		0	68.4743	1388	4153	query sequence is shorter than target: 1388 - 4153	-3	4663	500	2782	4148	tr=C2 domain-containing protein; Arabidopsis lyrata subsp. lyrata (Lyre-leaved rock-cress).
Contig3302	1789	D7T5S6	tr_plants	C-terminus		0	74.73	494	518	No stop codon before M and M found is too far from target M, query sequence is shorter than target: 494 - 518	1	118	1599	67	518	tr=Putative uncharacterized protein; Vitis vinifera (Grape).
Contig3311	2533	Q9FMQ1	sp_plants	C-terminus		0	53.1915	800	816	query sequence is shorter than target: 800 - 816	-3	2529	133	21	811	sp=Pentatricopeptide repeat-containing protein At5g12100, mitochondrial; Arabidopsis thaliana (Mouse-ear cress).
Contig3313	973	Q9ZVT8	sp_plants	C-terminus		0	53.9568	281	823	query sequence is shorter than target: 281 - 823	-3	969	130	551	820	sp=Putative E3 ubiquitin-protein ligase RF4; Arabidopsis thaliana (Mouse-ear cress).
Contig3315	1476	Q84MB2	sp_plants	C-terminus		0	41.195	410	361	query sequence is longer than target: 410 - 361	1	1	1230	27	265	sp=Protein TIFY 8; Arabidopsis thaliana (Mouse-ear cress).
Contig3320	1109	I1LPD9	tr_plants	C-terminus		0	52.795	173	1633	Unexpected stop codon in the beginning of query sequence, query sequence is shorter than target: 173 - 1633	-2	1108	590	1480	1633	tr=Uncharacterized protein; Glycine max (Soybean) (Glycine hispida).
Contig3348	1762	Q8RW96	sp_plants	C-terminus		0	67.3267	461	522	query sequence is shorter than target: 461 - 522	-1	1760	378	408	507	sp=Serine/threonine protein phosphatase 2A 59 kDa regulatory subunit B' gamma isoform; Arabidopsis thaliana (Mouse-ear cress).
Contig3352	1824	Q84LK0	sp_plants	C-terminus		0	29.1209	547	1118	Unexpected stop codon in the beginning of query sequence, query sequence is shorter than target: 547 - 1118	-3	1820	183	763	943	sp=DNA mismatch repair protein MSH1, mitochondrial; Arabidopsis thaliana (Mouse-ear cress).
Contig3361	538	D7UDH2	tr_plants	C-terminus		0	56.7308	109	1477	query sequence is shorter than target: 109 - 1477	3	3	329	1374	1477	tr=Putative uncharacterized protein; Vitis vinifera (Grape).
Contig3362	929	F4IN78	sp_plants	C-terminus		0	38.3459	225	1366	query sequence is shorter than target: 225 - 1366	-3	925	254	1246	1366	sp=HUA2-like protein 3; Arabidopsis thaliana (Mouse-ear cress).
Contig3363	992	D7SWK8	tr_plants	C-terminus		0	57.0093	220	259	query sequence is shorter than target: 220 - 259	-3	990	331	50	259	tr=Putative uncharacterized protein; Vitis vinifera (Grape).
Contig3367	540	D7TZA8	tr_plants	C-terminus		0	93.8776	126	455	query sequence is shorter than target: 126 - 455	1	1	378	356	453	tr=Putative uncharacterized protein; Vitis vinifera (Grape).
Contig3368	3906	Q9M316	sp_plants	C-terminus		0	45.3608	606	766	Overlapping hits, possible frame ERROR between 580 and 550, query sequence is shorter than target: 606 - 766	2	2	1818	154	754	sp=Pentatricopeptide repeat-containing protein At3g61520, mitochondrial; Arabidopsis thaliana (Mouse-ear cress).
Contig3370	1104	O80933	sp_plants	C-terminus		0	63.4686	275	718	query sequence is shorter than target: 275 - 718	1	1	825	450	718	sp=Scarecrow-like protein 9; Arabidopsis thaliana (Mouse-ear cress).
Contig3379	611	F6HT86	tr_plants	C-terminus		0	53.6842	94	137	query sequence is shorter than target: 94 - 137	-1	611	330	43	137	tr=Putative uncharacterized protein; Vitis vinifera (Grape).
Contig3386	1218	F6H2X4	tr_plants	C-terminus		0	42.6667	350	871	query sequence is shorter than target: 350 - 871	3	3	1052	630	852	tr=Putative uncharacterized protein; Vitis vinifera (Grape).
Contig3391	1291	Q9ZVX1	sp_plants	C-terminus		0	49.6552	367	1102	query sequence is shorter than target: 367 - 1102	-1	1289	189	820	1096	sp=Probable ubiquitin-conjugating enzyme E2 23; Arabidopsis thaliana (Mouse-ear cress).
Contig3393	1206	F6H0L7	tr_plants	C-terminus		0	80.5233	367	489	Unexpected stop codon in the beginning of query sequence, query sequence is shorter than target: 367 - 489	-1	1206	106	149	485	tr=Putative uncharacterized protein; Vitis vinifera (Grape).
Contig3402	689	B9SLW5	tr_plants	C-terminus		0	53.0612	182	337	query sequence is shorter than target: 182 - 337	3	3	548	170	315	tr=Putative uncharacterized protein; Ricinus communis (Castor bean).
Contig3403	1348	Q67YI6	sp_plants	C-terminus		0	53.4653	387	411	query sequence is shorter than target: 387 - 411	1	1	1161	35	404	sp=RING-H2 finger protein ATL65; Arabidopsis thaliana (Mouse-ear cress).
Contig3404	1164	Q9ZVX4	sp_plants	C-terminus		0	37.1658	374	478	query sequence is shorter than target: 374 - 478	3	3	1121	106	467	sp=UDP-glycosyltransferase 90A1; Arabidopsis thaliana (Mouse-ear cress).
Contig3407	954	B9RPZ7	tr_plants	C-terminus		0	87.5	215	271	query sequence is shorter than target: 215 - 271	3	3	647	72	271	tr=Putative uncharacterized protein; Ricinus communis (Castor bean).
Contig3413	1347	Q84P23	sp_plants	C-terminus		0	50.7109	443	562	query sequence is shorter than target: 443 - 562	3	3	1328	133	549	sp=4-coumarate--CoA ligase-like 9; Arabidopsis thaliana (Mouse-ear cress).
Contig3414	1309	Q9FLX4	sp_plants	C-terminus		0	34.2007	312	326		-1	1307	372	85	311	sp=Probable membrane-associated kinase regulator 5; Arabidopsis thaliana (Mouse-ear cress).
Contig3421	2811	F6GUY6	tr_plants	C-terminus		0	40.404	761	922	query sequence is shorter than target: 761 - 922	2	2	2284	494	922	tr=Putative uncharacterized protein; Vitis vinifera (Grape).
Contig3430	2019	Q9SFX2	sp_plants	C-terminus		0	29.1297	564	811	query sequence is shorter than target: 564 - 811	-3	2015	327	252	805	sp=U-box domain-containing protein 43; Arabidopsis thaliana (Mouse-ear cress).
Contig3432	3435	B9IAY8	tr_plants	C-terminus		0	62.8925	1065	1152	query sequence is shorter than target: 1065 - 1152	-3	3433	239	151	1152	tr=Predicted protein; subsp. trichocarpa).
Contig3439	1183	B9RIE6	tr_plants	C-terminus		0	86.3813	254	392	query sequence is shorter than target: 254 - 392	-1	1183	422	130	386	tr=Putative uncharacterized protein; Ricinus communis (Castor bean).
Contig3442	1591	Q8LFV3	sp_plants	C-terminus		0	55.1546	430	448	query sequence is shorter than target: 430 - 448	-3	1587	301	82	446	sp=Dof zinc finger protein DOF3.3; Arabidopsis thaliana (Mouse-ear cress).
Contig3448	1165	D7TPB4	tr_plants	C-terminus		0	69.0625	321	926	query sequence is shorter than target: 321 - 926	-1	1165	203	606	925	tr=Putative uncharacterized protein; Vitis vinifera (Grape).
Contig3465	1060	F6H773	tr_plants	C-terminus		0	66.7925	277	292		3	3	833	36	292	tr=Putative uncharacterized protein; Vitis vinifera (Grape).
Contig3482	977	O82653	sp_plants	C-terminus		0	72.1739	266	437	Overlapping hits, possible frame ERROR between 348 and 339, query sequence is shorter than target: 266 - 437	-1	975	179	174	437	sp=GTP-binding protein ERG; Arabidopsis thaliana (Mouse-ear cress).
Contig3493	1761	Q9LSB1	sp_plants	C-terminus		0	74.4565	551	659	query sequence is shorter than target: 551 - 659	-3	1757	108	106	654	sp=UDP-glucuronate:xylan alpha-glucuronosyltransferase 1; Arabidopsis thaliana (Mouse-ear cress).
Contig3499	1623	Q9LNJ9	sp_plants	C-terminus		0	75.2941	524	1055	Unexpected stop codon in the beginning of query sequence, query sequence is shorter than target: 524 - 1055	-3	1619	51	549	1053	sp=Bifunctional fucokinase/fucose pyrophosphorylase; Arabidopsis thaliana (Mouse-ear cress).
Contig3500	897	B9R8X0	tr_plants	C-terminus		0	80.4469	193	742	query sequence is shorter than target: 193 - 742	3	3	581	550	728	tr=Putative uncharacterized protein; Ricinus communis (Castor bean).
Contig3503	1692	Q05609	sp_plants	C-terminus		0	38.2759	462	821	query sequence is shorter than target: 462 - 821	2	2	1384	533	808	sp=Serine/threonine-protein kinase CTR1; Arabidopsis thaliana (Mouse-ear cress).
Contig3518	784	B9HDM7	tr_plants	C-terminus		0	60.7843	125	317	query sequence is shorter than target: 125 - 317	2	2	376	211	309	tr=Predicted protein; subsp. trichocarpa).
Contig3520	1307	Q9MA60	sp_plants	C-terminus		0	75.4808	419	884	query sequence is shorter than target: 419 - 884	-1	1305	49	469	884	sp=Formin-like protein 11; Arabidopsis thaliana (Mouse-ear cress).
Contig3527	1969	A5BVU0	tr_plants	C-terminus		0	68.2635	485	869	Overlapping hits, possible frame ERROR between 643 and 624, and possible frame ERROR between 935 and 943, query sequence is shorter than target: 485 - 869	-2	1964	511	363	843	tr=Putative uncharacterized protein; Vitis vinifera (Grape).
Contig3530	1491	Q9FKW0	sp_plants	C-terminus		0	82.963	426	522	query sequence is shorter than target: 426 - 522	-3	1487	213	111	521	sp=Putative E3 ubiquitin-protein ligase RING1a; Arabidopsis thaliana (Mouse-ear cress).
Contig3534	687	B9SFT0	tr_plants	C-terminus		0	90.625	134	199	query sequence is shorter than target: 134 - 199	1	1	402	69	100	tr=Nucleic acid binding protein, putative; Ricinus communis (Castor bean).
Contig3541	1173	Q9FF81	sp_plants	C-terminus		0	68.7671	371	440	query sequence is shorter than target: 371 - 440	1	1	1113	83	436	sp=Vacuolar protein sorting-associated protein 36; Arabidopsis thaliana (Mouse-ear cress).
Contig3546	1052	F6HGJ5	tr_plants	C-terminus		0	87.6923	156	199	Unexpected stop codon in the beginning of query sequence, query sequence is shorter than target: 156 - 199	-3	1050	583	64	193	tr=Putative uncharacterized protein; Vitis vinifera (Grape).
Contig3552	1351	Q9C9B0	sp_plants	C-terminus		0	44.7154	409	473	Overlapping hits, possible frame ERROR between 443 and 442, query sequence is shorter than target: 409 - 473	-3	1347	123	102	466	sp=UDP-glycosyltransferase 89B1; Arabidopsis thaliana (Mouse-ear cress).
Contig3553	1210	B9HTV1	tr_plants	C-terminus		0	88.7755	393	466	query sequence is shorter than target: 393 - 466	3	3	1181	80	466	tr=Predicted protein; subsp. trichocarpa).
Contig3554	668	Q9XFH9	sp_plants	C-terminus		0	82.8829	149	185	query sequence is shorter than target: 149 - 185	-1	666	220	75	185	sp=Thioredoxin F2, chloroplastic; Arabidopsis thaliana (Mouse-ear cress).
Contig3558	1642	Q9FGN8-2	sp_plants	C-terminus		0	40.7563	503	578	Unexpected stop codon in the beginning of query sequence, query sequence is shorter than target: 503 - 578	-2	1639	134	232	455	Isoform S of Protein DYAD OS=Arabidopsis thaliana GN=DYAD
Contig3563	2387	F4JGP4	sp_plants	C-terminus		0	35.8382	496	790	query sequence is shorter than target: 496 - 790	-2	2384	900	627	788	sp=Kinesin-5; Arabidopsis thaliana (Mouse-ear cress).
Contig3597	1813	Q9SGN7	sp_plants	C-terminus		0	48.927	534	470	query sequence is longer than target: 534 - 470	-1	1811	210	57	461	sp=Serine/threonine-protein kinase-like protein At1g28390; Arabidopsis thaliana (Mouse-ear cress).
Contig3598	1365	Q38834	sp_plants	C-terminus		0	30.0319	385	852	query sequence is shorter than target: 385 - 852	1	1	1155	555	838	sp=Disease resistance RPP13-like protein 4; Arabidopsis thaliana (Mouse-ear cress).
Contig3600	554	B9T0M7	tr_plants	C-terminus		0	43.0556	59	455	query sequence is shorter than target: 59 - 455	1	1	177	379	450	sp=Histone deacetylase; Ricinus communis (Castor bean).
Contig3604	1011	D7TMA9	tr_plants	C-terminus		0	71.875	254	824	query sequence is shorter than target: 254 - 824	-3	1009	248	569	824	tr=Putative uncharacterized protein; Vitis vinifera (Grape).
Contig3611	1208	Q8GYE0	sp_plants	C-terminus		0	65.043	352	398	query sequence is shorter than target: 352 - 398	-3	1204	152	46	394	sp=SEC12-like protein 1; Arabidopsis thaliana (Mouse-ear cress).
Contig3618	1616	Q0WSN2	sp_plants	C-terminus		0	70.0787	503	528	query sequence is shorter than target: 503 - 528	-3	1612	107	21	528	sp=Protein DA1-related 2; Arabidopsis thaliana (Mouse-ear cress).
Contig3624	1595	Q9C9N5	sp_plants	C-terminus		0	39.8204	371	685	query sequence is shorter than target: 371 - 685	-2	1592	483	373	681	sp=Probable inactive leucine-rich repeat receptor-like protein kinase At1g66830; Arabidopsis thaliana (Mouse-ear cress).
Contig3629	2237	O81635	sp_plants	C-terminus		0	50.1355	719	987	Unexpected stop codon in the beginning of query sequence, query sequence is shorter than target: 719 - 987	2	2	2155	380	746	sp=Kinesin-4; Arabidopsis thaliana (Mouse-ear cress).
Contig3637	2965	F6GX79	tr_plants	C-terminus		0	53.9683	70	940	query sequence is shorter than target: 70 - 940	-3	2963	2754	873	935	tr=Putative uncharacterized protein; Vitis vinifera (Grape).
Contig3642	2782	Q75HP9	sp_plants	C-terminus		0	28.6517	809	855	Unexpected stop codon in the beginning of query sequence, query sequence is shorter than target: 809 - 855	3	3	2426	545	716	sp=Potassium channel AKT2; Oryza sativa subsp. japonica (Rice).
Contig3651	2325	Q8H1U5	sp_plants	C-terminus		0	78.3276	587	865	query sequence is shorter than target: 587 - 865	-2	2322	565	289	865	sp=Anaphase-promoting complex subunit 2; Arabidopsis thaliana (Mouse-ear cress).
Contig3654	2885	Q9SN90	sp_plants	C-terminus		0	67.1329	880	1171	Overlapping hits, possible frame ERROR between 430 and 429, query sequence is shorter than target: 880 - 1171	2	2	2639	296	1168	sp=Structural maintenance of chromosomes protein 2-2; Arabidopsis thaliana (Mouse-ear cress).
Contig3678	1996	O65238	sp_plants	C-terminus		0	47.1264	590	872	Overlapping hits, possible frame ERROR between 338 and 322, query sequence is shorter than target: 590 - 872	3	3	1770	323	872	sp=G-type lectin S-receptor-like serine/threonine-protein kinase At5g35370; Arabidopsis thaliana (Mouse-ear cress).
Contig3684	2341	F6HGM1	tr_plants	C-terminus		0	63.6505	676	1795	query sequence is shorter than target: 676 - 1795	-3	2339	312	1157	1789	tr=Putative uncharacterized protein; Vitis vinifera (Grape).
Contig3685	1506	B9S5B9	tr_plants	C-terminus		0	82.6087	314	437	Unexpected stop codon in the beginning of query sequence, query sequence is shorter than target: 314 - 437	-1	1506	565	278	437	tr=RNA binding protein, putative; Ricinus communis (Castor bean).
Contig3701	527	I1M010	tr_plants	C-terminus		0	52.8302	71	201	query sequence is shorter than target: 71 - 201	1	1	213	149	201	tr=Uncharacterized protein; Glycine max (Soybean) (Glycine hispida).
Contig3704	928	B9I8R0	tr_plants	C-terminus		0	73.1579	220	398	Unexpected stop codon in the beginning of query sequence, query sequence is shorter than target: 220 - 398	2	2	661	222	398	tr=Predicted protein; subsp. trichocarpa).
Contig3707	1340	Q766C2	sp_plants	C-terminus		0	30.5419	402	438	query sequence is shorter than target: 402 - 438	-3	1336	134	87	435	sp=Aspartic proteinase nepenthesin-2; Nepenthes gracilis (Slender pitcher plant).
Contig3710	781	P46643	sp_plants	C-terminus		0	74.2857	240	430	Unexpected stop codon in the beginning of query sequence, query sequence is shorter than target: 240 - 430	3	3	719	197	406	sp=Aspartate aminotransferase, mitochondrial; Arabidopsis thaliana (Mouse-ear cress).
Contig3725	2390	Q9C585	sp_plants	C-terminus		0	66.4662	674	871	Unexpected stop codon in the beginning of query sequence, query sequence is shorter than target: 674 - 871	-2	2387	369	215	871	sp=Ubiquitin carboxyl-terminal hydrolase 8; Arabidopsis thaliana (Mouse-ear cress).
Contig3727	1130	I1N9K2	tr_plants	C-terminus		0	79.5139	285	485	query sequence is shorter than target: 285 - 485	-2	1129	275	195	482	tr=Uncharacterized protein; Glycine max (Soybean) (Glycine hispida).
Contig3733	2014	B9I2I9	tr_plants	C-terminus		0	87.0968	617	648	Separated hits, possible frame ERROR between 97 and 157, query sequence is shorter than target: 617 - 648	-2	2012	163	52	647	tr=Predicted protein; subsp. trichocarpa).
Contig3742	1123	Q9SMV7	sp_plants	C-terminus		0	71.8085	374	1109	query sequence is shorter than target: 374 - 1109	-2	1120	2	730	1105	sp=DNA mismatch repair protein MSH7; Arabidopsis thaliana (Mouse-ear cress).
Contig3750	956	Q93ZR6	sp_plants	C-terminus		0	33.4842	268	481	Unexpected stop codon in the beginning of query sequence, query sequence is shorter than target: 268 - 481	2	2	802	241	457	sp=O-acyltransferase WSD1; Arabidopsis thaliana (Mouse-ear cress).
Contig3757	1316	Q5SN75	sp_plants	C-terminus		0	68.2432	358	403	Unexpected stop codon in the beginning of query sequence, query sequence is shorter than target: 358 - 403	-2	1313	243	247	392	sp=Probable protein phosphatase 2C 8; Oryza sativa subsp. japonica (Rice).
Contig3758	2201	Q9FGR7	sp_plants	C-terminus		0	72.6606	576	723	query sequence is shorter than target: 576 - 723	-3	2197	473	167	711	sp=Pentatricopeptide repeat-containing protein At5g50280, chloroplastic; Arabidopsis thaliana (Mouse-ear cress).
Contig3763	1255	Q8H329	sp_plants	C-terminus		0	56.3319	231	316	query sequence is shorter than target: 231 - 316	1	1	693	94	314	sp=Metal tolerance protein 8; Oryza sativa subsp. japonica (Rice).
Contig3768	1743	Q058P4	sp_plants	C-terminus		0	76.4706	375	448	query sequence is shorter than target: 375 - 448	3	3	1124	75	448	sp=U-box domain-containing protein 30; Arabidopsis thaliana (Mouse-ear cress).
Contig3771	2507	Q9FFK8	sp_plants	C-terminus		0	68.6192	717	883	query sequence is shorter than target: 717 - 883	2	2	2149	170	883	sp=NF-X1-type zinc finger protein NFXL2; Arabidopsis thaliana (Mouse-ear cress).
Contig3772	1945	D7TVM7	tr_plants	C-terminus		0	74.8549	510	585	atg_distance in limit (1-15): atg_distance = 7, No stop codon before M and M found is too far from target M, query sequence is shorter than target: 510 - 585	-1	1738	209	75	585	tr=Putative uncharacterized protein; Vitis vinifera (Grape).
Contig3774	2358	Q0WMY5	sp_plants	C-terminus		0	71.6129	720	952	Overlapping hits, possible frame ERROR between 1386 and 1377, query sequence is shorter than target: 720 - 952	1	1	2159	243	911	sp=Pentatricopeptide repeat-containing protein At5g04810, chloroplastic; Arabidopsis thaliana (Mouse-ear cress).
Contig3787	1617	F6H6U4	tr_plants	C-terminus		0	74.1742	372	428	query sequence is shorter than target: 372 - 428	-1	1617	502	97	428	tr=Putative uncharacterized protein; Vitis vinifera (Grape).
Contig3790	1280	P17069	sp_plants	C-terminus		0	85.7488	414	576	query sequence is shorter than target: 414 - 576	3	3	1241	163	576	sp=Isocitrate lyase; Gossypium hirsutum (Upland cotton) (Gossypium mexicanum).
Contig3797	1381	F6HCH6	tr_plants	C-terminus		0	75.1825	412	678	query sequence is shorter than target: 412 - 678	-2	1380	145	267	677	tr=Putative uncharacterized protein; Vitis vinifera (Grape).
Contig3798	1919	Q9XIJ5	sp_plants	C-terminus		0	43.1562	637	697	query sequence is shorter than target: 637 - 697	-2	1916	9	92	697	sp=U-box domain-containing protein 18; Arabidopsis thaliana (Mouse-ear cress).
Contig3800	2472	Q84LK0	sp_plants	C-terminus		0	67.0868	720	1118	query sequence is shorter than target: 720 - 1118	1	1	2160	432	1116	sp=DNA mismatch repair protein MSH1, mitochondrial; Arabidopsis thaliana (Mouse-ear cress).
Contig3802	2007	I1KGI6	tr_plants	C-terminus		0	73.7958	559	659	query sequence is shorter than target: 559 - 659	-2	2006	330	145	659	tr=Uncharacterized protein; Glycine max (Soybean) (Glycine hispida).
Contig3808	1560	F6H745	tr_plants	C-terminus		0	60.2588	503	909	query sequence is shorter than target: 503 - 909	-2	1559	51	367	907	tr=Putative uncharacterized protein; Vitis vinifera (Grape).
Contig3812	1131	Q7XJE6	sp_plants	C-terminus		0	84.0278	327	367	query sequence is shorter than target: 327 - 367	-2	1128	151	80	367	sp=Metacaspase-1; Arabidopsis thaliana (Mouse-ear cress).
Contig3814	1597	Q9LPC1	sp_plants	C-terminus		0	82.439	418	434	query sequence is shorter than target: 418 - 434	-2	1594	344	23	428	sp=UDP-glucuronate 4-epimerase 2; Arabidopsis thaliana (Mouse-ear cress).
Contig3823	755	Q8L9A0	sp_plants	C-terminus		0	82.1656	187	270	query sequence is shorter than target: 187 - 270	-3	751	194	103	259	sp=50S ribosomal protein L21, mitochondrial; Arabidopsis thaliana (Mouse-ear cress).
Contig3836	1731	Q9LDA9	sp_plants	C-terminus		0	63.2937	507	564	query sequence is shorter than target: 507 - 564	2	2	1519	69	560	sp=CRS2-associated factor 2, chloroplastic; Arabidopsis thaliana (Mouse-ear cress).
Contig3858	2003	O22040	sp_plants	C-terminus		0	60.6838	571	666	query sequence is shorter than target: 571 - 666	1	1	1713	111	666	sp=Mitogen-activated protein kinase kinase kinase ANP1; Arabidopsis thaliana (Mouse-ear cress).
Contig3860	1001	B9HXM9	tr_plants	C-terminus		0	84	283	366	query sequence is shorter than target: 283 - 366	1	1	849	92	365	tr=Predicted protein; subsp. trichocarpa).
Contig3861	698	B9IMU1	tr_plants	C-terminus		0	44.3662	148	501	query sequence is shorter than target: 148 - 501	1	1	444	357	496	tr=Predicted protein; subsp. trichocarpa).
Contig3874	1220	B9HZJ7	tr_plants	C-terminus		0	77.4684	399	553	query sequence is shorter than target: 399 - 553	-1	1220	24	179	552	tr=Predicted protein; subsp. trichocarpa).
Contig3879	2333	Q8GZA6	sp_plants	C-terminus		0	50.0713	735	879	query sequence is shorter than target: 735 - 879	-1	2331	127	151	850	sp=Pentatricopeptide repeat-containing protein At1g71210; Arabidopsis thaliana (Mouse-ear cress).
Contig3889	1293	Q5PP37	sp_plants	C-terminus		0	49.3827	403	473	warning!, putative chimeric sequence! or repetitive structure query sequence is shorter than target: 403 - 473	1	1	1209	95	467	sp=Histone-lysine N-methyltransferase ATXR2; Arabidopsis thaliana (Mouse-ear cress).
Contig3896	1842	Q9ZS97	sp_plants	C-terminus		0	81.0707	524	557	query sequence is shorter than target: 524 - 557	2	2	1570	45	557	sp=UPF0051 protein ABCI8, chloroplastic; Arabidopsis thaliana (Mouse-ear cress).
Contig3901	1641	B9NH28	tr_plants	C-terminus		0	53.373	460	792	query sequence is shorter than target: 460 - 792	-1	1641	262	289	792	tr=Predicted protein; subsp. trichocarpa).
Contig3944	3524	Q3EBC8-2	sp_plants	C-terminus		0	53.2081	1061	1374	Separated hits, possible frame ERROR between 1857 and 1893, and overlapping frame ERROR between 2264 and 2255, Unexpected stop codon in the beginning of query sequence, query sequence is shorter than target: 1061 - 1374	1	1	3181	320	1372	Isoform 2 of Endoribonuclease Dicer homolog 2 OS=Arabidopsis thaliana GN=At3g03300
Contig3948	2174	Q9LFA2	sp_plants	C-terminus		0	59.2308	634	934	Overlapping hits, possible frame ERROR between 898 and 859, query sequence is shorter than target: 634 - 934	-2	2171	271	463	908	sp=Serine/threonine-protein kinase KIPK; Arabidopsis thaliana (Mouse-ear cress).
Contig3949	1083	Q339N5	sp_plants	C-terminus		0	50	329	750	query sequence is shorter than target: 329 - 750	-1	1081	95	448	749	sp=Cellulose synthase-like protein H1; Oryza sativa subsp. japonica (Rice).
Contig3955	2051	B9IE30	tr_plants	C-terminus		0	82.1612	612	691	Unexpected stop codon in the beginning of query sequence, query sequence is shorter than target: 612 - 691	1	1	1836	109	691	tr=Predicted protein; subsp. trichocarpa).
Contig3970	1380	Q9FFF9	sp_plants	C-terminus		0	43.4599	303	1678	query sequence is shorter than target: 303 - 1678	-3	1376	471	1483	1672	sp=Anaphase-promoting complex subunit 1; Arabidopsis thaliana (Mouse-ear cress).
Contig3994	2741	Q9LRR4	sp_plants	C-terminus		0	42.9825	625	1054	Unexpected stop codon in the beginning of query sequence, query sequence is shorter than target: 625 - 1054	-1	2739	865	576	909	sp=Putative disease resistance RPP13-like protein 1; Arabidopsis thaliana (Mouse-ear cress).
Contig4211	1531	F6HUF6	tr_plants	C-terminus		0	73.262	425	494	query sequence is shorter than target: 425 - 494	-3	1529	255	107	478	tr=Putative uncharacterized protein; Vitis vinifera (Grape).
Contig4217	1804	B9HPU9	tr_plants	C-terminus		0	63.2463	537	838	query sequence is shorter than target: 537 - 838	-1	1804	194	300	833	tr=Predicted protein; subsp. trichocarpa).
Contig4218	2802	F4IAE9	sp_plants	C-terminus		0	74.864	917	1210	query sequence is shorter than target: 917 - 1210	-2	2799	52	300	1210	sp=ATPase family AAA domain-containing protein At1g05910; Arabidopsis thaliana (Mouse-ear cress).
Contig4232	1183	Q9FM85	sp_plants	C-terminus		0	28.8462	360	408	query sequence is shorter than target: 360 - 408	3	3	1079	64	360	sp=Probable receptor-like protein kinase At5g56460; Arabidopsis thaliana (Mouse-ear cress).
Contig4237	1745	Q9LYU8	sp_plants	C-terminus		0	81.25	510	569	query sequence is shorter than target: 510 - 569	3	3	1529	71	563	sp=Aspartokinase 1, chloroplastic; Arabidopsis thaliana (Mouse-ear cress).
Contig4242	2401	Q9SDG8	sp_plants	C-terminus		0	62.7049	776	904	Overlapping hits, possible frame ERROR between 718 and 696, query sequence is shorter than target: 776 - 904	-2	2398	73	134	904	sp=Protein argonaute 4A; Oryza sativa subsp. japonica (Rice).
Contig4245	2222	Q9SYQ8	sp_plants	C-terminus		0	70.3533	655	980	query sequence is shorter than target: 655 - 980	-1	2220	256	328	974	sp=Receptor protein kinase CLAVATA1; Arabidopsis thaliana (Mouse-ear cress).
Contig4253	814	Q9C5U0-2	sp_plants	C-terminus		0	70.6349	132	1057	Unexpected stop codon in the beginning of query sequence, query sequence is shorter than target: 132 - 1057	-3	810	418	942	1056	Isoform 2 of Histidine kinase 4 OS=Arabidopsis thaliana GN=AHK4
Contig4260	1291	Q6DBN5	sp_plants	C-terminus		0	52.4272	311	363	Overlapping hits, possible frame ERROR between 520 and 501, query sequence is shorter than target: 311 - 363	-2	1288	358	125	363	sp=U-box domain-containing protein 62; Arabidopsis thaliana (Mouse-ear cress).
Contig4264	1858	Q9FT70	sp_plants	C-terminus		0	29.1971	576	1150	query sequence is shorter than target: 576 - 1150	-2	1855	131	834	1101	sp=ATP-dependent DNA helicase Q-like 4B; Arabidopsis thaliana (Mouse-ear cress).
Contig4279	1657	F6H966	tr_plants	C-terminus		0	87.7246	485	521	Unexpected stop codon in the beginning of query sequence, query sequence is shorter than target: 485 - 521	-2	1656	202	167	500	tr=Putative uncharacterized protein; Vitis vinifera (Grape).
Contig4284	1214	Q9ZPR7	sp_plants	C-terminus		0	75.4839	311	390	query sequence is shorter than target: 311 - 390	1	1	933	90	390	sp=Ureide permease 1; Arabidopsis thaliana (Mouse-ear cress).
Contig4301	1699	B9S8W2	tr_plants	C-terminus		0	38.9474	479	791	Separated hits, possible frame ERROR between 367 and 388, and possible frame ERROR between 1098 and 1110, query sequence is shorter than target: 479 - 791	2	2	1436	345	791	tr=Putative uncharacterized protein; Ricinus communis (Castor bean).
Contig4308	534	K4C6C8	tr_plants	C-terminus		0	87.6543	83	411	query sequence is shorter than target: 83 - 411	1	1	249	331	411	tr=Uncharacterized protein; Solanum lycopersicum (Tomato) (Lycopersicon esculentum).
Contig4313	1639	Q05196	sp_plants	C-terminus		0	56.383	535	682	query sequence is shorter than target: 535 - 682	2	2	1603	153	652	sp=Polyadenylate-binding protein 5; Arabidopsis thaliana (Mouse-ear cress).
Contig4320	2094	Q9C550	sp_plants	C-terminus		0	84.658	560	631	query sequence is shorter than target: 560 - 631	-1	2092	413	72	612	sp=2-isopropylmalate synthase 2, chloroplastic; Arabidopsis thaliana (Mouse-ear cress).
Contig4333	1496	Q2QVG9	sp_plants	C-terminus		0	32.5301	439	919	query sequence is shorter than target: 439 - 919	-1	1494	178	601	753	sp=Chaperone protein ClpC2, chloroplastic; Oryza sativa subsp. japonica (Rice).
Contig4337	1577	Q9LQV2	sp_plants	C-terminus		0	63.0385	446	1107	query sequence is shorter than target: 446 - 1107	3	3	1337	672	1089	sp=RNA-dependent RNA polymerase 1; Arabidopsis thaliana (Mouse-ear cress).
Contig4344	920	I1M397	tr_plants	C-terminus		0	86.3095	172	380	query sequence is shorter than target: 172 - 380	1	1	516	213	380	tr=Uncharacterized protein; Glycine max (Soybean) (Glycine hispida).
Contig4351	1099	Q93WK5	sp_plants	C-terminus		0	62.069	235	727	Unexpected stop codon in the beginning of query sequence, query sequence is shorter than target: 235 - 727	-3	1095	394	627	712	sp=Two-component response regulator-like APRR7; Arabidopsis thaliana (Mouse-ear cress).
Contig4355	1181	F6H1K6	tr_plants	C-terminus		0	92.766	262	284	query sequence is shorter than target: 262 - 284	1	1	786	50	284	tr=Putative uncharacterized protein; Vitis vinifera (Grape).
Contig4359	2307	B9SFD1	tr_plants	C-terminus		0	67.4699	720	1033	Separated hits, possible frame ERROR between 251 and 265, and possible frame ERROR between 603 and 605, Unexpected stop codon in the beginning of query sequence, query sequence is shorter than target: 720 - 1033	3	3	2158	326	1032	tr=Putative uncharacterized protein; Ricinus communis (Castor bean).
Contig4363	1134	Q8GUU2	sp_plants	C-terminus		0	42.7586	257	359	atg_distance in limit (1-15): atg_distance = 1, No stop codon before M and M found is too far from target M, query sequence is shorter than target: 257 - 359	2	233	1000	71	356	sp=E3 ubiquitin protein ligase RIE1; Arabidopsis thaliana (Mouse-ear cress).
Contig4368	2188	F6HGE8	tr_plants	C-terminus		0	67.4905	523	768	Unexpected stop codon in the beginning of query sequence, query sequence is shorter than target: 523 - 768	1	1	1569	245	763	tr=Putative uncharacterized protein; Vitis vinifera (Grape).
Contig4372	2206	F6I5F7	tr_plants	C-terminus		0	75.3145	632	1708	query sequence is shorter than target: 632 - 1708	1	1	1896	1076	1708	tr=Putative uncharacterized protein; Vitis vinifera (Grape).
Contig4376	834	Q8RY65	sp_plants	C-terminus		0	90.9091	148	635	query sequence is shorter than target: 148 - 635	-2	831	391	408	635	sp=Protein NSP-INTERACTING KINASE 2; Arabidopsis thaliana (Mouse-ear cress).
Contig4381	546	Q8LAU9	sp_plants	C-terminus		0	86.4407	81	274	query sequence is shorter than target: 81 - 274	3	3	242	202	260	sp=GATA transcription factor 1; Arabidopsis thaliana (Mouse-ear cress).
Contig4384	660	P92540	sp_plants	C-terminus		0	100	36	107	query sequence is shorter than target: 36 - 107	-3	656	552	69	94	sp=Uncharacterized mitochondrial protein AtMg01060; Arabidopsis thaliana (Mouse-ear cress). Mitochondrion.
Contig4385	1327	Q1PE09	sp_plants	C-terminus		0	38.5542	310	390	query sequence is shorter than target: 310 - 390	1	1	930	158	238	sp=F-box/kelch-repeat protein At4g39753; Arabidopsis thaliana (Mouse-ear cress).
Contig4391	1690	Q9ZV15	sp_plants	C-terminus		0	83.6777	497	583	query sequence is shorter than target: 497 - 583	-2	1687	200	100	583	sp=Calcium-dependent protein kinase 20; Arabidopsis thaliana (Mouse-ear cress).
Contig4393	1542	Q9FLQ7	sp_plants	C-terminus		0	81.6456	321	1649	query sequence is shorter than target: 321 - 1649	-1	1540	578	1330	1645	sp=Formin-like protein 20; Arabidopsis thaliana (Mouse-ear cress).
Contig4399	1075	B9RN55	tr_plants	C-terminus		0	73.2919	242	321	query sequence is shorter than target: 242 - 321	-3	1073	348	120	280	tr=LRX2, putative; Ricinus communis (Castor bean).
Contig4401	1732	Q9LRR4	sp_plants	C-terminus		0	27.7778	513	1054	query sequence is shorter than target: 513 - 1054	1	1	1539	745	1011	sp=Putative disease resistance RPP13-like protein 1; Arabidopsis thaliana (Mouse-ear cress).
Contig4006	1126	Q8S9D1	sp_plants	C-terminus		0	56.9948	318	831	query sequence is shorter than target: 318 - 831	2	2	952	570	759	sp=Pentatricopeptide repeat-containing protein At5g21222; Arabidopsis thaliana (Mouse-ear cress).
Contig4010	1131	Q8VY91	sp_plants	C-terminus		0	85.124	177	207	query sequence is shorter than target: 177 - 207	-2	1128	601	86	206	sp=30S ribosomal protein S6 alpha, chloroplastic; Arabidopsis thaliana (Mouse-ear cress).
Contig4015	1419	Q9FUA4	sp_plants	C-terminus		0	51.8519	336	373	query sequence is shorter than target: 336 - 373	-3	1415	411	160	354	sp=Transcription factor SPATULA; Arabidopsis thaliana (Mouse-ear cress).
Contig4016	748	B9SCE7	tr_plants	C-terminus		0	76.5	209	436	query sequence is shorter than target: 209 - 436	-3	746	120	237	436	tr=Putative uncharacterized protein; Ricinus communis (Castor bean).
Contig4017	1753	A3KPF8	sp_plants	C-terminus		0	76.4977	438	576	ERROR#3, very serious frame error, Overlapping hits, possible frame ERROR between 653 and 541, query sequence is shorter than target: 438 - 576	-3	1749	438	104	576	sp=Pentatricopeptide repeat-containing protein At1g79080, chloroplastic; Arabidopsis thaliana (Mouse-ear cress).
Contig4021	971	Q9MB73	sp_plants	C-terminus		0	77.4194	248	511	query sequence is shorter than target: 248 - 511	-2	968	228	388	418	sp=Limonoid UDP-glucosyltransferase; Citrus unshiu (Satsuma mandarin) (Citrus nobilis var. unshiu).
Contig4023	2441	Q9SIN1	sp_plants	C-terminus		0	56.6358	687	691	Overlapping hits, possible frame ERROR between 1906 and 1900,	-2	2438	379	29	691	sp=Inactive TPR repeat-containing thioredoxin TTL3; Arabidopsis thaliana (Mouse-ear cress).
Contig4031	899	B9RQM1	tr_plants	C-terminus		0	62.7907	225	318	query sequence is shorter than target: 225 - 318	2	2	676	101	312	tr=Putative uncharacterized protein; Ricinus communis (Castor bean).
Contig4033	525	F6HNY0	tr_plants	C-terminus		0	32.381	155	258	query sequence is shorter than target: 155 - 258	-2	524	60	142	244	tr=Putative uncharacterized protein; Vitis vinifera (Grape).
Contig4039	1196	Q9FNA4	sp_plants	C-terminus		0	66.9492	354	1319	query sequence is shorter than target: 354 - 1319	1	1	1062	966	1319	sp=Elongator complex protein 1; Arabidopsis thaliana (Mouse-ear cress).
Contig4042	1131	A5BH99	tr_plants	C-terminus		0	29.7619	354	1163	query sequence is shorter than target: 354 - 1163	1	1	1062	817	1122	tr=Putative uncharacterized protein; Vitis vinifera (Grape).
Contig4044	901	F6HNI2	tr_plants	C-terminus		0	78.1395	237	257	query sequence is shorter than target: 237 - 257	-1	901	191	45	257	tr=Putative uncharacterized protein; Vitis vinifera (Grape).
Contig4048	1447	B9SRI9	tr_plants	C-terminus		0	82.8221	392	407		-2	1446	271	66	384	tr=Putative uncharacterized protein; Ricinus communis (Castor bean).
Contig4054	3181	Q7XBQ9	sp_plants	C-terminus		0	37.2881	189	970	query sequence is shorter than target: 189 - 970	2	2	565	849	966	sp=Disease resistance protein RGA2; Solanum bulbocastanum (Wild potato).
Contig4065	592	B9SFN4	tr_plants	C-terminus		0	80.6452	164	433	Unexpected stop codon in the beginning of query sequence, query sequence is shorter than target: 164 - 433	-1	592	101	341	433	tr=Synapse-associated protein, putative; Ricinus communis (Castor bean).
Contig4079	2864	F6HJX8	tr_plants	C-terminus		0	67.1756	934	1261	Separated hits, possible frame ERROR between 788 and 803, and overlapping frame ERROR between 1507 and 1504, query sequence is shorter than target: 934 - 1261	-3	2860	61	328	1233	tr=Putative uncharacterized protein; Vitis vinifera (Grape).
Contig4081	2567	O24371	sp_plants	C-terminus		0	46.9388	608	914	Overlapping hits, possible frame ERROR between 144 and 123, and possible frame ERROR between 479 and 695, query sequence is shorter than target: 608 - 914	1	1	1822	416	904	sp=Linoleate 13S-lipoxygenase 3-1, chloroplastic; Solanum tuberosum (Potato).
Contig4087	1224	I1JV19	tr_plants	C-terminus		0	78.169	271	323	No stop codon before M and M found is too far from target M, query sequence is shorter than target: 271 - 323	3	168	980	39	322	tr=Uncharacterized protein; Glycine max (Soybean) (Glycine hispida).
Contig4088	1620	Q9LTC0	sp_plants	C-terminus		0	67.4419	387	410	query sequence is shorter than target: 387 - 410	3	3	1160	34	370	sp=Probable receptor-like protein kinase At5g47070; Arabidopsis thaliana (Mouse-ear cress).
Contig4091	696	Q93ZG9	sp_plants	C-terminus		0	79.0476	157	477	query sequence is shorter than target: 157 - 477	-3	692	225	365	469	sp=Peptidyl-prolyl cis-trans isomerase FKBP53; Arabidopsis thaliana (Mouse-ear cress).
Contig4096	1194	Q8W4D8	sp_plants	C-terminus		0	76.9634	279	314	query sequence is shorter than target: 279 - 314	-3	1190	357	124	314	sp=FHA domain-containing protein DDL; Arabidopsis thaliana (Mouse-ear cress).
Contig4109	1593	F6GTN1	tr_plants	C-terminus		0	47.0149	486	640	Unexpected stop codon in the beginning of query sequence, query sequence is shorter than target: 486 - 640	-2	1592	135	222	610	tr=Putative uncharacterized protein; Vitis vinifera (Grape).
Contig4113	1525	Q0JP99	sp_plants	C-terminus		0	35.1282	430	495	query sequence is shorter than target: 430 - 495	3	3	1289	133	495	sp=B3 domain-containing protein Os01g0234100; Oryza sativa subsp. japonica (Rice).
Contig4114	889	Q9M815	sp_plants	C-terminus		0	26.4286	187	190		3	3	560	51	165	sp=Protein PLANT CADMIUM RESISTANCE 8; Arabidopsis thaliana (Mouse-ear cress).
Contig4123	4622	F4J5S1-2	sp_plants	C-terminus		0	32.9154	1394	1403	Separated hits, possible frame ERROR between 1449 and 1457,	1	1	4180	787	1254	Isoform 2 of Clustered mitochondria protein OS=Arabidopsis thaliana GN=FMT
Contig4124	1969	B9RQZ2	tr_plants	C-terminus		0	73.6549	537	556	Unexpected stop codon in the beginning of query sequence, query sequence is shorter than target: 537 - 556	-1	1969	359	19	556	tr=Topbp1, putative; Ricinus communis (Castor bean).
Contig4127	2251	Q9FJS2	sp_plants	C-terminus		0	55.5874	711	826	Overlapping hits, possible frame ERROR between 976 and 951, query sequence is shorter than target: 711 - 826	-2	2248	118	130	806	sp=Homeobox-leucine zipper protein HDG5; Arabidopsis thaliana (Mouse-ear cress).
Contig4132	679	A5BQ99	tr_plants	C-terminus		0	64.2857	174	313	query sequence is shorter than target: 174 - 313	3	3	524	146	313	tr=Putative uncharacterized protein; Vitis vinifera (Grape).
Contig4133	1582	Q9M9V8	sp_plants	C-terminus		0	83.7524	518	545	query sequence is shorter than target: 518 - 545	-3	1578	28	29	545	sp=Calcium-dependent protein kinase 10; Arabidopsis thaliana (Mouse-ear cress).
Contig4136	2387	Q03194	sp_plants	C-terminus		0	86.6779	642	952	Unexpected stop codon in the beginning of query sequence, query sequence is shorter than target: 642 - 952	-3	2383	461	360	952	sp=Plasma membrane ATPase 4; Nicotiana plumbaginifolia (Leadwort-leaved tobacco) (Tex-Mex tobacco).
Contig4138	1690	F6HV32	tr_plants	C-terminus		0	53.8462	339	1044	query sequence is shorter than target: 339 - 1044	2	2	1018	768	1034	tr=Putative uncharacterized protein; Vitis vinifera (Grape).
Contig4141	1732	O22193	sp_plants	C-terminus		0	25.5102	573	826	query sequence is shorter than target: 573 - 826	-2	1729	14	524	808	sp=U-box domain-containing protein 4; Arabidopsis thaliana (Mouse-ear cress).
Contig4142	2328	Q9LSM5	sp_plants	C-terminus		0	65.2174	575	643	query sequence is shorter than target: 575 - 643	-1	2326	602	70	642	sp=Protein SGT1 homolog At5g65490; Arabidopsis thaliana (Mouse-ear cress).
Contig4155	1340	D7TCH6	tr_plants	C-terminus		0	85.4396	367	622	query sequence is shorter than target: 367 - 622	-2	1339	239	257	620	tr=Putative uncharacterized protein; Vitis vinifera (Grape).
Contig4159	1250	B9SNX1	tr_plants	C-terminus		0	83.046	410	537	query sequence is shorter than target: 410 - 537	-2	1249	20	190	537	tr=Putative uncharacterized protein; Ricinus communis (Castor bean).
Contig4160	1134	G7IEA6	tr_plants	C-terminus		0	73.5974	365	404	query sequence is shorter than target: 365 - 404	1	1	1095	104	404	tr=Putative uncharacterized protein; Medicago truncatula (Barrel medic) (Medicago tribuloides).
Contig4163	1865	B9RC94	tr_plants	C-terminus		0	65.5046	551	628	query sequence is shorter than target: 551 - 628	-3	1863	211	99	628	tr=RNA-binding protein nob1, putative; Ricinus communis (Castor bean).
Contig4180	1314	F6HYA1	tr_plants	C-terminus		0	69.2073	325	1042	query sequence is shorter than target: 325 - 1042	-2	1313	339	715	1042	tr=Putative uncharacterized protein; Vitis vinifera (Grape).
Contig4189	1142	A5AZY9	tr_plants	C-terminus		0	31.2303	315	700	Unexpected stop codon in the beginning of query sequence, query sequence is shorter than target: 315 - 700	-2	1141	197	392	700	tr=Putative uncharacterized protein; Vitis vinifera (Grape).
Contig4193	990	I1N9I5	tr_plants	C-terminus		0	91.3462	241	411	query sequence is shorter than target: 241 - 411	-3	988	266	203	410	tr=Uncharacterized protein; Glycine max (Soybean) (Glycine hispida).
Contig4201	1681	Q4VCM1	sp_plants	C-terminus		0	71.7842	434	633	Separated hits, possible frame ERROR between 717 and 737, query sequence is shorter than target: 434 - 633	1	1	1300	207	633	sp=Phospholipid--sterol O-acyltransferase; Arabidopsis thaliana (Mouse-ear cress).
Contig4405	1807	O22056	sp_plants	C-terminus		0	67.3664	535	572	query sequence is shorter than target: 535 - 572	-2	1804	203	52	569	sp=RNA polymerase sigma factor sigB; Arabidopsis thaliana (Mouse-ear cress).
Contig4406	907	Q8H0W1	sp_plants	C-terminus		0	85.6383	217	291	query sequence is shorter than target: 217 - 291	2	2	649	104	291	sp=Chloroplast processing peptidase; Arabidopsis thaliana (Mouse-ear cress).
Contig4410	1213	Q9FZ45	sp_plants	C-terminus		0	37.2937	339	474	Unexpected stop codon in the beginning of query sequence, query sequence is shorter than target: 339 - 474	-3	1209	196	180	473	sp=Uncharacterized membrane protein At1g16860; Arabidopsis thaliana (Mouse-ear cress).
Contig4428	2551	Q9SZW4	sp_plants	C-terminus		0	70.5607	811	951	Unexpected stop codon in the beginning of query sequence, query sequence is shorter than target: 811 - 951	3	3	2432	283	710	sp=Cadmium/zinc-transporting ATPase HMA2; Arabidopsis thaliana (Mouse-ear cress).
Contig4435	1663	Q9FHK4	sp_plants	C-terminus		0	44.3609	540	615	Unexpected stop codon in the beginning of query sequence, query sequence is shorter than target: 540 - 615	2	2	1618	415	546	sp=Uncharacterized protein At5g05190; Arabidopsis thaliana (Mouse-ear cress).
Contig4436	1814	D7TB60	tr_plants	C-terminus		0	41.6149	337	675	Unexpected stop codon in the beginning of query sequence, query sequence is shorter than target: 337 - 675	-2	1813	803	359	675	tr=Putative uncharacterized protein; Vitis vinifera (Grape).
Contig4439	2384	B9SGT3	tr_plants	C-terminus		0	46.9027	707	894	Separated hits, possible frame ERROR between 341 and 404, and possible frame ERROR between 577 and 610, query sequence is shorter than target: 707 - 894	-3	2380	262	236	867	tr=Run and tbc1 domain containing 3, plant, putative; Ricinus communis (Castor bean).
Contig4452	978	Q8LGA1	sp_plants	C-terminus		0	56.654	285	308	query sequence is shorter than target: 285 - 308	-2	975	124	49	299	sp=Cyclin-D4-1; Arabidopsis thaliana (Mouse-ear cress).
Contig4464	811	Q9XGS0	sp_plants	C-terminus		0	69.4215	150	177	query sequence is shorter than target: 150 - 177	-1	809	360	57	176	sp=Thioredoxin M-type, chloroplastic; Brassica napus (Rape).
Contig4465	1797	F6H0S3	tr_plants	C-terminus		0	59.6491	501	872	Separated hits, possible frame ERROR between 165 and 225, and overlapping frame ERROR between 1160 and 1115, query sequence is shorter than target: 501 - 872	1	1	1501	370	867	tr=Putative uncharacterized protein; Vitis vinifera (Grape).
Contig4470	1700	Q94KD8	sp_plants	C-terminus		0	68.8	507	768	query sequence is shorter than target: 507 - 768	3	3	1520	273	768	sp=Probable beta-D-xylosidase 2; Arabidopsis thaliana (Mouse-ear cress).
Contig4471	2940	Q9LHD1	sp_plants	C-terminus		0	76.7857	909	1240	Separated hits, possible frame ERROR between 337 and 400, query sequence is shorter than target: 909 - 1240	-2	2937	212	344	1236	sp=ABC transporter B family member 15; Arabidopsis thaliana (Mouse-ear cress).
Contig4474	2273	I1N6S9	tr_plants	C-terminus		0	58.9165	748	3023	Overlapping hits, possible frame ERROR between 1806 and 1788, Unexpected stop codon in the beginning of query sequence, query sequence is shorter than target: 748 - 3023	-1	2272	30	2448	3015	tr=Uncharacterized protein; Glycine max (Soybean) (Glycine hispida).
Contig4478	1807	B9RD96	tr_plants	C-terminus		0	77.7555	505	639	query sequence is shorter than target: 505 - 639	1	1	1515	149	639	tr=Oxidoreductase, putative; Ricinus communis (Castor bean).
Contig4484	2039	I1LKG3	tr_plants	C-terminus		0	79.0476	473	550	Unexpected stop codon in the beginning of query sequence, query sequence is shorter than target: 473 - 550	1	1	1419	115	534	tr=Uncharacterized protein; Glycine max (Soybean) (Glycine hispida).
Contig4487	2833	F6HTY9	tr_plants	C-terminus		0	38.1395	893	1169	Separated hits, possible frame ERROR between 605 and 637, query sequence is shorter than target: 893 - 1169	3	3	2679	202	1150	tr=Putative uncharacterized protein; Vitis vinifera (Grape).
Contig4497	912	I1NG15	tr_plants	C-terminus		0	73.8095	183	250	Separated hits, possible frame ERROR between 128 and 145, query sequence is shorter than target: 183 - 250	-3	908	362	78	250	tr=Uncharacterized protein; Glycine max (Soybean) (Glycine hispida).
Contig4501	914	B9GEU8	tr_plants	C-terminus		0	86.7704	258	465	query sequence is shorter than target: 258 - 465	1	1	774	210	465	tr=Predicted protein; subsp. trichocarpa).
Contig4511	1257	B9IB65	tr_plants	C-terminus		0	49.7925	337	1004	Separated hits, possible frame ERROR between 721 and 831, query sequence is shorter than target: 337 - 1004	2	2	1010	713	999	tr=Predicted protein; subsp. trichocarpa).
Contig4514	5051	Q9FY48	sp_plants	C-terminus		0	78.8141	1540	1625	query sequence is shorter than target: 1540 - 1625	-1	5049	430	127	1624	sp=E3 ubiquitin-protein ligase KEG; Arabidopsis thaliana (Mouse-ear cress).
Contig4517	2506	F6GTG8	tr_plants	C-terminus		0	63.0112	618	997	query sequence is shorter than target: 618 - 997	-3	2504	651	372	904	tr=Putative uncharacterized protein; Vitis vinifera (Grape).
Contig4518	1594	B9GLP3	tr_plants	C-terminus		0	58.4989	445	510	query sequence is shorter than target: 445 - 510	-1	1594	260	63	510	tr=Predicted protein; subsp. trichocarpa).
Contig4520	1846	B9H8W6	tr_plants	C-terminus		0	82.2222	409	497	query sequence is shorter than target: 409 - 497	2	2	1228	91	495	tr=Predicted protein; subsp. trichocarpa).
Contig4522	2809	Q8GUM4	sp_plants	C-terminus		0	39.3939	841	588	ERROR#3, very serious frame error, Separated hits, possible frame ERROR between 143 and 190, and possible frame ERROR between 1079 and 1160, query sequence is longer than target: 841 - 588	3	3	2521	47	319	sp=Uncharacterized membrane protein At3g27390; Arabidopsis thaliana (Mouse-ear cress).
Contig4535	1476	F6HHF3	tr_plants	C-terminus		0	72.5962	417	479	query sequence is shorter than target: 417 - 479	1	1	1251	64	479	tr=Putative uncharacterized protein; Vitis vinifera (Grape).
Contig4537	1411	Q9SS00	sp_plants	C-terminus		0	65.8854	417	578	query sequence is shorter than target: 417 - 578	-2	1408	161	184	565	sp=Probable acyl-activating enzyme 12, peroxisomal; Arabidopsis thaliana (Mouse-ear cress).
Contig4542	944	Q9SKU6-2	sp_plants	C-terminus		0	41.9355	126	395	query sequence is shorter than target: 126 - 395	-3	940	566	286	375	Isoform 2 of Pentatricopeptide repeat-containing protein At2g20710, mitochondrial OS=Arabidopsis thaliana GN=At2g20710
Contig4544	1269	Q9C9N5	sp_plants	C-terminus		0	41.2791	350	685	query sequence is shorter than target: 350 - 685	3	3	1049	360	683	sp=Probable inactive leucine-rich repeat receptor-like protein kinase At1g66830; Arabidopsis thaliana (Mouse-ear cress).
Contig4546	1183	Q8W3Z2	sp_plants	C-terminus		0	92.7083	289	755	query sequence is shorter than target: 289 - 755	-2	1180	317	468	755	sp=Lupeol synthase; Betula platyphylla (Asian white birch).
Contig4552	1740	Q8RXE8	sp_plants	C-terminus		0	75	385	431	query sequence is shorter than target: 385 - 431	2	2	1153	61	425	sp=Probable sodium/metabolite cotransporter BASS3, chloroplastic; Arabidopsis thaliana (Mouse-ear cress).
Contig4577	3340	Q8VY05-2	sp_plants	C-terminus		0	48.8732	953	983	Separated hits, possible frame ERROR between 2226 and 2460, query sequence is shorter than target: 953 - 983	1	1	2858	133	942	Isoform 2 of SWI/SNF complex subunit SWI3D OS=Arabidopsis thaliana GN=SWI3D
Contig4583	1702	Q9LYT3	sp_plants	C-terminus		0	45.898	489	507	query sequence is shorter than target: 489 - 507	1	1	1467	51	501	sp=Protein TRANSPARENT TESTA 12; Arabidopsis thaliana (Mouse-ear cress).
Contig4596	8083	Q9LFQ3	sp_plants	C-terminus		0	58.03	1388	1367		1	1	4164	45	1365	sp=Paired amphipathic helix protein Sin3-like 2; Arabidopsis thaliana (Mouse-ear cress).
Contig4601	912	O04773	sp_plants	C-terminus		0	39.5018	289	523	query sequence is shorter than target: 289 - 523	2	2	865	243	516	sp=Flavonoid 3',5'-hydroxylase; Campanula medium (Canterbury bells).
Contig4643	1843	C0LGD7	sp_plants	C-terminus		0	64.0212	567	953	query sequence is shorter than target: 567 - 953	2	2	1699	390	953	sp=Probable LRR receptor-like serine/threonine-protein kinase At1g06840; Arabidopsis thaliana (Mouse-ear cress).
Contig4653	1315	D7SP05	tr_plants	C-terminus		0	79.0997	312	325		-2	1314	379	17	324	tr=Putative uncharacterized protein; Vitis vinifera (Grape).
Contig4662	2512	F6H9L6	tr_plants	C-terminus		0	86.8526	828	905	Overlapping hits, possible frame ERROR between 1105 and 1095, Unexpected stop codon in the beginning of query sequence, query sequence is shorter than target: 828 - 905	-2	2509	28	195	886	tr=Putative uncharacterized protein; Vitis vinifera (Grape).
Contig4667	1836	P93568	sp_plants	C-terminus		0	76.1821	572	641	query sequence is shorter than target: 572 - 641	-2	1833	121	72	640	sp=Soluble starch synthase 1, chloroplastic/amyloplastic; Solanum tuberosum (Potato).
Contig4670	1847	O82380	sp_plants	C-terminus		0	67.8788	538	738	Separated hits, possible frame ERROR between 1485 and 1487, query sequence is shorter than target: 538 - 738	1	1	1612	203	738	sp=Pentatricopeptide repeat-containing protein At2g29760, chloroplastic; Arabidopsis thaliana (Mouse-ear cress).
Contig4684	1998	D7SJJ1	tr_plants	C-terminus		0	51.1111	451	479	query sequence is shorter than target: 451 - 479	2	2	1354	38	479	tr=Putative uncharacterized protein; Vitis vinifera (Grape).
Contig4695	1109	F6HT38	tr_plants	C-terminus		0	73.9927	297	591	Unexpected stop codon in the beginning of query sequence, query sequence is shorter than target: 297 - 591	1	1	891	320	591	tr=Putative uncharacterized protein; Vitis vinifera (Grape).
Contig4698	1170	B9R892	tr_plants	C-terminus		0	51.8634	331	354	query sequence is shorter than target: 331 - 354	3	3	995	26	347	tr=Putative uncharacterized protein; Ricinus communis (Castor bean).
Contig4700	1855	B9SV29	tr_plants	C-terminus		0	75.2033	258	1230	query sequence is shorter than target: 258 - 1230	1	1	774	985	1230	tr=DNA repair and recombination protein RAD26, putative; Ricinus communis (Castor bean).
Contig4711	872	Q9M2A1	sp_plants	C-terminus		0	74.6667	180	415	query sequence is shorter than target: 180 - 415	1	1	540	266	415	sp=Pentatricopeptide repeat-containing protein At3g42630; Arabidopsis thaliana (Mouse-ear cress).
Contig4713	727	I1KW04	tr_plants	C-terminus		0	87.5	96	227	Unexpected stop codon in the beginning of query sequence, query sequence is shorter than target: 96 - 227	3	3	290	196	227	tr=Uncharacterized protein; Glycine max (Soybean) (Glycine hispida).
Contig4724	1389	Q8LG88	sp_plants	C-terminus		0	75.6014	297	540	query sequence is shorter than target: 297 - 540	2	2	889	247	536	sp=Tonoplast dicarboxylate transporter; Arabidopsis thaliana (Mouse-ear cress).
Contig4739	1384	O23522	sp_plants	C-terminus		0	65.0655	456	517	query sequence is shorter than target: 456 - 517	-1	1382	15	82	515	sp=Phospholipase A1-Ibeta2, chloroplastic; Arabidopsis thaliana (Mouse-ear cress).
Contig4748	900	Q8RVQ5	sp_plants	C-terminus		0	89.2241	237	825	query sequence is shorter than target: 237 - 825	1	1	711	594	825	sp=Exocyst complex component 5; Arabidopsis thaliana (Mouse-ear cress).
Contig4754	2212	Q8RWU4	sp_plants	C-terminus		0	81.2698	599	762	query sequence is shorter than target: 599 - 762	-3	2208	415	133	762	sp=Homeobox-leucine zipper protein MERISTEM L1; Arabidopsis thaliana (Mouse-ear cress).
Contig4755	1214	F6HH75	tr_plants	C-terminus		0	50.1597	404	543	Separated hits, possible frame ERROR between 933 and 951, query sequence is shorter than target: 404 - 543	-1	1213	3	139	539	tr=Putative uncharacterized protein; Vitis vinifera (Grape).
Contig4757	1003	P33543	sp_plants	C-terminus		0	81.761	332	674	query sequence is shorter than target: 332 - 674	2	2	994	357	674	sp=Putative kinase-like protein TMKL1; Arabidopsis thaliana (Mouse-ear cress).
Contig4760	1392	Q9FZP1	sp_plants	C-terminus		0	66.147	449	536	query sequence is shorter than target: 449 - 536	-2	1389	46	87	535	sp=Heparanase-like protein 3; Arabidopsis thaliana (Mouse-ear cress).
Contig4770	1793	F6I4X0	tr_plants	C-terminus		0	86.8421	563	996	Overlapping hits, possible frame ERROR between 261 and 254, Unexpected stop codon in the beginning of query sequence, query sequence is shorter than target: 563 - 996	1	1	1687	445	996	tr=Putative uncharacterized protein; Vitis vinifera (Grape).
Contig4778	3004	P98204	sp_plants	C-terminus		0	84.7826	922	1158	Warning!, query query overlaps and the target is separated, query sequence is shorter than target: 922 - 1158	3	3	2765	255	1158	sp=Phospholipid-transporting ATPase 1; Arabidopsis thaliana (Mouse-ear cress).
Contig5007	1504	Q8VXX5	sp_plants	C-terminus		0	71.659	453	589	query sequence is shorter than target: 453 - 589	-1	1502	144	140	572	sp=Monocopper oxidase-like protein SKS1; Arabidopsis thaliana (Mouse-ear cress).
Contig5018	704	B9II28	tr_plants	C-terminus		0	32.5	187	247	Unexpected stop codon in the beginning of query sequence, query sequence is shorter than target: 187 - 247	1	1	561	134	247	tr=Predicted protein; subsp. trichocarpa).
Contig5020	917	Q94AQ6-3	sp_plants	C-terminus		0	82.6087	124	354	query sequence is shorter than target: 124 - 354	-1	915	544	240	354	Isoform 3 of NAD-dependent protein deacetylase SRT2 OS=Arabidopsis thaliana GN=SRT2
Contig5024	1349	P0C2F6	sp_plants	C-terminus		0	32.1608	440	620	Unexpected stop codon in the beginning of query sequence, query sequence is shorter than target: 440 - 620	3	3	1319	220	611	sp=Putative ribonuclease H protein At1g65750; Arabidopsis thaliana (Mouse-ear cress).
Contig5033	981	G7ZVQ4	tr_plants	C-terminus		0	45.7516	249	371	query sequence is shorter than target: 249 - 371	3	3	749	222	371	tr=Receptor-like protein kinase; Medicago truncatula (Barrel medic) (Medicago tribuloides).
Contig5043	871	Q0WV01	tr_plants	C-terminus		0	28.7805	266	523	query sequence is shorter than target: 266 - 523	3	3	800	307	504	tr=Phospholipase like protein; Arabidopsis thaliana (Mouse-ear cress).
Contig5053	1967	I1NH52	tr_plants	C-terminus		0	73.0337	505	502		1	1	1515	54	498	tr=Uncharacterized protein; Glycine max (Soybean) (Glycine hispida).
Contig5065	1734	A5AXU1	tr_plants	C-terminus		0	67.2646	506	571	Overlapping hits, possible frame ERROR between 756 and 753, query sequence is shorter than target: 506 - 571	-1	1733	217	95	571	tr=Putative uncharacterized protein; Vitis vinifera (Grape).
Contig5080	876	D7TN67	tr_plants	C-terminus		0	61.6216	211	273	Unexpected stop codon in the beginning of query sequence, query sequence is shorter than target: 211 - 273	2	2	634	103	273	tr=Putative uncharacterized protein; Vitis vinifera (Grape).
Contig5087	861	A8MQR0-2	sp_plants	C-terminus		0	63.7681	271	582	query sequence is shorter than target: 271 - 582	-3	857	48	404	541	Isoform 2 of WPP domain-interacting tail-anchored protein 2 OS=Arabidopsis thaliana GN=WIT2
Contig5105	1330	B9SYW0	tr_plants	C-terminus		0	70.5556	361	457	query sequence is shorter than target: 361 - 457	-2	1329	247	102	456	tr=Putative uncharacterized protein; Ricinus communis (Castor bean).
Contig5116	1874	Q8W486	sp_plants	C-terminus		0	38.3028	508	519		-2	1871	351	61	489	sp=DUF246 domain-containing protein At1g04910; Arabidopsis thaliana (Mouse-ear cress).
Contig5139	2209	F6GUP6	tr_plants	C-terminus		0	40.3101	674	1614	Separated hits, possible frame ERROR between 403 and 408, Unexpected stop codon in the beginning of query sequence, query sequence is shorter than target: 674 - 1614	2	2	2021	952	1505	tr=Putative uncharacterized protein; Vitis vinifera (Grape).
Contig5141	1544	P93820-2	sp_plants	C-terminus		0	48.0392	427	537	Overlapping hits, possible frame ERROR between 729 and 701, query sequence is shorter than target: 427 - 537	1	1	1279	164	537	Isoform 2 of BTB/POZ domain-containing protein At1g04390 OS=Arabidopsis thaliana GN=At1g04390
Contig5147	2221	Q9LXA8	sp_plants	C-terminus		0	66.1367	629	792	query sequence is shorter than target: 629 - 792	3	3	1886	163	791	sp=Probable beta-D-xylosidase 6; Arabidopsis thaliana (Mouse-ear cress).
Contig5152	1657	B9RUI4	tr_plants	C-terminus		0	76.1798	495	865	Unexpected stop codon in the beginning of query sequence, query sequence is shorter than target: 495 - 865	-1	1657	173	405	849	tr=Nop14, putative; Ricinus communis (Castor bean).
Contig5157	1893	I1L754	tr_plants	C-terminus		0	79.4066	580	936	query sequence is shorter than target: 580 - 936	2	2	1741	363	935	tr=Uncharacterized protein; Glycine max (Soybean) (Glycine hispida).
Contig5164	1671	Q9LK62	sp_plants	C-terminus		0	71.2991	450	1493	Overlapping hits, possible frame ERROR between 993 and 969, query sequence is shorter than target: 450 - 1493	-1	1669	321	1039	1487	sp=ABC transporter C family member 7; Arabidopsis thaliana (Mouse-ear cress).
Contig5181	1112	Q84WU6	sp_plants	C-terminus		0	43.2203	185	585	Unexpected stop codon in the beginning of query sequence, query sequence is shorter than target: 185 - 585	1	1	555	442	553	sp=Auxin response factor 17; Arabidopsis thaliana (Mouse-ear cress).
Contig5191	1379	Q8L6J3	sp_plants	C-terminus		0	87.251	252	1021	query sequence is shorter than target: 252 - 1021	-2	1376	624	771	1021	sp=DNA-directed RNA polymerase 2B, chloroplastic/mitochondrial; Nicotiana tabacum (Common tobacco).
Contig5196	715	I1KHE8	tr_plants	C-terminus		0	79.1209	106	1132	query sequence is shorter than target: 106 - 1132	-3	713	396	1034	1122	tr=Uncharacterized protein; Glycine max (Soybean) (Glycine hispida).
Contig5199	688	I1KCZ8	tr_plants	C-terminus		0	83.7209	136	674	Unexpected stop codon in the beginning of query sequence, query sequence is shorter than target: 136 - 674	-2	687	280	632	674	tr=Uncharacterized protein; Glycine max (Soybean) (Glycine hispida).
Contig4813	1938	B9RMM9	tr_plants	C-terminus		0	69.0789	595	621	Overlapping hits, possible frame ERROR between 458 and 451, query sequence is shorter than target: 595 - 621	3	3	1785	30	621	tr=Alpha DNA polymerase, putative; Ricinus communis (Castor bean).
Contig4826	1259	Q9LX30	sp_plants	C-terminus		0	75.8621	321	1241	query sequence is shorter than target: 321 - 1241	-1	1257	295	923	1241	sp=Probable serine/threonine-protein kinase GCN2; Arabidopsis thaliana (Mouse-ear cress).
Contig4842	1597	Q9LKI5	sp_plants	C-terminus		0	77.0202	420	956	query sequence is shorter than target: 420 - 956	-1	1595	336	570	956	sp=DNA repair endonuclease UVH1; Arabidopsis thaliana (Mouse-ear cress).
Contig4844	1241	Q8H107-3	sp_plants	C-terminus		0	89.4515	269	365	query sequence is shorter than target: 269 - 365	1	1	807	129	365	Isoform 3 of Dihydrolipoyllysine-residue succinyltransferase component of 2-oxoglutarate dehydrogenase complex 2, mitochondrial OS=Arabidopsis thaliana GN=At4g26910
Contig4846	1308	F6HUU0	tr_plants	C-terminus		0	49.2114	320	1067	query sequence is shorter than target: 320 - 1067	3	3	962	756	1067	tr=Putative uncharacterized protein; Vitis vinifera (Grape).
Contig4853	1116	F6HKV2	tr_plants	C-terminus		0	52.1505	295	962	Separated hits, possible frame ERROR between 558 and 560, Unexpected stop codon in the beginning of query sequence, query sequence is shorter than target: 295 - 962	-1	1114	232	713	962	tr=Putative uncharacterized protein; Vitis vinifera (Grape).
Contig4860	877	B9SN44	tr_plants	C-terminus		0	49.1667	153	191	Unexpected stop codon in the beginning of query sequence, query sequence is shorter than target: 153 - 191	-3	875	417	83	191	tr=Putative uncharacterized protein; Ricinus communis (Castor bean).
Contig4862	893	P52407	sp_plants	C-terminus		0	76.1029	272	374	query sequence is shorter than target: 272 - 374	2	2	814	103	374	sp=Glucan endo-1,3-beta-glucosidase, basic vacuolar isoform; Hevea brasiliensis (Para rubber tree) (Siphonia brasiliensis).
Contig4871	1186	A5BHT3	tr_plants	C-terminus		0	53.169	329	362	Unexpected stop codon in the beginning of query sequence, query sequence is shorter than target: 329 - 362	-2	1185	199	104	360	tr=Putative uncharacterized protein; Vitis vinifera (Grape).
Contig4874	1731	Q8H1U4	sp_plants	C-terminus		0	75.6696	461	916	Unexpected stop codon in the beginning of query sequence, query sequence is shorter than target: 461 - 916	-3	1727	348	465	912	sp=Anaphase-promoting complex subunit 5; Arabidopsis thaliana (Mouse-ear cress).
Contig4888	1399	Q9LQN6	sp_plants	C-terminus		0	87.5	455	662	Separated hits, possible frame ERROR between 1033 and 1068, query sequence is shorter than target: 455 - 662	2	2	1364	285	662	sp=Probable protein phosphatase 2C 4; Arabidopsis thaliana (Mouse-ear cress).
Contig4891	1715	P51567	sp_plants	C-terminus		0	36.9863	478	427	query sequence is longer than target: 478 - 427	3	3	1433	113	247	sp=Serine/threonine-protein kinase AFC2; Arabidopsis thaliana (Mouse-ear cress).
Contig4892	840	B9S0Q8	tr_plants	C-terminus		0	73.6842	190	222	query sequence is shorter than target: 190 - 222	2	2	571	33	222	tr=Eukaryotic translation initiation factor 3 subunit, putative; Ricinus communis (Castor bean).
Contig4893	2404	Q9SUU7	sp_plants	C-terminus		0	53.8462	454	537	No stop codon before M and M found is too far from target M, query sequence is shorter than target: 454 - 537	3	606	1964	142	537	sp=Pentatricopeptide repeat-containing protein At4g32450, mitochondrial; Arabidopsis thaliana (Mouse-ear cress).
Contig4895	1165	Q9M8R7	sp_plants	C-terminus		0	65.8228	386	492	query sequence is shorter than target: 386 - 492	1	1	1158	100	492	sp=Probable protein phosphatase 2C 33; Arabidopsis thaliana (Mouse-ear cress).
Contig4907	5130	F6GSU6	tr_plants	C-terminus		0	65.6522	1572	1644	Separated hits, possible frame ERROR between 3416 and 3425, query sequence is shorter than target: 1572 - 1644	3	3	4714	40	1644	tr=Putative uncharacterized protein; Vitis vinifera (Grape).
Contig4918	1517	Q8RWF5	sp_plants	C-terminus		0	30.5804	472	483	atg_distance in limit (1-15): atg_distance = 9, No stop codon before M and M found is too far from target M,	-1	1431	16	30	469	sp=MATE efflux family protein 9; Arabidopsis thaliana (Mouse-ear cress).
Contig4919	2546	Q94AS9	sp_plants	C-terminus		0	81.0373	656	694	Unexpected stop codon in the beginning of query sequence, query sequence is shorter than target: 656 - 694	-3	2542	578	78	692	sp=Cyclic nucleotide-gated ion channel 4; Arabidopsis thaliana (Mouse-ear cress).
Contig4929	1874	Q8RWY3	sp_plants	C-terminus		0	90.7157	527	1055	query sequence is shorter than target: 527 - 1055	-3	1870	293	539	1054	sp=Putative chromatin-remodeling complex ATPase chain; Arabidopsis thaliana (Mouse-ear cress).
Contig4939	2151	O82491	sp_plants	C-terminus		0	80.8247	637	1074	query sequence is shorter than target: 637 - 1074	-3	2147	240	489	971	sp=FACT complex subunit SPT16; Arabidopsis thaliana (Mouse-ear cress).
Contig4941	2070	O04251	sp_plants	C-terminus		0	79.1045	608	1329	Separated hits, possible frame ERROR between 1045 and 1050, query sequence is shorter than target: 608 - 1329	-2	2067	246	1096	1324	sp=BRCT domain-containing protein At4g02110; Arabidopsis thaliana (Mouse-ear cress).
Contig4942	1565	O81905	sp_plants	C-terminus		0	62.7778	406	850	Unexpected stop codon in the beginning of query sequence, query sequence is shorter than target: 406 - 850	-3	1561	347	491	850	sp=Receptor-like serine/threonine-protein kinase SD1-8; Arabidopsis thaliana (Mouse-ear cress).
Contig4943	1099	O65639	sp_plants	C-terminus		0	29.9401	307	299	Unexpected stop codon in the beginning of query sequence,	3	3	920	134	297	sp=Cold shock protein 1; Arabidopsis thaliana (Mouse-ear cress).
Contig4964	2993	F6I0S6	tr_plants	C-terminus		0	79.6593	977	1291	query sequence is shorter than target: 977 - 1291	1	1	2931	302	1286	tr=Putative uncharacterized protein; Vitis vinifera (Grape).
Contig4969	1258	Q8VWG3	sp_plants	C-terminus		0	61.1872	265	303	query sequence is shorter than target: 265 - 303	2	2	793	85	302	sp=Protein TRANSPARENT TESTA 1; Arabidopsis thaliana (Mouse-ear cress).
Contig4973	1645	Q9ZPH9	sp_plants	C-terminus		0	75.0965	519	633	query sequence is shorter than target: 519 - 633	2	2	1555	115	632	sp=Probable methyltransferase PMT15; Arabidopsis thaliana (Mouse-ear cress).
Contig4985	1091	P46602	sp_plants	C-terminus		0	63.6364	286	315	query sequence is shorter than target: 286 - 315	-1	1089	232	52	310	sp=Homeobox-leucine zipper protein HAT3; Arabidopsis thaliana (Mouse-ear cress).
Contig4987	1521	Q9STT5	sp_plants	C-terminus		0	77.2532	475	935	Unexpected stop codon in the beginning of query sequence, query sequence is shorter than target: 475 - 935	3	3	1424	474	935	sp=ABC transporter A family member 7; Arabidopsis thaliana (Mouse-ear cress).
Contig4989	2798	F6I0F5	tr_plants	C-terminus		0	72.9045	522	658	query sequence is shorter than target: 522 - 658	-1	2798	1233	142	653	tr=Putative uncharacterized protein; Vitis vinifera (Grape).
Contig4990	1096	A5B6B4	tr_plants	C-terminus		0	52.0661	269	514	Unexpected stop codon in the beginning of query sequence, query sequence is shorter than target: 269 - 514	1	1	807	394	514	tr=Putative uncharacterized protein; Vitis vinifera (Grape).
Contig4993	2474	B9SSN4	tr_plants	C-terminus		0	62.987	778	2153	Separated hits, possible frame ERROR between 919 and 960, and overlapping frame ERROR between 1061 and 1054, query sequence is shorter than target: 778 - 2153	-2	2469	136	1449	2153	tr=Separase, putative; Ricinus communis (Castor bean).
Contig4999	1181	Q9LT35	sp_plants	C-terminus		0	54.023	309	416	query sequence is shorter than target: 309 - 416	-1	1179	253	327	410	sp=Serine/threonine-protein kinase Nek6; Arabidopsis thaliana (Mouse-ear cress).
Contig5000	1286	Q9LU91	sp_plants	C-terminus		0	51.7928	291	453	Unexpected stop codon in the beginning of query sequence, query sequence is shorter than target: 291 - 453	-2	1283	414	196	446	sp=F-box protein SKIP14; Arabidopsis thaliana (Mouse-ear cress).
Contig5001	1736	Q9LN22	sp_plants	C-terminus		0	74.8414	490	537	query sequence is shorter than target: 490 - 537	-2	1733	267	66	537	sp=Pentatricopeptide repeat-containing protein At1g20300, mitochondrial; Arabidopsis thaliana (Mouse-ear cress).
Contig5206	1491	B9SWT2	tr_plants	C-terminus		0	78.4038	424	500	query sequence is shorter than target: 424 - 500	1	1	1272	76	500	tr=Brca1-associated protein, putative; Ricinus communis (Castor bean).
Contig5235	1711	P08770	sp_plants	C-terminus		0	34.4398	522	807	query sequence is shorter than target: 522 - 807	-2	1708	146	299	754	sp=Putative AC transposase; Zea mays (Maize).
Contig5236	3210	Q9ZVR7	sp_plants	C-terminus		0	64.8864	972	1008	Overlapping hits, possible frame ERROR between 2625 and 2597, query sequence is shorter than target: 972 - 1008	1	1	2914	55	1008	sp=Phytosulfokine receptor 1; Arabidopsis thaliana (Mouse-ear cress).
Contig5237	962	P19682	sp_plants	C-terminus		0	28.6486	310	276	query sequence is longer than target: 310 - 276	-3	958	32	85	267	sp=28 kDa ribonucleoprotein, chloroplastic; Nicotiana sylvestris (Wood tobacco) (South American tobacco).
Contig5238	2365	O81645	sp_plants	C-terminus		0	68.75	663	965	Unexpected stop codon in the beginning of query sequence, query sequence is shorter than target: 663 - 965	-2	2362	377	902	965	sp=Villin-3; Arabidopsis thaliana (Mouse-ear cress).
Contig5241	1459	D7SUY1	tr_plants	C-terminus		0	35.7918	422	614	query sequence is shorter than target: 422 - 614	-1	1459	194	154	604	tr=Putative uncharacterized protein; Vitis vinifera (Grape).
Contig5244	2046	D7SQ21	tr_plants	C-terminus		0	86.9565	506	521	Unexpected stop codon in the beginning of query sequence,	-3	2044	527	85	521	tr=Putative uncharacterized protein; Vitis vinifera (Grape).
Contig5245	638	Q9LK09	sp_plants	C-terminus		0	85.7143	103	347	query sequence is shorter than target: 103 - 347	3	3	308	250	326	sp=Syntaxin-32; Arabidopsis thaliana (Mouse-ear cress).
Contig5246	777	A5AG34	tr_plants	C-terminus		0	76.2332	224	316	query sequence is shorter than target: 224 - 316	3	3	674	94	316	tr=Putative uncharacterized protein; Vitis vinifera (Grape).
Contig5251	684	Q9M612	sp_plants	C-terminus		0	85.7143	156	205	query sequence is shorter than target: 156 - 205	-2	681	217	72	204	sp=Nascent polypeptide-associated complex subunit alpha-like protein; Pinus taeda (Loblolly pine).
Contig5261	1324	Q8VWG3	sp_plants	C-terminus		0	82.1429	154	303	Unexpected stop codon in the beginning of query sequence, query sequence is shorter than target: 154 - 303	-2	1321	863	242	269	sp=Protein TRANSPARENT TESTA 1; Arabidopsis thaliana (Mouse-ear cress).
Contig5263	1304	A5AQ34	tr_plants	C-terminus		0	31.9899	399	433	query sequence is shorter than target: 399 - 433	-3	1302	106	29	413	tr=Putative uncharacterized protein; Vitis vinifera (Grape).
Contig5276	1488	B9HGN1	tr_plants	C-terminus		0	61.4833	441	1080	query sequence is shorter than target: 441 - 1080	-3	1486	164	678	1080	tr=Predicted protein; subsp. trichocarpa).
Contig5290	756	D7STK0	tr_plants	C-terminus		0	73.8255	150	205	query sequence is shorter than target: 150 - 205	2	2	451	57	205	tr=Putative uncharacterized protein; Vitis vinifera (Grape).
Contig5293	1571	Q84K71	sp_plants	C-terminus		0	58.9286	394	521	Separated hits, possible frame ERROR between 171 and 194, and possible frame ERROR between 433 and 444, query sequence is shorter than target: 394 - 521	-1	1569	389	149	519	sp=MATE efflux family protein 2, chloroplastic; Arabidopsis thaliana (Mouse-ear cress).
Contig5295	2387	F6I0M5	tr_plants	C-terminus		0	41.0072	746	1053	Separated hits, possible frame ERROR between 372 and 1118, query sequence is shorter than target: 746 - 1053	-1	2385	150	25	1046	tr=Putative uncharacterized protein; Vitis vinifera (Grape).
Contig5298	940	B9SNF0	tr_plants	C-terminus		0	80.9524	190	213	query sequence is shorter than target: 190 - 213	-3	938	369	24	212	tr=Putative uncharacterized protein; Ricinus communis (Castor bean).
Contig5306	2468	D7T479	tr_plants	C-terminus		0	75.2101	714	882	query sequence is shorter than target: 714 - 882	-1	2468	327	176	881	tr=Putative uncharacterized protein; Vitis vinifera (Grape).
Contig5308	845	B9HHJ6	tr_plants	C-terminus		0	56.5022	231	309	query sequence is shorter than target: 231 - 309	1	1	693	86	308	tr=Predicted protein; subsp. trichocarpa).
Contig5329	1557	O82390	sp_plants	C-terminus		0	81.4815	467	512	query sequence is shorter than target: 467 - 512	-1	1555	155	93	512	sp=Sodium-dependent phosphate transport protein 1, chloroplastic; Arabidopsis thaliana (Mouse-ear cress).
Contig5334	478	Q6RF31	tr_plants	C-terminus		0	64.1509	69	225	query sequence is shorter than target: 69 - 225	2	2	208	160	211	tr=MADS box transcription factor; Populus tomentosa (Chinese white poplar).
Contig5335	3381	Q9ZW07	sp_plants	C-terminus		0	63.2549	976	968		-1	3379	452	79	961	sp=Pumilio homolog 1; Arabidopsis thaliana (Mouse-ear cress).
Contig5337	2118	Q0WNP3	sp_plants	C-terminus		0	65.5039	587	617	query sequence is shorter than target: 587 - 617	3	3	1760	87	602	sp=Pentatricopeptide repeat-containing protein At4g18520; Arabidopsis thaliana (Mouse-ear cress).
Contig5352	1784	F6H752	tr_plants	C-terminus		0	81.5534	513	546	query sequence is shorter than target: 513 - 546	-2	1783	245	32	546	tr=Putative uncharacterized protein; Vitis vinifera (Grape).
Contig5353	1123	B8AH04	tr_plants	C-terminus		0	44.5312	157	333	query sequence is shorter than target: 157 - 333	-1	1123	653	215	332	tr=Putative uncharacterized protein; Oryza sativa subsp. indica (Rice).
Contig5355	1645	Q9S7R4	sp_plants	C-terminus		0	75.1055	340	482	Separated hits, possible frame ERROR between 712 and 720, query sequence is shorter than target: 340 - 482	-2	1642	625	143	482	sp=Pentatricopeptide repeat-containing protein At1g74900, mitochondrial; Arabidopsis thaliana (Mouse-ear cress).
Contig5356	1103	Q9SZT8	sp_plants	C-terminus		0	65.3614	332	632	query sequence is shorter than target: 332 - 632	1	1	996	301	632	sp=Pentatricopeptide repeat-containing protein At4g37380, chloroplastic; Arabidopsis thaliana (Mouse-ear cress).
Contig5362	1635	Q94CC0	sp_plants	C-terminus		0	70.1031	407	480	query sequence is shorter than target: 407 - 480	-1	1633	413	96	480	sp=Uncharacterized protein At5g49945; Arabidopsis thaliana (Mouse-ear cress).
Contig5368	2077	Q7XA39	sp_plants	C-terminus		0	36.4835	522	988	query sequence is shorter than target: 522 - 988	-1	2075	510	521	961	sp=Putative disease resistance protein RGA4; Solanum bulbocastanum (Wild potato).
Contig5372	2854	Q9FIT7	sp_plants	C-terminus		0	28.6902	839	974	query sequence is shorter than target: 839 - 974	-2	2851	338	482	961	sp=Pentatricopeptide repeat-containing protein At5g61990, mitochondrial; Arabidopsis thaliana (Mouse-ear cress).
Contig5381	1708	Q9FKR3	sp_plants	C-terminus		0	68.2848	404	596	Separated hits, possible frame ERROR between 925 and 931, query sequence is shorter than target: 404 - 596	2	2	1212	194	595	sp=Pentatricopeptide repeat-containing protein At5g38730; Arabidopsis thaliana (Mouse-ear cress).
Contig5409	774	F6HGB3	tr_plants	C-terminus		0	73.9583	227	313	Unexpected stop codon in the beginning of query sequence, query sequence is shorter than target: 227 - 313	3	3	683	114	305	tr=Putative uncharacterized protein; Vitis vinifera (Grape).
Contig5411	666	I1JDC2	tr_plants	C-terminus		0	90	121	182	query sequence is shorter than target: 121 - 182	1	1	363	93	182	tr=Uncharacterized protein; Glycine max (Soybean) (Glycine hispida).
Contig5416	1544	A5B054	tr_plants	C-terminus		0	41.453	492	774	query sequence is shorter than target: 492 - 774	-3	1542	67	329	774	tr=Putative uncharacterized protein; Vitis vinifera (Grape).
Contig5426	1925	Q9FQ09	sp_plants	C-terminus		0	61.8629	569	680	query sequence is shorter than target: 569 - 680	1	1	1707	122	679	sp=ATP-dependent DNA helicase 2 subunit KU80; Arabidopsis thaliana (Mouse-ear cress).
Contig5431	1178	O49561	sp_plants	C-terminus		0	62.963	342	338	Separated hits, possible frame ERROR between 374 and 782,	-3	1174	153	153	334	sp=Gibberellin 2-beta-dioxygenase 8; Arabidopsis thaliana (Mouse-ear cress).
Contig5434	1339	Q9LN68	sp_plants	C-terminus		0	82.3944	285	351	query sequence is shorter than target: 285 - 351	-3	1335	484	69	351	sp=Probable galacturonosyltransferase-like 1; Arabidopsis thaliana (Mouse-ear cress).
Contig5451	1655	Q9FYR7	sp_plants	C-terminus		0	51.6522	546	640	query sequence is shorter than target: 546 - 640	-1	1653	16	99	640	sp=Scarecrow-like protein 8; Arabidopsis thaliana (Mouse-ear cress).
Contig5453	1976	P42818	sp_plants	C-terminus		0	34.4828	535	465	Unexpected stop codon in the beginning of query sequence, query sequence is longer than target: 535 - 465	-3	1972	371	129	421	sp=Serine/threonine-protein kinase AtPK1/AtPK6; Arabidopsis thaliana (Mouse-ear cress).
Contig5467	855	A5AJA8	tr_plants	C-terminus		0	61.6667	230	326	Overlapping hits, possible frame ERROR between 219 and 173, query sequence is shorter than target: 230 - 326	-1	853	166	104	297	tr=Putative uncharacterized protein; Vitis vinifera (Grape).
Contig5471	1822	B9S335	tr_plants	C-terminus		0	58.5841	589	1099	Unexpected stop codon in the beginning of query sequence, query sequence is shorter than target: 589 - 1099	2	2	1768	558	1090	tr=Putative uncharacterized protein; Ricinus communis (Castor bean).
Contig5478	1186	Q9SEE9	sp_plants	C-terminus		0	73.0769	379	414	query sequence is shorter than target: 379 - 414	1	1	1137	94	223	sp=Arginine/serine-rich protein 45; Arabidopsis thaliana (Mouse-ear cress).
Contig5485	3020	B9S085	tr_plants	C-terminus		0	93.9394	991	1008	Overlapping hits, possible frame ERROR between 414 and 411, query sequence is shorter than target: 991 - 1008	1	1	2973	52	1008	tr=Putative uncharacterized protein; Ricinus communis (Castor bean).
Contig5486	1501	C0LGN2	sp_plants	C-terminus		0	58.2781	460	1020	Unexpected stop codon in the beginning of query sequence, query sequence is shorter than target: 460 - 1020	-3	1497	121	649	950	sp=Probable leucine-rich repeat receptor-like serine/threonine-protein kinase At3g14840; Arabidopsis thaliana (Mouse-ear cress).
Contig5487	1760	Q941B6	sp_plants	C-terminus		0	52.8736	571	409	query sequence is longer than target: 571 - 409	3	3	1712	44	269	sp=Probable ubiquitin-conjugating enzyme E2 37; Arabidopsis thaliana (Mouse-ear cress).
Contig5492	911	Q9SZN7	sp_plants	C-terminus		0	45.4545	245	153	No stop codon before M and M found is too far from target M, query sequence is longer than target: 245 - 153	3	114	845	26	90	sp=Heavy metal-associated isoprenylated plant protein 26; Arabidopsis thaliana (Mouse-ear cress).
Contig5501	2235	Q84WU2	sp_plants	C-terminus		0	77.8175	562	1115	query sequence is shorter than target: 562 - 1115	-3	2231	549	559	1115	sp=Ubiquitin carboxyl-terminal hydrolase 13; Arabidopsis thaliana (Mouse-ear cress).
Contig5504	1565	Q9XES1	sp_plants	C-terminus		0	74.5098	412	1061	Overlapping hits, possible frame ERROR between 163 and 159, and overlapping frame ERROR between 581 and 577, query sequence is shorter than target: 412 - 1061	2	2	1236	655	1061	sp=Calcium-transporting ATPase 4, endoplasmic reticulum-type; Arabidopsis thaliana (Mouse-ear cress).
Contig5516	1781	Q7XI08	sp_plants	C-terminus		0	34.6667	448	513	Unexpected stop codon in the beginning of query sequence, query sequence is shorter than target: 448 - 513	-1	1779	436	437	511	sp=Probable E3 ubiquitin-protein ligase XBOS34; Oryza sativa subsp. japonica (Rice).
Contig5518	1397	Q9STM4	sp_plants	C-terminus		0	46.3415	391	448	query sequence is shorter than target: 391 - 448	-3	1393	224	107	424	sp=Zinc finger CCCH domain-containing protein 43; Arabidopsis thaliana (Mouse-ear cress).
Contig5522	1094	Q8W206	sp_plants	C-terminus		0	87.3016	275	317	query sequence is shorter than target: 275 - 317	1	1	825	66	317	sp=COP9 signalosome complex subunit 6a; Arabidopsis thaliana (Mouse-ear cress).
Contig5524	1367	B9MXC3	tr_plants	C-terminus		0	57.423	391	550	Unexpected stop codon in the beginning of query sequence, query sequence is shorter than target: 391 - 550	2	2	1174	157	509	tr=Predicted protein; subsp. trichocarpa).
Contig5536	1790	Q0WP44	sp_plants	C-terminus		0	64.1544	547	1202	query sequence is shorter than target: 547 - 1202	2	2	1639	663	1189	sp=Protein HASTY 1; Arabidopsis thaliana (Mouse-ear cress).
Contig5547	1839	B9H4P5	tr_plants	C-terminus		0	90.2439	549	727	Overlapping hits, possible frame ERROR between 123 and 120, query sequence is shorter than target: 549 - 727	-1	1838	192	144	719	tr=Predicted protein; subsp. trichocarpa).
Contig5565	616	B9IQ27	tr_plants	C-terminus		0	74.4186	85	1836	query sequence is shorter than target: 85 - 1836	1	1	255	1752	1836	tr=Predicted protein; subsp. trichocarpa).
Contig5588	518	Q9ASQ6-3	sp_plants	C-terminus		0	40.6593	108	428	Unexpected stop codon in the beginning of query sequence, query sequence is shorter than target: 108 - 428	1	1	324	326	408	Isoform 2 of Probable LRR receptor-like serine/threonine-protein kinase At1g29720 OS=Arabidopsis thaliana GN=RFK1
Contig5590	556	B9T120	tr_plants	C-terminus		0	83.7079	174	410	query sequence is shorter than target: 174 - 410	-1	556	35	226	403	tr=Molybdopterin biosynthesis moeb protein, putative; Ricinus communis (Castor bean).
Contig5611	1309	Q38732	sp_plants	C-terminus		0	57.8512	250	230		-1	1307	558	78	197	sp=DAG protein, chloroplastic; Antirrhinum majus (Garden snapdragon).
Contig5612	1680	Q8RY89	sp_plants	C-terminus		0	61.3971	540	769	Unexpected stop codon in the beginning of query sequence, query sequence is shorter than target: 540 - 769	3	3	1619	233	767	sp=Phosphatidylinositol 4-phosphate 5-kinase 8; Arabidopsis thaliana (Mouse-ear cress).
Contig5614	1489	Q9SIB2	sp_plants	C-terminus		0	71.0468	438	476	query sequence is shorter than target: 438 - 476	-1	1487	174	25	473	sp=3-ketoacyl-CoA synthase 12; Arabidopsis thaliana (Mouse-ear cress).
Contig5628	1654	F6H5W1	tr_plants	C-terminus		0	70.6226	518	579	Unexpected stop codon in the beginning of query sequence, query sequence is shorter than target: 518 - 579	-1	1654	101	65	578	tr=Putative uncharacterized protein; Vitis vinifera (Grape).
Contig5638	1139	D7TQK4	tr_plants	C-terminus		0	69.7561	216	516	query sequence is shorter than target: 216 - 516	-3	1137	490	305	509	tr=Putative uncharacterized protein; Vitis vinifera (Grape).
Contig5639	635	B9I7B2	tr_plants	C-terminus		0	86.4865	144	777	Separated hits, possible frame ERROR between 123 and 162, query sequence is shorter than target: 144 - 777	1	1	431	639	776	tr=Predicted protein; subsp. trichocarpa).
Contig5642	1872	O81211	sp_plants	C-terminus		0	66.3265	338	952	Warning!, query query overlaps and the target is separated, query sequence is shorter than target: 338 - 952	3	3	1014	611	952	sp=Respiratory burst oxidase homolog protein E; Arabidopsis thaliana (Mouse-ear cress).
Contig5651	3379	F6HQT0	tr_plants	C-terminus		0	96.4147	1032	1271	query sequence is shorter than target: 1032 - 1271	3	3	3098	240	1271	tr=Putative uncharacterized protein; Vitis vinifera (Grape).
Contig5660	1333	Q67XX3	sp_plants	C-terminus		0	68.1818	401	502	Overlapping hits, possible frame ERROR between 529 and 450, query sequence is shorter than target: 401 - 502	2	2	1202	105	502	sp=F-box protein At5g06550; Arabidopsis thaliana (Mouse-ear cress).
Contig5669	1886	Q940A6	sp_plants	C-terminus		0	52.2059	285	838	query sequence is shorter than target: 285 - 838	1	1	855	572	833	sp=Pentatricopeptide repeat-containing protein At4g19440, chloroplastic; Arabidopsis thaliana (Mouse-ear cress).
Contig5670	2626	Q9ZVX5	sp_plants	C-terminus		0	56.1538	694	743	Overlapping hits, possible frame ERROR between 772 and 765, query sequence is shorter than target: 694 - 743	2	2	2081	82	741	sp=Pentatricopeptide repeat-containing protein At2g16880; Arabidopsis thaliana (Mouse-ear cress).
Contig5673	2214	B9HM89	tr_plants	C-terminus		0	75.578	681	921	Unexpected stop codon in the beginning of query sequence, query sequence is shorter than target: 681 - 921	2	2	2044	221	912	tr=Predicted protein; subsp. trichocarpa).
Contig5681	1583	Q9FI49	sp_plants	C-terminus		0	67.3629	383	534	query sequence is shorter than target: 383 - 534	2	2	1147	152	534	sp=Pentatricopeptide repeat-containing protein At5g50990; Arabidopsis thaliana (Mouse-ear cress).
Contig5682	1904	O81028	sp_plants	C-terminus		0	47.3973	366	799	query sequence is shorter than target: 366 - 799	3	3	1097	440	797	sp=Pentatricopeptide repeat-containing protein At2g26790, mitochondrial; Arabidopsis thaliana (Mouse-ear cress).
Contig5685	1206	Q6YZE8	sp_plants	C-terminus		0	38.814	380	455	Unexpected stop codon in the beginning of query sequence, query sequence is shorter than target: 380 - 455	3	3	1139	105	455	sp=Squamosa promoter-binding-like protein 16; Oryza sativa subsp. japonica (Rice).
Contig5686	832	Q38931	sp_plants	C-terminus		0	71.0526	217	551	Unexpected stop codon in the beginning of query sequence, query sequence is shorter than target: 217 - 551	1	1	651	475	550	sp=Peptidyl-prolyl cis-trans isomerase FKBP62; Arabidopsis thaliana (Mouse-ear cress).
Contig5687	541	F6HGD1	tr_plants	C-terminus		0	48.5549	174	267	Unexpected stop codon in the beginning of query sequence, query sequence is shorter than target: 174 - 267	-1	541	20	107	267	tr=Putative uncharacterized protein; Vitis vinifera (Grape).
Contig5692	1435	Q8LDR0	sp_plants	C-terminus		0	52	246	307	Unexpected stop codon in the beginning of query sequence, query sequence is shorter than target: 246 - 307	1	1	738	50	220	sp=Dof zinc finger protein DOF5.4; Arabidopsis thaliana (Mouse-ear cress).
Contig5693	784	F6I4A5	tr_plants	C-terminus		0	88.8889	85	1034	query sequence is shorter than target: 85 - 1034	-3	782	528	962	1033	tr=Putative uncharacterized protein; Vitis vinifera (Grape).
Contig5705	2998	O49545	sp_plants	C-terminus		0	82.0175	971	1003	Unexpected stop codon in the beginning of query sequence, query sequence is shorter than target: 971 - 1003	-3	2994	85	87	998	sp=Leucine-rich repeat receptor-like serine/threonine-protein kinase BAM1; Arabidopsis thaliana (Mouse-ear cress).
Contig5713	1479	Q9LFP7	sp_plants	C-terminus		0	76.1468	461	493	query sequence is shorter than target: 461 - 493	-2	1476	97	46	475	sp=Probable receptor-like protein kinase At5g15080; Arabidopsis thaliana (Mouse-ear cress).
Contig5718	1284	Q3Y8L7	sp_plants	C-terminus		0	28.8889	421	446	query sequence is shorter than target: 421 - 446	-1	1282	20	128	416	sp=Outer row dynein assembly protein 16; Chlamydomonas reinhardtii (Chlamydomonas smithii).
Contig5723	1749	Q94BV7	sp_plants	C-terminus		0	77.4487	524	582	Overlapping hits, possible frame ERROR between 1306 and 1303, query sequence is shorter than target: 524 - 582	2	2	1572	58	582	sp=NAD(P)H dehydrogenase B2, mitochondrial; Arabidopsis thaliana (Mouse-ear cress).
Contig5732	1574	I1M618	tr_plants	C-terminus		0	80.531	512	697	Overlapping hits, possible frame ERROR between 345 and 336, query sequence is shorter than target: 512 - 697	-1	1573	38	177	696	tr=Uncharacterized protein; Glycine max (Soybean) (Glycine hispida).
Contig5741	1130	E0X9N4	sp_plants	C-terminus		0	72.7273	184	350	Unexpected stop codon in the beginning of query sequence, query sequence is shorter than target: 184 - 350	2	2	550	307	350	sp=Zinc finger CCCH domain-containing protein 69; Arabidopsis thaliana (Mouse-ear cress).
Contig5744	1891	Q8H181	sp_plants	C-terminus		0	41.4773	622	619		-3	1887	25	103	558	sp=Trihelix transcription factor GTL2; Arabidopsis thaliana (Mouse-ear cress).
Contig5748	945	Q9LXX5	sp_plants	C-terminus		0	84.6995	186	262	query sequence is shorter than target: 186 - 262	1	1	558	80	262	sp=PsbP domain-containing protein 6, chloroplastic; Arabidopsis thaliana (Mouse-ear cress).
Contig5753	1760	E0CTY1	sp_plants	C-terminus		0	81.2375	519	546	query sequence is shorter than target: 519 - 546	1	1	1557	50	545	sp=Glutamyl-tRNA(Gln) amidotransferase subunit A, chloroplastic/mitochondrial; Vitis vinifera (Grape).
Contig5770	1945	A5C7D3	tr_plants	C-terminus		0	48.0493	485	665	query sequence is shorter than target: 485 - 665	-2	1944	490	180	665	tr=Putative uncharacterized protein; Vitis vinifera (Grape).
Contig5772	990	I1MCF6	tr_plants	C-terminus		0	84.6154	160	282	query sequence is shorter than target: 160 - 282	-3	988	509	137	240	tr=Uncharacterized protein; Glycine max (Soybean) (Glycine hispida).
Contig5781	1246	O23090	sp_plants	C-terminus		0	42.9708	413	423		-1	1244	6	104	421	sp=Transcription factor bHLH14; Arabidopsis thaliana (Mouse-ear cress).
Contig5786	2404	B9GSZ1	tr_plants	C-terminus		0	57.7143	648	1455	Separated hits, possible frame ERROR between 527 and 598, query sequence is shorter than target: 648 - 1455	-3	2400	459	858	1454	tr=Predicted protein; subsp. trichocarpa).
Contig5795	945	Q9SZI6	sp_plants	C-terminus		0	39.819	223	352	query sequence is shorter than target: 223 - 352	-2	942	277	138	351	sp=Putative GATA transcription factor 22; Arabidopsis thaliana (Mouse-ear cress).
Contig5796	1639	B9SRR6	tr_plants	C-terminus		0	50.9018	476	492	query sequence is shorter than target: 476 - 492	2	2	1429	22	487	tr=Putative uncharacterized protein; Ricinus communis (Castor bean).
Contig5798	648	O23755	sp_plants	C-terminus		0	37.0629	193	843	query sequence is shorter than target: 193 - 843	-1	646	68	704	829	sp=Elongation factor 2; Beta vulgaris (Sugar beet).
Contig5805	2003	F4I171	sp_plants	C-terminus		0	67.3077	497	1335	query sequence is shorter than target: 497 - 1335	-1	2001	511	877	1335	sp=Mediator of RNA polymerase II transcription subunit 15a; Arabidopsis thaliana (Mouse-ear cress).
Contig5807	1243	Q0WQ57	sp_plants	C-terminus		0	69.375	285	891	query sequence is shorter than target: 285 - 891	1	1	855	730	889	sp=Auxilin-related protein 2; Arabidopsis thaliana (Mouse-ear cress).
Contig5811	2896	F6HE66	tr_plants	C-terminus		0	52.3995	774	894	query sequence is shorter than target: 774 - 894	-2	2895	574	122	892	tr=Putative uncharacterized protein; Vitis vinifera (Grape).
Contig5817	1187	B9R8L2	tr_plants	C-terminus		0	73.822	387	421	query sequence is shorter than target: 387 - 421	1	1	1161	42	418	tr=Putative uncharacterized protein; Ricinus communis (Castor bean).
Contig5819	1480	O81833	sp_plants	C-terminus		0	61.2426	413	815	Unexpected stop codon in the beginning of query sequence, query sequence is shorter than target: 413 - 815	-1	1478	240	478	815	sp=G-type lectin S-receptor-like serine/threonine-protein kinase SD1-1; Arabidopsis thaliana (Mouse-ear cress).
Contig5827	1410	P37707	sp_plants	C-terminus		0	33.3333	362	207	query sequence is longer than target: 362 - 207	-2	1407	325	76	202	sp=B2 protein; Daucus carota (Carrot).
Contig5829	1033	B9HZW3	tr_plants	C-terminus		0	40	213	381	query sequence is shorter than target: 213 - 381	1	1	639	231	364	tr=Predicted protein; subsp. trichocarpa).
Contig5831	1178	Q9FWX7	sp_plants	C-terminus		0	75.8621	359	1278	warning!, putative chimeric sequence! or repetitive structure query sequence is shorter than target: 359 - 1278	-1	1176	102	921	1277	sp=ABC transporter B family member 11; Arabidopsis thaliana (Mouse-ear cress).
Contig5836	740	Q39522	sp_plants	C-terminus		0	54.5894	210	381	query sequence is shorter than target: 210 - 381	2	2	628	172	378	sp=(S)-scoulerine 9-O-methyltransferase; Coptis japonica (Japanese goldthread).
Contig5837	742	Q8GZA4	sp_plants	C-terminus		0	65.4206	213	425	query sequence is shorter than target: 213 - 425	-1	740	102	219	425	sp=CBS domain-containing protein CBSX6; Arabidopsis thaliana (Mouse-ear cress).
Contig5843	1529	Q8S403	sp_plants	C-terminus		0	62.6598	391	782	query sequence is shorter than target: 391 - 782	3	3	1172	394	782	sp=Phosphate transporter PHO1; Arabidopsis thaliana (Mouse-ear cress).
Contig5846	1382	I1LVL6	tr_plants	C-terminus		0	51.0417	245	370	query sequence is shorter than target: 245 - 370	-3	1380	646	84	370	tr=Uncharacterized protein; Glycine max (Soybean) (Glycine hispida).
Contig5850	1683	Q39238	sp_plants	C-terminus		0	81.982	443	688	query sequence is shorter than target: 443 - 688	-2	1680	355	246	688	sp=Serine/threonine-protein kinase TOUSLED; Arabidopsis thaliana (Mouse-ear cress).
Contig5854	1233	Q9FFU1	sp_plants	C-terminus		0	80.0699	307	358	query sequence is shorter than target: 307 - 358	1	1	921	70	354	sp=CRS2-associated factor 2, mitochondrial; Arabidopsis thaliana (Mouse-ear cress).
Contig5858	1567	Q2HRF3	tr_plants	C-terminus		0	81.7708	380	521	query sequence is shorter than target: 380 - 521	-2	1566	427	139	520	tr=IMP dehydrogenase/GMP reductase, putative; Medicago truncatula (Barrel medic) (Medicago tribuloides).
Contig5862	1884	B9RIC0	tr_plants	C-terminus		0	83.6276	623	844	query sequence is shorter than target: 623 - 844	2	2	1870	229	844	tr=Origin recognition complex subunit, putative; Ricinus communis (Castor bean).
Contig5863	1452	D7SPD9	tr_plants	C-terminus		0	83.3333	451	565	Overlapping hits, possible frame ERROR between 947 and 943, and possible frame ERROR between 1143 and 1145, Unexpected stop codon in the beginning of query sequence, query sequence is shorter than target: 451 - 565	-3	1446	94	211	565	tr=Putative uncharacterized protein; Vitis vinifera (Grape).
Contig5867	2642	Q6WWW4	sp_plants	C-terminus		0	77.6923	786	1888	query sequence is shorter than target: 786 - 1888	-1	2640	283	1115	1888	sp=E3 ubiquitin-protein ligase UPL3; Arabidopsis thaliana (Mouse-ear cress).
Contig5878	2471	A5BEF8	tr_plants	C-terminus		0	51.9886	679	693	Overlapping hits, possible frame ERROR between 1349 and 1334, Unexpected stop codon in the beginning of query sequence,	3	3	2035	125	690	tr=Putative uncharacterized protein; Vitis vinifera (Grape).
Contig5882	855	Q8L9A9	sp_plants	C-terminus		0	79.1045	275	305	Unexpected stop codon in the beginning of query sequence, query sequence is shorter than target: 275 - 305	2	2	823	171	304	sp=Probable xyloglucan endotransglucosylase/hydrolase protein 8; Arabidopsis thaliana (Mouse-ear cress).
Contig5883	3048	F6HQ45	tr_plants	C-terminus		0	78.1609	906	2424	Unexpected stop codon in the beginning of query sequence, query sequence is shorter than target: 906 - 2424	-3	3046	329	1555	2424	tr=Putative uncharacterized protein; Vitis vinifera (Grape).
Contig5885	955	B9T2T6	tr_plants	C-terminus		0	30.4545	284	690	Unexpected stop codon in the beginning of query sequence, query sequence is shorter than target: 284 - 690	-3	953	102	489	689	tr=Putative uncharacterized protein; Ricinus communis (Castor bean).
Contig5894	1301	O81312	sp_plants	C-terminus		0	79.5014	377	430	query sequence is shorter than target: 377 - 430	-2	1298	171	51	411	sp=UDP-glucuronate 4-epimerase 3; Arabidopsis thaliana (Mouse-ear cress).
Contig5902	1953	E0CQ30	tr_plants	C-terminus		0	53.8813	595	784	Overlapping hits, possible frame ERROR between 659 and 658, query sequence is shorter than target: 595 - 784	3	3	1785	209	783	tr=Putative uncharacterized protein; Vitis vinifera (Grape).
Contig5910	1312	B9HTP4	tr_plants	C-terminus		0	45.3202	416	902	query sequence is shorter than target: 416 - 902	2	2	1249	495	898	tr=Predicted protein; subsp. trichocarpa).
Contig5911	1599	A5AZK8	tr_plants	C-terminus		0	82.9545	527	706	Overlapping hits, possible frame ERROR between 265 and 255, query sequence is shorter than target: 527 - 706	2	2	1580	185	706	tr=Putative uncharacterized protein; Vitis vinifera (Grape).
Contig5921	2787	Q9SIC9	sp_plants	C-terminus		0	70.9068	826	918	query sequence is shorter than target: 826 - 918	-2	2784	310	104	886	sp=Pentatricopeptide repeat-containing protein At2g31400, chloroplastic; Arabidopsis thaliana (Mouse-ear cress).
Contig5925	838	O81974	sp_plants	C-terminus		0	64.0777	264	504	query sequence is shorter than target: 264 - 504	2	2	790	291	496	sp=Cytochrome P450 71D8; Glycine max (Soybean) (Glycine hispida).
Contig5927	823	P82859	sp_plants	C-terminus		0	47.2868	196	309	Unexpected stop codon in the beginning of query sequence, query sequence is shorter than target: 196 - 309	1	1	588	181	309	sp=Agglutinin; Castanea crenata (Japanese chestnut).
Contig5933	655	B9GQ73	tr_plants	C-terminus		0	76.3514	152	425	query sequence is shorter than target: 152 - 425	2	2	457	275	422	tr=Predicted protein; subsp. trichocarpa).
Contig5934	2489	Q64M78	sp_plants	C-terminus		0	55.9722	704	1001	Unexpected stop codon in the beginning of query sequence, query sequence is shorter than target: 704 - 1001	2	2	2110	294	999	sp=Protein MEI2-like 4; Oryza sativa subsp. japonica (Rice).
Contig5936	1816	F6HCE8	tr_plants	C-terminus		0	60.0394	483	1097	query sequence is shorter than target: 483 - 1097	1	1	1449	591	1096	tr=Putative uncharacterized protein; Vitis vinifera (Grape).
Contig5940	1595	D7SMI0	tr_plants	C-terminus		0	46.8227	346	475	Overlapping hits, possible frame ERROR between 850 and 837, query sequence is shorter than target: 346 - 475	-2	1592	557	118	473	tr=Putative uncharacterized protein; Vitis vinifera (Grape).
Contig5943	1500	B9SED6	tr_plants	C-terminus		0	75.9036	366	356		2	2	1099	19	350	tr=Choline/ethanolamine kinase, putative; Ricinus communis (Castor bean).
Contig5947	538	D7T9D5	tr_plants	C-terminus		0	78.481	85	173	query sequence is shorter than target: 85 - 173	1	1	255	95	173	tr=Putative uncharacterized protein; Vitis vinifera (Grape).
Contig5949	2000	Q6AWY3	sp_plants	C-terminus		0	50.211	554	603	atg_distance in limit (1-15): atg_distance = 14, No stop codon before M and M found is too far from target M, query sequence is shorter than target: 554 - 603	3	177	1835	148	596	sp=Growth-regulating factor 6; Oryza sativa subsp. japonica (Rice).
Contig5956	1098	Q9S7C9	sp_plants	C-terminus		0	36.2637	273	311	query sequence is shorter than target: 273 - 311	2	2	817	116	206	sp=Putative DNA-binding protein ESCAROLA; Arabidopsis thaliana (Mouse-ear cress).
Contig5957	2366	Q9C7F8	sp_plants	C-terminus		0	65.7143	740	1245	warning!, putative chimeric sequence! or repetitive structure query sequence is shorter than target: 740 - 1245	2	2	2219	522	1243	sp=ABC transporter B family member 13; Arabidopsis thaliana (Mouse-ear cress).
Contig5961	1446	Q9LZD8	sp_plants	C-terminus		0	53.1863	410	465	query sequence is shorter than target: 410 - 465	3	3	1229	75	465	sp=UDP-glycosyltransferase 89A2; Arabidopsis thaliana (Mouse-ear cress).
Contig5962	2040	B9DHT4	sp_plants	C-terminus		0	88.1818	545	710	Overlapping hits, possible frame ERROR between 331 and 324, query sequence is shorter than target: 545 - 710	-2	2037	405	167	708	sp=ARM REPEAT PROTEIN INTERACTING WITH ABF2; Arabidopsis thaliana (Mouse-ear cress).
Contig5998	651	Q9LML7	sp_plants	C-terminus		0	64.375	156	476	query sequence is shorter than target: 156 - 476	3	3	467	315	473	sp=UDP-glycosyltransferase 71C3; Arabidopsis thaliana (Mouse-ear cress).
Contig6013	2447	Q9LT96	sp_plants	C-terminus		0	50.6812	741	946	query sequence is shorter than target: 741 - 946	-2	2444	225	221	942	sp=Probable leucine-rich repeat receptor-like protein kinase At5g49770; Arabidopsis thaliana (Mouse-ear cress).
Contig6026	955	B9I4Q5	tr_plants	C-terminus		0	67.128	307	438	query sequence is shorter than target: 307 - 438	2	2	922	136	419	tr=Predicted protein; subsp. trichocarpa).
Contig6027	569	I1K6A3	tr_plants	C-terminus		0	54.5455	141	363	query sequence is shorter than target: 141 - 363	3	3	425	221	363	tr=Uncharacterized protein; Glycine max (Soybean) (Glycine hispida).
Contig6032	2377	Q9LY77	sp_plants	C-terminus		0	76.25	662	1033	Overlapping hits, possible frame ERROR between 506 and 484, Unexpected stop codon in the beginning of query sequence, query sequence is shorter than target: 662 - 1033	-3	2373	391	382	1022	sp=Calcium-transporting ATPase 12, plasma membrane-type; Arabidopsis thaliana (Mouse-ear cress).
Contig6034	3218	F6I128	tr_plants	C-terminus		0	65.4249	1038	1332	Overlapping hits, possible frame ERROR between 2547 and 2456, query sequence is shorter than target: 1038 - 1332	1	1	3112	289	1332	tr=Putative uncharacterized protein; Vitis vinifera (Grape).
Contig6043	1594	Q7XA40	sp_plants	C-terminus		0	38.9831	290	992	query sequence is shorter than target: 290 - 992	-2	1591	725	879	990	sp=Putative disease resistance protein RGA3; Solanum bulbocastanum (Wild potato).
Contig6061	879	Q96326	tr_plants	C-terminus		0	78.2857	195	256	query sequence is shorter than target: 195 - 256	-2	878	294	67	240	tr=At3g51790; Arabidopsis thaliana (Mouse-ear cress).
Contig6092	1269	D7TMA9	tr_plants	C-terminus		0	68.018	220	824	query sequence is shorter than target: 220 - 824	-2	1268	609	603	824	tr=Putative uncharacterized protein; Vitis vinifera (Grape).
Contig6102	2236	Q9FPT1	sp_plants	C-terminus		0	79.7491	559	1116	query sequence is shorter than target: 559 - 1116	-2	2233	560	562	1116	sp=Ubiquitin carboxyl-terminal hydrolase 12; Arabidopsis thaliana (Mouse-ear cress).
Contig6112	1738	B9HM05	tr_plants	C-terminus		0	83.953	504	622	query sequence is shorter than target: 504 - 622	-3	1736	225	112	622	tr=Predicted protein; subsp. trichocarpa).
Contig6119	2158	B9GN25	tr_plants	C-terminus		0	42.3971	585	904	query sequence is shorter than target: 585 - 904	-1	2158	404	415	904	tr=Predicted protein; subsp. trichocarpa).
Contig6132	844	Q6X5Y6-2	sp_plants	C-terminus		0	85.2273	98	208	query sequence is shorter than target: 98 - 208	3	3	293	122	208	Isoform 2 of Ethylene-responsive transcription factor WRI1 OS=Arabidopsis thaliana GN=WRI1
Contig6141	1758	F6H5N9	tr_plants	C-terminus		0	74.269	511	673	query sequence is shorter than target: 511 - 673	1	1	1533	167	673	tr=Putative uncharacterized protein; Vitis vinifera (Grape).
Contig6151	1732	Q6XJG8	sp_plants	C-terminus		0	88.6905	442	891	Unexpected stop codon in the beginning of query sequence, query sequence is shorter than target: 442 - 891	-1	1730	405	724	891	sp=26S proteasome non-ATPase regulatory subunit 2 1B; Arabidopsis thaliana (Mouse-ear cress).
Contig6162	728	Q9M9P0	sp_plants	C-terminus		0	88.8889	241	266	query sequence is shorter than target: 241 - 266	-3	724	5	39	263	sp=Expansin-A13; Arabidopsis thaliana (Mouse-ear cress).
Contig6163	2784	Q9M0G7	sp_plants	C-terminus		0	42.8105	398	1013	query sequence is shorter than target: 398 - 1013	-3	2780	1590	680	976	sp=Leucine-rich repeat receptor-like protein kinase PXL2; Arabidopsis thaliana (Mouse-ear cress).
Contig6174	755	B9RTW3	tr_plants	C-terminus		0	56.875	185	244	Unexpected stop codon in the beginning of query sequence, query sequence is shorter than target: 185 - 244	2	2	556	89	244	tr=Putative uncharacterized protein; Ricinus communis (Castor bean).
Contig6191	1050	Q9SV46	sp_plants	C-terminus		0	34.2679	330	851	query sequence is shorter than target: 330 - 851	-2	1047	61	451	850	sp=Pentatricopeptide repeat-containing protein At3g54980, mitochondrial; Arabidopsis thaliana (Mouse-ear cress).
Contig6196	1665	Q9LFP7	sp_plants	C-terminus		0	76.3274	458	493	query sequence is shorter than target: 458 - 493	-3	1661	291	47	490	sp=Probable receptor-like protein kinase At5g15080; Arabidopsis thaliana (Mouse-ear cress).
Contig6199	696	K0GM10	tr_plants	C-terminus		0	49.0566	221	428	query sequence is shorter than target: 221 - 428	3	3	665	212	423	tr=Gag-pol; Castanea mollissima (Chinese chestnut).
Contig6218	1312	B9RXQ7	tr_plants	C-terminus		0	58.1081	408	349	Separated hits, possible frame ERROR between 224 and 269, query sequence is longer than target: 408 - 349	3	3	1226	119	349	tr=Tumor suppressor candidate, putative; Ricinus communis (Castor bean).
Contig6220	1758	Q0WVK7	sp_plants	C-terminus		0	68.9441	336	741	Separated hits, possible frame ERROR between 483 and 485, query sequence is shorter than target: 336 - 741	-1	1756	751	408	737	sp=Pentatricopeptide repeat-containing protein At1g05670, mitochondrial; Arabidopsis thaliana (Mouse-ear cress).
Contig6239	3241	F4J5S1-2	sp_plants	C-terminus		0	72.0358	949	1403	Unexpected stop codon in the beginning of query sequence, query sequence is shorter than target: 949 - 1403	-3	3237	394	528	1395	Isoform 2 of Clustered mitochondria protein OS=Arabidopsis thaliana GN=FMT
Contig6241	2322	Q9SDG8	sp_plants	C-terminus		0	76.9406	653	904	Unexpected stop codon in the beginning of query sequence, query sequence is shorter than target: 653 - 904	1	1	1959	467	904	sp=Protein argonaute 4A; Oryza sativa subsp. japonica (Rice).
Contig6248	1464	Q949T8	sp_plants	C-terminus		0	84.058	304	497	query sequence is shorter than target: 304 - 497	3	3	911	400	468	sp=Histone-lysine N-methyltransferase ASHR3; Arabidopsis thaliana (Mouse-ear cress).
Contig6249	4371	I1MMD6	tr_plants	C-terminus		0	62.6719	1393	1879	Overlapping hits, possible frame ERROR between 1522 and 1513, query sequence is shorter than target: 1393 - 1879	-2	4369	192	515	1798	tr=Uncharacterized protein; Glycine max (Soybean) (Glycine hispida).
Contig6260	646	D7SVM3	tr_plants	C-terminus		0	54.6512	162	1665	query sequence is shorter than target: 162 - 1665	-2	645	160	1496	1665	tr=Putative uncharacterized protein; Vitis vinifera (Grape).
Contig6270	1501	Q7XA40	sp_plants	C-terminus		0	60.9756	44	992	query sequence is shorter than target: 44 - 992	3	3	131	946	986	sp=Putative disease resistance protein RGA3; Solanum bulbocastanum (Wild potato).
Contig6279	1355	Q7F0R1	sp_plants	C-terminus		0	36.1111	290	447	Unexpected stop codon in the beginning of query sequence, query sequence is shorter than target: 290 - 447	-3	1351	485	296	361	sp=Peptide-N(4)-(N-acetyl-beta-glucosaminyl)asparagine amidase; Oryza sativa subsp. japonica (Rice).
Contig6295	338	B9T5R7	tr_plants	C-terminus		0	60.7843	96	176	query sequence is shorter than target: 96 - 176	2	2	289	70	171	tr=Putative uncharacterized protein; Ricinus communis (Castor bean).
Contig6317	2556	Q9FMF6	sp_plants	C-terminus		0	62.2222	710	730	Overlapping hits, possible frame ERROR between 210 and 113, and possible frame ERROR between 1555 and 1560, query sequence is shorter than target: 710 - 730	-1	2554	426	49	730	sp=Pentatricopeptide repeat-containing protein At5g64320, mitochondrial; Arabidopsis thaliana (Mouse-ear cress).
Contig6336	610	B9RSF8	tr_plants	C-terminus		0	54.5455	105	660	query sequence is shorter than target: 105 - 660	-3	608	294	591	660	tr=Pentatricopeptide repeat-containing protein, putative; Ricinus communis (Castor bean).
Contig6359	1817	D7U3F0	tr_plants	C-terminus		0	83.3929	572	615	query sequence is shorter than target: 572 - 615	-3	1815	100	56	615	tr=Putative uncharacterized protein; Vitis vinifera (Grape).
Contig6382	656	F6HTU5	tr_plants	C-terminus		0	72.6744	176	200	query sequence is shorter than target: 176 - 200	-2	655	128	29	200	tr=Putative uncharacterized protein; Vitis vinifera (Grape).
Contig6388	489	A5BPH3	tr_plants	C-terminus		0	80.4878	56	334	query sequence is shorter than target: 56 - 334	1	1	168	294	334	tr=Putative uncharacterized protein; Vitis vinifera (Grape).
Contig6395	2454	Q9FF80	sp_plants	C-terminus		0	64.7834	625	670	atg_distance in limit (1-15): atg_distance = 7, No stop codon before M and M found is too far from target M, query sequence is shorter than target: 625 - 670	1	136	2010	145	669	sp=Histone-lysine N-methyltransferase, H3 lysine-9 specific SUVH1; Arabidopsis thaliana (Mouse-ear cress).
Contig6616	1215	Q94KB7	sp_plants	C-terminus		0	45.7778	335	583	query sequence is shorter than target: 335 - 583	3	3	1004	252	470	sp=MLO-like protein 6; Arabidopsis thaliana (Mouse-ear cress).
Contig6622	2279	Q9C9H7	sp_plants	C-terminus		0	39.2996	267	847	query sequence is shorter than target: 267 - 847	2	2	799	165	844	sp=Receptor-like protein 12; Arabidopsis thaliana (Mouse-ear cress).
Contig6630	1023	F6I6Y1	tr_plants	C-terminus		0	81.6092	193	236	atg_distance in limit (1-15): atg_distance = 3, No stop codon before M and M found is too far from target M, query sequence is shorter than target: 193 - 236	-2	890	312	69	236	tr=Putative uncharacterized protein; Vitis vinifera (Grape).
Contig6631	512	B9SFW5	tr_plants	C-terminus		0	77.7778	137	470	query sequence is shorter than target: 137 - 470	2	2	412	336	470	tr=Catalytic, putative; Ricinus communis (Castor bean).
Contig6637	845	Q9FV70	sp_plants	C-terminus		0	43.4783	139	396	query sequence is shorter than target: 139 - 396	1	1	417	285	392	sp=Transcription factor E2FC; Arabidopsis thaliana (Mouse-ear cress).
Contig6643	637	Q9LEX0	sp_plants	C-terminus		0	66.6667	189	290	Unexpected stop codon in the beginning of query sequence, query sequence is shorter than target: 189 - 290	3	3	566	111	281	sp=F-box protein PP2-A13; Arabidopsis thaliana (Mouse-ear cress).
Contig6646	481	Q9SEI0	sp_plants	C-terminus		0	43.0894	148	203	query sequence is shorter than target: 148 - 203	2	2	442	79	185	sp=Transcription factor WER; Arabidopsis thaliana (Mouse-ear cress).
Contig6654	2453	Q56XQ6	sp_plants	C-terminus		0	66.6667	173	601	Separated hits, possible frame ERROR between 329 and 362, Unexpected stop codon in the beginning of query sequence, query sequence is shorter than target: 173 - 601	-3	2449	1935	506	574	sp=Probable peptide/nitrate transporter At1g33440; Arabidopsis thaliana (Mouse-ear cress).
Contig6663	1176	B9RGL5	tr_plants	C-terminus		0	68.4211	337	385	Overlapping hits, possible frame ERROR between 229 and 220, query sequence is shorter than target: 337 - 385	2	-214	1011	49	378	tr=Putative uncharacterized protein; Ricinus communis (Castor bean).
Contig6675	1441	D7TXI7	tr_plants	C-terminus		0	58.8384	408	445	query sequence is shorter than target: 408 - 445	-1	1441	218	55	444	tr=Putative uncharacterized protein; Vitis vinifera (Grape).
Contig6680	465	D7TAK1	tr_plants	C-terminus		0	71.1864	119	247	query sequence is shorter than target: 119 - 247	1	1	357	130	247	tr=Putative uncharacterized protein; Vitis vinifera (Grape).
Contig6681	2346	D7M881	tr_plants	C-terminus		0	36.2319	765	812	Separated hits, possible frame ERROR between 402 and 488, and possible frame ERROR between 661 and 666, and overlapping frame ERROR between 1418 and 1391, query sequence is shorter than target: 765 - 812	-1	2341	49	99	800	tr=Putative uncharacterized protein; Arabidopsis lyrata subsp. lyrata (Lyre-leaved rock-cress).
Contig6683	1296	P83332	sp_plants	C-terminus		0	53.7118	302	246	query sequence is longer than target: 302 - 246	-1	1294	389	21	246	sp=Thaumatin-like protein 1; Prunus persica (Peach) (Amygdalus persica).
Contig6696	696	G7JQD3	tr_plants	C-terminus		0	70.8333	53	115	query sequence is shorter than target: 53 - 115	2	2	160	68	115	sp=DNA-directed RNA polymerase subunit; Medicago truncatula (Barrel medic) (Medicago tribuloides).
Contig6720	908	P49093	sp_plants	C-terminus		0	62.0253	232	586	Separated hits, possible frame ERROR between 241 and 346, query sequence is shorter than target: 232 - 586	-2	905	211	421	586	sp=Asparagine synthetase [glutamine-hydrolyzing] 2; Lotus japonicus (Lotus corniculatus var. japonicus).
Contig6729	1512	Q3ED68	sp_plants	C-terminus		0	61.2426	363	397	query sequence is shorter than target: 363 - 397	-2	1509	424	45	375	sp=Uncharacterized PKHD-type hydroxylase At1g22950; Arabidopsis thaliana (Mouse-ear cress).
Contig6732	2167	Q8W234	sp_plants	C-terminus		0	68.8935	634	877	query sequence is shorter than target: 634 - 877	2	2	1900	297	875	sp=Transcriptional corepressor SEUSS; Arabidopsis thaliana (Mouse-ear cress).
Contig6733	493	B9IIP0	tr_plants	C-terminus		0	75.3425	78	309	query sequence is shorter than target: 78 - 309	1	1	234	235	307	tr=Predicted protein; subsp. trichocarpa).
Contig6735	800	F6I2B0	tr_plants	C-terminus		0	77.6923	261	404	query sequence is shorter than target: 261 - 404	-2	799	17	148	404	tr=Putative uncharacterized protein; Vitis vinifera (Grape).
Contig6739	1501	Q9SIZ3	sp_plants	C-terminus		0	76.9231	468	589	Overlapping hits, possible frame ERROR between 45 and 42, and overlapping frame ERROR between 692 and 692, query sequence is shorter than target: 468 - 589	-1	1499	98	135	589	sp=Probable methyltransferase PMT23; Arabidopsis thaliana (Mouse-ear cress).
Contig6744	686	O81865	sp_plants	C-terminus		0	43.8272	160	246	query sequence is shorter than target: 160 - 246	1	1	480	86	246	sp=Protein PHLOEM PROTEIN 2-LIKE A1; Arabidopsis thaliana (Mouse-ear cress).
Contig6766	913	Q8VWZ7	sp_plants	C-terminus		0	59.0038	265	493	query sequence is shorter than target: 265 - 493	2	2	793	232	490	sp=Geraniol 8-hydroxylase; Catharanthus roseus (Madagascar periwinkle) (Vinca rosea).
Contig6779	901	Q5N7W4	sp_plants	C-terminus		0	64.3478	228	666	Unexpected stop codon in the beginning of query sequence, query sequence is shorter than target: 228 - 666	-1	899	216	558	666	sp=DEAD-box ATP-dependent RNA helicase 30; Oryza sativa subsp. japonica (Rice).
Contig6799	400	Q3EBQ3	sp_plants	C-terminus		0	49.2308	85	807	query sequence is shorter than target: 85 - 807	-2	397	146	742	803	sp=Protein FAR1-RELATED SEQUENCE 2; Arabidopsis thaliana (Mouse-ear cress).
Contig6807	542	B9H3A4	tr_plants	C-terminus		0	49.4949	100	868	query sequence is shorter than target: 100 - 868	1	1	300	776	868	tr=Predicted protein; subsp. trichocarpa).
Contig6408	1229	Q67XX3-2	sp_plants	C-terminus		0	25.5319	393	426	query sequence is shorter than target: 393 - 426	1	1	1179	199	419	Isoform 2 of F-box protein At5g06550 OS=Arabidopsis thaliana GN=At5g06550
Contig6409	1275	O04866	sp_plants	C-terminus		0	85.7909	378	451	query sequence is shorter than target: 378 - 451	-2	1272	142	77	449	sp=Acetylornithine aminotransferase, mitochondrial; Alnus glutinosa (European alder) (Betula alnus var. glutinosa).
Contig6418	511	D7TDP1	tr_plants	C-terminus		0	78.125	105	167	Unexpected stop codon in the beginning of query sequence, query sequence is shorter than target: 105 - 167	-3	509	195	65	160	tr=Putative uncharacterized protein; Vitis vinifera (Grape).
Contig6419	2262	D7TXJ4	tr_plants	C-terminus		0	32.8194	733	750	Overlapping hits, possible frame ERROR between 1617 and 1611, Unexpected stop codon in the beginning of query sequence, query sequence is shorter than target: 733 - 750	-1	2261	64	149	748	tr=Putative uncharacterized protein; Vitis vinifera (Grape).
Contig6449	2134	Q93Y94	sp_plants	C-terminus		0	87.2232	599	1002	Unexpected stop codon in the beginning of query sequence, query sequence is shorter than target: 599 - 1002	2	2	1795	416	1002	sp=DNA-directed RNA polymerase 1, mitochondrial; Nicotiana sylvestris (Wood tobacco) (South American tobacco).
Contig6468	1576	Q9ZQE5	sp_plants	C-terminus		0	58.1717	367	579	query sequence is shorter than target: 367 - 579	3	3	1100	224	579	sp=Pentatricopeptide repeat-containing protein At2g15690; Arabidopsis thaliana (Mouse-ear cress).
Contig6471	439	P0C2F6	sp_plants	C-terminus		0	30.9524	141	620	query sequence is shorter than target: 141 - 620	3	3	422	486	611	sp=Putative ribonuclease H protein At1g65750; Arabidopsis thaliana (Mouse-ear cress).
Contig6486	562	Q9SU13	sp_plants	C-terminus		0	68.9076	183	403	query sequence is shorter than target: 183 - 403	2	2	547	216	334	sp=Fasciclin-like arabinogalactan protein 2; Arabidopsis thaliana (Mouse-ear cress).
Contig6487	1724	Q05609	sp_plants	C-terminus		0	39.1144	566	821	query sequence is shorter than target: 566 - 821	2	2	1696	550	806	sp=Serine/threonine-protein kinase CTR1; Arabidopsis thaliana (Mouse-ear cress).
Contig6489	1572	Q9FFW5	sp_plants	C-terminus		0	68.3706	436	681	Unexpected stop codon in the beginning of query sequence, query sequence is shorter than target: 436 - 681	-2	1569	265	394	676	sp=Proline-rich receptor-like protein kinase PERK8; Arabidopsis thaliana (Mouse-ear cress).
Contig6496	1315	A1YKT1-2	sp_plants	C-terminus		0	42.5926	377	429	Unexpected stop codon in the beginning of query sequence, query sequence is shorter than target: 377 - 429	2	2	1129	144	250	Isoform 2 of Transcription factor TCP18 OS=Arabidopsis thaliana GN=TCP18
Contig6537	958	Q9ZQG9-3	sp_plants	C-terminus		0	52.2523	264	314	query sequence is shorter than target: 264 - 314	-1	956	165	54	275	Isoform 3 of Glucan endo-1,3-beta-glucosidase 14 OS=Arabidopsis thaliana GN=At2g27500
Contig6547	496	P13917	sp_plants	C-terminus		0	38.8158	157	427	query sequence is shorter than target: 157 - 427	2	2	469	288	427	sp=Basic 7S globulin; Glycine max (Soybean) (Glycine hispida).
Contig6569	1620	D7U0Y5	tr_plants	C-terminus		0	72.6708	498	1046	query sequence is shorter than target: 498 - 1046	2	2	1495	549	1031	tr=Putative uncharacterized protein; Vitis vinifera (Grape).
Contig6570	1294	B9IBQ8	tr_plants	C-terminus		0	71.3528	374	703	query sequence is shorter than target: 374 - 703	1	1	1122	317	693	tr=Predicted protein; subsp. trichocarpa).
Contig6606	1087	Q60DG4	sp_plants	C-terminus		0	35.2941	317	943	Separated hits, possible frame ERROR between 620 and 710, query sequence is shorter than target: 317 - 943	3	3	949	680	942	sp=Serine/threonine-protein kinase Nek4; Oryza sativa subsp. japonica (Rice).
Contig6818	1687	Q94K73	sp_plants	C-terminus		0	81.25	383	429	query sequence is shorter than target: 383 - 429	-2	1684	539	46	429	sp=Phenylalanine--tRNA ligase, chloroplastic/mitochondrial; Arabidopsis thaliana (Mouse-ear cress).
Contig6820	1179	Q9FGZ4	sp_plants	C-terminus		0	53.5519	276	399	Unexpected stop codon in the beginning of query sequence, query sequence is shorter than target: 276 - 399	-3	1175	351	205	384	sp=Probable WRKY transcription factor 48; Arabidopsis thaliana (Mouse-ear cress).
Contig6822	1239	P93295	sp_plants	C-terminus		0	41.1215	196	154	query sequence is longer than target: 196 - 154	3	3	587	38	144	sp=Uncharacterized mitochondrial protein AtMg00310; Arabidopsis thaliana (Mouse-ear cress). Mitochondrion.
Contig6831	1918	Q0WLR1	sp_plants	C-terminus		0	72	524	308	Separated hits, possible frame ERROR between 151 and 1051, and possible frame ERROR between 1368 and 1377, query sequence is longer than target: 524 - 308	-2	1915	346	88	308	sp=KH domain-containing protein At4g26480; Arabidopsis thaliana (Mouse-ear cress).
Contig6846	915	Q9LV26	sp_plants	C-terminus		0	31.6062	232	456	query sequence is shorter than target: 232 - 456	-1	913	218	255	423	sp=Putative F-box/LRR-repeat protein At3g18150; Arabidopsis thaliana (Mouse-ear cress).
Contig6848	482	B9RIF3	tr_plants	C-terminus		0	60.4839	125	942	query sequence is shorter than target: 125 - 942	-1	482	108	818	941	tr=Putative uncharacterized protein; Ricinus communis (Castor bean).
Contig6854	322	Q9C944	sp_plants	C-terminus		0	90.3614	89	134	query sequence is shorter than target: 89 - 134	-3	318	55	48	130	sp=Probable histone H2A variant 3; Arabidopsis thaliana (Mouse-ear cress).
Contig6882	2653	Q9LME6-2	sp_plants	C-terminus		0	46.5116	704	425	query sequence is longer than target: 704 - 425	-2	2650	542	165	291	Isoform 2 of Methyl-CpG-binding domain-containing protein 8 OS=Arabidopsis thaliana GN=MBD8
Contig6896	1748	Q96255	sp_plants	C-terminus		0	81.3953	413	430	query sequence is shorter than target: 413 - 430	2	2	1237	45	430	sp=Phosphoserine aminotransferase, chloroplastic; Arabidopsis thaliana (Mouse-ear cress).
Contig6910	600	D7SUU9	tr_plants	C-terminus		0	50	133	451	Overlapping hits, possible frame ERROR between 166 and 166, query sequence is shorter than target: 133 - 451	-2	598	201	315	442	tr=Putative uncharacterized protein; Vitis vinifera (Grape).
Contig6932	543	B8AP27	tr_plants	C-terminus		0	35.9223	158	834	Unexpected stop codon in the beginning of query sequence, query sequence is shorter than target: 158 - 834	-3	541	68	731	832	tr=Putative uncharacterized protein; Oryza sativa subsp. indica (Rice).
Contig6943	526	D7TEB1	tr_plants	C-terminus		0	52.4476	146	282	query sequence is shorter than target: 146 - 282	3	3	440	141	280	tr=Putative uncharacterized protein; Vitis vinifera (Grape).
Contig6945	2622	B9I3W9	tr_plants	C-terminus		0	59.5041	781	1713	Separated hits, possible frame ERROR between 1813 and 1822, query sequence is shorter than target: 781 - 1713	2	2	2343	933	1712	tr=Predicted protein; subsp. trichocarpa).
Contig6946	902	P0C8Q2	sp_plants	C-terminus		0	61.0487	289	654	query sequence is shorter than target: 289 - 654	-1	900	34	369	635	sp=Pentatricopeptide repeat-containing protein At4g19191, mitochondrial; Arabidopsis thaliana (Mouse-ear cress).
Contig6959	820	Q851L6	sp_plants	C-terminus		0	63.8418	193	414	query sequence is shorter than target: 193 - 414	2	2	577	230	406	sp=IAA-amino acid hydrolase ILR1-like 4; Oryza sativa subsp. japonica (Rice).
Contig6960	2351	Q9FF46	sp_plants	C-terminus		0	71.145	662	1109	query sequence is shorter than target: 662 - 1109	-1	2349	364	455	1109	sp=ABC transporter G family member 28; Arabidopsis thaliana (Mouse-ear cress).
Contig6961	1179	F6GV04	tr_plants	C-terminus		0	77.1513	338	391	query sequence is shorter than target: 338 - 391	-2	1178	165	55	391	tr=Putative uncharacterized protein; Vitis vinifera (Grape).
Contig6968	623	Q9M128	sp_plants	C-terminus		0	71.6667	182	315	Separated hits, possible frame ERROR between 181 and 286, query sequence is shorter than target: 182 - 315	2	2	546	126	312	sp=Transcription factor bHLH57; Arabidopsis thaliana (Mouse-ear cress).
Contig6970	1040	Q9LXA5	sp_plants	C-terminus		0	67.3307	308	651	query sequence is shorter than target: 308 - 651	-2	1037	117	376	625	sp=L-type lectin-domain containing receptor kinase IX.1; Arabidopsis thaliana (Mouse-ear cress).
Contig6978	807	I1L0F5	tr_plants	C-terminus		0	61.1111	194	682	Unexpected stop codon in the beginning of query sequence, query sequence is shorter than target: 194 - 682	2	2	583	514	673	tr=Uncharacterized protein; Glycine max (Soybean) (Glycine hispida).
Contig6985	2308	Q8L7V3	sp_plants	C-terminus		0	79.3515	667	829	query sequence is shorter than target: 667 - 829	1	1	2001	244	829	sp=Probable methyltransferase PMT26; Arabidopsis thaliana (Mouse-ear cress).
Contig6993	1785	Q9FGV1	sp_plants	C-terminus		0	53.2508	366	811	query sequence is shorter than target: 366 - 811	-2	1782	688	493	797	sp=Auxin response factor 8; Arabidopsis thaliana (Mouse-ear cress).
Contig6999	491	F6GV06	tr_plants	C-terminus		0	71.7391	55	302	query sequence is shorter than target: 55 - 302	1	1	165	250	295	tr=Putative uncharacterized protein; Vitis vinifera (Grape).
Contig7020	1063	P19684	sp_plants	C-terminus		0	71.7172	213	324	query sequence is shorter than target: 213 - 324	3	3	638	115	312	sp=33 kDa ribonucleoprotein, chloroplastic; Nicotiana sylvestris (Wood tobacco) (South American tobacco).
Contig7023	558	Q9SNB7	sp_plants	C-terminus		0	68.4783	93	665	query sequence is shorter than target: 93 - 665	3	3	278	573	664	sp=Pentatricopeptide repeat-containing protein At3g46610; Arabidopsis thaliana (Mouse-ear cress).
Contig7028	1784	Q9ZW21	sp_plants	C-terminus		0	75.2137	318	362	Separated hits, possible frame ERROR between 507 and 608, Unexpected stop codon in the beginning of query sequence, query sequence is shorter than target: 318 - 362	-1	1782	831	153	362	sp=Probable protein phosphatase 2C 24; Arabidopsis thaliana (Mouse-ear cress).
Contig7033	2135	B9I4R5	tr_plants	C-terminus		0	41.6667	190	945	Separated hits, possible frame ERROR between 275 and 311, query sequence is shorter than target: 190 - 945	3	3	568	827	940	tr=Cc-nbs-lrr resistance protein; subsp. trichocarpa).
Contig7044	1957	C0LGH3	sp_plants	C-terminus		0	62.069	552	1033	Overlapping hits, possible frame ERROR between 365 and 329, and possible frame ERROR between 508 and 571, and overlapping frame ERROR between 843 and 842, query sequence is shorter than target: 552 - 1033	3	3	1655	479	1033	sp=Probable LRR receptor-like serine/threonine-protein kinase At1g56140; Arabidopsis thaliana (Mouse-ear cress).
Contig7049	767	Q9FX24	sp_plants	C-terminus		0	67.1642	132	581	query sequence is shorter than target: 132 - 581	-3	763	371	448	581	sp=Pentatricopeptide repeat-containing protein At1g34160; Arabidopsis thaliana (Mouse-ear cress).
Contig7057	2242	C0LGG8-2	sp_plants	C-terminus		0	72.1612	693	1005	Unexpected stop codon in the beginning of query sequence, query sequence is shorter than target: 693 - 1005	3	3	2078	460	1005	Isoform 2 of Probable LRR receptor-like serine/threonine-protein kinase At1g53430 OS=Arabidopsis thaliana GN=At1g53430
Contig7086	506	B9RVP1	tr_plants	C-terminus		0	57.3643	128	1025	query sequence is shorter than target: 128 - 1025	-2	505	122	902	1025	tr=Putative uncharacterized protein; Ricinus communis (Castor bean).
Contig7101	764	Q8GU92	sp_plants	C-terminus		0	67.0635	253	1464	query sequence is shorter than target: 253 - 1464	-3	760	5	1213	1464	sp=Probable pleiotropic drug resistance protein 2; Oryza sativa subsp. japonica (Rice).
Contig7103	529	Q8LPS5	sp_plants	C-terminus		0	40	129	601	query sequence is shorter than target: 129 - 601	2	2	385	504	558	sp=Somatic embryogenesis receptor kinase 5; Arabidopsis thaliana (Mouse-ear cress).
Contig7114	671	B9T3B6	tr_plants	C-terminus		0	61.4634	186	424	query sequence is shorter than target: 186 - 424	2	2	559	223	423	tr=Putative uncharacterized protein; Ricinus communis (Castor bean).
Contig7125	959	Q9LKI7	sp_plants	C-terminus		0	37.5	233	558	Unexpected stop codon in the beginning of query sequence, query sequence is shorter than target: 233 - 558	1	1	699	459	554	sp=T-complex protein 1 subunit gamma; Thalassiosira weissflogii (Marine diatom).
Contig7139	1767	F4HPR5	sp_plants	C-terminus		0	78.7402	531	817	Overlapping hits, possible frame ERROR between 764 and 743, query sequence is shorter than target: 531 - 817	-3	1763	175	296	817	sp=Dynamin-related protein 5A; Arabidopsis thaliana (Mouse-ear cress).
Contig7142	613	Q94J16	sp_plants	C-terminus		0	33.5106	189	440	query sequence is shorter than target: 189 - 440	2	2	565	251	435	sp=Heat stress transcription factor A-4b; Oryza sativa subsp. japonica (Rice).
Contig7147	669	F6HG14	tr_plants	C-terminus		0	54.7619	44	556	query sequence is shorter than target: 44 - 556	1	1	132	515	556	tr=Putative uncharacterized protein; Vitis vinifera (Grape).
Contig7151	1496	Q9SJN2	sp_plants	C-terminus		0	58.8629	340	497	Unexpected stop codon in the beginning of query sequence, query sequence is shorter than target: 340 - 497	-3	1492	476	199	497	sp=Pentatricopeptide repeat-containing protein At2g36240; Arabidopsis thaliana (Mouse-ear cress).
Contig7170	364	B9IKN8	tr_plants	C-terminus		0	74.7664	113	646	query sequence is shorter than target: 113 - 646	-2	363	25	536	642	tr=Predicted protein; subsp. trichocarpa).
Contig7178	2135	A5B9W7	tr_plants	C-terminus		0	80	505	630	Separated hits, possible frame ERROR between 47 and 101, and possible frame ERROR between 445 and 467, query sequence is shorter than target: 505 - 630	-3	2132	618	54	601	tr=Putative uncharacterized protein; Vitis vinifera (Grape).
Contig7179	370	B9SRX3	tr_plants	C-terminus		0	64.6552	123	172	Unexpected stop codon in the beginning of query sequence, query sequence is shorter than target: 123 - 172	1	1	369	57	172	tr=Putative uncharacterized protein; Ricinus communis (Castor bean).
Contig7184	949	F6HEU9	tr_plants	C-terminus		0	63.285	213	697	query sequence is shorter than target: 213 - 697	-1	949	311	485	688	tr=Putative uncharacterized protein; Vitis vinifera (Grape).
Contig7195	1390	B9RQL6	tr_plants	C-terminus		0	74.0642	377	483	query sequence is shorter than target: 377 - 483	-1	1390	260	109	480	tr=Putative uncharacterized protein; Ricinus communis (Castor bean).
Contig7197	410	A9PH43	tr_plants	C-terminus		0	74.5614	127	278	query sequence is shorter than target: 127 - 278	1	1	381	151	264	tr=Putative uncharacterized protein; subsp. trichocarpa).
Contig7205	1839	Q9SR00	sp_plants	C-terminus		0	72.8395	414	602	query sequence is shorter than target: 414 - 602	2	2	1240	191	595	sp=Pentatricopeptide repeat-containing protein At3g04760, chloroplastic; Arabidopsis thaliana (Mouse-ear cress).
Contig7432	1696	Q9ZR08	sp_plants	C-terminus		0	58.9235	476	852	query sequence is shorter than target: 476 - 852	-2	1693	269	500	852	sp=G-type lectin S-receptor-like serine/threonine-protein kinase At4g03230; Arabidopsis thaliana (Mouse-ear cress).
Contig7435	462	Q9SCY2	sp_plants	C-terminus		0	80	76	208	query sequence is shorter than target: 76 - 208	-3	458	234	144	208	sp=Peptidyl-prolyl cis-trans isomerase FKBP13, chloroplastic; Arabidopsis thaliana (Mouse-ear cress).
Contig7447	1227	B9MXR2	tr_plants	C-terminus		0	74.9064	288	505	query sequence is shorter than target: 288 - 505	-2	1226	363	241	505	tr=Predicted protein; subsp. trichocarpa).
Contig7460	1441	I1KR42	tr_plants	C-terminus		0	78.2723	394	477	query sequence is shorter than target: 394 - 477	-3	1439	258	91	472	tr=Uncharacterized protein; Glycine max (Soybean) (Glycine hispida).
Contig7468	641	P42777	sp_plants	C-terminus		0	64.7727	169	270	Unexpected stop codon in the beginning of query sequence, query sequence is shorter than target: 169 - 270	-2	638	135	183	270	sp=G-box-binding factor 4; Arabidopsis thaliana (Mouse-ear cress).
Contig7473	729	Q940Q3	sp_plants	C-terminus		0	90.7514	174	276	query sequence is shorter than target: 174 - 276	1	1	522	104	276	sp=Zinc transporter ZTP29; Arabidopsis thaliana (Mouse-ear cress).
Contig7481	798	Q3YJS9	sp_plants	C-terminus		0	40.1042	195	374	query sequence is shorter than target: 195 - 374	1	1	585	203	372	sp=Patatin-3-Kuras 1; Solanum tuberosum (Potato).
Contig7497	408	F6I690	tr_plants	C-terminus		0	64.5161	119	659	Unexpected stop codon in the beginning of query sequence, query sequence is shorter than target: 119 - 659	3	3	359	567	659	tr=Putative uncharacterized protein; Vitis vinifera (Grape).
Contig7505	438	Q9FID5	sp_plants	C-terminus		0	44.2308	118	806	query sequence is shorter than target: 118 - 806	3	3	353	693	796	sp=Probable receptor-like protein kinase At5g39030; Arabidopsis thaliana (Mouse-ear cress).
Contig7510	802	Q9LHG8	sp_plants	C-terminus		0	58.9372	215	398	query sequence is shorter than target: 215 - 398	-1	800	156	191	396	sp=Protein ELC; Arabidopsis thaliana (Mouse-ear cress).
Contig7517	4294	A5AF28	tr_plants	C-terminus		0	62.3386	1370	1688	query sequence is shorter than target: 1370 - 1688	-2	4293	184	323	1688	tr=Putative uncharacterized protein; Vitis vinifera (Grape).
Contig7524	665	B9RCR7	tr_plants	C-terminus		0	66.6667	116	315	query sequence is shorter than target: 116 - 315	2	2	349	257	314	tr=DNA binding protein, putative; Ricinus communis (Castor bean).
Contig7526	870	B9R896	tr_plants	C-terminus		0	33.1606	286	329	query sequence is shorter than target: 286 - 329	-3	868	11	90	268	tr=Putative uncharacterized protein; Ricinus communis (Castor bean).
Contig7529	2258	Q9C585	sp_plants	C-terminus		0	31.25	533	871	Unexpected stop codon in the beginning of query sequence, query sequence is shorter than target: 533 - 871	1	1	1599	762	868	sp=Ubiquitin carboxyl-terminal hydrolase 8; Arabidopsis thaliana (Mouse-ear cress).
Contig7533	995	P24465	sp_plants	C-terminus		0	66.6667	240	502	Unexpected stop codon in the beginning of query sequence, query sequence is shorter than target: 240 - 502	2	2	718	405	497	sp=Cytochrome P450 71A1; Persea americana (Avocado).
Contig7534	373	D4N501	sp_plants	C-terminus		0	37.7049	121	364	query sequence is shorter than target: 121 - 364	1	1	363	242	363	sp=Probable 2-oxoglutarate/Fe(II)-dependent dioxygenase; Papaver somniferum (Opium poppy).
Contig7563	2294	Q9FX31	sp_plants	C-terminus		0	66.958	688	722	Overlapping hits, possible frame ERROR between 1702 and 1686, query sequence is shorter than target: 688 - 722	2	2	2063	36	718	sp=Homeobox-leucine zipper protein HDG11; Arabidopsis thaliana (Mouse-ear cress).
Contig7565	630	O81322	sp_plants	C-terminus		0	34.6457	115	220	query sequence is shorter than target: 115 - 220	-1	628	284	94	218	sp=LOB domain-containing protein 31; Arabidopsis thaliana (Mouse-ear cress).
Contig7580	2384	Q9C9H7	sp_plants	C-terminus		0	32.3009	753	847	query sequence is shorter than target: 753 - 847	-2	2381	126	107	763	sp=Receptor-like protein 12; Arabidopsis thaliana (Mouse-ear cress).
Contig7595	990	Q9CA27	sp_plants	C-terminus		0	34.1772	282	324	query sequence is shorter than target: 282 - 324	1	1	846	112	316	sp=Ethylene-responsive transcription factor ERF118; Arabidopsis thaliana (Mouse-ear cress).
Contig7602	387	Q9LIE7	sp_plants	C-terminus		0	50	65	820	query sequence is shorter than target: 65 - 820	-2	384	193	758	801	sp=Pentatricopeptide repeat-containing protein At3g22150, chloroplastic; Arabidopsis thaliana (Mouse-ear cress).
Contig7619	983	Q9FZA4	sp_plants	C-terminus		0	37.1237	283	311	query sequence is shorter than target: 283 - 311	1	1	849	52	311	sp=Dof zinc finger protein DOF1.4; Arabidopsis thaliana (Mouse-ear cress).
Contig7223	1906	O81767	sp_plants	C-terminus		0	68.9236	595	823	Unexpected stop codon in the beginning of query sequence, query sequence is shorter than target: 595 - 823	-1	1904	120	248	823	sp=Pentatricopeptide repeat-containing protein At4g33990; Arabidopsis thaliana (Mouse-ear cress).
Contig7229	1163	B9P630	tr_plants	C-terminus		0	61.3527	347	405	Overlapping hits, possible frame ERROR between 667 and 654, Unexpected stop codon in the beginning of query sequence, query sequence is shorter than target: 347 - 405	-2	1160	122	80	405	tr=Predicted protein; subsp. trichocarpa).
Contig7236	1200	I1Q748	tr_plants	C-terminus		0	72.9885	354	780	query sequence is shorter than target: 354 - 780	-3	1198	137	436	780	tr=Uncharacterized protein; Oryza glaberrima (African rice).
Contig7250	598	Q40392-2	sp_plants	C-terminus		0	30.625	188	652	query sequence is shorter than target: 188 - 652	-1	596	33	446	603	Isoform 2 of TMV resistance protein N OS=Nicotiana glutinosa GN=N
Contig7258	572	Q651X6	sp_plants	C-terminus		0	45.5285	130	728	query sequence is shorter than target: 130 - 728	1	1	390	604	722	sp=Cellulose synthase-like protein E6; Oryza sativa subsp. japonica (Rice).
Contig7259	803	B9SUK1	tr_plants	C-terminus		0	58.8235	187	527	Separated hits, possible frame ERROR between 146 and 218, query sequence is shorter than target: 187 - 527	-3	800	244	348	527	tr=R2r3-myb transcription factor, putative; Ricinus communis (Castor bean).
Contig7261	353	F6HLN3	tr_plants	C-terminus		0	73.1707	50	663	query sequence is shorter than target: 50 - 663	1	1	150	613	653	tr=Putative uncharacterized protein; Vitis vinifera (Grape).
Contig7266	1257	Q7XA39	sp_plants	C-terminus		0	29.2754	349	988	query sequence is shorter than target: 349 - 988	2	2	1045	690	982	sp=Putative disease resistance protein RGA4; Solanum bulbocastanum (Wild potato).
Contig7269	1884	Q8W234	sp_plants	C-terminus		0	59.854	595	877	Unexpected stop codon in the beginning of query sequence, query sequence is shorter than target: 595 - 877	-1	1882	98	302	570	sp=Transcriptional corepressor SEUSS; Arabidopsis thaliana (Mouse-ear cress).
Contig7271	342	P10978	sp_plants	C-terminus		0	38.7097	94	1328	query sequence is shorter than target: 94 - 1328	1	1	282	1255	1316	sp=Retrovirus-related Pol polyprotein from transposon TNT 1-94; Nicotiana tabacum (Common tobacco).
Contig7290	447	B9HYB4	tr_plants	C-terminus		0	84.6847	112	387	query sequence is shorter than target: 112 - 387	3	3	338	277	387	tr=Predicted protein; subsp. trichocarpa).
Contig7293	1913	B9MUV4	tr_plants	C-terminus		0	80.789	595	1224	Unexpected stop codon in the beginning of query sequence, query sequence is shorter than target: 595 - 1224	-1	1913	129	646	1224	tr=Predicted protein; subsp. trichocarpa).
Contig7295	571	Q9LRR5	sp_plants	C-terminus		0	50	124	1424	query sequence is shorter than target: 124 - 1424	-1	569	198	1291	1358	sp=Putative disease resistance protein At3g14460; Arabidopsis thaliana (Mouse-ear cress).
Contig7311	611	P93324	sp_plants	C-terminus		0	63.4731	168	372	query sequence is shorter than target: 168 - 372	3	3	503	206	372	sp=Isoliquiritigenin 2'-O-methyltransferase; Medicago sativa (Alfalfa).
Contig7324	1464	Q8GVP6-2	sp_plants	C-terminus		0	66.9421	389	444	query sequence is shorter than target: 389 - 444	3	3	1166	83	444	Isoform 2 of Probable pyruvate, phosphate dikinase regulatory protein, chloroplastic OS=Oryza sativa subsp. japonica GN=PDRP1
Contig7335	495	G7KL78	tr_plants	C-terminus		0	51.7241	120	157	query sequence is shorter than target: 120 - 157	2	2	361	36	93	tr=Putative uncharacterized protein; Medicago truncatula (Barrel medic) (Medicago tribuloides).
Contig7339	573	Q8W3K3	sp_plants	C-terminus		0	42.6829	111	910	query sequence is shorter than target: 111 - 910	1	1	333	833	900	sp=Putative disease resistance protein At1g58400; Arabidopsis thaliana (Mouse-ear cress).
Contig7349	374	C0LGD7	sp_plants	C-terminus		0	47.8992	118	953	query sequence is shorter than target: 118 - 953	3	3	353	838	953	sp=Probable LRR receptor-like serine/threonine-protein kinase At1g06840; Arabidopsis thaliana (Mouse-ear cress).
Contig7357	1447	B9HM18	tr_plants	C-terminus		0	81.7942	391	412	query sequence is shorter than target: 391 - 412	-3	1445	273	34	412	tr=Predicted protein; subsp. trichocarpa).
Contig7359	1456	Q9ZTX8-2	sp_plants	C-terminus		0	65.8824	375	933	query sequence is shorter than target: 375 - 933	-2	1453	332	601	928	Isoform 2 of Auxin response factor 6 OS=Arabidopsis thaliana GN=ARF6
Contig7360	945	Q7XJE6	sp_plants	C-terminus		0	76.4706	287	367	query sequence is shorter than target: 287 - 367	2	2	859	79	367	sp=Metacaspase-1; Arabidopsis thaliana (Mouse-ear cress).
Contig7399	658	B9GKQ5	tr_plants	C-terminus		0	52.9126	199	397	query sequence is shorter than target: 199 - 397	1	1	597	202	395	tr=Predicted protein; subsp. trichocarpa).
Contig7401	452	O65351	sp_plants	C-terminus		0	37.234	108	757	query sequence is shorter than target: 108 - 757	1	1	324	666	755	sp=Subtilisin-like protease; Arabidopsis thaliana (Mouse-ear cress).
Contig7404	544	Q9S740	sp_plants	C-terminus		0	54.3478	99	248	query sequence is shorter than target: 99 - 248	1	1	297	203	248	sp=Lysine-rich arabinogalactan protein 19; Arabidopsis thaliana (Mouse-ear cress).
Contig7410	369	B9IH27	tr_plants	C-terminus		0	80	72	148	query sequence is shorter than target: 72 - 148	1	1	216	113	147	tr=Predicted protein; subsp. trichocarpa).
Contig7411	885	Q9CA58	sp_plants	C-terminus		0	29.6296	256	763	query sequence is shorter than target: 256 - 763	-1	883	116	207	756	sp=Putative pentatricopeptide repeat-containing protein At1g74580; Arabidopsis thaliana (Mouse-ear cress).
Contig7416	1390	Q9SKK0	sp_plants	C-terminus		0	57.377	279	628	Unexpected stop codon in the beginning of query sequence, query sequence is shorter than target: 279 - 628	-3	1386	553	388	628	sp=EIN3-binding F-box protein 1; Arabidopsis thaliana (Mouse-ear cress).
Contig7622	1005	Q9ATB4	sp_plants	C-terminus		0	57.5163	270	487	Unexpected stop codon in the beginning of query sequence, query sequence is shorter than target: 270 - 487	2	2	808	348	486	sp=Transcriptional adapter ADA2b; Arabidopsis thaliana (Mouse-ear cress).
Contig7625	862	P69242	sp_plants	C-terminus		0	84.6154	134	977	Overlapping hits, possible frame ERROR between 227 and 226, and overlapping frame ERROR between 312 and 281, Unexpected stop codon in the beginning of query sequence, query sequence is shorter than target: 134 - 977	3	3	400	857	977	sp=DNA-directed RNA polymerase 3, chloroplastic; Nicotiana sylvestris (Wood tobacco) (South American tobacco).
Contig7629	539	B9RD58	tr_plants	C-terminus		0	73.3333	70	465	query sequence is shorter than target: 70 - 465	3	3	212	398	442	tr=DNA binding protein, putative; Ricinus communis (Castor bean).
Contig7636	652	A9PGE4	tr_plants	C-terminus		0	88.3333	201	237	query sequence is shorter than target: 201 - 237	-1	652	50	58	237	tr=Predicted protein; subsp. trichocarpa).
Contig7644	1556	Q0WQ57	sp_plants	C-terminus		0	75.3247	353	891	query sequence is shorter than target: 353 - 891	-3	1552	497	661	891	sp=Auxilin-related protein 2; Arabidopsis thaliana (Mouse-ear cress).
Contig7652	1719	O80612	sp_plants	C-terminus		0	62.6609	467	555	query sequence is shorter than target: 467 - 555	2	2	1399	89	554	sp=Probable apyrase 6; Arabidopsis thaliana (Mouse-ear cress).
Contig7653	979	Q9FG13	sp_plants	C-terminus		0	61.3281	263	329	query sequence is shorter than target: 263 - 329	-3	975	190	72	325	sp=Probable carboxylesterase 15; Arabidopsis thaliana (Mouse-ear cress).
Contig7687	442	G7L3Y8	tr_plants	C-terminus		0	63.2479	118	239	query sequence is shorter than target: 118 - 239	-2	441	88	125	239	tr=Putative uncharacterized protein; Medicago truncatula (Barrel medic) (Medicago tribuloides).
Contig7691	426	Q9XH44	sp_plants	C-terminus		0	34.9398	98	174	query sequence is shorter than target: 98 - 174	-3	422	132	93	166	sp=CEN-like protein 1; Nicotiana tabacum (Common tobacco).
Contig7695	843	Q39056	sp_plants	C-terminus		0	82.0144	222	270	Unexpected stop codon in the beginning of query sequence, query sequence is shorter than target: 222 - 270	-2	840	178	131	269	sp=Molybdopterin biosynthesis protein CNX3; Arabidopsis thaliana (Mouse-ear cress).
Contig7702	571	F6HE31	tr_plants	C-terminus		0	67.0732	105	1037	query sequence is shorter than target: 105 - 1037	-3	569	255	954	1035	tr=Putative uncharacterized protein; Vitis vinifera (Grape).
Contig7709	1854	Q9LRR5	sp_plants	C-terminus		0	27.9476	498	1424	query sequence is shorter than target: 498 - 1424	2	2	1492	1189	1393	sp=Putative disease resistance protein At3g14460; Arabidopsis thaliana (Mouse-ear cress).
Contig7720	616	K4B491	tr_plants	C-terminus		0	84.6154	60	316	Unexpected stop codon in the beginning of query sequence, query sequence is shorter than target: 60 - 316	-2	615	436	253	303	tr=Uncharacterized protein; Solanum lycopersicum (Tomato) (Lycopersicon esculentum).
Contig7735	645	B9R8Q0	tr_plants	C-terminus		0	59.322	174	1248	Separated hits, possible frame ERROR between 354 and 380, query sequence is shorter than target: 174 - 1248	-1	643	124	1096	1244	tr=Brca1 interacting protein helicase 1 brip1, putative; Ricinus communis (Castor bean).
Contig7744	1481	Q56XQ6	sp_plants	C-terminus		0	66.6667	173	601	Separated hits, possible frame ERROR between 329 and 362, Unexpected stop codon in the beginning of query sequence, query sequence is shorter than target: 173 - 601	-3	1477	963	506	574	sp=Probable peptide/nitrate transporter At1g33440; Arabidopsis thaliana (Mouse-ear cress).
Contig7748	538	P29525	sp_plants	C-terminus		0	60.2564	144	173	Unexpected stop codon in the beginning of query sequence, query sequence is shorter than target: 144 - 173	-1	536	105	77	154	sp=Oleosin 18.5 kDa; Arabidopsis thaliana (Mouse-ear cress).
Contig7750	4659	Q42093	sp_plants	C-terminus		0	71.5116	1468	1623	Overlapping hits, possible frame ERROR between 1100 and 1096, query sequence is shorter than target: 1468 - 1623	-3	4655	254	182	1623	sp=ABC transporter C family member 2; Arabidopsis thaliana (Mouse-ear cress).
Contig7755	958	Q8LFP1	sp_plants	C-terminus		0	65.5405	182	241	query sequence is shorter than target: 182 - 241	3	3	545	94	241	sp=PRA1 family protein H; Arabidopsis thaliana (Mouse-ear cress).
Contig7759	635	F6HVA7	tr_plants	C-terminus		0	64.6067	179	642	query sequence is shorter than target: 179 - 642	-2	634	98	465	642	tr=Putative uncharacterized protein; Vitis vinifera (Grape).
Contig7798	878	D7SYI1	tr_plants	C-terminus		0	79.6748	147	474	Unexpected stop codon in the beginning of query sequence, query sequence is shorter than target: 147 - 474	-3	876	436	352	474	tr=Putative uncharacterized protein; Vitis vinifera (Grape).
Contig7803	567	F6HGQ9	tr_plants	C-terminus		0	73.6842	125	307	query sequence is shorter than target: 125 - 307	2	2	376	188	300	sp=Cytidine deaminase; Vitis vinifera (Grape).
Contig7826	2058	B9SQA8	tr_plants	C-terminus		0	74.3542	538	683	query sequence is shorter than target: 538 - 683	3	3	1616	142	681	tr=Putative uncharacterized protein; Ricinus communis (Castor bean).
Contig7831	995	B9HP60	tr_plants	C-terminus		0	79.5053	297	382	query sequence is shorter than target: 297 - 382	-2	994	104	105	382	tr=Predicted protein; subsp. trichocarpa).
Contig7832	1667	P98188	sp_plants	C-terminus		0	64.7727	457	513	Overlapping hits, possible frame ERROR between 788 and 785, query sequence is shorter than target: 457 - 513	3	3	1369	64	512	sp=Cytochrome P450 94A2; Vicia sativa (Spring vetch) (Tare).
Contig7863	1631	Q683I9	sp_plants	C-terminus		0	68.0751	433	573	Unexpected stop codon in the beginning of query sequence, query sequence is shorter than target: 433 - 573	-2	1628	333	149	573	sp=Pentatricopeptide repeat-containing protein At3g62890; Arabidopsis thaliana (Mouse-ear cress).
Contig7866	591	G7JRB9	tr_plants	C-terminus		0	86.6667	56	405	query sequence is shorter than target: 56 - 405	2	2	169	344	373	tr=Prune-like protein; Medicago truncatula (Barrel medic) (Medicago tribuloides).
Contig7871	1304	Q9C7A2	sp_plants	C-terminus		0	31.746	426	590	Unexpected stop codon in the beginning of query sequence, query sequence is shorter than target: 426 - 590	-2	1301	27	405	517	sp=Ankyrin repeat-containing protein At3g12360; Arabidopsis thaliana (Mouse-ear cress).
Contig7886	1234	B9GEK5	tr_plants	C-terminus		0	70.2479	291	469	Unexpected stop codon in the beginning of query sequence, query sequence is shorter than target: 291 - 469	-3	1232	360	235	469	tr=Predicted protein; subsp. trichocarpa).
Contig7925	440	Q9ZQF1	sp_plants	C-terminus		0	73.2673	110	627	query sequence is shorter than target: 110 - 627	2	2	328	311	621	sp=Pentatricopeptide repeat-containing protein At2g15630, mitochondrial; Arabidopsis thaliana (Mouse-ear cress).
Contig7950	881	Q8L9J9	sp_plants	C-terminus		0	68.9266	183	260	query sequence is shorter than target: 183 - 260	1	1	549	85	260	sp=Probable carbohydrate esterase At4g34215; Arabidopsis thaliana (Mouse-ear cress).
Contig7951	669	I1KYB1	tr_plants	C-terminus		0	78.1915	191	244	query sequence is shorter than target: 191 - 244	2	2	574	75	244	tr=Uncharacterized protein; Glycine max (Soybean) (Glycine hispida).
Contig7960	424	Q8S628	sp_plants	C-terminus		0	64.557	94	1441	query sequence is shorter than target: 94 - 1441	-3	420	142	1362	1440	sp=Pleiotropic drug resistance protein 13; Oryza sativa subsp. japonica (Rice).
Contig8029	1374	B9T655	tr_plants	C-terminus		0	77.9935	319	1794	query sequence is shorter than target: 319 - 1794	-2	1373	417	1486	1794	tr=Putative uncharacterized protein; Ricinus communis (Castor bean).
Contig8254	2038	Q8RX55	sp_plants	C-terminus		0	48.2143	571	672	Separated hits, possible frame ERROR between 321 and 354, query sequence is shorter than target: 571 - 672	-1	2036	325	106	672	sp=Probable beta-1,3-galactosyltransferase 18; Arabidopsis thaliana (Mouse-ear cress).
Contig8257	491	K4DH37	tr_plants	C-terminus		0	49.6599	151	695	query sequence is shorter than target: 151 - 695	3	3	455	552	693	tr=Uncharacterized protein; Solanum lycopersicum (Tomato) (Lycopersicon esculentum).
Contig8274	585	A5C545	tr_plants	C-terminus		0	39.3443	180	431	query sequence is shorter than target: 180 - 431	2	2	541	252	421	tr=Putative uncharacterized protein; Vitis vinifera (Grape).
Contig8277	1407	B9R6U8	tr_plants	C-terminus		0	84.9817	275	456	query sequence is shorter than target: 275 - 456	2	2	826	183	455	tr=Amino acid transporter, putative; Ricinus communis (Castor bean).
Contig8310	1104	Q8VYN2	sp_plants	C-terminus		0	82.3529	224	295	query sequence is shorter than target: 224 - 295	1	1	672	91	294	sp=Vesicle-associated protein 4-2; Arabidopsis thaliana (Mouse-ear cress).
Contig8315	1144	Q8GXL7-2	sp_plants	C-terminus		0	51.4019	284	295		-1	1142	291	79	283	Isoform 2 of GATA transcription factor 24 OS=Arabidopsis thaliana GN=GATA24
Contig8332	958	Q6NQ79	sp_plants	C-terminus		0	84.3049	227	747	query sequence is shorter than target: 227 - 747	2	2	679	520	742	sp=AT-rich interactive domain-containing protein 4; Arabidopsis thaliana (Mouse-ear cress).
Contig8350	428	Q56Y11	sp_plants	C-terminus		0	73.3333	46	310	query sequence is shorter than target: 46 - 310	1	1	138	266	310	sp=Dehydrodolichyl diphosphate synthase 2; Arabidopsis thaliana (Mouse-ear cress).
Contig8361	617	P93011	sp_plants	C-terminus		0	81.0811	82	583	query sequence is shorter than target: 82 - 583	-3	613	371	511	583	sp=Pentatricopeptide repeat-containing protein At2g33760; Arabidopsis thaliana (Mouse-ear cress).
Contig8370	615	O65735	sp_plants	C-terminus		0	47.8873	74	359	query sequence is shorter than target: 74 - 359	-2	612	394	289	359	sp=Fructose-bisphosphate aldolase, cytoplasmic isozyme; Cicer arietinum (Chickpea) (Garbanzo).
Contig8380	2325	Q9FUY2	sp_plants	C-terminus		0	75.4941	762	931	Separated hits, possible frame ERROR between 1202 and 1312, query sequence is shorter than target: 762 - 931	-3	2321	38	188	931	sp=Transcriptional corepressor LEUNIG; Arabidopsis thaliana (Mouse-ear cress).
Contig8382	1293	B9S5R7	tr_plants	C-terminus		0	80.0995	224	523	query sequence is shorter than target: 224 - 523	1	1	672	324	523	tr=Putative uncharacterized protein; Ricinus communis (Castor bean).
Contig8404	1383	P93050	sp_plants	C-terminus		0	73.3871	405	617	query sequence is shorter than target: 405 - 617	1	1	1215	232	601	sp=Probable LRR receptor-like serine/threonine-protein kinase RKF3; Arabidopsis thaliana (Mouse-ear cress).
Contig8414	1745	F6HSF7	tr_plants	C-terminus		0	56.7108	510	1259	query sequence is shorter than target: 510 - 1259	1	1	1530	736	1259	tr=Putative uncharacterized protein; Vitis vinifera (Grape).
Contig8422	1015	Q2MGQ0	tr_plants	C-terminus		0	42.5532	134	421	Separated hits, possible frame ERROR between 142 and 199, query sequence is shorter than target: 134 - 421	-2	1013	613	277	401	tr=Carbohydrate kinase, PfkB; Medicago truncatula (Barrel medic) (Medicago tribuloides).
Contig8433	1670	Q27GK7-2	sp_plants	C-terminus		0	66.4414	464	1137	Unexpected stop codon in the beginning of query sequence, query sequence is shorter than target: 464 - 1137	-3	1666	278	687	1129	Isoform 2 of Topless-related protein 4 OS=Arabidopsis thaliana GN=TPR4
Contig8036	1368	Q6RHR6	sp_plants	C-terminus		0	86.0714	281	882	query sequence is shorter than target: 281 - 882	1	1	843	603	882	sp=Ion channel DMI1; Medicago truncatula (Barrel medic) (Medicago tribuloides).
Contig8038	721	B9GPP5	tr_plants	C-terminus		0	60	185	403	Separated hits, possible frame ERROR between 117 and 228, query sequence is shorter than target: 185 - 403	1	1	554	226	402	tr=NAC domain protein, IPR003441; subsp. trichocarpa).
Contig8052	1745	O82318	sp_plants	C-terminus		0	37.5	574	960	Separated hits, possible frame ERROR between 147 and 156, Unexpected stop codon in the beginning of query sequence, query sequence is shorter than target: 574 - 960	1	1	1721	222	940	sp=Probably inactive leucine-rich repeat receptor-like protein kinase At2g25790; Arabidopsis thaliana (Mouse-ear cress).
Contig8056	302	C6SYN7	tr_plants	C-terminus		0	68.75	82	146	query sequence is shorter than target: 82 - 146	1	1	246	65	144	tr=Uncharacterized protein; Glycine max (Soybean) (Glycine hispida).
Contig8061	1498	Q9LNJ0	sp_plants	C-terminus		0	62.8099	427	711	Separated hits, possible frame ERROR between 363 and 365, query sequence is shorter than target: 427 - 711	1	1	1279	279	704	sp=Probable cyclic nucleotide-gated ion channel 10; Arabidopsis thaliana (Mouse-ear cress).
Contig8069	1082	Q8GW57	sp_plants	C-terminus		0	62.6984	132	397	query sequence is shorter than target: 132 - 397	1	1	396	272	397	sp=Pentatricopeptide repeat-containing protein At1g80150, mitochondrial; Arabidopsis thaliana (Mouse-ear cress).
Contig8074	603	Q9SHD0	sp_plants	C-terminus		0	39.4904	174	314	query sequence is shorter than target: 174 - 314	-3	599	81	198	314	sp=Zinc finger protein ZAT4; Arabidopsis thaliana (Mouse-ear cress).
Contig8087	1040	F6HHN8	tr_plants	C-terminus		0	96	236	529	Separated hits, possible frame ERROR between 438 and 506, Unexpected stop codon in the beginning of query sequence, query sequence is shorter than target: 236 - 529	-1	1038	333	414	529	tr=Putative uncharacterized protein; Vitis vinifera (Grape).
Contig8096	2872	O65020	sp_plants	C-terminus		0	76.8	882	951	query sequence is shorter than target: 882 - 951	-3	2868	226	78	946	sp=Ethylene-overproduction protein 1; Arabidopsis thaliana (Mouse-ear cress).
Contig8103	462	Q8GS60	sp_plants	C-terminus		0	82.1918	87	462	Unexpected stop codon in the beginning of query sequence, query sequence is shorter than target: 87 - 462	1	1	261	390	462	sp=7-hydroxymethyl chlorophyll a reductase, chloroplastic; Arabidopsis thaliana (Mouse-ear cress).
Contig8114	684	Q9FKB5	sp_plants	C-terminus		0	53.3333	103	222	query sequence is shorter than target: 103 - 222	-2	681	376	121	222	sp=Cyclin-dependent kinase inhibitor 3; Arabidopsis thaliana (Mouse-ear cress).
Contig8122	556	Q6NQ64	sp_plants	C-terminus		0	77.1084	91	619	query sequence is shorter than target: 91 - 619	3	3	272	529	611	sp=tRNA (guanine(37)-N1)-methyltransferase 2; Arabidopsis thaliana (Mouse-ear cress).
Contig8124	683	I1JBL6	tr_plants	C-terminus		0	79.2683	86	256	query sequence is shorter than target: 86 - 256	-1	683	426	176	256	tr=Uncharacterized protein; Glycine max (Soybean) (Glycine hispida).
Contig8131	492	Q5GHF7	sp_plants	C-terminus		0	70.1299	97	329	query sequence is shorter than target: 97 - 329	1	1	291	253	329	sp=Adenylate isopentenyltransferase; Humulus lupulus (European hop).
Contig8133	639	F4NCI4	tr_plants	C-terminus		0	35.9477	207	1369	Unexpected stop codon in the beginning of query sequence, query sequence is shorter than target: 207 - 1369	-2	638	18	1205	1356	tr=Putative uncharacterized protein; Beta vulgaris subsp. vulgaris.
Contig8136	441	B9HUD4	tr_plants	C-terminus		0	70.2128	108	175	query sequence is shorter than target: 108 - 175	2	2	325	69	162	tr=Predicted protein; subsp. trichocarpa).
Contig8140	369	Q9M8U1	sp_plants	C-terminus		0	82.4742	98	165	query sequence is shorter than target: 98 - 165	2	2	292	71	165	sp=Probable calcium-binding protein CML18; Arabidopsis thaliana (Mouse-ear cress).
Contig8145	746	A5BAM2	tr_plants	C-terminus		0	65.3061	196	303	query sequence is shorter than target: 196 - 303	3	3	590	110	301	tr=Putative uncharacterized protein; Vitis vinifera (Grape).
Contig8164	1143	B9INV7	tr_plants	C-terminus		0	64.4886	348	443	query sequence is shorter than target: 348 - 443	1	1	1044	107	442	tr=Predicted protein; subsp. trichocarpa).
Contig8181	1054	B9S6Z8	tr_plants	C-terminus		0	26.875	297	994	query sequence is shorter than target: 297 - 994	3	3	893	783	926	tr=Leucine-rich repeat-containing protein, putative; Ricinus communis (Castor bean).
Contig8190	1323	O64896-2	sp_plants	C-terminus		0	72.293	363	384	query sequence is shorter than target: 363 - 384	3	3	1088	47	355	Isoform 2 of Trehalose-phosphate phosphatase A OS=Arabidopsis thaliana GN=TPPA
Contig8214	898	B9IA01	tr_plants	C-terminus		0	87.0787	292	449	Overlapping hits, possible frame ERROR between 557 and 556, query sequence is shorter than target: 292 - 449	3	3	876	168	449	tr=Predicted protein; subsp. trichocarpa).
Contig8219	1282	B9IQI7	tr_plants	C-terminus		0	73.8786	380	1171	query sequence is shorter than target: 380 - 1171	2	2	1141	793	1171	tr=Predicted protein; subsp. trichocarpa).
Contig8226	403	I1NE55	tr_plants	C-terminus		0	91.1765	99	159	query sequence is shorter than target: 99 - 159	-1	403	107	92	159	tr=Uncharacterized protein; Glycine max (Soybean) (Glycine hispida).
Contig8228	2079	Q93ZS4	sp_plants	C-terminus		0	37.7483	665	632	Unexpected stop codon in the beginning of query sequence, query sequence is longer than target: 665 - 632	1	1	1995	40	187	sp=Protein NSP-INTERACTING KINASE 3; Arabidopsis thaliana (Mouse-ear cress).
Contig8436	1369	Q39033	sp_plants	C-terminus		0	80.2752	347	581	Unexpected stop codon in the beginning of query sequence, query sequence is shorter than target: 347 - 581	3	3	1040	363	580	sp=Phosphoinositide phospholipase C 2; Arabidopsis thaliana (Mouse-ear cress).
Contig8443	2009	A5BPP1	tr_plants	C-terminus		0	59.1182	537	1837	Unexpected stop codon in the beginning of query sequence, query sequence is shorter than target: 537 - 1837	2	2	1612	1355	1837	tr=Putative uncharacterized protein; Vitis vinifera (Grape).
Contig8451	1590	Q9SF32	sp_plants	C-terminus		0	52.4934	383	454	query sequence is shorter than target: 383 - 454	-1	1588	440	92	444	sp=Protein IQ-DOMAIN 1; Arabidopsis thaliana (Mouse-ear cress).
Contig8455	926	Q94JX9	sp_plants	C-terminus		0	82.2785	176	217	query sequence is shorter than target: 176 - 217	1	1	528	60	217	sp=Nascent polypeptide-associated complex subunit alpha-like protein 2; Arabidopsis thaliana (Mouse-ear cress).
Contig8505	1263	P0CH30	sp_plants	C-terminus		0	63.1902	290	338	query sequence is shorter than target: 290 - 338	1	1	870	128	282	sp=E3 ubiquitin-protein ligase RING1; Gossypium hirsutum (Upland cotton) (Gossypium mexicanum).
Contig8510	1806	D7SLN8	tr_plants	C-terminus		0	71.0843	416	638	query sequence is shorter than target: 416 - 638	1	1	1248	230	638	tr=Putative uncharacterized protein; Vitis vinifera (Grape).
Contig8512	1494	Q9SVA3	sp_plants	C-terminus		0	26.8966	402	392		3	3	1205	142	256	sp=F-box/kelch-repeat protein At4g39550; Arabidopsis thaliana (Mouse-ear cress).
Contig8517	649	D7U2J7	tr_plants	C-terminus		0	60	142	261	Unexpected stop codon in the beginning of query sequence, query sequence is shorter than target: 142 - 261	3	3	428	207	261	tr=Putative uncharacterized protein; Vitis vinifera (Grape).
Contig8525	951	Q9FRV1	sp_plants	C-terminus		0	74.3802	276	321	query sequence is shorter than target: 276 - 321	2	2	826	80	321	sp=Basic endochitinase A; Secale cereale (Rye).
Contig8527	1835	Q9C519	sp_plants	C-terminus		0	56.0158	600	553	query sequence is longer than target: 600 - 553	-3	1831	35	84	527	sp=WRKY transcription factor 6; Arabidopsis thaliana (Mouse-ear cress).
Contig8534	434	B9T6L7	tr_plants	C-terminus		0	77.5	42	357	query sequence is shorter than target: 42 - 357	2	2	127	317	356	tr=Putative uncharacterized protein; Ricinus communis (Castor bean).
Contig8537	947	Q7XA39	sp_plants	C-terminus		0	30.9392	277	988	Separated hits, possible frame ERROR between 537 and 590, query sequence is shorter than target: 277 - 988	-1	945	117	811	987	sp=Putative disease resistance protein RGA4; Solanum bulbocastanum (Wild potato).
Contig8541	1211	O48593	sp_plants	C-terminus		0	84.2105	398	567	Unexpected stop codon in the beginning of query sequence, query sequence is shorter than target: 398 - 567	2	2	1192	530	567	sp=Asparagine--tRNA ligase, chloroplastic/mitochondrial; Arabidopsis thaliana (Mouse-ear cress).
Contig8544	2540	Q7Y001	sp_plants	C-terminus		0	55.5556	664	1049	Separated hits, possible frame ERROR between 1371 and 1421, query sequence is shorter than target: 664 - 1049	1	1	1990	407	1049	sp=Protein argonaute 12; Oryza sativa subsp. japonica (Rice).
Contig8545	1714	F6GYT1	tr_plants	C-terminus		0	89.5377	431	565	query sequence is shorter than target: 431 - 565	-1	1714	422	155	565	tr=Putative uncharacterized protein; Vitis vinifera (Grape).
Contig8565	2364	O65351	sp_plants	C-terminus		0	51.4936	709	757	query sequence is shorter than target: 709 - 757	2	2	2125	68	755	sp=Subtilisin-like protease; Arabidopsis thaliana (Mouse-ear cress).
Contig8571	1811	Q9LID0	sp_plants	C-terminus		0	80	459	746	Overlapping hits, possible frame ERROR between 536 and 527, query sequence is shorter than target: 459 - 746	-3	1807	435	305	684	sp=Lysine-specific histone demethylase 1 homolog 2; Arabidopsis thaliana (Mouse-ear cress).
Contig8577	594	I1MV10	tr_plants	C-terminus		0	86.4583	110	131	query sequence is shorter than target: 110 - 131	1	1	330	37	131	tr=Uncharacterized protein; Glycine max (Soybean) (Glycine hispida).
Contig8627	2014	E6NTZ2	tr_plants	C-terminus		0	82.6698	568	601	query sequence is shorter than target: 568 - 601	1	1	1704	178	601	tr=JHL20J20.9 protein; Jatropha curcas.
Contig8656	424	O22229	sp_plants	C-terminus		0	81.3187	102	529	query sequence is shorter than target: 102 - 529	1	1	306	424	514	sp=NADPH-dependent thioredoxin reductase 3; Arabidopsis thaliana (Mouse-ear cress).
Contig8668	1225	B9SHL5	tr_plants	C-terminus		0	35.7143	382	375	Unexpected stop codon in the beginning of query sequence,	-1	1225	80	177	288	tr=Putative uncharacterized protein; Ricinus communis (Castor bean).
Contig8674	1394	Q8W593	sp_plants	C-terminus		0	85.1515	332	350	query sequence is shorter than target: 332 - 350	-2	1391	399	28	350	sp=Probable lactoylglutathione lyase, chloroplast; Arabidopsis thaliana (Mouse-ear cress).
Contig8676	721	B9MX04	tr_plants	C-terminus		0	53.3333	171	445	Overlapping hits, possible frame ERROR between 136 and 93, query sequence is shorter than target: 171 - 445	-2	718	208	277	418	tr=Predicted protein; subsp. trichocarpa).
Contig8691	2303	F6I148	tr_plants	C-terminus		0	63.8109	678	2069	query sequence is shorter than target: 678 - 2069	3	3	2036	1399	2069	tr=Putative uncharacterized protein; Vitis vinifera (Grape).
Contig8696	554	Q9LN01	sp_plants	C-terminus		0	76.5957	48	741	query sequence is shorter than target: 48 - 741	-2	551	411	695	741	sp=Pentatricopeptide repeat-containing protein At1g08070; Arabidopsis thaliana (Mouse-ear cress).
Contig8704	585	Q9FLB6	sp_plants	C-terminus		0	82.6667	104	217	query sequence is shorter than target: 104 - 217	3	3	311	114	188	sp=PRA1 family protein B3; Arabidopsis thaliana (Mouse-ear cress).
Contig8718	392	B9T8J8	tr_plants	C-terminus		0	61.6071	113	126		1	1	339	18	126	tr=Putative uncharacterized protein; Ricinus communis (Castor bean).
Contig8722	606	K0GEZ8	tr_plants	C-terminus		0	67.3684	156	1106	Unexpected stop codon in the beginning of query sequence, query sequence is shorter than target: 156 - 1106	-1	606	139	1006	1100	tr=Gag-pol; Castanea mollissima (Chinese chestnut).
Contig8738	1161	F6HE23	tr_plants	C-terminus		0	51.4706	247	1153	query sequence is shorter than target: 247 - 1153	-2	1160	420	1075	1142	tr=Putative uncharacterized protein; Vitis vinifera (Grape).
Contig8742	1049	F6I0C6	tr_plants	C-terminus		0	67.5	179	729	Overlapping hits, possible frame ERROR between 120 and 104, query sequence is shorter than target: 179 - 729	-1	1047	513	550	723	tr=Putative uncharacterized protein; Vitis vinifera (Grape).
Contig8755	1716	B9S5G7	tr_plants	C-terminus		0	72.6852	434	506	query sequence is shorter than target: 434 - 506	2	2	1303	76	506	tr=Putative uncharacterized protein; Ricinus communis (Castor bean).
Contig8757	748	P19682	sp_plants	C-terminus		0	30.1205	232	276	Unexpected stop codon in the beginning of query sequence, query sequence is shorter than target: 232 - 276	-3	744	52	188	270	sp=28 kDa ribonucleoprotein, chloroplastic; Nicotiana sylvestris (Wood tobacco) (South American tobacco).
Contig8771	1426	B9RUV2	tr_plants	C-terminus		0	78.9474	291	901	Unexpected stop codon in the beginning of query sequence, query sequence is shorter than target: 291 - 901	1	1	873	617	901	tr=NMDA receptor-regulated protein, putative; Ricinus communis (Castor bean).
Contig8796	1496	F6HZ18	tr_plants	C-terminus		0	65.9004	264	1310	query sequence is shorter than target: 264 - 1310	1	1	792	1050	1309	tr=Putative uncharacterized protein; Vitis vinifera (Grape).
Contig8806	785	D7TX06	tr_plants	C-terminus		0	80.6667	214	517	Overlapping hits, possible frame ERROR between 455 and 449, query sequence is shorter than target: 214 - 517	3	3	640	307	515	tr=Putative uncharacterized protein; Vitis vinifera (Grape).
Contig8810	1000	O50017	sp_plants	C-terminus		0	73.8994	318	653	query sequence is shorter than target: 318 - 653	-2	997	47	334	651	sp=Poly [ADP-ribose] polymerase 2; Zea mays (Maize).
Contig8821	770	Q8GXZ3	sp_plants	C-terminus		0	65.3333	218	410	query sequence is shorter than target: 218 - 410	1	1	654	201	350	sp=Serine/threonine-protein kinase At5g01020; Arabidopsis thaliana (Mouse-ear cress).
Contig8826	1009	I1LM18	tr_plants	C-terminus		0	72.9825	306	386	query sequence is shorter than target: 306 - 386	3	3	920	87	369	tr=Uncharacterized protein; Glycine max (Soybean) (Glycine hispida).
Contig8828	1060	G7J8I4	tr_plants	C-terminus		0	63.6842	208	412	Unexpected stop codon in the beginning of query sequence, query sequence is shorter than target: 208 - 412	-1	1060	437	225	412	tr=MCM10-like protein; Medicago truncatula (Barrel medic) (Medicago tribuloides).
Contig8831	1349	Q9FID6	sp_plants	C-terminus		0	38.6207	446	813	Separated hits, possible frame ERROR between 643 and 691, query sequence is shorter than target: 446 - 813	2	2	1338	442	780	sp=Probable receptor-like protein kinase At5g39020; Arabidopsis thaliana (Mouse-ear cress).
Contig8832	770	P10978	sp_plants	C-terminus		0	40.6504	236	1328	query sequence is shorter than target: 236 - 1328	1	1	708	1084	1327	sp=Retrovirus-related Pol polyprotein from transposon TNT 1-94; Nicotiana tabacum (Common tobacco).
Contig8870	739	Q9FJ82	sp_plants	C-terminus		0	80.1205	167	298	query sequence is shorter than target: 167 - 298	2	2	499	133	298	sp=Putative dihydrodipicolinate reductase 3, chloroplastic; Arabidopsis thaliana (Mouse-ear cress).
Contig8892	860	Q6AWY4	sp_plants	C-terminus		0	43.3735	158	348	query sequence is shorter than target: 158 - 348	3	3	473	188	348	sp=Growth-regulating factor 5; Oryza sativa subsp. japonica (Rice).
Contig8896	1006	B9I4W5	tr_plants	C-terminus		0	89.6996	234	518	query sequence is shorter than target: 234 - 518	1	1	702	286	518	tr=Predicted protein; subsp. trichocarpa).
Contig8899	767	E2FKJ6	tr_plants	C-terminus		0	37.6068	148	671	Unexpected stop codon in the beginning of query sequence, query sequence is shorter than target: 148 - 671	2	2	445	557	671	tr=Sieve element occlusion c; Medicago truncatula (Barrel medic) (Medicago tribuloides).
Contig8908	2340	Q9STE8	sp_plants	C-terminus		0	87.5362	733	818	query sequence is shorter than target: 733 - 818	-3	2336	141	129	818	sp=Protein TOC75-3, chloroplastic; Arabidopsis thaliana (Mouse-ear cress).
Contig8921	586	F6HXU8	tr_plants	C-terminus		0	70.5263	94	272	query sequence is shorter than target: 94 - 272	2	2	283	178	272	tr=Putative uncharacterized protein; Vitis vinifera (Grape).
Contig8926	466	B9MT97	tr_plants	C-terminus		0	52.7778	147	317	query sequence is shorter than target: 147 - 317	2	2	442	180	316	tr=Predicted protein; subsp. trichocarpa).
Contig8931	3929	E6YCZ7	tr_plants	C-terminus		0	26.1628	1190	2041	Unexpected stop codon in the beginning of query sequence, query sequence is shorter than target: 1190 - 2041	3	3	3572	1864	2027	tr=Nematode resistance-like protein; Prunus cerasifera (cherry plum).
Contig8951	1306	Q9LF80	sp_plants	C-terminus		0	81.4815	434	457	query sequence is shorter than target: 434 - 457	1	1	1302	38	440	sp=Putative glycosyltransferase 3; Arabidopsis thaliana (Mouse-ear cress).
Contig8953	1767	B9RLT0	tr_plants	C-terminus		0	55.0802	463	1229	Overlapping hits, possible frame ERROR between 605 and 601, query sequence is shorter than target: 463 - 1229	3	3	1389	788	1224	tr=ATP binding protein, putative; Ricinus communis (Castor bean).
Contig8973	455	Q6K687	sp_plants	C-terminus		0	58.4071	134	504	query sequence is shorter than target: 134 - 504	2	2	400	392	504	sp=Zinc finger CCCH domain-containing protein 18; Oryza sativa subsp. japonica (Rice).
Contig8989	408	Q37145	sp_plants	C-terminus		0	77.7778	129	1020	query sequence is shorter than target: 129 - 1020	-2	405	22	892	1017	sp=Calcium-transporting ATPase 1, chloroplastic; Arabidopsis thaliana (Mouse-ear cress).
Contig8999	208	I1KWQ4	tr_plants	C-terminus		0	64.1026	49	305	query sequence is shorter than target: 49 - 305	1	1	147	265	302	tr=Uncharacterized protein; Glycine max (Soybean) (Glycine hispida).
Contig9001	538	Q8LES0-2	sp_plants	C-terminus		0	80.3922	78	260	Unexpected stop codon in the beginning of query sequence, query sequence is shorter than target: 78 - 260	1	1	234	198	248	Isoform 2 of CMP-sialic acid transporter 5 OS=Arabidopsis thaliana GN=At5g65000
Contig9003	1242	B9GZ95	tr_plants	C-terminus		0	67.6647	369	491	query sequence is shorter than target: 369 - 491	-3	1240	134	150	480	tr=Predicted protein; subsp. trichocarpa).
Contig9016	1785	P92980	sp_plants	C-terminus		0	71.6854	445	458		-3	1781	450	24	458	sp=5'-adenylylsulfate reductase 3, chloroplastic; Arabidopsis thaliana (Mouse-ear cress).
Contig9023	1725	P58223	sp_plants	C-terminus		0	29.8667	553	606	query sequence is shorter than target: 553 - 606	-3	1721	66	109	464	sp=KH domain-containing protein At4g18375; Arabidopsis thaliana (Mouse-ear cress).
Contig9031	393	Q8H4D4	sp_plants	C-terminus		0	70.9677	76	1043	Unexpected stop codon in the beginning of query sequence, query sequence is shorter than target: 76 - 1043	-3	389	165	1011	1041	sp=tRNA wybutosine-synthesizing protein 2/3/4; Oryza sativa subsp. japonica (Rice).
Contig9035	1755	K4DF90	tr_plants	C-terminus		0	85.9206	555	615	query sequence is shorter than target: 555 - 615	2	2	1666	62	615	tr=Uncharacterized protein; Solanum lycopersicum (Tomato) (Lycopersicon esculentum).
Contig9042	1151	Q9FY75	sp_plants	C-terminus		0	79.5597	316	858	query sequence is shorter than target: 316 - 858	-1	1149	202	541	858	sp=Potassium transporter 7; Arabidopsis thaliana (Mouse-ear cress).
Contig9073	761	I1NDC8	tr_plants	C-terminus		0	60.7843	112	382	Unexpected stop codon in the beginning of query sequence, query sequence is shorter than target: 112 - 382	1	1	336	297	347	tr=Uncharacterized protein; Glycine max (Soybean) (Glycine hispida).
Contig9087	633	B9GM47	tr_plants	C-terminus		0	77.9817	160	391	Unexpected stop codon in the beginning of query sequence, query sequence is shorter than target: 160 - 391	-3	631	152	265	373	tr=Predicted protein; subsp. trichocarpa).
Contig9097	366	D7TBP5	tr_plants	C-terminus		0	84.2857	90	139	query sequence is shorter than target: 90 - 139	1	1	270	70	139	tr=Putative uncharacterized protein; Vitis vinifera (Grape).
Contig9102	1435	Q9FN02	sp_plants	C-terminus		0	74.8072	396	413	query sequence is shorter than target: 396 - 413	3	3	1187	21	408	sp=Serine/threonine-protein phosphatase 7; Arabidopsis thaliana (Mouse-ear cress).
Contig9107	1165	F6I0G8	tr_plants	C-terminus		0	78.9474	286	674	Overlapping hits, possible frame ERROR between 59 and 55, and possible frame ERROR between 558 and 560, query sequence is shorter than target: 286 - 674	-3	1159	306	395	674	tr=Putative uncharacterized protein; Vitis vinifera (Grape).
Contig9116	862	Q9SU25-2	sp_plants	C-terminus		0	58.2353	181	543	query sequence is shorter than target: 181 - 543	-3	858	319	376	543	Isoform 2 of Transcription initiation factor IIF subunit alpha OS=Arabidopsis thaliana GN=RAP74
Contig9136	1054	Q8W593	sp_plants	C-terminus		0	49.0741	258	350	Unexpected stop codon in the beginning of query sequence, query sequence is shorter than target: 258 - 350	3	3	773	89	350	sp=Probable lactoylglutathione lyase, chloroplast; Arabidopsis thaliana (Mouse-ear cress).
Contig9145	945	Q05609	sp_plants	C-terminus		0	80.5085	244	821	query sequence is shorter than target: 244 - 821	3	3	731	574	809	sp=Serine/threonine-protein kinase CTR1; Arabidopsis thaliana (Mouse-ear cress).
Contig9150	1619	Q9SBA5	sp_plants	C-terminus		0	54.8276	317	319		2	2	949	48	316	sp=Inositol-tetrakisphosphate 1-kinase 1; Arabidopsis thaliana (Mouse-ear cress).
Contig9159	492	Q8RWA2	sp_plants	C-terminus		0	68.4211	75	244	query sequence is shorter than target: 75 - 244	1	1	225	188	225	sp=Mediator of RNA polymerase II transcription subunit 9; Arabidopsis thaliana (Mouse-ear cress).
Contig9177	834	A5B1X8	tr_plants	C-terminus		0	50.8876	216	234	Unexpected stop codon in the beginning of query sequence, query sequence is shorter than target: 216 - 234	-1	834	187	75	234	tr=Putative uncharacterized protein; Vitis vinifera (Grape).
Contig9196	1679	Q9SKH2	sp_plants	C-terminus		0	60.4082	498	544	query sequence is shorter than target: 498 - 544	2	2	1492	59	540	sp=BTB/POZ domain-containing protein At2g13690; Arabidopsis thaliana (Mouse-ear cress).
Contig9212	1468	Q56Z59	sp_plants	C-terminus		0	63.6646	435	490	query sequence is shorter than target: 435 - 490	2	2	1303	152	473	sp=Patellin-3; Arabidopsis thaliana (Mouse-ear cress).
Contig9213	1097	Q9SKZ1-2	sp_plants	C-terminus		0	83.4559	282	295		-3	1093	251	27	295	Isoform 2 of Transcription factor Pur-alpha 1 OS=Arabidopsis thaliana GN=PURA1
Contig9219	672	Q9ZUE0	sp_plants	C-terminus		0	60.7143	183	720	Unexpected stop codon in the beginning of query sequence, query sequence is shorter than target: 183 - 720	-2	669	124	586	718	sp=Proline-rich receptor-like protein kinase PERK12; Arabidopsis thaliana (Mouse-ear cress).
Contig9221	1737	P0C5E2	sp_plants	C-terminus		0	60.9375	516	654	Overlapping hits, possible frame ERROR between 1012 and 1003, Unexpected stop codon in the beginning of query sequence, query sequence is shorter than target: 516 - 654	-2	1734	188	256	642	sp=Probable serine/threonine-protein kinase At1g18390; Arabidopsis thaliana (Mouse-ear cress).
Contig9462	497	O65258	sp_plants	C-terminus		0	81	112	542	query sequence is shorter than target: 112 - 542	-1	495	160	440	539	sp=Beta-amylase 2, chloroplastic; Arabidopsis thaliana (Mouse-ear cress).
Contig9464	747	F6HTE1	tr_plants	C-terminus		0	75.9615	223	337	query sequence is shorter than target: 223 - 337	1	1	669	131	337	tr=Putative uncharacterized protein; Vitis vinifera (Grape).
Contig9486	1532	Q9ZTS1	sp_plants	C-terminus		0	42.616	420	801	Unexpected stop codon in the beginning of query sequence, query sequence is shorter than target: 420 - 801	-3	1528	272	581	801	sp=Probable methionine--tRNA ligase; Oryza sativa subsp. japonica (Rice).
Contig9489	902	A9PEK5	tr_plants	C-terminus		0	61.9835	152	238	query sequence is shorter than target: 152 - 238	1	1	456	106	225	tr=Putative uncharacterized protein; subsp. trichocarpa).
Contig9495	1005	Q9LRR5	sp_plants	C-terminus		0	38.674	293	1424	query sequence is shorter than target: 293 - 1424	1	1	879	1216	1393	sp=Putative disease resistance protein At3g14460; Arabidopsis thaliana (Mouse-ear cress).
Contig9515	841	I1MCF6	tr_plants	C-terminus		0	84.6154	160	282	query sequence is shorter than target: 160 - 282	-3	839	360	137	240	tr=Uncharacterized protein; Glycine max (Soybean) (Glycine hispida).
Contig9538	1260	B9RT74	tr_plants	C-terminus		0	66.4773	378	450	query sequence is shorter than target: 378 - 450	3	3	1136	118	450	tr=Putative uncharacterized protein; Ricinus communis (Castor bean).
Contig9589	423	B9GPP5	tr_plants	C-terminus		0	69.4444	83	403	query sequence is shorter than target: 83 - 403	1	1	249	367	402	tr=NAC domain protein, IPR003441; subsp. trichocarpa).
Contig9607	831	A5C3X7	tr_plants	C-terminus		0	63.5514	127	188	query sequence is shorter than target: 127 - 188	3	3	383	55	161	tr=Putative uncharacterized protein; Vitis vinifera (Grape).
Contig9613	500	B9HDY0	tr_plants	C-terminus		0	49.2857	153	164	Unexpected stop codon in the beginning of query sequence,	2	2	460	33	164	tr=Predicted protein; subsp. trichocarpa).
Contig9641	1210	B9S5R0	tr_plants	C-terminus		0	68.9655	192	340	Unexpected stop codon in the beginning of query sequence, query sequence is shorter than target: 192 - 340	3	3	578	197	339	tr=Putative uncharacterized protein; Ricinus communis (Castor bean).
Contig9650	1394	B9SGD6	tr_plants	C-terminus		0	79.1489	283	359	query sequence is shorter than target: 283 - 359	1	1	849	125	359	tr=Cdp-diacylglycerol--glycerol-3-phosphate 3-phosphatidyltransferase, putative; Ricinus communis (Castor bean).
Contig9653	649	B9GMV7	tr_plants	C-terminus		0	78.7879	138	1049	query sequence is shorter than target: 138 - 1049	1	1	414	899	1030	tr=Predicted protein; subsp. trichocarpa).
Contig9260	2086	F6I5I0	tr_plants	C-terminus		0	73.466	614	2497	query sequence is shorter than target: 614 - 2497	-1	2086	245	1893	2493	tr=Putative uncharacterized protein; Vitis vinifera (Grape).
Contig9266	887	Q8LBH2	sp_plants	C-terminus		0	50.9174	203	571	query sequence is shorter than target: 203 - 571	2	2	607	374	571	sp=Putative clathrin assembly protein At2g01600; Arabidopsis thaliana (Mouse-ear cress).
Contig9291	422	D7SQH0	tr_plants	C-terminus		0	47.8723	101	1063	query sequence is shorter than target: 101 - 1063	1	1	303	961	1054	tr=Putative uncharacterized protein; Vitis vinifera (Grape).
Contig9307	525	P93829	sp_plants	C-terminus		0	44.5652	102	182	query sequence is shorter than target: 102 - 182	3	3	305	91	182	sp=PRA1 family protein D; Arabidopsis thaliana (Mouse-ear cress).
Contig9337	558	O48786	sp_plants	C-terminus		0	45.1327	119	520	query sequence is shorter than target: 119 - 520	1	1	357	403	515	sp=Cytochrome P450 734A1; Arabidopsis thaliana (Mouse-ear cress).
Contig9356	893	B9T7S7	tr_plants	C-terminus		0	76.2069	290	357	query sequence is shorter than target: 290 - 357	3	3	872	69	357	tr=2,4-dihydroxyhept-2-ene-1,7-dioic acid aldolase, putative; Ricinus communis (Castor bean).
Contig9358	717	Q0V865	sp_plants	C-terminus		0	33.758	188	463	query sequence is shorter than target: 188 - 463	-3	713	153	338	463	sp=Protein FAF-like, chloroplastic; Arabidopsis thaliana (Mouse-ear cress).
Contig9361	2302	Q40392	sp_plants	C-terminus		0	30.3665	388	1144	query sequence is shorter than target: 388 - 1144	1	1	1164	838	1013	sp=TMV resistance protein N; Nicotiana glutinosa (Tobacco).
Contig9374	540	O81832	sp_plants	C-terminus		0	60.5839	141	783	query sequence is shorter than target: 141 - 783	2	2	421	644	780	sp=G-type lectin S-receptor-like serine/threonine-protein kinase At4g27290; Arabidopsis thaliana (Mouse-ear cress).
Contig9378	2487	C0LGE0	sp_plants	C-terminus		0	57.0715	705	1014	query sequence is shorter than target: 705 - 1014	-2	2484	373	413	1005	sp=Probable LRR receptor-like serine/threonine-protein kinase At1g07650; Arabidopsis thaliana (Mouse-ear cress).
Contig9394	542	Q9FJX3	sp_plants	C-terminus		0	60.8392	144	276	query sequence is shorter than target: 144 - 276	-2	539	111	134	276	sp=Mitochondrial outer membrane protein porin 2; Arabidopsis thaliana (Mouse-ear cress).
Contig9409	1506	Q0WP36	sp_plants	C-terminus		0	68.1917	463	464		-3	1502	117	20	460	sp=Molybdate transporter 2; Arabidopsis thaliana (Mouse-ear cress).
Contig9435	1369	O04504	sp_plants	C-terminus		0	67.7083	99	606	query sequence is shorter than target: 99 - 606	1	1	297	508	603	sp=Pentatricopeptide repeat-containing protein At1g09820; Arabidopsis thaliana (Mouse-ear cress).
Contig9443	1276	Q946J8	sp_plants	C-terminus		0	44.7887	336	445	query sequence is shorter than target: 336 - 445	-3	1272	268	100	444	sp=Chromo domain-containing protein LHP1; Arabidopsis thaliana (Mouse-ear cress).
Contig9449	1609	Q42384	sp_plants	C-terminus		0	78.1818	436	486	query sequence is shorter than target: 436 - 486	3	3	1307	47	486	sp=Protein pleiotropic regulatory locus 1; Arabidopsis thaliana (Mouse-ear cress).
Contig9451	1651	B9T911	tr_plants	C-terminus		0	69.8292	549	630	query sequence is shorter than target: 549 - 630	-2	1650	4	81	603	tr=Protein binding protein, putative; Ricinus communis (Castor bean).
Contig9660	708	A5AUM2	tr_plants	C-terminus		0	50.3106	203	336	query sequence is shorter than target: 203 - 336	1	1	609	176	336	tr=Putative uncharacterized protein; Vitis vinifera (Grape).
Contig9681	931	Q9SRE6	sp_plants	C-terminus		0	61.3208	120	177	Unexpected stop codon in the beginning of query sequence, query sequence is shorter than target: 120 - 177	-2	928	572	72	177	sp=Calcium-binding protein CML38; Arabidopsis thaliana (Mouse-ear cress).
Contig9695	1339	B9GWI7	tr_plants	C-terminus		0	71.2166	334	607	query sequence is shorter than target: 334 - 607	-2	1338	337	273	607	tr=Predicted protein; subsp. trichocarpa).
Contig9765	2450	D7TB49	tr_plants	C-terminus		0	72.884	711	750	Unexpected stop codon in the beginning of query sequence, query sequence is shorter than target: 711 - 750	-2	2449	317	139	750	tr=Putative uncharacterized protein; Vitis vinifera (Grape).
Contig9769	1333	Q9LVG9	sp_plants	C-terminus		0	23.2092	361	499	query sequence is shorter than target: 361 - 499	-3	1329	250	153	480	sp=BTB/POZ domain-containing protein At5g60050; Arabidopsis thaliana (Mouse-ear cress).
Contig9782	1276	Q9FGL9	sp_plants	C-terminus		0	89.0625	366	429	query sequence is shorter than target: 366 - 429	-2	1273	179	84	339	sp=Polypyrimidine tract-binding protein homolog 2; Arabidopsis thaliana (Mouse-ear cress).
Contig9789	844	D7TBN1	tr_plants	C-terminus		0	54.6584	264	707	Overlapping hits, possible frame ERROR between 479 and 470, query sequence is shorter than target: 264 - 707	3	3	790	448	707	tr=Putative uncharacterized protein; Vitis vinifera (Grape).
Contig9802	1375	Q38732	sp_plants	C-terminus		0	57.8512	315	230	query sequence is longer than target: 315 - 230	-1	1373	429	78	197	sp=DAG protein, chloroplastic; Antirrhinum majus (Garden snapdragon).
Contig9812	1375	A8HYU5	sp_plants	C-terminus		0	62.8378	354	390	Separated hits, possible frame ERROR between 889 and 904, query sequence is shorter than target: 354 - 390	-2	1372	312	35	389	sp=S-adenosylmethionine synthase; Chlamydomonas reinhardtii (Chlamydomonas smithii).
Contig9828	2879	D7T4L5	tr_plants	C-terminus		0	68.6747	887	860	Separated hits, possible frame ERROR between 1044 and 1140,	1	1	2660	59	860	tr=Putative uncharacterized protein; Vitis vinifera (Grape).
Contig9860	843	Q9FI53	sp_plants	C-terminus		0	87.5	167	499	Overlapping hits, possible frame ERROR between 152 and 127, and overlapping frame ERROR between 477 and 458, query sequence is shorter than target: 167 - 499	3	3	499	352	499	sp=Fumarate hydratase 2, chloroplastic; Arabidopsis thaliana (Mouse-ear cress).
Contig9873	2226	Q43191	sp_plants	C-terminus		0	73.6842	710	862	Separated hits, possible frame ERROR between 57 and 80, and possible frame ERROR between 490 and 498, and possible frame ERROR between 1778 and 1781, query sequence is shorter than target: 710 - 862	1	1	2128	132	862	sp=Probable linoleate 9S-lipoxygenase 5; Solanum tuberosum (Potato).
Contig9875	1760	Q9FKZ1	sp_plants	C-terminus		0	47.2477	440	809	query sequence is shorter than target: 440 - 809	-1	1758	439	383	806	sp=Probable disease resistance protein At5g66900; Arabidopsis thaliana (Mouse-ear cress).
Contig9895	2262	Q7XA39	sp_plants	C-terminus		0	29.9492	301	988	Unexpected stop codon in the beginning of query sequence, query sequence is shorter than target: 301 - 988	-3	2258	1359	829	987	sp=Putative disease resistance protein RGA4; Solanum bulbocastanum (Wild potato).
Contig9897	1154	F6GV85	tr_plants	C-terminus		0	73.3607	286	305	Unexpected stop codon in the beginning of query sequence, query sequence is shorter than target: 286 - 305	-3	1152	295	52	295	tr=Putative uncharacterized protein; Vitis vinifera (Grape).
Contig9901	735	I1K3U6	tr_plants	C-terminus		0	82.0896	175	415	Overlapping hits, possible frame ERROR between 439 and 418, Unexpected stop codon in the beginning of query sequence, query sequence is shorter than target: 175 - 415	2	2	525	254	415	tr=Uncharacterized protein; Glycine max (Soybean) (Glycine hispida).
Contig9902	1736	B9HLK4	tr_plants	C-terminus		0	82.2323	452	469	query sequence is shorter than target: 452 - 469	1	1	1356	31	469	tr=Predicted protein; subsp. trichocarpa).
Contig9918	2575	B9T115	tr_plants	C-terminus		0	27.9152	319	943	Unexpected stop codon in the beginning of query sequence, query sequence is shorter than target: 319 - 943	-3	2573	1617	635	905	tr=Leucine-rich repeat-containing protein, putative; Ricinus communis (Castor bean).
Contig9942	2221	Q93WV0	sp_plants	C-terminus		0	57.5318	546	557	No stop codon before M and M found is too far from target M,	-2	2044	410	37	557	sp=Probable WRKY transcription factor 20; Arabidopsis thaliana (Mouse-ear cress).
Contig9944	2239	Q6ZAR0	sp_plants	C-terminus		0	32.1101	644	784	Unexpected stop codon in the beginning of query sequence, query sequence is shorter than target: 644 - 784	-2	2236	308	300	719	sp=Homeobox-leucine zipper protein ROC1; Oryza sativa subsp. japonica (Rice).
Contig9945	1159	Q8S9H7	sp_plants	C-terminus		0	59.375	319	307		-1	1157	201	102	197	sp=Transcription factor DIVARICATA; Antirrhinum majus (Garden snapdragon).
Contig9948	1887	Q9C7A2	sp_plants	C-terminus		0	25.0923	591	590		-1	1885	113	75	324	sp=Ankyrin repeat-containing protein At3g12360; Arabidopsis thaliana (Mouse-ear cress).
Contig9951	801	A5AT30	tr_plants	C-terminus		0	59.2593	91	1341	query sequence is shorter than target: 91 - 1341	-3	799	527	1252	1332	tr=Putative uncharacterized protein; Vitis vinifera (Grape).
Contig9954	1516	P93422	sp_plants	C-terminus		0	66.9474	492	788	query sequence is shorter than target: 492 - 788	3	3	1475	315	788	sp=Histidine--tRNA ligase; Oryza sativa subsp. japonica (Rice).
Contig9956	809	G7JHQ0	tr_plants	C-terminus		0	45.7014	215	243	query sequence is shorter than target: 215 - 243	-1	809	165	27	243	tr=Putative uncharacterized protein; Medicago truncatula (Barrel medic) (Medicago tribuloides).
Contig9959	2265	F6HXV9	tr_plants	C-terminus		0	80.4124	615	724	Unexpected stop codon in the beginning of query sequence, query sequence is shorter than target: 615 - 724	1	1	1845	145	724	tr=Putative uncharacterized protein; Vitis vinifera (Grape).
Contig9985	1390	O49954	sp_plants	C-terminus		0	90.1515	425	1035	query sequence is shorter than target: 425 - 1035	-2	1387	116	627	1022	sp=Glycine dehydrogenase [decarboxylating], mitochondrial; Solanum tuberosum (Potato).
Contig9990	1001	I3S1H1	tr_plants	C-terminus		0	67.4419	135	172	Unexpected stop codon in the beginning of query sequence, query sequence is shorter than target: 135 - 172	-1	1001	597	128	170	tr=Uncharacterized protein; Medicago truncatula (Barrel medic) (Medicago tribuloides).
Contig10020	1407	P68158	sp_plants	C-terminus		0	94.2721	419	478	query sequence is shorter than target: 419 - 478	-1	1405	149	60	478	sp=Elongation factor Tu, chloroplastic; Nicotiana tabacum (Common tobacco).
Contig10027	1336	F6HCB1	tr_plants	C-terminus		0	42.4581	176	306	query sequence is shorter than target: 176 - 306	-3	1334	807	137	306	tr=Putative uncharacterized protein; Vitis vinifera (Grape).
Contig10032	1441	Q9M354	sp_plants	C-terminus		0	59.7444	316	459	query sequence is shorter than target: 316 - 459	1	1	948	151	454	sp=Probable ADP-ribosylation factor GTPase-activating protein AGD6; Arabidopsis thaliana (Mouse-ear cress).
Contig10036	1176	Q9FZ45	sp_plants	C-terminus		0	73.7643	351	474	Unexpected stop codon in the beginning of query sequence, query sequence is shorter than target: 351 - 474	2	2	1051	212	474	sp=Uncharacterized membrane protein At1g16860; Arabidopsis thaliana (Mouse-ear cress).
Contig10042	2012	D7T4Z4	tr_plants	C-terminus		0	68.5824	531	551	query sequence is shorter than target: 531 - 551	1	1	1593	31	550	tr=Putative uncharacterized protein; Vitis vinifera (Grape).
Contig10047	718	F6HQ32	tr_plants	C-terminus		0	63.5593	230	950	query sequence is shorter than target: 230 - 950	-2	717	28	715	950	tr=Putative uncharacterized protein; Vitis vinifera (Grape).
Contig10054	1013	P06215	sp_plants	C-terminus		0	68.5185	258	328	Overlapping hits, possible frame ERROR between 201 and 180, query sequence is shorter than target: 258 - 328	-1	1011	239	82	324	sp=Endochitinase; Phaseolus vulgaris (Kidney bean) (French bean).
Contig10066	797	Q9STZ2	sp_plants	C-terminus		0	64.5349	191	209	query sequence is shorter than target: 191 - 209	3	3	572	30	196	sp=SelT-like protein; Arabidopsis thaliana (Mouse-ear cress).
Contig10113	601	Q851Y4	tr_plants	C-terminus		0	65.7895	36	156	query sequence is shorter than target: 36 - 156	3	3	110	113	150	tr=Putative uncharacterized protein OSJNBa0015N08.17; Oryza sativa subsp. japonica (Rice).
Contig10128	1161	Q9STP8	sp_plants	C-terminus		0	71.3178	277	354	query sequence is shorter than target: 277 - 354	-2	1158	331	98	354	sp=Acyl-CoA-binding domain-containing protein 2; Arabidopsis thaliana (Mouse-ear cress).
Contig10129	1367	O22609	sp_plants	C-terminus		0	94.1176	387	439	query sequence is shorter than target: 387 - 439	-1	1365	205	100	439	sp=Protease Do-like 1, chloroplastic; Arabidopsis thaliana (Mouse-ear cress).
Contig10160	906	Q39033	sp_plants	C-terminus		0	62.6866	289	581	query sequence is shorter than target: 289 - 581	1	1	867	314	580	sp=Phosphoinositide phospholipase C 2; Arabidopsis thaliana (Mouse-ear cress).
Contig10187	2098	Q9FID6	sp_plants	C-terminus		0	36.478	682	813	Overlapping hits, possible frame ERROR between 1393 and 1368, Unexpected stop codon in the beginning of query sequence, query sequence is shorter than target: 682 - 813	2	2	2045	435	780	sp=Probable receptor-like protein kinase At5g39020; Arabidopsis thaliana (Mouse-ear cress).
Contig10213	1423	F6HX93	tr_plants	C-terminus		0	64.6288	274	602	Unexpected stop codon in the beginning of query sequence, query sequence is shorter than target: 274 - 602	-3	1421	600	377	602	tr=Putative uncharacterized protein; Vitis vinifera (Grape).
Contig10221	1294	O48721	sp_plants	C-terminus		0	72.8395	282	321	Overlapping hits, possible frame ERROR between 579 and 579, query sequence is shorter than target: 282 - 321	-1	1292	448	66	311	sp=Uroporphyrinogen-III synthase, chloroplastic; Arabidopsis thaliana (Mouse-ear cress).
Contig10223	1852	B9SP67	tr_plants	C-terminus		0	70.3846	539	1014	Unexpected stop codon in the beginning of query sequence, query sequence is shorter than target: 539 - 1014	-3	1850	234	498	1014	tr=Putative uncharacterized protein; Ricinus communis (Castor bean).
Contig10224	2697	P46869	sp_plants	C-terminus		0	38.75	717	786	query sequence is shorter than target: 717 - 786	-1	2695	545	68	382	sp=Kinesin-like protein FLA10; Chlamydomonas reinhardtii (Chlamydomonas smithii).
Contig10229	3222	Q9ZSM8	sp_plants	C-terminus		0	53.719	946	856	Separated hits, possible frame ERROR between 2158 and 2505, query sequence is longer than target: 946 - 856	2	2	2837	87	856	sp=Histone-lysine N-methyltransferase EZA1; Arabidopsis thaliana (Mouse-ear cress).
Contig10236	1049	Q39008	sp_plants	C-terminus		0	72.5191	335	608	query sequence is shorter than target: 335 - 608	2	2	1003	330	591	sp=Mitogen-activated protein kinase kinase kinase 1; Arabidopsis thaliana (Mouse-ear cress).
Contig10239	2392	Q9ZVM9	sp_plants	C-terminus		0	63.2124	641	572	query sequence is longer than target: 641 - 572	-1	2390	468	58	443	sp=Probable serine/threonine-protein kinase At1g54610; Arabidopsis thaliana (Mouse-ear cress).
Contig10241	3005	Q9SHF3	sp_plants	C-terminus		0	50.8824	880	1014	Overlapping hits, possible frame ERROR between 1022 and 1019, query sequence is shorter than target: 880 - 1014	-3	3001	366	138	1014	sp=Protein argonaute 2; Arabidopsis thaliana (Mouse-ear cress).
Contig10243	1174	B9IFA5	tr_plants	C-terminus		0	70.6061	346	538	query sequence is shorter than target: 346 - 538	3	3	1040	208	537	tr=Predicted protein; subsp. trichocarpa).
Contig10248	1963	Q9LXA8	sp_plants	C-terminus		0	56.7809	650	792	query sequence is shorter than target: 650 - 792	2	2	1948	124	790	sp=Probable beta-D-xylosidase 6; Arabidopsis thaliana (Mouse-ear cress).
Contig10255	997	B9HAX3	tr_plants	C-terminus		0	52.7897	269	271		1	1	807	77	271	tr=Predicted protein; subsp. trichocarpa).
Contig10256	955	Q9FH50	sp_plants	C-terminus		0	59.542	247	402	Unexpected stop codon in the beginning of query sequence, query sequence is shorter than target: 247 - 402	2	2	739	271	401	sp=APO protein 3, mitochondrial; Arabidopsis thaliana (Mouse-ear cress).
Contig10265	1450	Q8LPL5	sp_plants	C-terminus		0	85.5172	454	481	query sequence is shorter than target: 454 - 481	3	3	1361	47	481	sp=Protein FIZZY-RELATED 3; Arabidopsis thaliana (Mouse-ear cress).
Contig10268	866	B9R895	tr_plants	C-terminus		0	70.073	173	273	query sequence is shorter than target: 173 - 273	3	3	521	133	269	tr=Putative uncharacterized protein; Ricinus communis (Castor bean).
Contig10278	1493	D7TPH6	tr_plants	C-terminus		0	43.3526	397	447	Overlapping hits, possible frame ERROR between 987 and 963, query sequence is shorter than target: 397 - 447	1	1	1190	78	447	tr=Putative uncharacterized protein; Vitis vinifera (Grape).
Contig10281	1429	Q8RWC5	sp_plants	C-terminus		0	82.1429	392	445	query sequence is shorter than target: 392 - 445	1	1	1176	62	445	sp=Fasciclin-like arabinogalactan protein 16; Arabidopsis thaliana (Mouse-ear cress).
Contig10287	2664	Q9M350	sp_plants	C-terminus		0	20.7547	675	745	query sequence is shorter than target: 675 - 745	2	2	2023	487	734	sp=Gamma-tubulin complex component 4 homolog; Arabidopsis thaliana (Mouse-ear cress).
Contig10297	1140	K4BNB5	tr_plants	C-terminus		0	81.6667	252	280	query sequence is shorter than target: 252 - 280	2	2	757	39	278	tr=Uncharacterized protein; Solanum lycopersicum (Tomato) (Lycopersicon esculentum).
Contig10301	760	F6H1R4	tr_plants	C-terminus		0	81.6092	181	243	query sequence is shorter than target: 181 - 243	2	2	544	73	243	tr=Putative uncharacterized protein; Vitis vinifera (Grape).
Contig10302	918	A5BGW4	tr_plants	C-terminus		0	73.2218	266	330	query sequence is shorter than target: 266 - 330	-3	916	119	93	330	tr=Putative uncharacterized protein; Vitis vinifera (Grape).
Contig10305	1434	E5GC21	tr_plants	C-terminus		0	45.7143	459	523	Overlapping hits, possible frame ERROR between 832 and 822, query sequence is shorter than target: 459 - 523	2	2	1376	165	516	tr=Putative uncharacterized protein; Cucumis melo subsp. melo.
Contig10306	2369	Q9C5E7	sp_plants	C-terminus		0	57.5663	731	861	Unexpected stop codon in the beginning of query sequence, query sequence is shorter than target: 731 - 861	3	3	2192	271	856	sp=Pumilio homolog 6, chloroplastic; Arabidopsis thaliana (Mouse-ear cress).
Contig10323	1193	B9SG94	tr_plants	C-terminus		0	55.5911	313	670	query sequence is shorter than target: 313 - 670	-1	1193	255	351	657	tr=Putative uncharacterized protein; Ricinus communis (Castor bean).
Contig10327	788	Q84K34	sp_plants	C-terminus		0	31.016	241	349	query sequence is shorter than target: 241 - 349	2	2	721	155	339	sp=E3 ubiquitin-protein ligase SINA-like 10; Arabidopsis thaliana (Mouse-ear cress).
Contig10339	2742	F6HGI3	tr_plants	C-terminus		0	74.5098	837	714	Separated hits, possible frame ERROR between 296 and 406, query sequence is longer than target: 837 - 714	-3	2738	230	126	701	tr=Putative uncharacterized protein; Vitis vinifera (Grape).
Contig10340	818	Q9SIT7	sp_plants	C-terminus		0	46.988	185	697	query sequence is shorter than target: 185 - 697	1	1	555	499	664	sp=Pentatricopeptide repeat-containing protein At2g13600; Arabidopsis thaliana (Mouse-ear cress).
Contig10342	3376	F6H9I2	tr_plants	C-terminus		0	62.4413	1096	2864	Separated hits, possible frame ERROR between 645 and 650, query sequence is shorter than target: 1096 - 2864	-1	3374	89	1467	2864	tr=Putative uncharacterized protein; Vitis vinifera (Grape).
Contig10350	655	D7LUQ1	tr_plants	C-terminus		0	53.0864	181	436	Unexpected stop codon in the beginning of query sequence, query sequence is shorter than target: 181 - 436	-2	654	112	353	433	tr=Putative uncharacterized protein; Arabidopsis lyrata subsp. lyrata (Lyre-leaved rock-cress).
Contig10351	1569	Q8GTR4	sp_plants	C-terminus		0	75.3623	463	965	Unexpected stop codon in the beginning of query sequence, query sequence is shorter than target: 463 - 965	-2	1566	181	757	963	sp=Pullulanase 1, chloroplastic; Arabidopsis thaliana (Mouse-ear cress).
Contig10354	1141	Q9LND7	sp_plants	C-terminus		0	33.1034	285	436	Unexpected stop codon in the beginning of query sequence, query sequence is shorter than target: 285 - 436	-1	1139	285	293	431	sp=F-box protein SKIP16; Arabidopsis thaliana (Mouse-ear cress).
Contig10361	1234	I1KWB4	tr_plants	C-terminus		0	67.3077	318	413	query sequence is shorter than target: 318 - 413	2	2	955	105	407	tr=Uncharacterized protein; Glycine max (Soybean) (Glycine hispida).
Contig10364	2425	Q9FJL0	sp_plants	C-terminus		0	71.028	765	1241	Overlapping hits, possible frame ERROR between 323 and 314, and possible frame ERROR between 1462 and 1495, query sequence is shorter than target: 765 - 1241	3	3	2295	481	1238	sp=Structural maintenance of chromosomes protein 4; Arabidopsis thaliana (Mouse-ear cress).
Contig10369	797	Q9ATY5	sp_plants	C-terminus		0	30.0412	260	1479	query sequence is shorter than target: 260 - 1479	-3	793	17	1311	1478	sp=DNA repair protein UVH3; Arabidopsis thaliana (Mouse-ear cress).
Contig10371	2115	Q9TLX6	sp_plants	C-terminus		0	28.022	579	465	query sequence is longer than target: 579 - 465	1	1	1737	189	338	sp=Probable tRNA modification GTPase mnmE; Cyanidium caldarium. Plastid; Chloroplast.
Contig10372	731	I1K130	tr_plants	C-terminus		0	40.9091	78	168	query sequence is shorter than target: 78 - 168	-2	730	497	78	165	tr=Uncharacterized protein; Glycine max (Soybean) (Glycine hispida).
Contig10375	1084	D7U7X6	tr_plants	C-terminus		0	68.3333	330	388	Separated hits, possible frame ERROR between 180 and 192, query sequence is shorter than target: 330 - 388	1	1	989	61	388	tr=Putative uncharacterized protein; Vitis vinifera (Grape).
Contig10386	690	I3SZV0	tr_plants	C-terminus		0	89.5028	182	290	query sequence is shorter than target: 182 - 290	1	1	546	110	290	tr=Uncharacterized protein; Lotus japonicus (Lotus corniculatus var. japonicus).
Contig10387	543	B9RKC1	tr_plants	C-terminus		0	56.25	116	1155	query sequence is shorter than target: 116 - 1155	3	3	350	1076	1154	tr=Putative uncharacterized protein; Ricinus communis (Castor bean).
Contig10389	1212	Q9FNI6	sp_plants	C-terminus		0	91.6031	164	1029	Unexpected stop codon in the beginning of query sequence, query sequence is shorter than target: 164 - 1029	-2	1209	721	899	1029	sp=Putative SWI/SNF-related matrix-associated actin-dependent regulator of chromatin subfamily A member 3-like 2; Arabidopsis thaliana (Mouse-ear cress).
Contig10393	963	F6HLU1	tr_plants	C-terminus		0	75.3333	311	352	query sequence is shorter than target: 311 - 352	-1	963	31	47	346	tr=Putative uncharacterized protein; Vitis vinifera (Grape).
Contig10394	1389	B9IAX9	tr_plants	C-terminus		0	76.0684	352	413	query sequence is shorter than target: 352 - 413	-2	1388	333	64	413	tr=Predicted protein; subsp. trichocarpa).
Contig10402	1118	Q9ZVN2	sp_plants	C-terminus		0	63.1579	351	704	Unexpected stop codon in the beginning of query sequence, query sequence is shorter than target: 351 - 704	-1	1116	64	422	704	sp=Acyltransferase-like protein At1g54570, chloroplastic; Arabidopsis thaliana (Mouse-ear cress).
Contig10405	855	Q8GYB1	sp_plants	C-terminus		0	59.8326	244	285	query sequence is shorter than target: 244 - 285	-2	852	124	42	280	sp=Nudix hydrolase 15, mitochondrial; Arabidopsis thaliana (Mouse-ear cress).
Contig10412	609	O48652	sp_plants	C-terminus		0	72.5664	127	556	query sequence is shorter than target: 127 - 556	1	1	381	436	548	sp=(6-4)DNA photolyase; Arabidopsis thaliana (Mouse-ear cress).
Contig10419	648	B9I8I5	tr_plants	C-terminus		0	58.0357	110	160	query sequence is shorter than target: 110 - 160	1	1	330	49	160	tr=Predicted protein; subsp. trichocarpa).
Contig10456	2199	Q9SL76	sp_plants	C-terminus		0	67.6609	635	1094	query sequence is shorter than target: 635 - 1094	1	1	1905	458	1094	sp=Protein phosphatase 2C and cyclic nucleotide-binding/kinase domain-containing protein; Arabidopsis thaliana (Mouse-ear cress).
Contig10458	947	P35684	sp_plants	C-terminus		0	62.4088	303	389	query sequence is shorter than target: 303 - 389	-1	945	37	121	388	sp=60S ribosomal protein L3; Oryza sativa subsp. japonica (Rice).
Contig10461	574	D7UBE1	tr_plants	C-terminus		0	67	104	290	query sequence is shorter than target: 104 - 290	1	1	312	192	290	tr=Putative uncharacterized protein; Vitis vinifera (Grape).
Contig10465	770	D7SNI5	tr_plants	C-terminus		0	66.6667	171	413	Separated hits, possible frame ERROR between 124 and 129, query sequence is shorter than target: 171 - 413	2	2	512	246	413	tr=Putative uncharacterized protein; Vitis vinifera (Grape).
Contig10478	336	O24473	sp_plants	C-terminus		0	58.5366	106	270	Overlapping hits, possible frame ERROR between 128 and 118, Unexpected stop codon in the beginning of query sequence, query sequence is shorter than target: 106 - 270	3	3	318	179	268	sp=Eukaryotic translation initiation factor 2 subunit beta; Triticum aestivum (Wheat).
Contig10483	1230	F6HN52	tr_plants	C-terminus		0	79.7015	346	422	query sequence is shorter than target: 346 - 422	-2	1229	192	76	410	tr=Putative uncharacterized protein; Vitis vinifera (Grape).
Contig10490	1505	F6GYE9	tr_plants	C-terminus		0	85.9551	396	494	Unexpected stop codon in the beginning of query sequence, query sequence is shorter than target: 396 - 494	3	3	1190	128	483	tr=Putative uncharacterized protein; Vitis vinifera (Grape).
Contig10496	638	F6HVD4	tr_plants	C-terminus		0	89.8734	87	319	query sequence is shorter than target: 87 - 319	1	1	261	241	319	tr=Putative uncharacterized protein; Vitis vinifera (Grape).
Contig10499	930	B9S307	tr_plants	C-terminus		0	49.0099	213	883	Unexpected stop codon in the beginning of query sequence, query sequence is shorter than target: 213 - 883	1	1	639	683	883	tr=Putative uncharacterized protein; Ricinus communis (Castor bean).
Contig10501	797	O80536	sp_plants	C-terminus		0	61.4035	195	524	query sequence is shorter than target: 195 - 524	-2	794	213	363	419	sp=Transcription factor PIF3; Arabidopsis thaliana (Mouse-ear cress).
Contig10512	1007	B9IPM2	tr_plants	C-terminus		0	65.3846	183	530	query sequence is shorter than target: 183 - 530	-3	1005	457	360	530	tr=Predicted protein; subsp. trichocarpa).
Contig10514	706	Q9FVQ0	sp_plants	C-terminus		0	53.6	132	383	query sequence is shorter than target: 132 - 383	-1	704	309	255	379	sp=Flavin-containing monooxygenase YUCCA10; Arabidopsis thaliana (Mouse-ear cress).
Contig10532	1805	O22397-2	sp_plants	C-terminus		0	79.661	548	696	Overlapping hits, possible frame ERROR between 531 and 527, query sequence is shorter than target: 548 - 696	-1	1803	162	197	696	Isoform 2 of Potassium transporter 1 OS=Arabidopsis thaliana GN=POT1
Contig10535	639	I1K3T7	tr_plants	C-terminus		0	80.7339	125	451	Unexpected stop codon in the beginning of query sequence, query sequence is shorter than target: 125 - 451	2	2	376	343	451	tr=Uncharacterized protein; Glycine max (Soybean) (Glycine hispida).
Contig10550	2259	Q8W486	sp_plants	C-terminus		0	33	611	519	query sequence is longer than target: 611 - 519	3	3	1832	87	368	sp=DUF246 domain-containing protein At1g04910; Arabidopsis thaliana (Mouse-ear cress).
Contig10562	1253	F6GSY9	tr_plants	C-terminus		0	62.9073	412	643	Unexpected stop codon in the beginning of query sequence, query sequence is shorter than target: 412 - 643	-3	1251	16	245	643	tr=Putative uncharacterized protein; Vitis vinifera (Grape).
Contig10573	654	F6I3N1	tr_plants	C-terminus		0	70	72	463	Unexpected stop codon in the beginning of query sequence, query sequence is shorter than target: 72 - 463	-2	653	438	416	455	tr=Putative uncharacterized protein; Vitis vinifera (Grape).
Contig10580	1163	Q9FH50	sp_plants	C-terminus		0	79.4118	104	402	Unexpected stop codon in the beginning of query sequence, query sequence is shorter than target: 104 - 402	-1	1161	850	301	402	sp=APO protein 3, mitochondrial; Arabidopsis thaliana (Mouse-ear cress).
Contig10582	2660	B9RMA3	tr_plants	C-terminus		0	60.2041	803	1590	query sequence is shorter than target: 803 - 1590	3	3	2411	926	1590	tr=Putative uncharacterized protein; Ricinus communis (Castor bean).
Contig10584	939	Q653H7	sp_plants	C-terminus		0	55.6	248	700	query sequence is shorter than target: 248 - 700	2	2	742	461	700	sp=Auxin response factor 18; Oryza sativa subsp. japonica (Rice).
Contig10585	1089	Q9SXY0	sp_plants	C-terminus		0	57.4163	219	815	query sequence is shorter than target: 219 - 815	3	3	656	604	804	sp=Chromatin assembly factor 1 subunit FAS1; Arabidopsis thaliana (Mouse-ear cress).
Contig10586	1095	Q9C9I3	sp_plants	C-terminus		0	35.865	298	689	query sequence is shorter than target: 298 - 689	-1	1093	200	296	688	sp=Pentatricopeptide repeat-containing protein At1g71460, chloroplastic; Arabidopsis thaliana (Mouse-ear cress).
Contig10600	578	B9SL19	tr_plants	C-terminus		0	69.4915	63	890	query sequence is shorter than target: 63 - 890	2	2	190	832	890	tr=Putative uncharacterized protein; Ricinus communis (Castor bean).
Contig10606	513	B9HZK1	tr_plants	C-terminus		0	44.7761	90	420	query sequence is shorter than target: 90 - 420	2	2	271	337	400	tr=Predicted protein; subsp. trichocarpa).
Contig10618	777	Q9FJV5	sp_plants	C-terminus		0	53.0233	215	276	query sequence is shorter than target: 215 - 276	2	2	643	81	276	sp=Probable transcription factor KAN4; Arabidopsis thaliana (Mouse-ear cress).
Contig10626	958	Q67XL4	sp_plants	C-terminus		0	48.7952	310	444	query sequence is shorter than target: 310 - 444	1	1	930	145	310	sp=Uncharacterized CRM domain-containing protein At3g25440, chloroplastic; Arabidopsis thaliana (Mouse-ear cress).
Contig10634	1674	Q9MB58	sp_plants	C-terminus		0	82.0841	550	744	query sequence is shorter than target: 550 - 744	-2	1671	25	202	744	sp=6-phosphofructo-2-kinase/fructose-2,6-bisphosphatase; Arabidopsis thaliana (Mouse-ear cress).
Contig10637	742	Q9MAH1	sp_plants	C-terminus		0	47.9675	135	699	Unexpected stop codon in the beginning of query sequence, query sequence is shorter than target: 135 - 699	1	1	405	576	698	sp=TPR repeat-containing thioredoxin TTL1; Arabidopsis thaliana (Mouse-ear cress).
Contig10639	1037	B9MYJ3	tr_plants	C-terminus		0	77.7003	302	518	query sequence is shorter than target: 302 - 518	-3	1035	130	232	518	tr=Predicted protein; subsp. trichocarpa).
Contig10643	660	F6H437	tr_plants	C-terminus		0	56.4103	163	560	Unexpected stop codon in the beginning of query sequence, query sequence is shorter than target: 163 - 560	1	1	489	483	557	tr=Putative uncharacterized protein; Vitis vinifera (Grape).
Contig10645	852	O80433	sp_plants	C-terminus		0	67.4157	281	472	query sequence is shorter than target: 281 - 472	-3	848	9	207	471	sp=Citrate synthase, mitochondrial; Daucus carota (Carrot).
Contig10661	1334	C5H8J1	sp_plants	C-terminus		0	69.2308	348	551	query sequence is shorter than target: 348 - 551	1	1	1044	250	544	sp=Crossover junction endonuclease EME1B; Arabidopsis thaliana (Mouse-ear cress).
Contig10666	1562	Q8VYT5	sp_plants	C-terminus		0	64.25	421	476	query sequence is shorter than target: 421 - 476	3	3	1262	65	462	sp=F-box protein At5g07670; Arabidopsis thaliana (Mouse-ear cress).
Contig10674	889	Q9FUY2	sp_plants	C-terminus		0	54.6341	229	931	query sequence is shorter than target: 229 - 931	-3	885	202	728	931	sp=Transcriptional corepressor LEUNIG; Arabidopsis thaliana (Mouse-ear cress).
Contig10694	319	Q15GI3	sp_plants	C-terminus		0	58.3333	87	323	query sequence is shorter than target: 87 - 323	-1	317	57	238	309	sp=Isoeugenol synthase 1; Petunia hybrida (Petunia).
Contig10698	1643	Q9SVV6	sp_plants	C-terminus		0	63.4518	394	436	query sequence is shorter than target: 394 - 436	-3	1639	461	38	431	sp=Two-pore potassium channel 3; Arabidopsis thaliana (Mouse-ear cress).
Contig10704	2965	F6HDX4	tr_plants	C-terminus		0	82.8829	925	1676	Overlapping hits, possible frame ERROR between 335 and 329, query sequence is shorter than target: 925 - 1676	3	3	2777	753	1676	tr=Putative uncharacterized protein; Vitis vinifera (Grape).
Contig10706	1131	D7U574	tr_plants	C-terminus		0	81.962	317	625	query sequence is shorter than target: 317 - 625	-1	1131	181	310	625	tr=Putative uncharacterized protein; Vitis vinifera (Grape).
Contig10708	1352	D7TXH2	tr_plants	C-terminus		0	74.7748	346	407	query sequence is shorter than target: 346 - 407	-3	1350	313	75	407	tr=Putative uncharacterized protein; Vitis vinifera (Grape).
Contig10711	1567	D7U5L6	tr_plants	C-terminus		0	76.6917	375	413	Separated hits, possible frame ERROR between 820 and 837, query sequence is shorter than target: 375 - 413	-2	1564	442	38	407	tr=Putative uncharacterized protein; Vitis vinifera (Grape).
Contig10733	972	I1JWZ9	tr_plants	C-terminus		0	58.4665	306	557	query sequence is shorter than target: 306 - 557	1	1	918	246	557	tr=Uncharacterized protein; Glycine max (Soybean) (Glycine hispida).
Contig10735	383	Q8W110	sp_plants	C-terminus		0	85.1852	47	699	Unexpected stop codon in the beginning of query sequence, query sequence is shorter than target: 47 - 699	-1	381	241	673	699	sp=Ferric reduction oxidase 4; Arabidopsis thaliana (Mouse-ear cress).
Contig10737	1651	Q9XE58	sp_plants	C-terminus		0	53.6017	499	769	query sequence is shorter than target: 499 - 769	-3	1647	154	302	767	sp=Scarecrow-like protein 14; Arabidopsis thaliana (Mouse-ear cress).
Contig10739	1486	Q9SGA8	sp_plants	C-terminus		0	46.5596	425	464	query sequence is shorter than target: 425 - 464	-3	1482	211	36	461	sp=UDP-glycosyltransferase 83A1; Arabidopsis thaliana (Mouse-ear cress).
Contig10744	359	Q3E936	sp_plants	C-terminus		0	76.6667	99	341	query sequence is shorter than target: 99 - 341	-1	357	61	312	341	sp=Probable membrane-associated kinase regulator 1; Arabidopsis thaliana (Mouse-ear cress).
Contig10745	2327	Q0WM29	sp_plants	C-terminus		0	71.6578	731	607	query sequence is longer than target: 731 - 607	1	1	2193	234	606	sp=Methylmalonate-semialdehyde dehydrogenase [acylating], mitochondrial; Arabidopsis thaliana (Mouse-ear cress).
Contig10756	697	I1NAY4	tr_plants	C-terminus		0	52.8302	181	320	Unexpected stop codon in the beginning of query sequence, query sequence is shorter than target: 181 - 320	1	1	543	164	320	tr=Uncharacterized protein; Glycine max (Soybean) (Glycine hispida).
Contig10761	931	Q8L6Y3	sp_plants	C-terminus		0	57.7206	272	593	query sequence is shorter than target: 272 - 593	1	1	816	306	577	sp=Pentatricopeptide repeat-containing protein At5g24830; Arabidopsis thaliana (Mouse-ear cress).
Contig10763	1023	Q9SIA3	sp_plants	C-terminus		0	46.383	239	476	query sequence is shorter than target: 239 - 476	1	1	717	227	461	sp=MATE efflux family protein 6; Arabidopsis thaliana (Mouse-ear cress).
Contig10765	2791	O81108	sp_plants	C-terminus		0	27.5926	743	1014	Unexpected stop codon in the beginning of query sequence, query sequence is shorter than target: 743 - 1014	2	2	2227	411	933	sp=Calcium-transporting ATPase 2, plasma membrane-type; Arabidopsis thaliana (Mouse-ear cress).
Contig10766	1045	Q8RXY0	sp_plants	C-terminus		0	75.1131	235	376	Unexpected stop codon in the beginning of query sequence, query sequence is shorter than target: 235 - 376	-2	1042	341	154	374	sp=Probable inactive protein kinase At3g63330; Arabidopsis thaliana (Mouse-ear cress).
Contig10778	270	I1MEU6	tr_plants	C-terminus		0	80.4348	83	110	Unexpected stop codon in the beginning of query sequence, query sequence is shorter than target: 83 - 110	2	2	250	49	94	tr=Uncharacterized protein; Glycine max (Soybean) (Glycine hispida).
Contig10784	812	K4CZP9	tr_plants	C-terminus		0	77.7174	186	229	query sequence is shorter than target: 186 - 229	3	3	560	46	229	tr=Uncharacterized protein; Solanum lycopersicum (Tomato) (Lycopersicon esculentum).
Contig10791	876	O24617	sp_plants	C-terminus		0	78.6822	259	937	query sequence is shorter than target: 259 - 937	-2	873	100	685	937	sp=DNA mismatch repair protein MSH2; Arabidopsis thaliana (Mouse-ear cress).
Contig10792	1153	Q3S4A7	sp_plants	C-terminus		0	48.6486	318	922	query sequence is shorter than target: 318 - 922	3	3	953	511	921	sp=Histidine kinase 5; Arabidopsis thaliana (Mouse-ear cress).
Contig10793	548	Q9SAH3	sp_plants	C-terminus		0	78.2609	179	692	query sequence is shorter than target: 179 - 692	-1	546	10	507	667	sp=Putative receptor-like protein kinase At1g80870; Arabidopsis thaliana (Mouse-ear cress).
Contig10797	1504	Q0WN01	sp_plants	C-terminus		0	61.9883	187	741	query sequence is shorter than target: 187 - 741	-2	1501	944	557	726	sp=Pentatricopeptide repeat-containing protein At3g58590; Arabidopsis thaliana (Mouse-ear cress).
Contig10853	946	O64682	sp_plants	C-terminus		0	75.6614	290	438	Separated hits, possible frame ERROR between 584 and 610, query sequence is shorter than target: 290 - 438	3	3	870	169	411	sp=Protein kinase PINOID; Arabidopsis thaliana (Mouse-ear cress).
Contig10859	425	D7UD32	tr_plants	C-terminus		0	67.2	137	1052	query sequence is shorter than target: 137 - 1052	1	1	411	922	1046	tr=Putative uncharacterized protein; Vitis vinifera (Grape).
Contig10863	877	Q8GYA4-2	sp_plants	C-terminus		0	62.1622	224	658	Unexpected stop codon in the beginning of query sequence, query sequence is shorter than target: 224 - 658	3	3	671	438	658	Isoform 2 of Cysteine-rich receptor-like protein kinase 10 OS=Arabidopsis thaliana GN=CRK10
Contig10876	1032	D7T1R7	tr_plants	C-terminus		0	91.25	93	288	Unexpected stop codon in the beginning of query sequence, query sequence is shorter than target: 93 - 288	-2	1031	753	209	288	tr=Putative uncharacterized protein; Vitis vinifera (Grape).
Contig10877	714	Q9XI23	sp_plants	C-terminus		0	62.6866	148	683	query sequence is shorter than target: 148 - 683	3	3	443	533	660	sp=Boron transporter 4; Arabidopsis thaliana (Mouse-ear cress).
Contig10882	978	P42777	sp_plants	C-terminus		0	51.7442	193	270	query sequence is shorter than target: 193 - 270	-1	976	398	79	246	sp=G-box-binding factor 4; Arabidopsis thaliana (Mouse-ear cress).
Contig10883	1292	O22780	sp_plants	C-terminus		0	61.2536	362	538	query sequence is shorter than target: 362 - 538	-1	1290	205	190	538	sp=Probable folate-biopterin transporter 9, chloroplastic; Arabidopsis thaliana (Mouse-ear cress).
Contig10885	1027	B9HLR0	tr_plants	C-terminus		0	81.8182	107	552	Overlapping hits, possible frame ERROR between 99 and 96, query sequence is shorter than target: 107 - 552	-1	1026	707	455	551	tr=Predicted protein; subsp. trichocarpa).
Contig10891	1058	Q9FFN1	sp_plants	C-terminus		0	64.2066	271	896	query sequence is shorter than target: 271 - 896	1	1	813	626	896	sp=Pentatricopeptide repeat-containing protein At5g03800; Arabidopsis thaliana (Mouse-ear cress).
Contig10895	3009	Q08435	sp_plants	C-terminus		0	90.3471	921	957	query sequence is shorter than target: 921 - 957	-3	3005	246	36	957	sp=Plasma membrane ATPase 1; Nicotiana plumbaginifolia (Leadwort-leaved tobacco) (Tex-Mex tobacco).
Contig10908	599	Q9LYZ9	sp_plants	C-terminus		0	68.4932	75	819	query sequence is shorter than target: 75 - 819	-1	597	373	746	818	sp=Pentatricopeptide repeat-containing protein At5g02860; Arabidopsis thaliana (Mouse-ear cress).
Contig10910	745	Q9SMP0	sp_plants	C-terminus		0	91.2162	177	234	query sequence is shorter than target: 177 - 234	-3	741	214	66	208	sp=Nuclear transcription factor Y subunit C-1; Arabidopsis thaliana (Mouse-ear cress).
Contig10915	636	B9ST01	tr_plants	C-terminus		0	71.1443	205	240	query sequence is shorter than target: 205 - 240	3	3	617	40	240	tr=Putative uncharacterized protein; Ricinus communis (Castor bean).
Contig10917	580	K4B6C4	tr_plants	C-terminus		0	77.9528	129	270	query sequence is shorter than target: 129 - 270	2	2	388	145	269	tr=Uncharacterized protein; Solanum lycopersicum (Tomato) (Lycopersicon esculentum).
Contig10924	771	A5BXF4	tr_plants	C-terminus		0	87.6238	203	794	query sequence is shorter than target: 203 - 794	3	3	611	593	794	tr=Putative uncharacterized protein; Vitis vinifera (Grape).
Contig10941	478	Q8GY89	sp_plants	C-terminus		0	85.2273	89	125	query sequence is shorter than target: 89 - 125	-2	475	212	38	125	sp=Sulfiredoxin, chloroplastic/mitochondrial; Arabidopsis thaliana (Mouse-ear cress).
Contig10956	1365	Q9FIY7	sp_plants	C-terminus		0	28.0702	332	1277	query sequence is shorter than target: 332 - 1277	-1	1363	368	1040	1276	sp=Putative SWI/SNF-related matrix-associated actin-dependent regulator of chromatin subfamily A member 3-like 3; Arabidopsis thaliana (Mouse-ear cress).
Contig10964	398	G7JW75	tr_plants	C-terminus		0	61.5385	100	289	query sequence is shorter than target: 100 - 289	1	1	300	215	284	tr=Putative uncharacterized protein; Medicago truncatula (Barrel medic) (Medicago tribuloides).
Contig10965	755	B9S593	tr_plants	C-terminus		0	81.8182	155	331	query sequence is shorter than target: 155 - 331	3	3	467	178	331	tr=Putative uncharacterized protein; Ricinus communis (Castor bean).
Contig10972	1205	Q9C8J6	sp_plants	C-terminus		0	75.4286	389	527	Unexpected stop codon in the beginning of query sequence, query sequence is shorter than target: 389 - 527	-3	1201	38	175	521	sp=Phospholipase A1-Igamma3, chloroplastic; Arabidopsis thaliana (Mouse-ear cress).
Contig10974	1704	E0CU57	tr_plants	C-terminus		0	53.5581	503	568	query sequence is shorter than target: 503 - 568	-3	1702	194	41	566	tr=Putative uncharacterized protein; Vitis vinifera (Grape).
Contig11012	1696	I1JU93	tr_plants	C-terminus		0	61.7978	409	434	query sequence is shorter than target: 409 - 434	1	1	1227	50	390	tr=Uncharacterized protein; Glycine max (Soybean) (Glycine hispida).
Contig11021	500	K4DEE1	tr_plants	C-terminus		0	24.3243	126	258	query sequence is shorter than target: 126 - 258	3	3	380	106	253	tr=Uncharacterized protein; Solanum lycopersicum (Tomato) (Lycopersicon esculentum).
Contig11036	555	Q7XBQ9	sp_plants	C-terminus		0	40	177	970	query sequence is shorter than target: 177 - 970	-2	552	25	852	946	sp=Disease resistance protein RGA2; Solanum bulbocastanum (Wild potato).
Contig11047	732	Q9FLP6	sp_plants	C-terminus		0	86.1111	119	103		-2	729	376	24	59	sp=Small ubiquitin-related modifier 2; Arabidopsis thaliana (Mouse-ear cress).
Contig11055	880	Q9SJ04	sp_plants	C-terminus		0	58.1081	109	372	Unexpected stop codon in the beginning of query sequence, query sequence is shorter than target: 109 - 372	3	3	326	299	372	sp=F-box/kelch-repeat protein SKIP6; Arabidopsis thaliana (Mouse-ear cress).
Contig11057	844	Q3EBR6	sp_plants	C-terminus		0	71.978	204	529	query sequence is shorter than target: 204 - 529	2	2	610	324	505	sp=Phospholipase A1-Igamma2, chloroplastic; Arabidopsis thaliana (Mouse-ear cress).
Contig11062	607	Q9SY55	sp_plants	C-terminus		0	47.2393	177	998	query sequence is shorter than target: 177 - 998	1	1	531	816	975	sp=Calcium-transporting ATPase 3, endoplasmic reticulum-type; Arabidopsis thaliana (Mouse-ear cress).
Contig11064	1137	Q9SB42	sp_plants	C-terminus		0	29.0043	254	368	Unexpected stop codon in the beginning of query sequence, query sequence is shorter than target: 254 - 368	-3	1133	375	138	366	sp=Mediator-associated protein 1; Arabidopsis thaliana (Mouse-ear cress).
Contig11069	1583	A5B9Y7	tr_plants	C-terminus		0	32.9114	414	485	Warning!, query query overlaps and the target is separated, Unexpected stop codon in the beginning of query sequence, query sequence is shorter than target: 414 - 485	3	3	1240	356	477	tr=Putative uncharacterized protein; Vitis vinifera (Grape).
Contig11081	1889	Q9FME8	sp_plants	C-terminus		0	81.2825	578	729	query sequence is shorter than target: 578 - 729	1	1	1734	153	729	sp=Oligopeptide transporter 4; Arabidopsis thaliana (Mouse-ear cress).
Contig11084	1149	O65020	sp_plants	C-terminus		0	78.4689	210	951	query sequence is shorter than target: 210 - 951	-2	1146	520	738	946	sp=Ethylene-overproduction protein 1; Arabidopsis thaliana (Mouse-ear cress).
Contig11102	636	F6H5D7	tr_plants	C-terminus		0	78.3333	61	120	query sequence is shorter than target: 61 - 120	3	3	185	61	120	tr=Putative uncharacterized protein; Vitis vinifera (Grape).
Contig11121	1151	I1JF78	tr_plants	C-terminus		0	63.3758	304	320	query sequence is shorter than target: 304 - 320	3	3	914	21	320	tr=Uncharacterized protein; Glycine max (Soybean) (Glycine hispida).
Contig11141	1181	Q9ZUY1	sp_plants	C-terminus		0	56.25	279	442	Overlapping hits, possible frame ERROR between 138 and 120, and overlapping frame ERROR between 539 and 524, Unexpected stop codon in the beginning of query sequence, query sequence is shorter than target: 279 - 442	-1	1179	345	190	441	sp=Pentatricopeptide repeat-containing protein At2g27800, mitochondrial; Arabidopsis thaliana (Mouse-ear cress).
Contig11147	955	D7SIL3	tr_plants	C-terminus		0	75.5474	277	451	query sequence is shorter than target: 277 - 451	3	3	833	178	451	tr=Putative uncharacterized protein; Vitis vinifera (Grape).
Contig11152	518	O23403-3	sp_plants	C-terminus		0	77.9221	164	205	query sequence is shorter than target: 164 - 205	-2	515	27	52	205	Isoform 3 of PsbP domain-containing protein 1, chloroplastic OS=Arabidopsis thaliana GN=PPD1
Contig11156	1190	F6HND7	tr_plants	C-terminus		0	85.4331	255	393	query sequence is shorter than target: 255 - 393	-2	1189	425	140	393	tr=Putative uncharacterized protein; Vitis vinifera (Grape).
Contig11182	1238	D7TMF4	tr_plants	C-terminus		0	69.3727	279	360	query sequence is shorter than target: 279 - 360	1	1	837	96	360	tr=Putative uncharacterized protein; Vitis vinifera (Grape).
Contig11183	405	B9R8P5	tr_plants	C-terminus		0	40.2174	95	321	query sequence is shorter than target: 95 - 321	2	2	286	235	318	tr=Putative uncharacterized protein; Ricinus communis (Castor bean).
Contig11187	469	P51568	sp_plants	C-terminus		0	38.0952	132	400	query sequence is shorter than target: 132 - 400	3	3	395	319	397	sp=Serine/threonine-protein kinase AFC3; Arabidopsis thaliana (Mouse-ear cress).
Contig11191	506	Q9LXG3	sp_plants	C-terminus		0	51.6949	139	329	query sequence is shorter than target: 139 - 329	1	1	417	213	329	sp=Peroxidase 56; Arabidopsis thaliana (Mouse-ear cress).
Contig11193	785	B9SPQ3	tr_plants	C-terminus		0	79.1667	145	379	query sequence is shorter than target: 145 - 379	-3	783	349	236	379	tr=Putative uncharacterized protein; Ricinus communis (Castor bean).
Contig11203	1578	I1M3E0	tr_plants	C-terminus		0	64.2157	407	1202	query sequence is shorter than target: 407 - 1202	-1	1578	358	797	1201	tr=Uncharacterized protein; Glycine max (Soybean) (Glycine hispida).
Contig11209	1493	Q9SFX2	sp_plants	C-terminus		0	26.9972	346	811	query sequence is shorter than target: 346 - 811	3	3	1037	446	807	sp=U-box domain-containing protein 43; Arabidopsis thaliana (Mouse-ear cress).
Contig11228	1017	I1JU42	tr_plants	C-terminus		0	34	283	435	query sequence is shorter than target: 283 - 435	1	1	849	162	401	tr=Uncharacterized protein; Glycine max (Soybean) (Glycine hispida).
Contig11236	1416	P0CH30	sp_plants	C-terminus		0	44.7761	262	338	query sequence is shorter than target: 262 - 338	3	3	785	169	302	sp=E3 ubiquitin-protein ligase RING1; Gossypium hirsutum (Upland cotton) (Gossypium mexicanum).
Contig11237	512	E0CTR5	tr_plants	C-terminus		0	54.8387	107	369	query sequence is shorter than target: 107 - 369	-2	511	191	272	363	tr=Putative uncharacterized protein; Vitis vinifera (Grape).
Contig11238	1246	Q8W104	sp_plants	C-terminus		0	82.3232	361	593	Overlapping hits, possible frame ERROR between 612 and 551, query sequence is shorter than target: 361 - 593	1	1	1081	243	563	sp=F-box/LRR-repeat protein 17; Arabidopsis thaliana (Mouse-ear cress).
Contig11259	883	F6H5E9	tr_plants	C-terminus		0	60.2151	288	825	Unexpected stop codon in the beginning of query sequence, query sequence is shorter than target: 288 - 825	-2	882	19	548	825	tr=Putative uncharacterized protein; Vitis vinifera (Grape).
Contig11262	1534	A5AL12	tr_plants	C-terminus		0	88.4337	429	457	query sequence is shorter than target: 429 - 457	2	2	1288	45	457	tr=Putative uncharacterized protein; Vitis vinifera (Grape).
Contig11277	743	Q9FNN7	sp_plants	C-terminus		0	64.6789	226	511	query sequence is shorter than target: 226 - 511	3	3	677	284	501	sp=Pentatricopeptide repeat-containing protein At5g08510; Arabidopsis thaliana (Mouse-ear cress).
Contig11286	725	B9S4D4	tr_plants	C-terminus		0	41.2371	133	655	query sequence is shorter than target: 133 - 655	-3	723	325	556	652	tr=Nucleic acid binding protein, putative; Ricinus communis (Castor bean).
Contig11289	686	Q67UC7-2	sp_plants	C-terminus		0	64.3519	217	689	query sequence is shorter than target: 217 - 689	3	3	650	478	688	Isoform 2 of Probable potassium transporter 17 OS=Oryza sativa subsp. japonica GN=HAK17
Contig11301	878	Q8VZK9	sp_plants	C-terminus		0	57.1429	219	729	query sequence is shorter than target: 219 - 729	2	2	655	515	729	sp=Cellulose synthase-like protein E1; Arabidopsis thaliana (Mouse-ear cress).
Contig11311	3769	Q9LTT9	sp_plants	C-terminus		0	58.1893	1210	1340	query sequence is shorter than target: 1210 - 1340	1	1	3630	154	1340	sp=Varicose-related protein; Arabidopsis thaliana (Mouse-ear cress).
Contig11325	2088	Q9SRT3	sp_plants	C-terminus		0	72.1591	561	682	Overlapping hits, possible frame ERROR between 526 and 525, query sequence is shorter than target: 561 - 682	2	2	1682	129	682	sp=Probable xyloglucan glycosyltransferase 6; Arabidopsis thaliana (Mouse-ear cress).
Contig11339	619	Q9SL95	sp_plants	C-terminus		0	73.3728	173	456	query sequence is shorter than target: 173 - 456	3	3	518	278	445	sp=Molybdate transporter 1; Arabidopsis thaliana (Mouse-ear cress).
Contig11343	920	O64422	sp_plants	C-terminus		0	69.3694	113	406	Unexpected stop codon in the beginning of query sequence, query sequence is shorter than target: 113 - 406	-2	917	582	296	406	sp=Fructose-1,6-bisphosphatase, chloroplastic; Oryza sativa subsp. japonica (Rice).
Contig11344	999	F6H7M4	tr_plants	C-terminus		0	72.6115	328	641	query sequence is shorter than target: 328 - 641	-2	998	15	304	614	tr=Putative uncharacterized protein; Vitis vinifera (Grape).
Contig11346	696	B9T8E7	tr_plants	C-terminus		0	75.2941	138	198	Unexpected stop codon in the beginning of query sequence, query sequence is shorter than target: 138 - 198	2	2	415	108	192	tr=Monoglyceride lipase, putative; Ricinus communis (Castor bean).
Contig11348	788	D7U166	tr_plants	C-terminus		0	91.1765	145	383	Warning!, query query overlaps and the target is separated, query sequence is shorter than target: 145 - 383	3	3	433	238	383	tr=Putative uncharacterized protein; Vitis vinifera (Grape).
Contig11361	677	B9S8Q3	tr_plants	C-terminus		0	85.1351	91	917	query sequence is shorter than target: 91 - 917	1	1	273	843	916	tr=GTP-binding protein alpha subunit, gna, putative; Ricinus communis (Castor bean).
Contig11374	1045	B9N6I3	tr_plants	C-terminus		0	52.6882	224	340	Separated hits, possible frame ERROR between 404 and 496, query sequence is shorter than target: 224 - 340	3	3	672	181	340	tr=Predicted protein; subsp. trichocarpa).
Contig11375	875	I1KJ51	tr_plants	C-terminus		0	80	126	559	query sequence is shorter than target: 126 - 559	-3	873	496	435	559	tr=Uncharacterized protein; Glycine max (Soybean) (Glycine hispida).
Contig11379	671	D7U1K2	tr_plants	C-terminus		0	83.5979	194	279	query sequence is shorter than target: 194 - 279	-1	671	90	90	274	tr=Putative uncharacterized protein; Vitis vinifera (Grape).
Contig11388	971	D7TZN6	tr_plants	C-terminus		0	55.9322	271	438	Unexpected stop codon in the beginning of query sequence, query sequence is shorter than target: 271 - 438	3	3	815	379	431	tr=Putative uncharacterized protein; Vitis vinifera (Grape).
Contig11411	1697	Q9SEK2	sp_plants	C-terminus		0	72.7564	483	497	Overlapping hits, possible frame ERROR between 977 and 971,	-3	1693	249	34	494	sp=Hexokinase-1; Nicotiana tabacum (Common tobacco).
Contig11412	603	C0LGG9-2	sp_plants	C-terminus		0	54.0881	168	870	query sequence is shorter than target: 168 - 870	-2	600	100	682	838	Isoform 2 of Probable LRR receptor-like serine/threonine-protein kinase At1g53440 OS=Arabidopsis thaliana GN=At1g53440
Contig11414	2381	Q9SY74	sp_plants	C-terminus		0	80.4734	667	757	Overlapping hits, possible frame ERROR between 589 and 423, query sequence is shorter than target: 667 - 757	2	2	2000	199	447	sp=Zinc finger CCCH domain-containing protein 5; Arabidopsis thaliana (Mouse-ear cress).
Contig11417	408	Q9LQU4	sp_plants	C-terminus		0	59	101	152	query sequence is shorter than target: 101 - 152	2	2	301	53	152	sp=Protein PLANT CADMIUM RESISTANCE 2; Arabidopsis thaliana (Mouse-ear cress).
Contig11421	586	B9RF75	tr_plants	C-terminus		0	37.3626	102	330	query sequence is shorter than target: 102 - 330	-1	586	281	235	323	tr=Serine-threonine protein kinase, plant-type, putative; Ricinus communis (Castor bean).
Contig11423	2320	Q8VYZ0	sp_plants	C-terminus		0	75	697	645	query sequence is longer than target: 697 - 645	2	2	2089	135	601	sp=E3 ubiquitin-protein ligase ORTHRUS 2; Arabidopsis thaliana (Mouse-ear cress).
Contig11433	922	D7TYW5	tr_plants	C-terminus		0	57.7465	238	311	Overlapping hits, possible frame ERROR between 210 and 180, query sequence is shorter than target: 238 - 311	-1	921	209	73	311	tr=Putative uncharacterized protein; Vitis vinifera (Grape).
Contig11434	1500	F6HN82	tr_plants	C-terminus		0	70.7246	313	1205	query sequence is shorter than target: 313 - 1205	-2	1499	561	862	1205	tr=Putative uncharacterized protein; Vitis vinifera (Grape).
Contig11435	646	G7LH32	tr_plants	C-terminus		0	88.0342	134	436	query sequence is shorter than target: 134 - 436	-3	644	243	320	436	tr=Microfibrillar-associated protein; Medicago truncatula (Barrel medic) (Medicago tribuloides).
Contig11443	550	D7TZG3	tr_plants	C-terminus		0	45.6522	73	165	query sequence is shorter than target: 73 - 165	3	3	221	76	164	tr=Putative uncharacterized protein; Vitis vinifera (Grape).
Contig11446	1322	I1KBR6	tr_plants	C-terminus		0	82.2222	275	345	Separated hits, possible frame ERROR between 407 and 418, query sequence is shorter than target: 275 - 345	3	3	825	72	345	tr=Uncharacterized protein; Glycine max (Soybean) (Glycine hispida).
Contig11461	467	B9GJ76	tr_plants	C-terminus		0	78.125	96	446	Unexpected stop codon in the beginning of query sequence, query sequence is shorter than target: 96 - 446	2	2	289	382	445	tr=Predicted protein; subsp. trichocarpa).
Contig11465	1307	Q9FJD5	sp_plants	C-terminus		0	80.0475	414	577	query sequence is shorter than target: 414 - 577	2	2	1240	157	577	sp=Laccase-17; Arabidopsis thaliana (Mouse-ear cress).
Contig11470	2283	F6GXX7	tr_plants	C-terminus		0	41.844	623	884	Separated hits, possible frame ERROR between 1218 and 1397, Unexpected stop codon in the beginning of query sequence, query sequence is shorter than target: 623 - 884	1	1	1867	329	884	tr=Putative uncharacterized protein; Vitis vinifera (Grape).
Contig11474	752	D7SVD9	tr_plants	C-terminus		0	63.4831	181	1166	query sequence is shorter than target: 181 - 1166	2	2	544	980	1155	tr=Putative uncharacterized protein; Vitis vinifera (Grape).
Contig11482	1363	Q9M3B0	sp_plants	C-terminus		0	74.1093	422	598	query sequence is shorter than target: 422 - 598	-3	1359	97	183	597	sp=Probable pectinesterase/pectinesterase inhibitor 34; Arabidopsis thaliana (Mouse-ear cress).
Contig11485	1071	F6I633	tr_plants	C-terminus		0	64.5161	94	970	query sequence is shorter than target: 94 - 970	3	3	284	872	964	tr=Putative uncharacterized protein; Vitis vinifera (Grape).
Contig11508	659	O49668	sp_plants	C-terminus		0	84.058	92	214	query sequence is shorter than target: 92 - 214	-3	655	383	146	214	sp=Protein PAM68, chloroplastic; Arabidopsis thaliana (Mouse-ear cress).
Contig11510	541	Q8LK93	sp_plants	C-terminus		0	75.5814	173	603	query sequence is shorter than target: 173 - 603	1	1	519	432	603	sp=Pentatricopeptide repeat-containing protein At2g02980; Arabidopsis thaliana (Mouse-ear cress).
Contig11521	470	Q851L4	tr_plants	C-terminus		0	29.6703	150	231	query sequence is shorter than target: 150 - 231	3	3	452	141	231	tr=Putative uncharacterized protein OSJNBa0042I09.30; Oryza sativa subsp. japonica (Rice).
Contig11522	1037	Q9SEX2	sp_plants	C-terminus		0	44.5455	314	523	query sequence is shorter than target: 314 - 523	-2	1034	96	247	465	sp=Katanin p60 ATPase-containing subunit A1; Arabidopsis thaliana (Mouse-ear cress).
Contig11549	1878	B9H7R4	tr_plants	C-terminus		0	81.5574	244	420	query sequence is shorter than target: 244 - 420	-1	1878	1147	177	420	tr=Predicted protein; subsp. trichocarpa).
Contig11552	1728	F6HQ50	tr_plants	C-terminus		0	72.6054	523	665	query sequence is shorter than target: 523 - 665	3	3	1571	143	664	tr=Putative uncharacterized protein; Vitis vinifera (Grape).
Contig11563	3454	Q9ZVX1	sp_plants	C-terminus		0	66.6016	1049	1102	query sequence is shorter than target: 1049 - 1102	-3	3450	307	109	1101	sp=Probable ubiquitin-conjugating enzyme E2 23; Arabidopsis thaliana (Mouse-ear cress).
Contig11564	1774	Q2PCF1	sp_plants	C-terminus		0	84.1328	550	1461	query sequence is shorter than target: 550 - 1461	-3	1770	124	920	1461	sp=Pleiotropic drug resistance protein 2; Nicotiana plumbaginifolia (Leadwort-leaved tobacco) (Tex-Mex tobacco).
Contig11578	1267	O22609	sp_plants	C-terminus		0	52.6316	286	439	Separated hits, possible frame ERROR between 528 and 612, Unexpected stop codon in the beginning of query sequence, query sequence is shorter than target: 286 - 439	-1	1265	409	240	439	sp=Protease Do-like 1, chloroplastic; Arabidopsis thaliana (Mouse-ear cress).
Contig11585	1553	C0LGQ4	sp_plants	C-terminus		0	63.8961	386	678	query sequence is shorter than target: 386 - 678	-2	1550	396	300	678	sp=Probable LRR receptor-like serine/threonine-protein kinase MRH1; Arabidopsis thaliana (Mouse-ear cress).
Contig11590	679	P0C8Q4	sp_plants	C-terminus		0	54.3478	159	644	Overlapping hits, possible frame ERROR between 209 and 163, Unexpected stop codon in the beginning of query sequence, query sequence is shorter than target: 159 - 644	-3	675	201	511	644	sp=Uncharacterized protein At4g19900; Arabidopsis thaliana (Mouse-ear cress).
Contig11601	1229	Q9LKI7	sp_plants	C-terminus		0	61.5385	389	558	query sequence is shorter than target: 389 - 558	3	3	1166	207	556	sp=T-complex protein 1 subunit gamma; Thalassiosira weissflogii (Marine diatom).
Contig11612	2181	Q0WQF7	sp_plants	C-terminus		0	67.2326	585	637	query sequence is shorter than target: 585 - 637	2	2	1753	50	637	sp=Dihydrolipoyllysine-residue acetyltransferase component 1 of pyruvate dehydrogenase complex, mitochondrial; Arabidopsis thaliana (Mouse-ear cress).
Contig11617	472	F6HVK0	tr_plants	C-terminus		0	46.0317	120	534	query sequence is shorter than target: 120 - 534	1	1	360	463	521	tr=Putative uncharacterized protein; Vitis vinifera (Grape).
Contig11620	1362	Q53P54	sp_plants	C-terminus		0	55.5556	285	428	Overlapping hits, possible frame ERROR between 512 and 410, query sequence is shorter than target: 285 - 428	3	3	853	157	428	sp=Probable anion transporter 6; Oryza sativa subsp. japonica (Rice).
Contig11636	617	P48276	sp_plants	C-terminus		0	69.5652	101	159	query sequence is shorter than target: 101 - 159	3	3	302	100	145	sp=Uncharacterized protein ycf36; Cyanophora paradoxa. Plastid; Cyanelle.
Contig11638	1805	A4GSN8	sp_plants	C-terminus		0	39.6501	598	2093	query sequence is shorter than target: 598 - 2093	-3	1801	11	1465	1801	sp=Nuclear-pore anchor; Arabidopsis thaliana (Mouse-ear cress).
Contig11656	529	F6H430	tr_plants	C-terminus		0	68.6275	98	729	Unexpected stop codon in the beginning of query sequence, query sequence is shorter than target: 98 - 729	3	3	296	679	729	tr=Putative uncharacterized protein; Vitis vinifera (Grape).
Contig11660	923	B9RR01	tr_plants	C-terminus		0	72.4138	164	425	query sequence is shorter than target: 164 - 425	2	2	493	315	425	tr=Putative uncharacterized protein; Ricinus communis (Castor bean).
Contig11672	1055	Q9FNL2	sp_plants	C-terminus		0	61.5	209	472	query sequence is shorter than target: 209 - 472	-2	1052	429	272	470	sp=Pentatricopeptide repeat-containing protein At5g46100; Arabidopsis thaliana (Mouse-ear cress).
Contig11891	1453	Q9SGP2	sp_plants	C-terminus		0	74.3396	276	996	query sequence is shorter than target: 276 - 996	2	2	826	732	996	sp=Receptor-like protein kinase HSL1; Arabidopsis thaliana (Mouse-ear cress).
Contig11897	965	Q9M0Y3	sp_plants	C-terminus		0	68.0272	305	418	Overlapping hits, possible frame ERROR between 441 and 416, and overlapping frame ERROR between 577 and 564, query sequence is shorter than target: 305 - 418	1	1	914	117	414	sp=Equilibrative nucleotide transporter 3; Arabidopsis thaliana (Mouse-ear cress).
Contig11902	757	Q38953	sp_plants	C-terminus		0	82.6667	166	1168	Unexpected stop codon in the beginning of query sequence, query sequence is shorter than target: 166 - 1168	3	3	497	1094	1168	sp=Probable pre-mRNA-splicing factor ATP-dependent RNA helicase; Arabidopsis thaliana (Mouse-ear cress).
Contig11908	2478	Q7X8C5	sp_plants	C-terminus		0	53	746	748	Separated hits, possible frame ERROR between 1239 and 1241, Unexpected stop codon in the beginning of query sequence,	1	1	2236	345	692	sp=Wall-associated receptor kinase-like 2; Arabidopsis thaliana (Mouse-ear cress).
Contig11909	2829	P98204	sp_plants	C-terminus		0	58.5271	790	1158	query sequence is shorter than target: 790 - 1158	-3	2825	459	392	1136	sp=Phospholipid-transporting ATPase 1; Arabidopsis thaliana (Mouse-ear cress).
Contig11915	1479	Q3E911	sp_plants	C-terminus		0	67.9487	333	491	query sequence is shorter than target: 333 - 491	-2	1476	481	180	491	sp=Pentatricopeptide repeat-containing protein At5g27460; Arabidopsis thaliana (Mouse-ear cress).
Contig11916	2011	P51567	sp_plants	C-terminus		0	40.458	525	427	Unexpected stop codon in the beginning of query sequence, query sequence is longer than target: 525 - 427	1	1	1575	124	247	sp=Serine/threonine-protein kinase AFC2; Arabidopsis thaliana (Mouse-ear cress).
Contig11918	3341	Q8LPR9	sp_plants	C-terminus		0	70.3625	995	1016	query sequence is shorter than target: 995 - 1016	-2	3338	357	72	1002	sp=Protein TIC110, chloroplastic; Arabidopsis thaliana (Mouse-ear cress).
Contig11924	489	I1LX17	tr_plants	C-terminus		0	64.1026	156	437	Overlapping hits, possible frame ERROR between 127 and 118, query sequence is shorter than target: 156 - 437	-2	487	21	269	419	tr=Uncharacterized protein; Glycine max (Soybean) (Glycine hispida).
Contig11956	627	B9FSC8	sp_plants	C-terminus		0	50.9434	202	367	query sequence is shorter than target: 202 - 367	-3	623	21	101	363	sp=Putative 12-oxophytodienoate reductase 11; Oryza sativa subsp. japonica (Rice).
Contig11962	452	G7JRA6	tr_plants	C-terminus		0	81.9672	114	192	Unexpected stop codon in the beginning of query sequence, query sequence is shorter than target: 114 - 192	2	2	343	114	174	tr=Putative uncharacterized protein; Medicago truncatula (Barrel medic) (Medicago tribuloides).
Contig11971	1478	Q9M9S4	sp_plants	C-terminus		0	46.6667	462	728	Separated hits, possible frame ERROR between 189 and 353, and overlapping frame ERROR between 925 and 918, query sequence is shorter than target: 462 - 728	-1	1476	92	271	721	sp=Probable LRR receptor-like serine/threonine-protein kinase At1g14390; Arabidopsis thaliana (Mouse-ear cress).
Contig11995	473	D7STK2	sp_plants	C-terminus		0	80.7692	27	137	query sequence is shorter than target: 27 - 137	-2	470	393	112	137	sp=Glutamyl-tRNA(Gln) amidotransferase subunit C, chloroplastic/mitochondrial; Vitis vinifera (Grape).
Contig12001	895	Q8S9H7	sp_plants	C-terminus		0	56.4103	238	307	Unexpected stop codon in the beginning of query sequence, query sequence is shorter than target: 238 - 307	-1	893	180	134	211	sp=Transcription factor DIVARICATA; Antirrhinum majus (Garden snapdragon).
Contig12005	1167	F6HH65	tr_plants	C-terminus		0	79.4953	317	393	Unexpected stop codon in the beginning of query sequence, query sequence is shorter than target: 317 - 393	-1	1167	217	75	386	tr=Putative uncharacterized protein; Vitis vinifera (Grape).
Contig12010	1712	Q7XA39	sp_plants	C-terminus		0	34.8214	208	988	Separated hits, possible frame ERROR between 336 and 531, query sequence is shorter than target: 208 - 988	-1	1710	1088	855	983	sp=Putative disease resistance protein RGA4; Solanum bulbocastanum (Wild potato).
Contig12015	1714	F6GU88	tr_plants	C-terminus		0	81.0277	540	864	Separated hits, possible frame ERROR between 757 and 760, query sequence is shorter than target: 540 - 864	-2	1712	94	314	863	tr=Putative uncharacterized protein; Vitis vinifera (Grape).
Contig12016	1187	F6HZK7	tr_plants	C-terminus		0	52.1073	313	425	Unexpected stop codon in the beginning of query sequence, query sequence is shorter than target: 313 - 425	1	1	939	208	422	tr=Putative uncharacterized protein; Vitis vinifera (Grape).
Contig12039	1525	P36181	sp_plants	C-terminus		0	91.9101	461	699	Unexpected stop codon in the beginning of query sequence, query sequence is shorter than target: 461 - 699	3	3	1382	255	699	sp=Heat shock cognate protein 80; Solanum lycopersicum (Tomato) (Lycopersicon esculentum).
Contig12059	1485	Q9FNA2	sp_plants	C-terminus		0	80.1887	330	472	Separated hits, possible frame ERROR between 613 and 633, Unexpected stop codon in the beginning of query sequence, query sequence is shorter than target: 330 - 472	2	2	989	260	452	sp=Polyamine oxidase 1; Arabidopsis thaliana (Mouse-ear cress).
Contig12062	1078	Q0WW21	sp_plants	C-terminus		0	46.9751	306	456	query sequence is shorter than target: 306 - 456	-3	1074	160	184	453	sp=UDP-glycosyltransferase 75C1; Arabidopsis thaliana (Mouse-ear cress).
Contig12073	613	Q9M2D8	sp_plants	C-terminus		0	39.1753	139	212	query sequence is shorter than target: 139 - 212	-3	609	196	109	205	sp=Uncharacterized protein At3g61260; Arabidopsis thaliana (Mouse-ear cress).
Contig11679	1776	Q9FKT4	sp_plants	C-terminus		0	79.845	280	315	query sequence is shorter than target: 280 - 315	2	2	838	59	313	sp=KH domain-containing protein At5g56140; Arabidopsis thaliana (Mouse-ear cress).
Contig11680	3694	B9RRX1	tr_plants	C-terminus		0	80.3905	1191	1426	query sequence is shorter than target: 1191 - 1426	-3	3692	120	273	1425	tr=Putative uncharacterized protein; Ricinus communis (Castor bean).
Contig11716	499	B9HSV7	tr_plants	C-terminus		0	60.6383	108	261	query sequence is shorter than target: 108 - 261	3	3	326	170	261	tr=Predicted protein; subsp. trichocarpa).
Contig11718	605	Q7XA39	sp_plants	C-terminus		0	43.1034	149	988	Separated hits, possible frame ERROR between 217 and 276, Unexpected stop codon in the beginning of query sequence, query sequence is shorter than target: 149 - 988	-2	602	158	901	987	sp=Putative disease resistance protein RGA4; Solanum bulbocastanum (Wild potato).
Contig11723	1424	Q9S7G6	sp_plants	C-terminus		0	49.6746	443	991	query sequence is shorter than target: 443 - 991	2	2	1327	558	988	sp=Polyribonucleotide nucleotidyltransferase 2, mitochondrial; Arabidopsis thaliana (Mouse-ear cress).
Contig11739	1140	Q9ZQA1	sp_plants	C-terminus		0	58.8652	368	501	Overlapping hits, possible frame ERROR between 434 and 431, query sequence is shorter than target: 368 - 501	-3	1136	37	138	486	sp=Pentatricopeptide repeat-containing protein At2g36730; Arabidopsis thaliana (Mouse-ear cress).
Contig11762	374	B9HH24	tr_plants	C-terminus		0	96.5517	97	164	Unexpected stop codon in the beginning of query sequence, query sequence is shorter than target: 97 - 164	3	3	293	92	120	tr=Predicted protein; subsp. trichocarpa).
Contig11764	962	B9HQK9	tr_plants	C-terminus		0	71.4286	188	349	Overlapping hits, possible frame ERROR between 148 and 147, query sequence is shorter than target: 188 - 349	-2	959	398	159	347	tr=Predicted protein; subsp. trichocarpa).
Contig11771	1415	Q9LTQ0	sp_plants	C-terminus		0	51.3043	425	391	query sequence is longer than target: 425 - 391	2	2	1273	187	300	sp=Ribonuclease 3-like protein 2; Arabidopsis thaliana (Mouse-ear cress).
Contig11776	1399	Q8W3M4	sp_plants	C-terminus		0	49.7835	363	404	Unexpected stop codon in the beginning of query sequence, query sequence is shorter than target: 363 - 404	-3	1395	310	156	386	sp=Uncharacterized protein At4g06744; Arabidopsis thaliana (Mouse-ear cress).
Contig11783	2359	Q940Y1	sp_plants	C-terminus		0	72.3642	694	721	Unexpected stop codon in the beginning of query sequence, query sequence is shorter than target: 694 - 721	2	2	2080	133	719	sp=Oxysterol-binding protein-related protein 2A; Arabidopsis thaliana (Mouse-ear cress).
Contig11784	3180	Q9LID0	sp_plants	C-terminus		0	48.9796	783	746	query sequence is longer than target: 783 - 746	-2	3177	832	401	596	sp=Lysine-specific histone demethylase 1 homolog 2; Arabidopsis thaliana (Mouse-ear cress).
Contig11787	2162	D7UBW8	tr_plants	C-terminus		0	43.2886	585	682	Unexpected stop codon in the beginning of query sequence, query sequence is shorter than target: 585 - 682	-3	2160	406	95	681	tr=Putative uncharacterized protein; Vitis vinifera (Grape).
Contig11789	868	P0C897	sp_plants	C-terminus		0	21.978	277	529	Unexpected stop codon in the beginning of query sequence, query sequence is shorter than target: 277 - 529	-1	866	36	345	497	sp=Putative UPF0481 protein At3g02645; Arabidopsis thaliana (Mouse-ear cress).
Contig11791	446	Q6NPC9	sp_plants	C-terminus		0	71.9298	58	318	query sequence is shorter than target: 58 - 318	3	3	173	262	318	sp=Probable RNA methyltransferase At5g51130; Arabidopsis thaliana (Mouse-ear cress).
Contig11796	1585	F6GXI5	tr_plants	C-terminus		0	66.6667	511	547	Overlapping hits, possible frame ERROR between 198 and 182, and possible frame ERROR between 436 and 534, query sequence is shorter than target: 511 - 547	1	1	1532	59	546	tr=Putative uncharacterized protein; Vitis vinifera (Grape).
Contig11798	1606	B9MUT4	tr_plants	C-terminus		0	47.4048	357	554	query sequence is shorter than target: 357 - 554	3	3	1073	234	511	tr=Predicted protein; subsp. trichocarpa).
Contig11803	3912	Q9FWX7	sp_plants	C-terminus		0	68.1781	1232	1278	query sequence is shorter than target: 1232 - 1278	-1	3910	215	39	1273	sp=ABC transporter B family member 11; Arabidopsis thaliana (Mouse-ear cress).
Contig11807	555	B9RUN8	sp_plants	C-terminus		0	100	33	673	query sequence is shorter than target: 33 - 673	-2	552	457	642	673	sp=Translation factor GUF1 homolog, mitochondrial; Ricinus communis (Castor bean).
Contig11830	2370	P10330	sp_plants	C-terminus		0	97.7654	620	670	query sequence is shorter than target: 620 - 670	3	3	1859	443	670	sp=NADH-ubiquinone oxidoreductase chain 5; berteroana). Mitochondrion.
Contig11843	2678	Q8GUQ8	sp_plants	C-terminus		0	81.9246	805	1361	Unexpected stop codon in the beginning of query sequence, query sequence is shorter than target: 805 - 1361	-2	2675	264	593	1361	sp=Xanthine dehydrogenase 1; Arabidopsis thaliana (Mouse-ear cress).
Contig11850	1772	C0LGI2	sp_plants	C-terminus		0	45.5556	488	929	Separated hits, possible frame ERROR between 992 and 998, query sequence is shorter than target: 488 - 929	-3	1768	309	418	884	sp=Probable LRR receptor-like serine/threonine-protein kinase At1g67720; Arabidopsis thaliana (Mouse-ear cress).
Contig11854	1499	Q9LMX4	sp_plants	C-terminus		0	74.0741	441	613	Warning!, query query overlaps and the target is separated, query sequence is shorter than target: 441 - 613	3	3	1321	131	612	sp=Probable inactive purple acid phosphatase 1; Arabidopsis thaliana (Mouse-ear cress).
Contig11858	1702	Q43117	sp_plants	C-terminus		0	60.9562	501	583	query sequence is shorter than target: 501 - 583	2	2	1501	90	582	sp=Pyruvate kinase isozyme A, chloroplastic; Ricinus communis (Castor bean).
Contig11877	2124	Q0WT31	sp_plants	C-terminus		0	71.7011	630	770	query sequence is shorter than target: 630 - 770	1	1	1890	142	770	sp=Probable methyltransferase PMT25; Arabidopsis thaliana (Mouse-ear cress).
Contig12081	830	Q39214	sp_plants	C-terminus		0	46.6216	151	926	query sequence is shorter than target: 151 - 926	1	1	453	760	907	sp=Disease resistance protein RPM1; Arabidopsis thaliana (Mouse-ear cress).
Contig12085	1312	O04034	sp_plants	C-terminus		0	68.3544	316	546	query sequence is shorter than target: 316 - 546	1	1	948	237	545	sp=Cation/calcium exchanger 5; Arabidopsis thaliana (Mouse-ear cress).
Contig12097	855	D7T2J4	tr_plants	C-terminus		0	79.8165	191	764	Overlapping hits, possible frame ERROR between 328 and 312, query sequence is shorter than target: 191 - 764	2	2	572	579	763	tr=Putative uncharacterized protein; Vitis vinifera (Grape).
Contig12109	1239	Q9LI74	sp_plants	C-terminus		0	53.2075	293	1004	query sequence is shorter than target: 293 - 1004	-3	1235	360	720	979	sp=Protein CHUP1, chloroplastic; Arabidopsis thaliana (Mouse-ear cress).
Contig12111	1025	F6H8Z5	tr_plants	C-terminus		0	32.9114	316	1028	query sequence is shorter than target: 316 - 1028	2	2	949	739	890	tr=Putative uncharacterized protein; Vitis vinifera (Grape).
Contig12117	999	Q9M8M3	sp_plants	C-terminus		0	62.7778	196	448	Unexpected stop codon in the beginning of query sequence, query sequence is shorter than target: 196 - 448	-3	995	411	259	438	sp=Pentatricopeptide repeat-containing protein At1g80550, mitochondrial; Arabidopsis thaliana (Mouse-ear cress).
Contig12124	1236	F6HH16	tr_plants	C-terminus		0	47.8873	318	1050	query sequence is shorter than target: 318 - 1050	3	3	956	705	1048	tr=Putative uncharacterized protein; Vitis vinifera (Grape).
Contig12127	755	B3H615	sp_plants	C-terminus		0	80.2632	163	262	Unexpected stop codon in the beginning of query sequence, query sequence is shorter than target: 163 - 262	-2	752	267	113	260	sp=PHD finger protein ING2; Arabidopsis thaliana (Mouse-ear cress).
Contig12134	1211	O64879	sp_plants	C-terminus		0	62.0112	359	506	Unexpected stop codon in the beginning of query sequence, query sequence is shorter than target: 359 - 506	1	1	1077	147	504	sp=Beta-glucosidase 15; Arabidopsis thaliana (Mouse-ear cress).
Contig12141	3168	Q9LEB3	sp_plants	C-terminus		0	33.6957	520	428	query sequence is longer than target: 520 - 428	-3	3164	1608	285	367	sp=Polyadenylate-binding protein RBP47; Nicotiana plumbaginifolia (Leadwort-leaved tobacco) (Tex-Mex tobacco).
Contig12143	1357	Q9M2D2	sp_plants	C-terminus		0	70.9859	373	410	query sequence is shorter than target: 373 - 410	-2	1354	239	56	410	sp=UPF0187 protein At3g61320, chloroplastic; Arabidopsis thaliana (Mouse-ear cress).
Contig12158	920	Q9LXX6	sp_plants	C-terminus		0	79.5455	265	790	query sequence is shorter than target: 265 - 790	-1	918	124	527	790	sp=Probable exocyst complex component 6; Arabidopsis thaliana (Mouse-ear cress).
Contig12159	1059	Q9XG83	sp_plants	C-terminus		0	72.6115	316	332	query sequence is shorter than target: 316 - 332	-2	1056	112	19	331	sp=Gibberellin 2-beta-dioxygenase; Phaseolus coccineus (Scarlet runner bean) (Phaseolus multiflorus).
Contig12170	610	Q8W487	sp_plants	C-terminus		0	66.9811	118	250	query sequence is shorter than target: 118 - 250	3	3	353	145	250	sp=Uncharacterized protein At2g39795, mitochondrial; Arabidopsis thaliana (Mouse-ear cress).
Contig12176	1298	Q7XA42	sp_plants	C-terminus		0	36.3057	428	979	query sequence is shorter than target: 428 - 979	-3	1294	14	671	952	sp=Putative disease resistance protein RGA1; Solanum bulbocastanum (Wild potato).
Contig12179	832	Q8S8E3	sp_plants	C-terminus		0	57.1429	177	215	Unexpected stop codon in the beginning of query sequence, query sequence is shorter than target: 177 - 215	-2	829	302	52	212	sp=Abscisic acid receptor PYL6; Arabidopsis thaliana (Mouse-ear cress).
Contig12187	923	B9HRN1	tr_plants	C-terminus		0	85.7143	258	523	query sequence is shorter than target: 258 - 523	3	3	776	370	477	tr=Predicted protein; subsp. trichocarpa).
Contig12189	994	Q7XUW4	sp_plants	C-terminus		0	35.5263	325	719	query sequence is shorter than target: 325 - 719	2	2	973	547	696	sp=Potassium channel KOR2; Oryza sativa subsp. japonica (Rice).
Contig12192	612	Q9FYE5	sp_plants	C-terminus		0	83.0189	163	309	query sequence is shorter than target: 163 - 309	3	3	488	151	309	sp=Probable sugar phosphate/phosphate translocator At5g04160; Arabidopsis thaliana (Mouse-ear cress).
Contig12200	794	I1LMQ8	tr_plants	C-terminus		0	82.6087	94	205	Unexpected stop codon in the beginning of query sequence, query sequence is shorter than target: 94 - 205	1	1	282	137	205	tr=Uncharacterized protein; Glycine max (Soybean) (Glycine hispida).
Contig12202	622	Q8LCY2	sp_plants	C-terminus		0	76.7857	113	158	query sequence is shorter than target: 113 - 158	-1	620	282	49	158	sp=Iron-sulfur assembly protein IscA-like 2, mitochondrial; Arabidopsis thaliana (Mouse-ear cress).
Contig12205	766	O65023	sp_plants	C-terminus		0	23.913	255	381	query sequence is shorter than target: 255 - 381	2	2	763	182	358	sp=Probable envelope ADP,ATP carrier protein, chloroplastic; Arabidopsis thaliana (Mouse-ear cress).
Contig12206	1343	O64470	sp_plants	C-terminus		0	43.2065	369	451	query sequence is shorter than target: 369 - 451	-1	1341	235	97	451	sp=Spermidine hydroxycinnamoyl transferase; Arabidopsis thaliana (Mouse-ear cress).
Contig12208	988	Q42538	sp_plants	C-terminus		0	87.5	261	312	Separated hits, possible frame ERROR between 171 and 197, query sequence is shorter than target: 261 - 312	-1	986	206	45	312	sp=Serine acetyltransferase 5; Arabidopsis thaliana (Mouse-ear cress).
Contig12215	827	Q9C6M2	sp_plants	C-terminus		0	77.6	252	440	query sequence is shorter than target: 252 - 440	3	3	755	190	439	sp=Lysine histidine transporter-like 6; Arabidopsis thaliana (Mouse-ear cress).
Contig12216	884	Q9S7C9	sp_plants	C-terminus		0	37.5758	243	311	query sequence is shorter than target: 243 - 311	-3	880	155	74	234	sp=Putative DNA-binding protein ESCAROLA; Arabidopsis thaliana (Mouse-ear cress).
Contig12217	1056	Q94A18	sp_plants	C-terminus		0	75.7282	341	1416	Separated hits, possible frame ERROR between 311 and 412, and possible frame ERROR between 675 and 749, query sequence is shorter than target: 341 - 1416	-3	1052	34	1140	1416	sp=ABC transporter G family member 29; Arabidopsis thaliana (Mouse-ear cress).
Contig12218	1252	Q3EB08	sp_plants	C-terminus		0	56.135	327	383	query sequence is shorter than target: 327 - 383	1	1	981	72	379	sp=F-box/kelch-repeat protein At3g24760; Arabidopsis thaliana (Mouse-ear cress).
Contig12228	774	B9MTS5	tr_plants	C-terminus		0	64.2857	137	173	Separated hits, possible frame ERROR between 95 and 106, query sequence is shorter than target: 137 - 173	3	3	411	42	173	tr=Predicted protein; subsp. trichocarpa).
Contig12232	1070	Q9MA98	sp_plants	C-terminus		0	73.741	329	410	query sequence is shorter than target: 329 - 410	3	3	986	121	388	sp=DNA excision repair protein ERCC-1; Arabidopsis thaliana (Mouse-ear cress).
Contig12241	818	Q6NPN5	sp_plants	C-terminus		0	66.7883	272	413	query sequence is shorter than target: 272 - 413	2	2	814	159	412	sp=F-box/kelch-repeat protein At5g26960; Arabidopsis thaliana (Mouse-ear cress).
Contig12243	1105	D7SWJ4	tr_plants	C-terminus		0	65.0943	326	568	query sequence is shorter than target: 326 - 568	-2	1104	127	255	567	tr=Putative uncharacterized protein; Vitis vinifera (Grape).
Contig12245	827	B9MV15	tr_plants	C-terminus		0	86.8182	270	491	Overlapping hits, possible frame ERROR between 661 and 625, query sequence is shorter than target: 270 - 491	2	2	810	224	491	tr=Predicted protein; subsp. trichocarpa).
Contig12250	500	B9HZT6	tr_plants	C-terminus		0	73.6434	124	236	query sequence is shorter than target: 124 - 236	2	2	373	109	236	tr=Predicted protein; subsp. trichocarpa).
Contig12259	1034	Q9SIA4	sp_plants	C-terminus		0	33.7719	287	476	query sequence is shorter than target: 287 - 476	2	2	859	242	466	sp=MATE efflux family protein 5; Arabidopsis thaliana (Mouse-ear cress).
Contig12265	1138	A5C224	tr_plants	C-terminus		0	78.7879	265	354	query sequence is shorter than target: 265 - 354	-3	1136	342	93	354	tr=Putative uncharacterized protein; Vitis vinifera (Grape).
Contig12268	590	B9RQN0	tr_plants	C-terminus		0	71.1111	136	1083	query sequence is shorter than target: 136 - 1083	1	1	408	932	1066	tr=Putative uncharacterized protein; Ricinus communis (Castor bean).
Contig12274	868	A5BA24	tr_plants	C-terminus		0	41.5254	130	368	query sequence is shorter than target: 130 - 368	1	1	390	233	350	tr=Putative uncharacterized protein; Vitis vinifera (Grape).
Contig12279	805	B9R7B0	tr_plants	C-terminus		0	65.1163	225	470	query sequence is shorter than target: 225 - 470	-3	803	129	250	463	tr=Triacylglycerol lipase, putative; Ricinus communis (Castor bean).
Contig12282	1830	F6H431	tr_plants	C-terminus		0	42.7368	535	752	query sequence is shorter than target: 535 - 752	3	3	1607	278	739	tr=Putative uncharacterized protein; Vitis vinifera (Grape).
Contig12296	832	Q9FIA1	sp_plants	C-terminus		0	46.8293	204	376	query sequence is shorter than target: 204 - 376	2	2	610	171	375	sp=GDSL esterase/lipase At5g55050; Arabidopsis thaliana (Mouse-ear cress).
Contig12301	1269	B9I5M2	tr_plants	C-terminus		0	74.7126	380	451	query sequence is shorter than target: 380 - 451	-2	1268	129	105	451	tr=Predicted protein; subsp. trichocarpa).
Contig12312	845	F6HV44	tr_plants	C-terminus		0	70.8955	197	263	query sequence is shorter than target: 197 - 263	2	2	592	67	200	tr=Putative uncharacterized protein; Vitis vinifera (Grape).
Contig12317	909	Q9FND8	sp_plants	C-terminus		0	53.4091	116	610	query sequence is shorter than target: 116 - 610	-2	906	562	515	602	sp=Pentatricopeptide repeat-containing protein At5g40400; Arabidopsis thaliana (Mouse-ear cress).
Contig12321	698	Q69TY4	sp_plants	C-terminus		0	76.7442	198	232	query sequence is shorter than target: 198 - 232	1	1	594	104	232	sp=Peroxiredoxin-2E-1, chloroplastic; Oryza sativa subsp. japonica (Rice).
Contig12326	671	D7TGP5	tr_plants	C-terminus		0	44.7368	132	819	Unexpected stop codon in the beginning of query sequence, query sequence is shorter than target: 132 - 819	2	2	397	744	819	tr=Putative uncharacterized protein; Vitis vinifera (Grape).
Contig12330	1051	O65351	sp_plants	C-terminus		0	43.6426	286	757	query sequence is shorter than target: 286 - 757	2	2	856	483	756	sp=Subtilisin-like protease; Arabidopsis thaliana (Mouse-ear cress).
Contig12331	1350	F6I3B9	tr_plants	C-terminus		0	65.3367	407	926	query sequence is shorter than target: 407 - 926	-3	1348	128	538	926	tr=Putative uncharacterized protein; Vitis vinifera (Grape).
Contig12334	678	O64764	sp_plants	C-terminus		0	63.3028	114	194	query sequence is shorter than target: 114 - 194	3	3	341	86	194	sp=Thioredoxin O1, mitochondrial; Arabidopsis thaliana (Mouse-ear cress).
Contig12335	1313	F6HW19	tr_plants	C-terminus		0	76.5464	418	442	query sequence is shorter than target: 418 - 442	1	1	1254	55	441	tr=Putative uncharacterized protein; Vitis vinifera (Grape).
Contig12339	1441	Q9ZR08	sp_plants	C-terminus		0	49.5146	282	852	Overlapping hits, possible frame ERROR between 337 and 291, query sequence is shorter than target: 282 - 852	2	2	844	458	852	sp=G-type lectin S-receptor-like serine/threonine-protein kinase At4g03230; Arabidopsis thaliana (Mouse-ear cress).
Contig12349	859	K4AZC6	tr_plants	C-terminus		0	69.2982	230	563	query sequence is shorter than target: 230 - 563	-3	857	168	337	561	tr=Uncharacterized protein; Solanum lycopersicum (Tomato) (Lycopersicon esculentum).
Contig12355	735	F6GVJ3	tr_plants	C-terminus		0	66.1836	218	843	query sequence is shorter than target: 218 - 843	1	1	654	637	843	tr=Putative uncharacterized protein; Vitis vinifera (Grape).
Contig12357	1179	Q9SXD1	sp_plants	C-terminus		0	43.0894	271	630	query sequence is shorter than target: 271 - 630	3	3	812	371	616	sp=Pentatricopeptide repeat-containing protein At1g62670, mitochondrial; Arabidopsis thaliana (Mouse-ear cress).
Contig12367	786	Q9ZR08	sp_plants	C-terminus		0	63.5593	234	852	query sequence is shorter than target: 234 - 852	2	2	700	614	849	sp=G-type lectin S-receptor-like serine/threonine-protein kinase At4g03230; Arabidopsis thaliana (Mouse-ear cress).
Contig12390	892	Q9M0C3	sp_plants	C-terminus		0	51.8519	125	176	query sequence is shorter than target: 125 - 176	-1	890	516	89	157	sp=RING-H2 finger protein ATL14; Arabidopsis thaliana (Mouse-ear cress).
Contig12393	636	C6TA76	tr_plants	C-terminus		0	92.4731	104	211	query sequence is shorter than target: 104 - 211	-3	634	323	119	211	tr=Uncharacterized protein; Glycine max (Soybean) (Glycine hispida).
Contig12394	687	Q9LPC6	sp_plants	C-terminus		0	86.2069	175	894	query sequence is shorter than target: 175 - 894	2	2	523	721	894	sp=Armadillo repeat-containing kinesin-like protein 2; Arabidopsis thaliana (Mouse-ear cress).
Contig12397	928	Q69L19	sp_plants	C-terminus		0	75.8929	225	698	query sequence is shorter than target: 225 - 698	-2	925	254	476	698	sp=Probable xyloglucan glycosyltransferase 2; Oryza sativa subsp. japonica (Rice).
Contig12398	890	B9RCL3	tr_plants	C-terminus		0	95.2381	90	117	Separated hits, possible frame ERROR between 63 and 65, query sequence is shorter than target: 90 - 117	-1	888	621	30	116	tr=Catalytic, putative; Ricinus communis (Castor bean).
Contig12399	1584	I1LFV4	tr_plants	C-terminus		0	82.5436	454	598	Unexpected stop codon in the beginning of query sequence, query sequence is shorter than target: 454 - 598	-1	1584	223	198	598	tr=Uncharacterized protein; Glycine max (Soybean) (Glycine hispida).
Contig12407	988	F4HW02	sp_plants	C-terminus		0	53.1746	285	451	query sequence is shorter than target: 285 - 451	1	1	855	200	451	sp=GABA transporter 1; Arabidopsis thaliana (Mouse-ear cress).
Contig12419	674	Q39262	sp_plants	C-terminus		0	58.8235	185	235	query sequence is shorter than target: 185 - 235	3	3	554	63	170	sp=Zinc finger protein 3; Arabidopsis thaliana (Mouse-ear cress).
Contig12423	874	D7MUQ0	tr_plants	C-terminus		0	90.3226	52	108	query sequence is shorter than target: 52 - 108	1	1	156	77	107	tr=Putative uncharacterized protein; Arabidopsis lyrata subsp. lyrata (Lyre-leaved rock-cress).
Contig12425	496	B4G1S2	tr_plants	C-terminus		0	38.4615	145	353	query sequence is shorter than target: 145 - 353	2	2	436	212	350	tr=Uncharacterized protein; Zea mays (Maize).
Contig12436	686	F2CVR0	tr_plants	C-terminus		0	79.0323	178	190		3	3	536	104	165	tr=Predicted protein; Hordeum vulgare var. distichum (Two-rowed barley).
Contig12443	1304	Q38942	sp_plants	C-terminus		0	25.969	283	349	query sequence is shorter than target: 283 - 349	3	3	848	73	320	sp=Rae1-like protein At1g80670; Arabidopsis thaliana (Mouse-ear cress).
Contig12467	1311	Q40588	sp_plants	C-terminus		0	50.1299	383	578	query sequence is shorter than target: 383 - 578	-1	1309	161	192	572	sp=L-ascorbate oxidase; Nicotiana tabacum (Common tobacco).
Contig12470	918	O22265	sp_plants	C-terminus		0	63.5714	299	373	query sequence is shorter than target: 299 - 373	3	3	896	95	369	sp=Signal recognition particle 43 kDa protein, chloroplastic; Arabidopsis thaliana (Mouse-ear cress).
Contig12471	2259	B9SI58	tr_plants	C-terminus		0	78	748	1000	Overlapping hits, possible frame ERROR between 2144 and 2144, query sequence is shorter than target: 748 - 1000	3	3	2242	294	1000	tr=Putative uncharacterized protein; Ricinus communis (Castor bean).
Contig12482	1118	A5AN19	tr_plants	C-terminus		0	27.1845	362	1636	Unexpected stop codon in the beginning of query sequence, query sequence is shorter than target: 362 - 1636	-2	1117	32	1411	1609	tr=Putative uncharacterized protein; Vitis vinifera (Grape).
Contig12499	1054	B9RAJ0	sp_plants	C-terminus		0	40.5172	321	491	Overlapping hits, possible frame ERROR between 299 and 292, query sequence is shorter than target: 321 - 491	3	3	963	158	491	sp=Probable aspartyl aminopeptidase; Ricinus communis (Castor bean).
Contig12503	602	B9SKQ8	tr_plants	C-terminus		0	76.8421	135	277	Unexpected stop codon in the beginning of query sequence, query sequence is shorter than target: 135 - 277	-1	602	198	183	277	tr=Putative uncharacterized protein; Ricinus communis (Castor bean).
Contig12535	788	B9GS52	tr_plants	C-terminus		0	76.9737	153	349	query sequence is shorter than target: 153 - 349	1	1	459	199	349	tr=Predicted protein; subsp. trichocarpa).
Contig12550	1387	Q5PP26	sp_plants	C-terminus		0	59.6542	401	424	query sequence is shorter than target: 401 - 424	2	2	1201	80	423	sp=Piriformospora indica-insensitive protein 2; Arabidopsis thaliana (Mouse-ear cress).
Contig12554	491	Q0DV28	sp_plants	C-terminus		0	67.7083	104	945	query sequence is shorter than target: 104 - 945	2	2	310	845	940	sp=Armadillo repeat-containing kinesin-like protein 1; Oryza sativa subsp. japonica (Rice).
Contig12565	877	Q7XA39	sp_plants	C-terminus		0	29.8701	266	988	query sequence is shorter than target: 266 - 988	-1	875	78	782	983	sp=Putative disease resistance protein RGA4; Solanum bulbocastanum (Wild potato).
Contig12582	3804	Q38953	sp_plants	C-terminus		0	41.1483	1212	1168	query sequence is longer than target: 1212 - 1168	-1	3802	167	508	698	sp=Probable pre-mRNA-splicing factor ATP-dependent RNA helicase; Arabidopsis thaliana (Mouse-ear cress).
Contig12592	1012	I1J6G3	tr_plants	C-terminus		0	85.5422	210	237	Unexpected stop codon in the beginning of query sequence, query sequence is shorter than target: 210 - 237	-3	1010	381	71	236	tr=Uncharacterized protein; Glycine max (Soybean) (Glycine hispida).
Contig12597	1289	D7TSA5	tr_plants	C-terminus		0	36.1345	285	398	Unexpected stop codon in the beginning of query sequence, query sequence is shorter than target: 285 - 398	-2	1288	434	291	397	tr=Putative uncharacterized protein; Vitis vinifera (Grape).
Contig12600	972	Q94C25	sp_plants	C-terminus		0	65.0206	293	452	query sequence is shorter than target: 293 - 452	2	2	877	159	400	sp=Probable receptor-like protein kinase At5g20050; Arabidopsis thaliana (Mouse-ear cress).
Contig12610	2290	O80623	sp_plants	C-terminus		0	56.4356	684	815	query sequence is shorter than target: 684 - 815	-1	2288	237	127	815	sp=Probable receptor-like protein kinase At2g39360; Arabidopsis thaliana (Mouse-ear cress).
Contig12627	470	A5Y727	tr_plants	C-terminus		0	67.4699	121	141	query sequence is shorter than target: 121 - 141	-3	468	106	62	141	tr=Putative uncharacterized protein; Cucumis melo (Muskmelon).
Contig12630	2661	B9RC57	tr_plants	C-terminus		0	67.1388	751	1146	Unexpected stop codon in the beginning of query sequence, query sequence is shorter than target: 751 - 1146	3	3	2255	450	1145	tr=Putative uncharacterized protein; Ricinus communis (Castor bean).
Contig12633	788	B9IFS4	tr_plants	C-terminus		0	89.2857	123	446	Separated hits, possible frame ERROR between 85 and 121, query sequence is shorter than target: 123 - 446	-2	786	419	323	442	tr=Predicted protein; subsp. trichocarpa).
Contig12635	861	B9MVL4	tr_plants	C-terminus		0	80.1205	208	317	query sequence is shorter than target: 208 - 317	-2	860	237	148	313	tr=Predicted protein; subsp. trichocarpa).
Contig12637	1181	I1JHK5	tr_plants	C-terminus		0	83.7748	328	482	query sequence is shorter than target: 328 - 482	-1	1181	198	176	476	tr=Uncharacterized protein; Glycine max (Soybean) (Glycine hispida).
Contig12656	998	B9SCD1	tr_plants	C-terminus		0	69.6203	241	661	query sequence is shorter than target: 241 - 661	1	1	723	426	661	tr=Putative uncharacterized protein; Ricinus communis (Castor bean).
Contig12670	462	F6H8Z8	tr_plants	C-terminus		0	75.3846	145	302	query sequence is shorter than target: 145 - 302	2	2	436	166	295	tr=Putative uncharacterized protein; Vitis vinifera (Grape).
Contig12673	1316	I1N9G3	tr_plants	C-terminus		0	68.9076	289	472	Unexpected stop codon in the beginning of query sequence, query sequence is shorter than target: 289 - 472	2	2	868	348	464	tr=Uncharacterized protein; Glycine max (Soybean) (Glycine hispida).
Contig12678	1131	Q7XA40	sp_plants	C-terminus		0	47.4576	90	992	query sequence is shorter than target: 90 - 992	-3	1127	861	932	990	sp=Putative disease resistance protein RGA3; Solanum bulbocastanum (Wild potato).
Contig12682	360	I1JYQ3	tr_plants	C-terminus		0	64.557	80	394	query sequence is shorter than target: 80 - 394	1	1	240	316	394	tr=Uncharacterized protein; Glycine max (Soybean) (Glycine hispida).
Contig12707	867	A5C695	tr_plants	C-terminus		0	33.3333	168	437	query sequence is shorter than target: 168 - 437	3	3	506	262	354	tr=Putative uncharacterized protein; Vitis vinifera (Grape).
Contig12709	980	Q9FRI5	sp_plants	C-terminus		0	69.7211	251	790	query sequence is shorter than target: 251 - 790	-3	976	227	540	790	sp=Pentatricopeptide repeat-containing protein At1g25360; Arabidopsis thaliana (Mouse-ear cress).
Contig12712	946	Q93YS2	sp_plants	C-terminus		0	50.5208	239	528	Unexpected stop codon in the beginning of query sequence, query sequence is shorter than target: 239 - 528	1	1	717	336	525	sp=Probable protein phosphatase 2C 51; Arabidopsis thaliana (Mouse-ear cress).
Contig12723	1368	F6H5B6	tr_plants	C-terminus		0	82.1429	233	280	query sequence is shorter than target: 233 - 280	1	1	699	57	280	tr=Putative uncharacterized protein; Vitis vinifera (Grape).
Contig12727	944	Q9FF77	sp_plants	C-terminus		0	79.3233	268	624	query sequence is shorter than target: 268 - 624	2	2	802	357	622	sp=Probable pectinesterase/pectinesterase inhibitor 47; Arabidopsis thaliana (Mouse-ear cress).
Contig12739	1026	Q944A7	sp_plants	C-terminus		0	52.8571	274	512	query sequence is shorter than target: 274 - 512	-1	1024	203	238	511	sp=Probable serine/threonine-protein kinase At4g35230; Arabidopsis thaliana (Mouse-ear cress).
Contig12742	1899	Q9C866	sp_plants	C-terminus		0	37.6812	357	570	ERROR#3, very serious frame error, Separated hits, possible frame ERROR between 241 and 244, Unexpected stop codon in the beginning of query sequence, query sequence is shorter than target: 357 - 570	2	2	1071	108	569	sp=Pentatricopeptide repeat-containing protein At1g31430; Arabidopsis thaliana (Mouse-ear cress).
Contig12748	1184	E2FKK3	tr_plants	C-terminus		0	65.4867	340	681	query sequence is shorter than target: 340 - 681	-2	1183	164	345	681	tr=Sieve element occlusion a; Malus domestica (Apple) (Pyrus malus).
Contig12764	3938	Q9M1C7	sp_plants	C-terminus		0	74.0681	1243	1506	query sequence is shorter than target: 1243 - 1506	1	1	3729	270	1498	sp=ABC transporter C family member 9; Arabidopsis thaliana (Mouse-ear cress).
Contig12765	1172	C0LGP9	sp_plants	C-terminus		0	83.9721	305	784	query sequence is shorter than target: 305 - 784	1	1	915	476	762	sp=Probable leucine-rich repeat receptor-like protein kinase IMK3; Arabidopsis thaliana (Mouse-ear cress).
Contig12766	440	F6H3K6	tr_plants	C-terminus		0	63.7931	60	481	query sequence is shorter than target: 60 - 481	2	2	181	423	480	tr=Putative uncharacterized protein; Vitis vinifera (Grape).
Contig12771	584	Q9LD18	sp_plants	C-terminus		0	39.1304	173	789	query sequence is shorter than target: 173 - 789	3	3	518	606	789	sp=Potassium transporter 4; Arabidopsis thaliana (Mouse-ear cress).
Contig12774	1498	Q9SIT7	sp_plants	C-terminus		0	73.5023	453	697	query sequence is shorter than target: 453 - 697	-3	1494	139	236	669	sp=Pentatricopeptide repeat-containing protein At2g13600; Arabidopsis thaliana (Mouse-ear cress).
Contig12775	1873	Q84KJ5	sp_plants	C-terminus		0	26.513	615	569	query sequence is longer than target: 615 - 569	1	1	1845	74	359	sp=Cryptochrome DASH, chloroplastic/mitochondrial; Arabidopsis thaliana (Mouse-ear cress).
Contig12778	1161	B9SNQ0	tr_plants	C-terminus		0	57.3705	335	462	query sequence is shorter than target: 335 - 462	-1	1161	157	130	377	tr=Ras-GTPase-activating protein-binding protein, putative; Ricinus communis (Castor bean).
Contig12780	395	Q9MA85	sp_plants	C-terminus		0	48.1481	106	658	Separated hits, possible frame ERROR between 106 and 109, Unexpected stop codon in the beginning of query sequence, query sequence is shorter than target: 106 - 658	-2	392	76	563	655	sp=Pentatricopeptide repeat-containing protein At3g05340; Arabidopsis thaliana (Mouse-ear cress).
Contig12789	2004	E4Z8N7	tr_plants	C-terminus		0	71.7228	565	629	query sequence is shorter than target: 565 - 629	-3	2002	308	62	595	tr=Putative transducin family protein / WD-40 repeat family protein; Malus domestica (Apple) (Pyrus malus).
Contig12792	453	F4JN00	sp_plants	C-terminus		0	72.549	52	352	query sequence is shorter than target: 52 - 352	1	1	156	302	352	sp=CMP-sialic acid transporter 4; Arabidopsis thaliana (Mouse-ear cress).
Contig12793	1359	O22213	sp_plants	C-terminus		0	80.4348	445	575	Separated hits, possible frame ERROR between 238 and 430, Unexpected stop codon in the beginning of query sequence, query sequence is shorter than target: 445 - 575	2	2	1335	222	569	sp=Cytokinin dehydrogenase 1; Arabidopsis thaliana (Mouse-ear cress).
Contig12801	1225	Q9LW32	sp_plants	C-terminus		0	69.9454	185	659	query sequence is shorter than target: 185 - 659	3	3	554	476	658	sp=Pentatricopeptide repeat-containing protein At3g26782, mitochondrial; Arabidopsis thaliana (Mouse-ear cress).
Contig12825	1019	B9GTE8	tr_plants	C-terminus		0	45.7143	205	209		-3	1017	403	40	178	tr=Predicted protein; subsp. trichocarpa).
Contig12826	1695	Q9FIT7	sp_plants	C-terminus		0	25.6522	250	974	query sequence is shorter than target: 250 - 974	-3	1691	945	729	958	sp=Pentatricopeptide repeat-containing protein At5g61990, mitochondrial; Arabidopsis thaliana (Mouse-ear cress).
Contig12827	1452	F6H612	tr_plants	C-terminus		0	82.6291	427	1171	query sequence is shorter than target: 427 - 1171	2	2	1282	746	1171	tr=Putative uncharacterized protein; Vitis vinifera (Grape).
Contig12835	1329	Q9C552-2	sp_plants	C-terminus		0	55	287	731	query sequence is shorter than target: 287 - 731	-1	1327	467	449	706	Isoform 2 of Pumilio homolog 23 OS=Arabidopsis thaliana GN=APUM23
Contig12838	487	Q0JKX1	sp_plants	C-terminus		0	82.6531	150	229	query sequence is shorter than target: 150 - 229	1	1	450	103	200	sp=Homeobox-leucine zipper protein HOX3; Oryza sativa subsp. japonica (Rice).
Contig12860	1406	A5BGN8	tr_plants	C-terminus		0	62.3729	444	589	Warning!, query query overlaps and the target is separated, query sequence is shorter than target: 444 - 589	-3	1402	73	52	588	tr=Putative uncharacterized protein; Vitis vinifera (Grape).
Contig12873	1287	B9HG08	tr_plants	C-terminus		0	77.7473	367	703	query sequence is shorter than target: 367 - 703	-2	1286	186	333	696	tr=Predicted protein; subsp. trichocarpa).
Contig12878	1043	Q09LL3	sp_plants	C-terminus		0	34	130	331	query sequence is shorter than target: 130 - 331	3	3	389	181	324	sp=Bifunctional nuclease; Oryza minuta.
Contig12879	595	B9RGI7	tr_plants	C-terminus		0	76.6304	182	771	query sequence is shorter than target: 182 - 771	1	1	546	587	769	tr=Oligopeptidase B, putative; Ricinus communis (Castor bean).
Contig12894	902	Q8VWG3	sp_plants	C-terminus		0	73.913	259	303	Unexpected stop codon in the beginning of query sequence, query sequence is shorter than target: 259 - 303	-1	900	124	116	299	sp=Protein TRANSPARENT TESTA 1; Arabidopsis thaliana (Mouse-ear cress).
Contig12895	542	B9S6X6	tr_plants	C-terminus		0	60.177	167	293	Unexpected stop codon in the beginning of query sequence, query sequence is shorter than target: 167 - 293	-2	541	41	181	293	tr=Putative uncharacterized protein; Ricinus communis (Castor bean).
Contig12914	1986	B9II17	tr_plants	C-terminus		0	75.2137	645	737	Overlapping hits, possible frame ERROR between 355 and 354, query sequence is shorter than target: 645 - 737	2	2	1934	116	725	tr=Predicted protein; subsp. trichocarpa).
Contig12919	891	B9DFG3	sp_plants	C-terminus		0	75.3846	262	1171	query sequence is shorter than target: 262 - 1171	1	1	786	912	1171	sp=DEAD-box ATP-dependent RNA helicase ISE2, chloroplastic; Arabidopsis thaliana (Mouse-ear cress).
Contig12944	853	D7SYI1	tr_plants	C-terminus		0	73.4375	185	474	Overlapping hits, possible frame ERROR between 386 and 383, Unexpected stop codon in the beginning of query sequence, query sequence is shorter than target: 185 - 474	-3	850	300	355	474	tr=Putative uncharacterized protein; Vitis vinifera (Grape).
Contig12951	1636	D7T9X6	tr_plants	C-terminus		0	84.7176	353	645	Unexpected stop codon in the beginning of query sequence, query sequence is shorter than target: 353 - 645	-1	1636	578	348	645	tr=Putative uncharacterized protein; Vitis vinifera (Grape).
Contig12959	1212	Q9C7V5	sp_plants	C-terminus		0	24.4541	363	552	query sequence is shorter than target: 363 - 552	1	1	1089	102	551	sp=Putative pentatricopeptide repeat-containing protein At1g64310; Arabidopsis thaliana (Mouse-ear cress).
Contig12968	1492	Q9FME4	sp_plants	C-terminus		0	69.4836	494	521	query sequence is shorter than target: 494 - 521	-2	1489	11	95	518	sp=Pentatricopeptide repeat-containing protein At5g60960, mitochondrial; Arabidopsis thaliana (Mouse-ear cress).
Contig12999	2109	B9GFV3	tr_plants	C-terminus		0	48.5488	490	570	query sequence is shorter than target: 490 - 570	3	3	1472	120	488	tr=Predicted protein; subsp. trichocarpa).
Contig13009	3259	Q9LYD9	sp_plants	C-terminus		0	27.8781	864	1096	query sequence is shorter than target: 864 - 1096	-3	3255	667	317	1088	sp=Protein EMBRYONIC FLOWER 1; Arabidopsis thaliana (Mouse-ear cress).
Contig13019	856	Q8GX93	sp_plants	C-terminus		0	53.1532	130	710	query sequence is shorter than target: 130 - 710	3	3	389	594	704	sp=Chloride channel protein CLC-e; Arabidopsis thaliana (Mouse-ear cress).
Contig13020	2136	Q8L844	sp_plants	C-terminus		0	24.7619	547	709	Separated hits, possible frame ERROR between 1143 and 1302, Unexpected stop codon in the beginning of query sequence, query sequence is shorter than target: 547 - 709	1	1	1640	356	704	sp=Pentatricopeptide repeat-containing protein At5g42310, mitochondrial; Arabidopsis thaliana (Mouse-ear cress).
Contig13026	710	Q84J37	sp_plants	C-terminus		0	56.4417	176	565	Unexpected stop codon in the beginning of query sequence, query sequence is shorter than target: 176 - 565	1	1	528	401	563	sp=Laccase-15; Arabidopsis thaliana (Mouse-ear cress).
Contig13032	2633	I1KS90	tr_plants	C-terminus		0	52.8177	832	2642	Unexpected stop codon in the beginning of query sequence, query sequence is shorter than target: 832 - 2642	-2	2632	137	1753	2642	tr=Uncharacterized protein; Glycine max (Soybean) (Glycine hispida).
Contig13034	1211	B9RUP4	tr_plants	C-terminus		0	48.7013	354	2190	ERROR#3, very serious frame error, Warning!, query query overlaps and the target is separated, Unexpected stop codon in the beginning of query sequence, query sequence is shorter than target: 354 - 2190	1	1	1061	1688	2190	tr=Putative uncharacterized protein; Ricinus communis (Castor bean).
Contig13057	1931	F6GVQ5	tr_plants	C-terminus		0	53.944	389	466	query sequence is shorter than target: 389 - 466	-2	1930	764	110	466	tr=Putative uncharacterized protein; Vitis vinifera (Grape).
Contig13088	885	Q9LRV9	sp_plants	C-terminus		0	63.1579	206	748	query sequence is shorter than target: 206 - 748	2	2	616	580	731	sp=Pentatricopeptide repeat-containing protein At3g13880; Arabidopsis thaliana (Mouse-ear cress).
Contig13092	1164	Q93XY2	tr_plants	C-terminus		0	49.2308	244	264	Unexpected stop codon in the beginning of query sequence, query sequence is shorter than target: 244 - 264	2	2	733	197	261	tr=Putative uncharacterized protein At5g07730; MBK20.19; Arabidopsis thaliana (Mouse-ear cress).
Contig13097	1253	D7SWY6	tr_plants	C-terminus		0	92.2156	335	370	query sequence is shorter than target: 335 - 370	1	1	1005	37	370	tr=Putative uncharacterized protein; Vitis vinifera (Grape).
Contig13104	738	Q84WW1	sp_plants	C-terminus		0	51.8135	193	422	query sequence is shorter than target: 193 - 422	3	3	578	242	421	sp=F-box protein At3g12350; Arabidopsis thaliana (Mouse-ear cress).
Contig13105	588	I1KGM1	tr_plants	C-terminus		0	85.7143	141	195	query sequence is shorter than target: 141 - 195	3	3	425	56	195	tr=Uncharacterized protein; Glycine max (Soybean) (Glycine hispida).
Contig13112	975	I1J7I2	tr_plants	C-terminus		0	57.5163	151	307	query sequence is shorter than target: 151 - 307	1	1	453	155	307	tr=Uncharacterized protein; Glycine max (Soybean) (Glycine hispida).
Contig13116	1000	Q9LUH2	sp_plants	C-terminus		0	65.7895	191	477	query sequence is shorter than target: 191 - 477	1	1	573	306	457	sp=MATE efflux family protein ALF5; Arabidopsis thaliana (Mouse-ear cress).
Contig13118	767	A5BIW4	tr_plants	C-terminus		0	71.1765	167	282	query sequence is shorter than target: 167 - 282	-2	766	266	112	279	tr=Putative uncharacterized protein; Vitis vinifera (Grape).
Contig13121	756	A5BLI8	tr_plants	C-terminus		0	48.2609	242	268	query sequence is shorter than target: 242 - 268	-2	755	30	58	268	tr=Putative uncharacterized protein; Vitis vinifera (Grape).
Contig13129	664	F6HLK5	tr_plants	C-terminus		0	71.4286	121	263	Unexpected stop codon in the beginning of query sequence, query sequence is shorter than target: 121 - 263	-3	662	300	159	263	tr=Putative uncharacterized protein; Vitis vinifera (Grape).
Contig13130	1238	F6H3J7	tr_plants	C-terminus		0	59.5308	327	371	query sequence is shorter than target: 327 - 371	3	3	983	36	370	tr=Putative uncharacterized protein; Vitis vinifera (Grape).
Contig13135	695	D7T7M9	tr_plants	C-terminus		0	85.1163	218	413	query sequence is shorter than target: 218 - 413	-3	693	40	198	412	tr=Putative uncharacterized protein; Vitis vinifera (Grape).
Contig13136	1107	A5BQ09	tr_plants	C-terminus		0	35.2381	257	364	query sequence is shorter than target: 257 - 364	1	1	771	106	309	tr=Putative uncharacterized protein; Vitis vinifera (Grape).
Contig13149	761	F6I4N1	tr_plants	C-terminus		0	85.1562	161	476	Unexpected stop codon in the beginning of query sequence, query sequence is shorter than target: 161 - 476	3	3	485	344	471	tr=Putative uncharacterized protein; Vitis vinifera (Grape).
Contig13150	1240	Q8S9M4	sp_plants	C-terminus		0	71.5847	366	650	query sequence is shorter than target: 366 - 650	-1	1238	141	285	650	sp=Pentatricopeptide repeat-containing protein At2g41080; Arabidopsis thaliana (Mouse-ear cress).
Contig13156	689	B9I337	tr_plants	C-terminus		0	79.2553	201	554	Unexpected stop codon in the beginning of query sequence, query sequence is shorter than target: 201 - 554	2	2	604	367	554	tr=Predicted protein; subsp. trichocarpa).
Contig13168	1465	Q39203	sp_plants	C-terminus		0	65.9091	384	797	Separated hits, possible frame ERROR between 183 and 191, Unexpected stop codon in the beginning of query sequence, query sequence is shorter than target: 384 - 797	-1	1463	314	450	796	sp=G-type lectin S-receptor-like serine/threonine-protein kinase SD2-2; Arabidopsis thaliana (Mouse-ear cress).
Contig13170	913	O80327	sp_plants	C-terminus		0	55.7471	223	244	query sequence is shorter than target: 223 - 244	-3	909	244	73	244	sp=Thaumatin-like protein 1; Pyrus pyrifolia (Chinese pear) (Pyrus serotina).
Contig13175	763	B9SPX1	tr_plants	C-terminus		0	85.6287	235	280	query sequence is shorter than target: 235 - 280	-1	763	59	80	246	tr=Oxidoreductase, putative; Ricinus communis (Castor bean).
Contig13183	957	Q9LXF2	sp_plants	C-terminus		0	63.8796	295	548	query sequence is shorter than target: 295 - 548	3	3	884	253	548	sp=Pentatricopeptide repeat-containing protein At5g15300; Arabidopsis thaliana (Mouse-ear cress).
[truncated: 78,588 more rows]

## Sheet: Acorn specific transcripts
TRANSCRIPT	PFAM	TIGRFAM	PRINTS	ProSitePatterns	ProSiteProfiles	SMART	Hamap	PHOBIUS
Contig10111
Contig10122
Contig10176
Contig10457
[truncated: 6,091 more rows]
