# Supplementary material for: Characterization of the cork oak transcriptome dynamics during acorn development
Source: BMC Plant Biol. 2015 Jun 25;15:158. doi: 10.1186/s12870-015-0534-1 (PMC4479327; doi:10.1186/s12870-015-0534-1)
Supplement: Additional file 5: File S2. — Functional annotation of Quercus suber transcripts. Annotation was based on the homologous in NCBI and Arabidopsis (TAIR) databases using Blastx with an E-value of 1e-10 and results were submitted in Blast2GO to annotate gene ontology (GO) terms. [file 12870_2015_534_MOESM5_ESM.xlsx]

## Sheet: GO terms
Seq. Name	Seq. Description	Seq. Length	#Hits	min. eValue	mean Similarity	#GOs	GOs	Enzyme Codes
Qs-dev_c17183	magnesium chelatase h subunit	1997	15	0	0.851333	6	F:cobaltochelatase activity; F:magnesium chelatase activity; P:chlorophyll biosynthetic process; C:chloroplast; C:mitochondrion; F:nucleotide binding	EC:6.6.1.2; EC:6.6.1.1
Contig25155	magnesium chelatase h subunit	3958	15	0	0.963333	8	F:magnesium chelatase activity; P:photosynthesis, light reaction; C:mitochondrion; P:chlorophyll biosynthetic process; F:cobaltochelatase activity; C:magnesium chelatase complex; C:chloroplast inner membrane; F:nucleotide binding	EC:6.6.1.1; EC:6.6.1.2
Qs-dev_rep_c81098	magnesium-chelatase subunit chloroplastic-like	424	15	5.18714e-22	0.716667	10	P:stomatal complex morphogenesis; P:photosynthesis, light reaction; C:magnesium chelatase complex; P:isopentenyl diphosphate biosynthetic process, mevalonate-independent pathway; F:magnesium chelatase activity; P:chlorophyll biosynthetic process; C:chloroplast stroma; P:glucosinolate biosynthetic process; F:ATPase activity; F:ATP binding	EC:6.6.1.1; EC:3.6.1.3
Qs-dev_rep_c92094	magnesium-chelatase subunit chloroplastic-like	484	15	2.87353e-33	0.834	8	C:cell wall; F:magnesium chelatase activity; P:chlorophyll biosynthetic process; P:ATP catabolic process; F:ATP binding; F:ATPase activity; C:chloroplast stroma; P:photosynthesis	EC:6.6.1.1; EC:3.6.1.3
Qs-dev_rep_c91141	magnesium-chelatase subunit chloroplastic-like	618	15	6.27285e-44	0.963333	8	C:cell wall; F:magnesium chelatase activity; P:chlorophyll biosynthetic process; P:ATP catabolic process; F:ATP binding; F:ATPase activity; C:chloroplast stroma; P:photosynthesis	EC:6.6.1.1; EC:3.6.1.3
Contig9633	magnesium-chelatase subunit chloroplastic-like	1766	15	0	0.867333	8	C:cell wall; F:magnesium chelatase activity; P:chlorophyll biosynthetic process; P:ATP catabolic process; F:ATP binding; F:ATPase activity; C:chloroplast stroma; P:photosynthesis	EC:6.6.1.1; EC:3.6.1.3
Qs-dev_c71218	rna 3 -terminal phosphate cyclase-like protein	969	15	6.55678e-74	0.756667	5	C:nucleolus; P:ribosome biogenesis; C:mitochondrion; P:RNA processing; F:RNA-3'-phosphate cyclase activity	EC:6.5.1.4
Contig657	rna 3 -terminal phosphate cyclase-like protein	1519	15	3.59718e-161	0.782667	5	C:nucleolus; P:ribosome biogenesis; C:mitochondrion; P:RNA processing; F:RNA-3'-phosphate cyclase activity	EC:6.5.1.4
Qs-dev_c24901	rna 3 -terminal phosphate cyclase-like protein	471	15	1.58774e-31	0.715333	3	P:cellular process; C:mitochondrion; F:RNA-3'-phosphate cyclase activity	EC:6.5.1.4
Contig2914	rna ligase	2727	15	0	0.849333	8	F:polynucleotide 5'-hydroxyl-kinase activity; F:translation elongation factor activity; F:RNA ligase (ATP) activity; P:translational elongation; F:ATP binding; F:2',3'-cyclic-nucleotide 3'-phosphodiesterase activity; P:tRNA splicing, via endonucleolytic cleavage and ligation; C:nucleus	EC:6.5.1.3; EC:3.1.4.37
Contig11982	rna ligase isoform	621	14	6.20557e-15	0.786429	6	F:polynucleotide 5'-hydroxyl-kinase activity; F:RNA ligase (ATP) activity; F:ATP binding; F:2',3'-cyclic-nucleotide 3'-phosphodiesterase activity; P:tRNA splicing, via endonucleolytic cleavage and ligation; C:nucleus	EC:6.5.1.3; EC:3.1.4.37
Qs-dev_c59867	dna ligase	466	15	1.36173e-33	0.813333	17	C:plastid; P:gene silencing; P:single strand break repair; P:DNA recombination; P:DNA ligation involved in DNA repair; P:floral organ formation; P:double-strand break repair; P:nucleotide-excision repair; P:lagging strand elongation; C:chromosome; F:DNA binding; P:regulation of flower development; P:histone lysine methylation; F:DNA ligase (ATP) activity; C:nucleus; F:ATP binding; C:mitochondrion	EC:6.5.1.1
Qs-dev_c5461	dna ligase	1864	15	1.31774e-50	0.852667	17	C:plastid; P:gene silencing; P:single strand break repair; P:DNA recombination; P:DNA ligation involved in DNA repair; P:floral organ formation; P:double-strand break repair; P:nucleotide-excision repair; P:lagging strand elongation; C:chromosome; F:DNA binding; P:regulation of flower development; P:histone lysine methylation; F:DNA ligase (ATP) activity; C:nucleus; F:ATP binding; C:mitochondrion	EC:6.5.1.1
Contig25594	dna ligase	1921	15	8.09138e-51	0.85	17	C:plastid; P:gene silencing; P:single strand break repair; P:DNA recombination; P:DNA ligation involved in DNA repair; P:floral organ formation; P:double-strand break repair; P:nucleotide-excision repair; P:lagging strand elongation; C:chromosome; F:DNA binding; P:regulation of flower development; P:histone lysine methylation; F:DNA ligase (ATP) activity; C:nucleus; F:ATP binding; C:mitochondrion	EC:6.5.1.1
Qs-dev_c7494	dna ligase	1396	15	8.61643e-160	0.867333	17	C:plastid; P:gene silencing; P:single strand break repair; P:DNA recombination; P:DNA ligation involved in DNA repair; P:floral organ formation; P:double-strand break repair; P:nucleotide-excision repair; P:lagging strand elongation; C:chromosome; F:DNA binding; P:regulation of flower development; P:histone lysine methylation; F:DNA ligase (ATP) activity; C:nucleus; F:ATP binding; C:mitochondrion	EC:6.5.1.1
isotig28882	dna ligase	445	15	3.25504e-24	0.758667	14	P:histone lysine methylation; P:DNA recombination; P:gene silencing; C:mitochondrion; P:double-strand break repair; F:DNA ligase (ATP) activity; P:regulation of flower development; P:floral organ formation; P:DNA-dependent DNA replication; F:DNA binding; F:ATP binding; P:DNA ligation involved in DNA repair; C:nucleus; P:single strand break repair	EC:6.5.1.1
Qs-dev_c26226	dna ligase	477	15	2.22526e-25	0.760667	14	P:histone lysine methylation; P:DNA recombination; P:gene silencing; C:mitochondrion; P:double-strand break repair; F:DNA ligase (ATP) activity; P:regulation of flower development; P:floral organ formation; P:DNA-dependent DNA replication; F:DNA binding; F:ATP binding; P:DNA ligation involved in DNA repair; C:nucleus; P:single strand break repair	EC:6.5.1.1
Qs-dev_rep_c88425	dna ligase	607	15	1.11566e-35	0.876667	14	P:histone lysine methylation; P:DNA recombination; P:gene silencing; C:mitochondrion; P:double-strand break repair; F:DNA ligase (ATP) activity; P:regulation of flower development; P:floral organ formation; P:DNA-dependent DNA replication; F:DNA binding; F:ATP binding; P:DNA ligation involved in DNA repair; C:nucleus; P:single strand break repair	EC:6.5.1.1
Contig8223	dna ligase	600	15	1.85237e-88	0.859333	14	P:DNA recombination; C:DNA ligase IV complex; P:response to X-ray; C:plasmodesma; P:double-strand break repair; P:telomere maintenance; F:DNA ligase (ATP) activity; P:DNA replication; F:DNA binding; F:ATP binding; F:protein binding; P:DNA ligation involved in DNA repair; P:DNA integration; C:apoplast	EC:6.5.1.1
Qs-dev_c3242	dna ligase	1074	15	1.33922e-110	0.863333	14	P:DNA recombination; C:DNA ligase IV complex; P:response to X-ray; C:plasmodesma; P:double-strand break repair; P:telomere maintenance; F:DNA ligase (ATP) activity; P:DNA replication; F:DNA binding; F:ATP binding; F:protein binding; P:DNA ligation involved in DNA repair; P:DNA integration; C:apoplast	EC:6.5.1.1
Qs-dev_c1853	dna ligase	1518	15	6.86312e-120	0.728	14	P:DNA recombination; C:DNA ligase IV complex; P:response to X-ray; C:plasmodesma; P:double-strand break repair; P:telomere maintenance; F:DNA ligase (ATP) activity; P:DNA replication; F:DNA binding; F:ATP binding; F:protein binding; P:DNA ligation involved in DNA repair; P:DNA integration; C:apoplast	EC:6.5.1.1
isotig07325	dna ligase	2452	15	0	0.869333	14	P:histone lysine methylation; P:DNA recombination; P:gene silencing; C:mitochondrion; P:double-strand break repair; F:DNA ligase (ATP) activity; P:regulation of flower development; P:floral organ formation; P:DNA-dependent DNA replication; F:DNA binding; F:ATP binding; P:DNA ligation involved in DNA repair; C:nucleus; P:single strand break repair	EC:6.5.1.1
Contig7309	dna ligase	1386	15	0	0.858667	14	P:DNA recombination; C:DNA ligase IV complex; P:response to X-ray; C:plasmodesma; P:double-strand break repair; P:telomere maintenance; F:DNA ligase (ATP) activity; P:DNA replication; F:DNA binding; F:ATP binding; F:protein binding; P:DNA ligation involved in DNA repair; P:DNA integration; C:apoplast	EC:6.5.1.1
Contig1355	dna ligase	1780	15	0	0.881333	14	P:histone lysine methylation; P:DNA recombination; P:gene silencing; C:mitochondrion; P:double-strand break repair; F:DNA ligase (ATP) activity; P:regulation of flower development; P:floral organ formation; P:DNA-dependent DNA replication; F:DNA binding; F:ATP binding; P:DNA ligation involved in DNA repair; C:nucleus; P:single strand break repair	EC:6.5.1.1
isotig15676	dna ligase	1733	15	2.42851e-164	0.623333	12	P:DNA recombination; P:response to X-ray; C:plasmodesma; P:double-strand break repair; P:telomere maintenance; F:DNA ligase (ATP) activity; F:DNA binding; F:ATP binding; F:protein binding; P:DNA ligation involved in DNA repair; P:DNA integration; C:apoplast	EC:6.5.1.1
Qs-dev_c55389	dna ligase	399	15	3.95655e-38	0.702	10	P:DNA ligation; P:DNA recombination; P:DNA repair; P:seed germination; F:DNA ligase (ATP) activity; P:DNA replication; C:plastid; F:DNA binding; F:ATP binding; C:nucleus	EC:6.5.1.1
Qs-dev_c50547	dna ligase	496	15	4.8131e-69	0.829333	10	P:DNA recombination; P:seed germination; F:DNA ligase (ATP) activity; P:DNA replication; C:plastid; F:DNA binding; F:ATP binding; P:DNA ligation involved in DNA repair; F:hydrolase activity; C:nucleus	EC:6.5.1.1
Contig7372	dna ligase	1027	15	2.61674e-116	0.814667	10	P:nucleotide-excision repair; P:DNA recombination; P:seed germination; F:DNA ligase (ATP) activity; F:DNA binding; F:ATP binding; P:DNA ligation involved in DNA repair; C:chromosome; P:lagging strand elongation; C:nucleus	EC:6.5.1.1
Contig5604	dna ligase	1726	15	0	0.804	10	P:DNA recombination; P:seed germination; F:DNA ligase (ATP) activity; P:DNA replication; C:plastid; F:DNA binding; F:ATP binding; P:DNA ligation involved in DNA repair; F:hydrolase activity; C:nucleus	EC:6.5.1.1
Qs-dev_c47214	dna ligase	452	11	3.23446e-16	0.756364	9	P:DNA recombination; P:seed germination; F:DNA ligase (ATP) activity; P:DNA replication; C:plastid; F:DNA binding; F:ATP binding; P:DNA ligation involved in DNA repair; C:nucleus	EC:6.5.1.1
Contig22817	dna ligase	542	14	9.76596e-28	0.83	9	P:DNA recombination; P:seed germination; F:DNA ligase (ATP) activity; P:DNA replication; C:plastid; F:DNA binding; F:ATP binding; P:DNA ligation involved in DNA repair; C:nucleus	EC:6.5.1.1
Qs-dev_c69313	dna ligase	459	15	1.09083e-49	0.834	6	P:DNA replication; F:DNA binding; F:ATP binding; P:DNA ligation involved in DNA repair; F:DNA ligase (ATP) activity; P:DNA recombination	EC:6.5.1.1
Qs-dev_c34458	methylcrotonoyl- carboxylase beta mitochondrial	847	15	4.67143e-92	0.923333	9	F:propionyl-CoA carboxylase activity; F:zinc ion binding; F:cobalt ion binding; P:virus induced gene silencing; P:vegetative phase change; P:leucine catabolic process; F:biotin carboxylase activity; C:mitochondrial matrix; F:methylcrotonoyl-CoA carboxylase activity	EC:6.4.1.3; EC:6.3.4.14; EC:6.4.1.4
Qs-dev_c34248	methylcrotonoyl- carboxylase beta mitochondrial	1356	15	4.96964e-171	0.888667	9	F:propionyl-CoA carboxylase activity; F:zinc ion binding; F:cobalt ion binding; P:virus induced gene silencing; P:vegetative phase change; P:leucine catabolic process; F:biotin carboxylase activity; C:mitochondrial matrix; F:methylcrotonoyl-CoA carboxylase activity	EC:6.4.1.3; EC:6.3.4.14; EC:6.4.1.4
Contig10217	methylcrotonoyl- carboxylase beta mitochondrial	2012	15	0	0.915333	9	F:propionyl-CoA carboxylase activity; F:zinc ion binding; F:cobalt ion binding; P:virus induced gene silencing; P:vegetative phase change; P:leucine catabolic process; F:biotin carboxylase activity; C:mitochondrial matrix; F:methylcrotonoyl-CoA carboxylase activity	EC:6.4.1.3; EC:6.3.4.14; EC:6.4.1.4
Qs-dev_c52545	3-methylcrotonyl- beta subunit	239	15	7.37134e-17	0.785333	2	P:metabolic process; F:propionyl-CoA carboxylase activity	EC:6.4.1.3
Contig25394	acetyl- carboxylase	2325	15	0	0.942	9	F:acetyl-CoA carboxylase activity; P:root development; P:response to cytokinin stimulus; F:metal ion binding; P:primary shoot apical meristem specification; F:ATP binding; P:fatty acid elongation; F:biotin carboxylase activity; C:plasma membrane	EC:6.4.1.2; EC:6.3.4.14
isotig06848	acetyl- carboxylase 1-like	3203	15	0	0.88	9	F:acetyl-CoA carboxylase activity; P:root development; P:response to cytokinin stimulus; F:metal ion binding; P:primary shoot apical meristem specification; F:ATP binding; P:fatty acid elongation; F:biotin carboxylase activity; C:plasma membrane	EC:6.4.1.2; EC:6.3.4.14
Contig18164	acetyl- carboxylase 1-like	4634	15	0	0.886	9	F:acetyl-CoA carboxylase activity; P:root development; P:response to cytokinin stimulus; F:metal ion binding; P:primary shoot apical meristem specification; F:ATP binding; P:fatty acid elongation; F:biotin carboxylase activity; C:plasma membrane	EC:6.4.1.2; EC:6.3.4.14
Qs-dev_rep_c92032	chloroplast biotin carboxylase	461	15	5.81766e-18	0.974667	8	F:acetyl-CoA carboxylase activity; P:fatty acid biosynthetic process; F:metal ion binding; C:chloroplast envelope; P:malonyl-CoA biosynthetic process; F:ATP binding; C:chloroplast stroma; F:biotin carboxylase activity	EC:6.4.1.2; EC:6.3.4.14
Qs-dev_c71087	biotin caboxylase subunit of het-accase	891	15	3.35077e-74	0.848	8	F:acetyl-CoA carboxylase activity; P:fatty acid biosynthetic process; F:metal ion binding; C:chloroplast envelope; P:malonyl-CoA biosynthetic process; F:ATP binding; C:chloroplast stroma; F:biotin carboxylase activity	EC:6.4.1.2; EC:6.3.4.14
Qs-dev_rep_c94027	biotin carboxylase precursor	695	15	4.99128e-89	0.966667	8	F:acetyl-CoA carboxylase activity; P:fatty acid biosynthetic process; F:metal ion binding; C:chloroplast envelope; P:malonyl-CoA biosynthetic process; F:ATP binding; C:chloroplast stroma; F:biotin carboxylase activity	EC:6.4.1.2; EC:6.3.4.14
Qs-dev_rep_c85276	biotin carboxylase precursor	1009	15	5.82451e-129	0.899333	8	F:acetyl-CoA carboxylase activity; P:fatty acid biosynthetic process; F:metal ion binding; C:chloroplast envelope; P:malonyl-CoA biosynthetic process; F:ATP binding; C:chloroplast stroma; F:biotin carboxylase activity	EC:6.4.1.2; EC:6.3.4.14
isotig03930	biotin caboxylase subunit of het-accase	1970	15	0	0.871333	8	F:acetyl-CoA carboxylase activity; P:fatty acid biosynthetic process; F:metal ion binding; C:chloroplast envelope; P:malonyl-CoA biosynthetic process; F:ATP binding; C:chloroplast stroma; F:biotin carboxylase activity	EC:6.4.1.2; EC:6.3.4.14
Contig18377	biotin carboxylase	2167	15	0	0.920667	8	F:acetyl-CoA carboxylase activity; P:fatty acid biosynthetic process; F:metal ion binding; C:chloroplast envelope; P:malonyl-CoA biosynthetic process; F:ATP binding; C:chloroplast stroma; F:biotin carboxylase activity	EC:6.4.1.2; EC:6.3.4.14
isotig03927	biotin carboxylase precursor	2185	15	0	0.893333	8	F:acetyl-CoA carboxylase activity; P:fatty acid biosynthetic process; F:metal ion binding; C:chloroplast envelope; P:malonyl-CoA biosynthetic process; F:ATP binding; C:chloroplast stroma; F:biotin carboxylase activity	EC:6.4.1.2; EC:6.3.4.14
Contig7455	biotin carboxylase precursor	2098	15	0	0.915333	8	F:acetyl-CoA carboxylase activity; P:fatty acid biosynthetic process; F:metal ion binding; C:chloroplast envelope; P:malonyl-CoA biosynthetic process; F:ATP binding; C:chloroplast stroma; F:biotin carboxylase activity	EC:6.4.1.2; EC:6.3.4.14
Contig18034	biotin carboxylase precursor	2168	15	0	0.901333	8	F:acetyl-CoA carboxylase activity; P:fatty acid biosynthetic process; F:metal ion binding; C:chloroplast envelope; P:malonyl-CoA biosynthetic process; F:ATP binding; C:chloroplast stroma; F:biotin carboxylase activity	EC:6.4.1.2; EC:6.3.4.14
Qs-dev_rep_c81832	biotin carboxylase precursor	371	11	5.08535e-26	1	7	F:acetyl-CoA carboxylase activity; P:fatty acid biosynthetic process; F:metal ion binding; C:chloroplast envelope; F:ATP binding; C:chloroplast stroma; F:biotin carboxylase activity	EC:6.4.1.2; EC:6.3.4.14
Qs-dev_rep_c79483	dihydrolipoyl dehydrogenase	346	15	1.05851e-33	0.98	15	C:cytosol; P:hydrogen peroxide catabolic process; F:acetyl-CoA carboxylase activity; P:fatty acid biosynthetic process; C:acetyl-CoA carboxylase complex; P:oxidation-reduction process; C:mitochondrion; C:nucleolus; P:cell redox homeostasis; C:chloroplast envelope; F:electron carrier activity; P:acetyl-CoA biosynthetic process from pyruvate; F:flavin adenine dinucleotide binding; C:chloroplast str…	EC:6.4.1.2; EC:1.8.1.4
Qs-dev_c42103	aryl hydrocarbone receptor nuclear translocator	462	15	1.60563e-84	0.834667	9	F:acetyl-CoA carboxylase activity; F:signal transducer activity; P:regulation of transcription, DNA-dependent; C:transcription factor complex; F:DNA binding; F:protein dimerization activity; F:sequence-specific DNA binding transcription factor activity; P:signal transduction; C:cytoplasm	EC:6.4.1.2
Contig11171	acetyl co-enzyme a carboxylase carboxyltransferase alpha subunit	470	15	6.50238e-41	0.803333	7	F:acetyl-CoA carboxylase activity; P:fatty acid biosynthetic process; C:acetyl-CoA carboxylase complex; P:malonyl-CoA biosynthetic process; F:ATP binding; F:transferase activity; C:chloroplast part	EC:6.4.1.2
Contig13670	acetyl-coenzyme a carboxylase carboxyl transferase	386	15	4.16384e-48	0.816	6	F:acetyl-CoA carboxylase activity; P:fatty acid biosynthetic process; C:acetyl-CoA carboxylase complex; F:transferase activity; F:nucleotide binding; C:chloroplast part	EC:6.4.1.2
Qs-dev_rep_c101904	acetyl- carboxylase biotin-containing subunit	673	15	3.38891e-31	0.923333	3	P:fatty acid biosynthetic process; C:acetyl-CoA carboxylase complex; F:acetyl-CoA carboxylase activity	EC:6.4.1.2
Qs-dev_c46369	pyruvate mitochondrial	456	15	1.98925e-66	0.943333	9	C:microtubule associated complex; F:pyruvate carboxylase activity; P:pyruvate metabolic process; F:metal ion binding; F:ATP binding; P:gluconeogenesis; F:biotin carboxylase activity; C:mitochondrial matrix; C:lipid particle	EC:6.4.1.1; EC:6.3.4.14
Qs-dev_c46813	pyruvate mitochondrial	383	15	6.89091e-51	0.809333	5	F:pyruvate carboxylase activity; P:gluconeogenesis; F:metal ion binding; F:ATP binding; F:biotin carboxylase activity	EC:6.4.1.1; EC:6.3.4.14
Contig5753	glutamyl-trna amidotransferase subunit a	1760	15	0	0.832	13	P:phosphatidylglycerol biosynthetic process; C:mitochondrion; F:ATPase activity, coupled to transmembrane movement of substances; C:plant-type vacuole; P:glutaminyl-tRNAGln biosynthesis via transamidation; P:mitochondrial translation; F:glutaminyl-tRNA synthase (glutamine-hydrolyzing) activity; C:vacuolar membrane; F:ATP binding; F:transferase activity; C:chloroplast stroma; C:glutamyl-tRNA(Gln) …	EC:6.3.5.7
Qs-dev_c64176	glu-trna amidotransferase subunit c	311	15	1.09497e-24	0.872	10	C:mitochondrion; P:regulation of translational fidelity; P:glutaminyl-tRNAGln biosynthesis via transamidation; P:mitochondrial translation; F:glutaminyl-tRNA synthase (glutamine-hydrolyzing) activity; F:ATP binding; F:transferase activity; C:chloroplast; C:glutamyl-tRNA(Gln) amidotransferase complex; C:nucleus	EC:6.3.5.7
Qs-dev_c57842	aspartyl-trna glutamyl-trna amidotransferase subunit b	742	15	7.40523e-28	0.91	10	P:mRNA modification; P:glutamyl-tRNA aminoacylation; C:mitochondrion; P:glutaminyl-tRNAGln biosynthesis via transamidation; P:mitochondrial translation; F:glutaminyl-tRNA synthase (glutamine-hydrolyzing) activity; F:ATP binding; F:transferase activity; C:chloroplast stroma; C:glutamyl-tRNA(Gln) amidotransferase complex	EC:6.3.5.7
Qs-dev_c20888	aspartyl glutamyl-trna(asn gln) amidotransferase subunit c-like	811	15	3.96626e-36	0.854	10	C:mitochondrion; P:regulation of translational fidelity; P:glutaminyl-tRNAGln biosynthesis via transamidation; P:mitochondrial translation; F:glutaminyl-tRNA synthase (glutamine-hydrolyzing) activity; F:ATP binding; F:transferase activity; C:chloroplast; C:glutamyl-tRNA(Gln) amidotransferase complex; C:nucleus	EC:6.3.5.7
Contig2266	glu-trna amidotransferase subunit c	1235	15	1.17563e-39	0.826	10	C:mitochondrion; P:regulation of translational fidelity; P:glutaminyl-tRNAGln biosynthesis via transamidation; P:mitochondrial translation; F:glutaminyl-tRNA synthase (glutamine-hydrolyzing) activity; F:ATP binding; F:transferase activity; C:chloroplast; C:glutamyl-tRNA(Gln) amidotransferase complex; C:nucleus	EC:6.3.5.7
Qs-dev_c19724	aspartyl glutamyl-trna(asn gln) amidotransferase subunit b-like	1113	15	1.88961e-62	0.814	10	P:mRNA modification; P:glutamyl-tRNA aminoacylation; C:mitochondrion; P:glutaminyl-tRNAGln biosynthesis via transamidation; P:mitochondrial translation; F:glutaminyl-tRNA synthase (glutamine-hydrolyzing) activity; F:ATP binding; F:transferase activity; C:chloroplast stroma; C:glutamyl-tRNA(Gln) amidotransferase complex	EC:6.3.5.7
Contig680	aspartyl glutamyl-trna(asn gln) amidotransferase subunit b-like	2148	15	0	0.853333	10	P:mRNA modification; P:glutamyl-tRNA aminoacylation; C:mitochondrion; P:glutaminyl-tRNAGln biosynthesis via transamidation; P:mitochondrial translation; F:glutaminyl-tRNA synthase (glutamine-hydrolyzing) activity; F:ATP binding; F:transferase activity; C:chloroplast stroma; C:glutamyl-tRNA(Gln) amidotransferase complex	EC:6.3.5.7
Qs-dev_c24015	carbamoyl-phosphate synthase large chain-like	398	15	1.74495e-54	0.959333	16	P:cytoskeleton organization; P:cellular response to phosphate starvation; P:gluconeogenesis; C:membrane; P:histone H3-K9 methylation; P:proteasomal protein catabolic process; C:carbamoyl-phosphate synthase complex; P:chromatin silencing; P:arginine biosynthetic process; C:cytosol; F:metal ion binding; C:chloroplast stroma; F:carbamoyl-phosphate synthase (glutamine-hydrolyzing) activity; F:ATP bin…	EC:6.3.5.5; EC:6.3.4.16
Qs-dev_rep_c87032	carbamoyl-phosphate synthase large chain-like	730	15	1.61057e-96	0.896667	16	P:cytoskeleton organization; P:cellular response to phosphate starvation; P:gluconeogenesis; C:membrane; P:histone H3-K9 methylation; P:proteasomal protein catabolic process; C:carbamoyl-phosphate synthase complex; P:chromatin silencing; P:arginine biosynthetic process; C:cytosol; F:metal ion binding; C:chloroplast stroma; F:carbamoyl-phosphate synthase (glutamine-hydrolyzing) activity; F:ATP bin…	EC:6.3.5.5; EC:6.3.4.16
Contig1934	carbamoyl-phosphate synthase large chain-like	3933	15	0	0.89	16	P:cytoskeleton organization; P:cellular response to phosphate starvation; P:gluconeogenesis; C:membrane; P:histone H3-K9 methylation; P:proteasomal protein catabolic process; C:carbamoyl-phosphate synthase complex; P:chromatin silencing; P:arginine biosynthetic process; C:cytosol; F:metal ion binding; C:chloroplast stroma; F:carbamoyl-phosphate synthase (glutamine-hydrolyzing) activity; F:ATP bin…	EC:6.3.5.5; EC:6.3.4.16
Qs-dev_c67413	carbamoyl-phosphate small subunit	465	15	1.65705e-52	0.828667	6	C:carbamoyl-phosphate synthase complex; F:carbamoyl-phosphate synthase (glutamine-hydrolyzing) activity; P:arginine biosynthetic process; P:glutamine catabolic process; F:ATP binding; P:carbamoyl phosphate biosynthetic process	EC:6.3.5.5
Qs-dev_rep_c99633	carbamoyl-phosphate synthase small chain	830	15	1.24891e-32	0.939333	5	F:carbamoyl-phosphate synthase (glutamine-hydrolyzing) activity; P:glutamine catabolic process; C:chloroplast stroma; P:cellular response to phosphate starvation; P:carbamoyl phosphate biosynthetic process	EC:6.3.5.5
Qs-dev_rep_c92080	carbamoyl-phosphate synthase small chain	445	15	1.15236e-37	0.878667	5	F:carbamoyl-phosphate synthase (glutamine-hydrolyzing) activity; P:glutamine catabolic process; C:chloroplast stroma; P:cellular response to phosphate starvation; P:carbamoyl phosphate biosynthetic process	EC:6.3.5.5
Qs-dev_rep_c80531	carbamoyl-phosphate synthase small chain	678	15	1.05859e-46	0.922667	5	F:carbamoyl-phosphate synthase (glutamine-hydrolyzing) activity; P:glutamine catabolic process; C:chloroplast stroma; P:cellular response to phosphate starvation; P:carbamoyl phosphate biosynthetic process	EC:6.3.5.5
Qs-dev_c57598	probable arginine-specific carbamoyl-phosphate ammonia chain	485	15	5.31265e-75	0.902667	5	C:cytoplasm; F:metal ion binding; P:arginine biosynthetic process; F:ATP binding; F:carbamoyl-phosphate synthase (glutamine-hydrolyzing) activity	EC:6.3.5.5
Qs-dev_rep_c80593	carbamoyl-phosphate synthase small chain	581	15	8.37642e-76	0.948667	5	F:carbamoyl-phosphate synthase (glutamine-hydrolyzing) activity; P:glutamine catabolic process; C:chloroplast stroma; P:cellular response to phosphate starvation; P:carbamoyl phosphate biosynthetic process	EC:6.3.5.5
Qs-dev_c16896	carbamoyl-phosphate synthase small chain	1727	15	0	0.89	5	F:carbamoyl-phosphate synthase (glutamine-hydrolyzing) activity; P:glutamine catabolic process; C:chloroplast stroma; P:cellular response to phosphate starvation; P:carbamoyl phosphate biosynthetic process	EC:6.3.5.5
Contig25914	carbamoyl-phosphate synthase small chain	1561	15	0	0.89	5	F:carbamoyl-phosphate synthase (glutamine-hydrolyzing) activity; P:glutamine catabolic process; C:chloroplast stroma; P:cellular response to phosphate starvation; P:carbamoyl phosphate biosynthetic process	EC:6.3.5.5
Qs-dev_rep_c103796	asparagine synthetase	569	15	2.35351e-41	0.805333	10	P:response to absence of light; P:response to glucose stimulus; P:response to sucrose stimulus; P:response to fructose stimulus; P:L-asparagine biosynthetic process; P:cellular response to sucrose starvation; F:ATP binding; F:asparagine synthase (glutamine-hydrolyzing) activity; P:cellular amino acid catabolic process; C:cytoplasm	EC:6.3.5.4
Qs-dev_c54690	asparagine synthetase	267	15	9.77598e-24	0.894	8	P:response to glucose stimulus; P:response to sucrose stimulus; P:response to fructose stimulus; P:glutamine metabolic process; P:L-asparagine biosynthetic process; P:cellular response to sucrose starvation; F:ATP binding; F:asparagine synthase (glutamine-hydrolyzing) activity	EC:6.3.5.4
Qs-dev_c71274	asparagine synthetase	344	15	6.1691e-31	0.917333	8	P:response to glucose stimulus; P:response to sucrose stimulus; P:response to fructose stimulus; P:glutamine metabolic process; P:L-asparagine biosynthetic process; P:cellular response to sucrose starvation; F:ATP binding; F:asparagine synthase (glutamine-hydrolyzing) activity	EC:6.3.5.4
Contig6720	asparagine synthetase	907	15	5.24766e-65	0.822	8	P:response to glucose stimulus; P:response to sucrose stimulus; P:response to fructose stimulus; P:glutamine metabolic process; P:L-asparagine biosynthetic process; P:cellular response to sucrose starvation; F:ATP binding; F:asparagine synthase (glutamine-hydrolyzing) activity	EC:6.3.5.4
Contig17749	asparagine synthetase	2122	15	0	0.908667	8	P:response to glucose stimulus; P:response to sucrose stimulus; P:response to fructose stimulus; P:glutamine metabolic process; P:L-asparagine biosynthetic process; P:cellular response to sucrose starvation; F:ATP binding; F:asparagine synthase (glutamine-hydrolyzing) activity	EC:6.3.5.4
Qs-dev_c30787	asparagine synthase-like protein	724	15	8.75758e-54	0.770667	4	F:asparagine synthase (glutamine-hydrolyzing) activity; P:asparagine biosynthetic process; C:cytoplasmic membrane-bounded vesicle; C:mitochondrion	EC:6.3.5.4
Qs-dev_c31814	asparagine synthetase domain-containing protein	1164	15	8.80012e-121	0.694	4	F:asparagine synthase (glutamine-hydrolyzing) activity; P:asparagine biosynthetic process; C:cytoplasmic membrane-bounded vesicle; C:mitochondrion	EC:6.3.5.4
Qs-dev_c28991	asparagine synthetase domain-containing protein 1-like	1336	15	4.10768e-126	0.854667	4	F:asparagine synthase (glutamine-hydrolyzing) activity; P:asparagine biosynthetic process; C:cytoplasmic membrane-bounded vesicle; C:mitochondrion	EC:6.3.5.4
Contig12951	asparagine synthetase domain-containing protein 1-like	1636	15	2.14412e-143	0.86	4	F:asparagine synthase (glutamine-hydrolyzing) activity; P:asparagine biosynthetic process; C:cytoplasmic membrane-bounded vesicle; C:mitochondrion	EC:6.3.5.4
Qs-dev_c64671	asparagine synthetase domain-containing protein 1-like	398	15	9.49967e-24	0.741333	3	F:asparagine synthase (glutamine-hydrolyzing) activity; P:asparagine biosynthetic process; C:cytoplasmic membrane-bounded vesicle	EC:6.3.5.4
Qs-dev_rep_c104013	asparagine synthetase domain-containing protein	363	3	4.79829e-12	0.746667	2	F:asparagine synthase (glutamine-hydrolyzing) activity; P:asparagine biosynthetic process	EC:6.3.5.4
Contig444	phosphoribosylformylglycinamidine synthase	4572	15	0	0.867333	7	C:mitochondrion; F:ATP binding; F:transferase activity; C:chloroplast stroma; P:microgametogenesis; P:'de novo' IMP biosynthetic process; F:phosphoribosylformylglycinamidine synthase activity	EC:6.3.5.3
Qs-dev_c64358	phosphoribosylformylglycinamidine synthase-like	253	15	3.88395e-25	0.872	2	P:'de novo' IMP biosynthetic process; F:phosphoribosylformylglycinamidine synthase activity	EC:6.3.5.3
Qs-dev_c50091	phosphoribosylformylglycinamidine synthase	374	15	1.77574e-37	0.800667	2	P:'de novo' IMP biosynthetic process; F:phosphoribosylformylglycinamidine synthase activity	EC:6.3.5.3
Contig2475	gmp synthase	2100	15	0	0.890667	10	F:pyrophosphatase activity; P:pyrimidine ribonucleotide biosynthetic process; P:RNA methylation; C:cytosol; P:asparagine biosynthetic process; F:GMP synthase (glutamine-hydrolyzing) activity; P:GMP biosynthetic process; P:protein import into nucleus; F:ATP binding; F:asparagine synthase (glutamine-hydrolyzing) activity	EC:6.3.5.2; EC:6.3.5.4
Qs-dev_c81461	gmp synthase	414	15	2.06489e-41	0.888667	4	F:GMP synthase (glutamine-hydrolyzing) activity; F:ATP binding; F:pyrophosphatase activity; P:GMP biosynthetic process	EC:6.3.5.2
Qs-dev_c31676	nad synthetase	612	15	4.47739e-71	0.913333	6	C:cytosol; F:hydrolase activity, acting on carbon-nitrogen (but not peptide) bonds; P:NAD biosynthetic process; F:NAD+ synthase (glutamine-hydrolyzing) activity; F:ATP binding; P:response to cadmium ion	EC:6.3.5.1
Contig412	glutamine-dependent nad(+)	3629	15	0	0.896667	6	C:cytosol; F:hydrolase activity, acting on carbon-nitrogen (but not peptide) bonds; P:NAD biosynthetic process; F:NAD+ synthase (glutamine-hydrolyzing) activity; F:ATP binding; P:response to cadmium ion	EC:6.3.5.1
Contig10328	glutamine-dependent nad(+)	2535	15	0	0.897333	6	C:cytosol; F:hydrolase activity, acting on carbon-nitrogen (but not peptide) bonds; P:NAD biosynthetic process; F:NAD+ synthase (glutamine-hydrolyzing) activity; F:ATP binding; P:response to cadmium ion	EC:6.3.5.1
Contig545	n-acylethanolamine amidohydrolase	2194	15	0	0.816667	10	P:defense response to bacterium; F:carbon-nitrogen ligase activity, with glutamine as amido-N-donor; P:N-acylethanolamine metabolic process; C:Golgi apparatus; C:plasma membrane; C:vacuolar membrane; F:N-(long-chain-acyl)ethanolamine deacylase activity; F:transferase activity; F:amidase activity; C:endoplasmic reticulum	EC:6.3.5.0; EC:3.5.1.60; EC:3.5.1.4
Contig25488	amidase family protein	2132	15	0	0.744667	14	P:regulation of plant-type hypersensitive response; P:basic amino acid transport; C:mitochondrion; P:ammonium transport; P:amino acid import; F:carbon-nitrogen ligase activity, with glutamine as amido-N-donor; P:protein targeting to mitochondrion; P:nucleotide transport; F:amidase activity; P:protein targeting to membrane; P:cellular membrane fusion; P:negative regulation of programmed cell death…	EC:6.3.5.0; EC:3.5.1.4
Qs-dev_rep_c104255	glutamyl-trna amidotransferase subunit a-like	610	15	4.08738e-40	0.760667	10	P:indoleacetic acid biosynthetic process; C:cytosol; P:leaf morphogenesis; F:carbon-nitrogen ligase activity, with glutamine as amido-N-donor; F:amidase activity; F:transferase activity; P:cell differentiation; F:indoleacetamide hydrolase activity; P:positive regulation of transcription, DNA-dependent; P:glucosinolate biosynthetic process	EC:6.3.5.0; EC:3.5.1.4
Qs-dev_rep_c104424	glutamyl-trna amidotransferase subunit a-like	734	15	1.12597e-97	0.772667	10	P:indoleacetic acid biosynthetic process; C:cytosol; P:leaf morphogenesis; F:carbon-nitrogen ligase activity, with glutamine as amido-N-donor; F:amidase activity; F:transferase activity; P:cell differentiation; F:indoleacetamide hydrolase activity; P:positive regulation of transcription, DNA-dependent; P:glucosinolate biosynthetic process	EC:6.3.5.0; EC:3.5.1.4
Contig21097	amidase family protein	1509	15	9.9723e-174	0.808667	10	P:indoleacetic acid biosynthetic process; C:cytosol; P:leaf morphogenesis; F:carbon-nitrogen ligase activity, with glutamine as amido-N-donor; F:amidase activity; F:transferase activity; P:cell differentiation; F:indoleacetamide hydrolase activity; P:positive regulation of transcription, DNA-dependent; P:glucosinolate biosynthetic process	EC:6.3.5.0; EC:3.5.1.4
Contig6700	glutamyl-trna amidotransferase subunit a-like	1932	15	1.37675e-179	0.771333	10	P:indoleacetic acid biosynthetic process; C:cytosol; P:leaf morphogenesis; F:carbon-nitrogen ligase activity, with glutamine as amido-N-donor; F:amidase activity; F:transferase activity; P:cell differentiation; F:indoleacetamide hydrolase activity; P:positive regulation of transcription, DNA-dependent; P:glucosinolate biosynthetic process	EC:6.3.5.0; EC:3.5.1.4
Contig22037	glutamyl-trna amidotransferase subunit a-like	1802	15	0	0.766667	10	P:indoleacetic acid biosynthetic process; C:cytosol; P:leaf morphogenesis; F:carbon-nitrogen ligase activity, with glutamine as amido-N-donor; F:amidase activity; F:transferase activity; P:cell differentiation; F:indoleacetamide hydrolase activity; P:positive regulation of transcription, DNA-dependent; P:glucosinolate biosynthetic process	EC:6.3.5.0; EC:3.5.1.4
Qs-dev_rep_c99850	glutamyl-trna amidotransferase subunit a-like	738	15	5.87815e-70	0.748	9	P:indoleacetic acid biosynthetic process; C:cytosol; P:leaf morphogenesis; F:carbon-nitrogen ligase activity, with glutamine as amido-N-donor; F:amidase activity; P:cell differentiation; F:indoleacetamide hydrolase activity; P:positive regulation of transcription, DNA-dependent; P:glucosinolate biosynthetic process	EC:6.3.5.0; EC:3.5.1.4
isotig02911	glutamyl-trna amidotransferase subunit a-like	1606	15	2.19234e-151	0.73	9	P:indoleacetic acid biosynthetic process; C:cytosol; P:leaf morphogenesis; F:carbon-nitrogen ligase activity, with glutamine as amido-N-donor; F:amidase activity; P:cell differentiation; F:indoleacetamide hydrolase activity; P:positive regulation of transcription, DNA-dependent; P:glucosinolate biosynthetic process	EC:6.3.5.0; EC:3.5.1.4
Contig22036	glutamyl-trna amidotransferase subunit a-like	1887	15	1.02463e-171	0.747333	9	P:indoleacetic acid biosynthetic process; C:cytosol; P:leaf morphogenesis; F:carbon-nitrogen ligase activity, with glutamine as amido-N-donor; F:amidase activity; P:cell differentiation; F:indoleacetamide hydrolase activity; P:positive regulation of transcription, DNA-dependent; P:glucosinolate biosynthetic process	EC:6.3.5.0; EC:3.5.1.4
Qs-dev_c2629	amidase family protein	2133	15	0	0.782667	8	P:protein import into peroxisome matrix; F:carbon-nitrogen ligase activity, with glutamine as amido-N-donor; P:intra-Golgi vesicle-mediated transport; P:lipid transport; F:amidase activity; P:fatty acid beta-oxidation; P:lithium ion transport; P:protein N-linked glycosylation	EC:6.3.5.0; EC:3.5.1.4
Contig23539	amidase family protein	2071	15	0	0.788667	8	P:protein import into peroxisome matrix; F:carbon-nitrogen ligase activity, with glutamine as amido-N-donor; P:intra-Golgi vesicle-mediated transport; P:lipid transport; F:amidase activity; P:fatty acid beta-oxidation; P:lithium ion transport; P:protein N-linked glycosylation	EC:6.3.5.0; EC:3.5.1.4
Contig23538	amidase family protein	2106	15	0	0.792	8	P:protein import into peroxisome matrix; F:carbon-nitrogen ligase activity, with glutamine as amido-N-donor; P:intra-Golgi vesicle-mediated transport; P:lipid transport; F:amidase activity; P:fatty acid beta-oxidation; P:lithium ion transport; P:protein N-linked glycosylation	EC:6.3.5.0; EC:3.5.1.4
Qs-dev_rep_c91979	amidase family protein	385	15	3.10037e-43	0.770667	7	C:integral to chloroplast outer membrane; P:nucleotide biosynthetic process; F:carbon-nitrogen ligase activity, with glutamine as amido-N-donor; F:amidase activity; F:transferase activity; F:protein binding; P:protein transport	EC:6.3.5.0; EC:3.5.1.4
Contig15366	amidase family protein	2234	15	0	0.743333	6	P:transport; C:integral to chloroplast outer membrane; P:nucleotide biosynthetic process; F:carbon-nitrogen ligase activity, with glutamine as amido-N-donor; F:amidase activity; F:protein binding	EC:6.3.5.0; EC:3.5.1.4
Qs-dev_rep_c99431	glutamyl-trna amidotransferase subunit a	549	15	9.93518e-60	0.781333	3	F:carbon-nitrogen ligase activity, with glutamine as amido-N-donor; F:transferase activity; F:amidase activity	EC:6.3.5.0; EC:3.5.1.4
Contig20262	protein	1497	15	4.12271e-93	0.864	3	F:carbon-nitrogen ligase activity, with glutamine as amido-N-donor; F:transferase activity; F:amidase activity	EC:6.3.5.0; EC:3.5.1.4
Qs-dev_rep_c95707	glutamyl-trna amidotransferase subunit a	942	15	3.73985e-114	0.788667	3	F:carbon-nitrogen ligase activity, with glutamine as amido-N-donor; F:transferase activity; F:amidase activity	EC:6.3.5.0; EC:3.5.1.4
Contig18493	glutamyl-trna amidotransferase subunit a	2120	15	2.9008e-178	0.788	3	F:carbon-nitrogen ligase activity, with glutamine as amido-N-donor; F:transferase activity; F:amidase activity	EC:6.3.5.0; EC:3.5.1.4
Contig16680	glutamyl-trna amidotransferase subunit a	1748	15	0	0.809333	3	F:carbon-nitrogen ligase activity, with glutamine as amido-N-donor; F:transferase activity; F:amidase activity	EC:6.3.5.0; EC:3.5.1.4
Qs-dev_c44895	protein	540	15	1.33434e-29	0.794667	2	F:carbon-nitrogen ligase activity, with glutamine as amido-N-donor; F:amidase activity	EC:6.3.5.0; EC:3.5.1.4
Contig19671	protein	626	15	6.9892e-46	0.892	2	F:carbon-nitrogen ligase activity, with glutamine as amido-N-donor; F:amidase activity	EC:6.3.5.0; EC:3.5.1.4
Qs-dev_c26102	amidase -like	705	15	4.27667e-75	0.842	2	F:carbon-nitrogen ligase activity, with glutamine as amido-N-donor; F:amidase activity	EC:6.3.5.0; EC:3.5.1.4
Qs-dev_c42950	amidase -like	848	15	1.77109e-85	0.800667	2	F:carbon-nitrogen ligase activity, with glutamine as amido-N-donor; F:amidase activity	EC:6.3.5.0; EC:3.5.1.4
Qs-dev_c29588	glutamyl-trna amidotransferase subunit a-like	1780	15	1.99964e-129	0.721333	14	P:regulation of plant-type hypersensitive response; P:basic amino acid transport; C:mitochondrion; P:ammonium transport; P:amino acid import; F:carbon-nitrogen ligase activity, with glutamine as amido-N-donor; P:protein targeting to mitochondrion; P:nucleotide transport; P:protein targeting to membrane; P:cellular membrane fusion; P:negative regulation of programmed cell death; P:ER to Golgi vesi…	EC:6.3.5.0
Qs-dev_c59404	wall-associated receptor kinase-like 2-like	614	15	3.87218e-32	0.817333	8	P:transmembrane transport; F:zinc ion binding; F:nucleic acid binding; P:regulation of transcription, DNA-dependent; F:transmembrane transporter activity; F:carbon-nitrogen ligase activity, with glutamine as amido-N-donor; F:sequence-specific DNA binding transcription factor activity; P:DNA integration	EC:6.3.5.0
Contig10444	er lumen protein retaining	772	15	3.08734e-96	0.836667	8	F:carbon-nitrogen ligase activity, with glutamine as amido-N-donor; C:Golgi apparatus; P:protein retention in ER lumen; F:KDEL sequence binding; C:integral to membrane; C:cis-Golgi network; C:endoplasmic reticulum; P:protein transport	EC:6.3.5.0
Qs-dev_c19052	gag-pol polyprotein	1157	15	2.32151e-18	0.711333	4	F:nucleic acid binding; F:zinc ion binding; F:carbon-nitrogen ligase activity, with glutamine as amido-N-donor; P:DNA integration	EC:6.3.5.0
Qs-dev_c60259	wall-associated receptor kinase-like 2-like	291	15	2.2633e-25	0.775333	4	F:carbon-nitrogen ligase activity, with glutamine as amido-N-donor; F:nucleic acid binding; F:zinc ion binding; P:DNA integration	EC:6.3.5.0
Qs-dev_c25241	glutamyl-trna amidotransferase subunit a-like	752	15	1.89001e-38	0.881333	2	F:carbon-nitrogen ligase activity, with glutamine as amido-N-donor; F:transferase activity	EC:6.3.5.0
Qs-dev_rep_c96743	amidase -like isoform 1	1126	15	5.46954e-113	0.761333	2	F:hydrolase activity; F:carbon-nitrogen ligase activity, with glutamine as amido-N-donor	EC:6.3.5.0
Qs-dev_c33859	amidase -like	1327	15	1.352e-137	0.770667	2	F:hydrolase activity; F:carbon-nitrogen ligase activity, with glutamine as amido-N-donor	EC:6.3.5.0
Contig6793	amidase -like	1677	15	0	0.763333	2	F:hydrolase activity; F:carbon-nitrogen ligase activity, with glutamine as amido-N-donor	EC:6.3.5.0
Contig652	glutamyl-trna amidotransferase subunit a-like	2108	15	0	0.792667	2	F:carbon-nitrogen ligase activity, with glutamine as amido-N-donor; F:transferase activity	EC:6.3.5.0
Qs-dev_rep_c97505	argininosuccinate synthase	778	15	6.60594e-46	0.728667	6	P:arginine biosynthetic process; P:nucleotide biosynthetic process; F:ATP binding; P:threonine catabolic process; C:chloroplast stroma; F:argininosuccinate synthase activity	EC:6.3.4.5
Qs-dev_rep_c96406	argininosuccinate synthase	461	15	9.13847e-72	0.851333	6	P:arginine biosynthetic process; P:nucleotide biosynthetic process; F:ATP binding; P:threonine catabolic process; C:chloroplast stroma; F:argininosuccinate synthase activity	EC:6.3.4.5
Qs-dev_rep_c94853	argininosuccinate synthase	1462	15	1.30665e-128	0.952	6	P:arginine biosynthetic process; P:nucleotide biosynthetic process; F:ATP binding; P:threonine catabolic process; C:chloroplast stroma; F:argininosuccinate synthase activity	EC:6.3.4.5
Qs-dev_rep_c92126	argininosuccinate synthase	1705	15	0	0.864667	6	P:arginine biosynthetic process; P:nucleotide biosynthetic process; F:ATP binding; P:threonine catabolic process; C:chloroplast stroma; F:argininosuccinate synthase activity	EC:6.3.4.5
Qs-dev_rep_c101957	argininosuccinate synthase	1219	15	0	0.947333	6	P:arginine biosynthetic process; P:nucleotide biosynthetic process; F:ATP binding; P:threonine catabolic process; C:chloroplast stroma; F:argininosuccinate synthase activity	EC:6.3.4.5
Contig20891	argininosuccinate synthase	1485	15	0	0.862	6	P:arginine biosynthetic process; P:nucleotide biosynthetic process; F:ATP binding; P:threonine catabolic process; C:chloroplast stroma; F:argininosuccinate synthase activity	EC:6.3.4.5
Contig16832	argininosuccinate synthase	2404	15	0	0.866667	6	P:arginine biosynthetic process; P:nucleotide biosynthetic process; F:ATP binding; P:threonine catabolic process; C:chloroplast stroma; F:argininosuccinate synthase activity	EC:6.3.4.5
Qs-dev_rep_c102754	argininosuccinate synthase	1132	15	3.1106e-44	0.855333	4	P:arginine biosynthetic process; F:ATP binding; C:chloroplast stroma; F:argininosuccinate synthase activity	EC:6.3.4.5
Contig19885	adenylosuccinate synthetase	1902	15	0	0.938	10	C:cytosol; F:adenylosuccinate synthase activity; P:'de novo' AMP biosynthetic process; P:pyrimidine ribonucleotide biosynthetic process; F:magnesium ion binding; C:chloroplast stroma; P:response to cadmium ion; C:membrane; F:GTP binding; C:apoplast	EC:6.3.4.4
Qs-dev_c55686	exostosin family protein	269	15	6.73471e-32	0.930667	6	F:adenylosuccinate synthase activity; P:'de novo' AMP biosynthetic process; C:cytoplasmic membrane-bounded vesicle; F:magnesium ion binding; C:membrane; F:GTP binding	EC:6.3.4.4
Contig13878	exostosin family protein	1011	15	1.56788e-166	0.887333	6	F:adenylosuccinate synthase activity; P:'de novo' AMP biosynthetic process; C:cytoplasmic membrane-bounded vesicle; F:magnesium ion binding; C:membrane; F:GTP binding	EC:6.3.4.4
Qs-dev_c42023	adenylosuccinate synthetase-like	305	15	3.52379e-47	0.920667	5	F:adenylosuccinate synthase activity; P:'de novo' AMP biosynthetic process; F:magnesium ion binding; C:cytoplasm; F:GTP binding	EC:6.3.4.4
Qs-dev_rep_c86660	10-formyltetrahydrofolate synthetase	618	15	1.25809e-60	0.911333	10	C:cytosol; F:copper ion binding; P:folic acid-containing compound biosynthetic process; P:tetrahydrofolate interconversion; F:ATP binding; F:formate-tetrahydrofolate ligase activity; C:chloroplast; P:response to cadmium ion; C:plasma membrane; C:apoplast	EC:6.3.4.3
Qs-dev_c17484	10-formyltetrahydrofolate synthetase	2165	15	0	0.904667	10	C:cytosol; F:copper ion binding; P:folic acid-containing compound biosynthetic process; P:tetrahydrofolate interconversion; F:ATP binding; F:formate-tetrahydrofolate ligase activity; C:chloroplast; P:response to cadmium ion; C:plasma membrane; C:apoplast	EC:6.3.4.3
Contig18795	10-formyltetrahydrofolate synthetase	2104	15	0	0.904667	10	C:cytosol; F:copper ion binding; P:folic acid-containing compound biosynthetic process; P:tetrahydrofolate interconversion; F:ATP binding; F:formate-tetrahydrofolate ligase activity; C:chloroplast; P:response to cadmium ion; C:plasma membrane; C:apoplast	EC:6.3.4.3
Qs-dev_c48579	dna replication licensing factor mcm2	382	15	1.35799e-59	0.952	13	P:chromosome condensation; P:neurogenesis; F:3'-5' DNA helicase activity; F:CTP synthase activity; F:DNA binding; F:ATP binding; P:pyrimidine nucleotide biosynthetic process; P:lateral inhibition; P:DNA-dependent DNA replication initiation; C:pre-replicative complex; P:pre-replicative complex assembly; P:cell proliferation; F:chromatin binding	EC:6.3.4.2
Contig19434	ctp synthase	1291	15	2.34209e-86	0.832667	8	C:cytosol; P:glutamine metabolic process; P:endonucleolytic cleavage involved in rRNA processing; F:CTP synthase activity; P:pyrimidine nucleotide biosynthetic process; F:transferase activity; P:response to cadmium ion; P:embryo development ending in seed dormancy	EC:6.3.4.2
Qs-dev_rep_c99882	ctp synthase	1072	15	1.97354e-154	0.837333	8	C:cytosol; P:glutamine metabolic process; P:endonucleolytic cleavage involved in rRNA processing; F:CTP synthase activity; P:pyrimidine nucleotide biosynthetic process; F:transferase activity; P:response to cadmium ion; P:embryo development ending in seed dormancy	EC:6.3.4.2
isotig07366	ctp synthase	1922	15	0	0.848	8	C:cytosol; P:glutamine metabolic process; P:endonucleolytic cleavage involved in rRNA processing; F:CTP synthase activity; P:pyrimidine nucleotide biosynthetic process; F:transferase activity; P:response to cadmium ion; P:embryo development ending in seed dormancy	EC:6.3.4.2
Contig7465	ctp synthase	2887	15	0	0.873333	8	C:cytosol; P:glutamine metabolic process; P:endonucleolytic cleavage involved in rRNA processing; F:CTP synthase activity; P:pyrimidine nucleotide biosynthetic process; F:transferase activity; P:response to cadmium ion; P:embryo development ending in seed dormancy	EC:6.3.4.2
Contig23559	ctp synthase	2399	15	0	0.862667	8	C:cytosol; P:glutamine metabolic process; P:endonucleolytic cleavage involved in rRNA processing; F:CTP synthase activity; P:pyrimidine nucleotide biosynthetic process; F:transferase activity; P:response to cadmium ion; P:embryo development ending in seed dormancy	EC:6.3.4.2
Qs-dev_rep_c100334	ctp synthase-like	533	15	1.60491e-48	0.886667	6	C:cytosol; F:CTP synthase activity; P:endonucleolytic cleavage involved in rRNA processing; P:pyrimidine nucleotide biosynthetic process; P:response to cadmium ion; P:embryo development ending in seed dormancy	EC:6.3.4.2
Qs-dev_rep_c102563	ctp synthase	973	15	2.19423e-103	0.886	6	C:cytosol; F:CTP synthase activity; P:endonucleolytic cleavage involved in rRNA processing; P:pyrimidine nucleotide biosynthetic process; P:response to cadmium ion; P:embryo development ending in seed dormancy	EC:6.3.4.2
Qs-dev_rep_c97883	ctp synthase	2195	15	0	0.844667	6	C:cytosol; P:endonucleolytic cleavage involved in rRNA processing; F:CTP synthase activity; P:pyrimidine nucleotide biosynthetic process; P:response to cadmium ion; P:embryo development ending in seed dormancy	EC:6.3.4.2
Qs-dev_rep_c100476	ctp synthase	478	15	1.05996e-35	0.850667	5	P:glutamine metabolic process; P:response to cadmium ion; F:CTP synthase activity; F:transferase activity; P:pyrimidine nucleotide biosynthetic process	EC:6.3.4.2
Qs-dev_rep_c99724	ctp synthase	676	15	3.73767e-70	0.753333	5	C:cytosol; F:CTP synthase activity; P:endonucleolytic cleavage involved in rRNA processing; P:response to cadmium ion; P:embryo development ending in seed dormancy	EC:6.3.4.2
Qs-dev_rep_c100526	protein	724	15	1.31571e-24	0.948667	4	C:cytoplasm; P:response to cadmium ion; F:CTP synthase activity; P:pyrimidine nucleotide biosynthetic process	EC:6.3.4.2
Qs-dev_c49160	ctp synthase	1516	15	2.76707e-145	0.830667	4	C:cytoplasm; P:response to cadmium ion; F:CTP synthase activity; P:pyrimidine nucleotide biosynthetic process	EC:6.3.4.2
Qs-dev_c243	protein	4006	15	0	0.836667	4	C:cytoplasm; P:response to cadmium ion; F:CTP synthase activity; P:pyrimidine nucleotide biosynthetic process	EC:6.3.4.2
isotig06106	protein	2211	15	0	0.821333	4	C:cytoplasm; P:response to cadmium ion; F:CTP synthase activity; P:pyrimidine nucleotide biosynthetic process	EC:6.3.4.2
Contig23074	protein	2211	15	0	0.819333	4	C:cytoplasm; P:response to cadmium ion; F:CTP synthase activity; P:pyrimidine nucleotide biosynthetic process	EC:6.3.4.2
Contig22665	ctp synthase	1801	15	0	0.798	3	C:cytoplasm; F:CTP synthase activity; P:pyrimidine nucleotide biosynthetic process	EC:6.3.4.2
Contig22664	ctp synthase	2105	15	0	0.83	3	C:cytoplasm; F:CTP synthase activity; P:pyrimidine nucleotide biosynthetic process	EC:6.3.4.2
Qs-dev_rep_c82135	ctp synthase	515	15	1.13835e-37	0.697333	2	F:CTP synthase activity; P:pyrimidine nucleotide biosynthetic process	EC:6.3.4.2
Qs-dev_c21577	biotin protein	597	15	3.52056e-17	0.784	9	F:biotin-[acetyl-CoA-carboxylase] ligase activity; F:biotin-[methylcrotonoyl-CoA-carboxylase] ligase activity; P:cellular respiration; P:cellular protein modification process; C:extracellular region; C:chloroplast; C:cytosol; P:photosynthesis; P:biotin carboxyl carrier protein biosynthetic process	EC:6.3.4.15; EC:6.3.4.11
isotig08878	holocarboxylase synthase 1	1051	15	8.17347e-105	0.79	9	F:biotin-[acetyl-CoA-carboxylase] ligase activity; F:biotin-[methylcrotonoyl-CoA-carboxylase] ligase activity; P:cellular respiration; P:cellular protein modification process; C:extracellular region; C:chloroplast; C:cytosol; P:photosynthesis; P:biotin carboxyl carrier protein biosynthetic process	EC:6.3.4.15; EC:6.3.4.11
Contig1314	holocarboxylase synthase 1	1609	15	2.06584e-146	0.82	9	F:biotin-[acetyl-CoA-carboxylase] ligase activity; F:biotin-[methylcrotonoyl-CoA-carboxylase] ligase activity; P:cellular respiration; P:cellular protein modification process; C:extracellular region; C:chloroplast; C:cytosol; P:photosynthesis; P:biotin carboxyl carrier protein biosynthetic process	EC:6.3.4.15; EC:6.3.4.11
Contig27190	methylcrotonoyl- carboxylase subunit alpha	814	15	1.19319e-39	0.916	9	P:response to sucrose stimulus; P:response to fructose stimulus; F:cobalt ion binding; P:leucine catabolic process; F:ATP binding; F:biotin carboxylase activity; C:mitochondrial matrix; F:methylcrotonoyl-CoA carboxylase activity; C:cytosolic ribosome	EC:6.3.4.14; EC:6.4.1.4
Qs-dev_c28740	methylcrotonoyl- carboxylase subunit alpha	439	15	4.00527e-46	0.697333	9	P:response to sucrose stimulus; P:response to fructose stimulus; C:mitochondrion; F:cobalt ion binding; P:leucine catabolic process; F:ATP binding; F:biotin carboxylase activity; F:methylcrotonoyl-CoA carboxylase activity; C:cytosolic ribosome	EC:6.3.4.14; EC:6.4.1.4
Contig25310	methylcrotonoyl- carboxylase subunit alpha	2559	15	0	0.858	9	P:response to sucrose stimulus; P:response to fructose stimulus; F:cobalt ion binding; P:leucine catabolic process; F:ATP binding; F:biotin carboxylase activity; C:mitochondrial matrix; F:methylcrotonoyl-CoA carboxylase activity; C:cytosolic ribosome	EC:6.3.4.14; EC:6.4.1.4
Contig8194	acetyl-coa carboxylase	750	15	3.36075e-128	0.899333	6	P:fatty acid biosynthetic process; F:metal ion binding; F:ATP binding; F:biotin carboxylase activity; F:propionyl-CoA carboxylase activity; F:acetyl-CoA carboxylase activity	EC:6.3.4.14; EC:6.4.1.3; EC:6.4.1.2
Qs-dev_c27613	acetyl- carboxylase	426	15	9.64733e-69	0.954667	5	P:fatty acid biosynthetic process; F:metal ion binding; F:ATP binding; F:biotin carboxylase activity; F:acetyl-CoA carboxylase activity	EC:6.3.4.14; EC:6.4.1.2
Qs-dev_c18639	acetyl- carboxylase	1107	15	4.34673e-136	0.942	5	P:fatty acid biosynthetic process; F:metal ion binding; F:ATP binding; F:biotin carboxylase activity; F:acetyl-CoA carboxylase activity	EC:6.3.4.14; EC:6.4.1.2
Qs-dev_c48910	acetyl-coa carboxylase	286	15	1.37166e-38	0.946	4	F:metal ion binding; P:metabolic process; F:ATP binding; F:biotin carboxylase activity	EC:6.3.4.14
Contig482	phosphoribosylamineglycine ligase	1883	15	0	0.894667	7	P:purine nucleobase biosynthetic process; F:manganese ion binding; F:ATP binding; F:phosphoribosylamine-glycine ligase activity; F:magnesium ion binding; C:chloroplast stroma; P:'de novo' IMP biosynthetic process	EC:6.3.4.13
Qs-dev_c49123	gmp synthase	255	15	8.91254e-38	0.829333	11	P:axon guidance; F:pyrophosphatase activity; C:polytene chromosome; F:GMP synthase activity; C:protein complex; P:histone deubiquitination; F:GMP synthase (glutamine-hydrolyzing) activity; P:GMP biosynthetic process; F:ATP binding; F:ubiquitin-specific protease activator activity; P:regulation of ubiquitin-specific protease activity	EC:6.3.4.1; EC:6.3.5.2
Qs-dev_c41354	gmp synthase	543	15	9.15956e-90	0.803333	5	C:cytosol; P:purine nucleotide biosynthetic process; P:purine nucleobase biosynthetic process; F:GMP synthase activity; P:purine ribonucleoside monophosphate biosynthetic process	EC:6.3.4.1
Contig5751	mitochondrial bifunctional diaminopelargonate synthetase	806	15	9.51483e-86	0.7	13	P:regulation of DNA replication; F:dethiobiotin synthase activity; F:nucleotide binding; P:histone H3-K9 methylation; P:cell proliferation; F:metal ion binding; P:DNA methylation; P:regulation of cell cycle; F:anion binding; F:adenosylmethionine-8-amino-7-oxononanoate transaminase activity; P:DNA-dependent DNA replication initiation; P:biotin biosynthetic process; C:mitochondrion	EC:6.3.3.3; EC:2.6.1.62
Contig4059	adenosylmethionine-8-amino-7-oxononanoate aminotransferase-like protein	1145	15	1.96276e-167	0.858	13	P:regulation of DNA replication; F:dethiobiotin synthase activity; P:histone H3-K9 methylation; P:cell proliferation; P:DNA methylation; P:regulation of cell cycle; F:pyridoxal phosphate binding; F:magnesium ion binding; F:adenosylmethionine-8-amino-7-oxononanoate transaminase activity; P:DNA-dependent DNA replication initiation; F:ATP binding; P:biotin biosynthetic process; C:mitochondrion	EC:6.3.3.3; EC:2.6.1.62
Qs-dev_c53556	adenosylmethionine-8-amino-7-oxononanoate aminotransferase	248	12	6.02885e-15	0.705	11	P:regulation of DNA replication; F:dethiobiotin synthase activity; P:histone H3-K9 methylation; P:cell proliferation; P:DNA methylation; P:regulation of cell cycle; F:pyridoxal phosphate binding; F:adenosylmethionine-8-amino-7-oxononanoate transaminase activity; P:DNA-dependent DNA replication initiation; P:biotin biosynthetic process; C:mitochondrion	EC:6.3.3.3; EC:2.6.1.62
Contig25045	rhicadhesin receptor	500	15	6.58062e-26	0.714	13	F:nutrient reservoir activity; P:oxidation-reduction process; P:nitrate transport; F:5-formyltetrahydrofolate cyclo-ligase activity; F:manganese ion binding; F:superoxide dismutase activity; P:folic acid-containing compound biosynthetic process; P:cellular response to iron ion starvation; F:ATP binding; P:iron ion transport; P:response to nitrate; C:cell part; C:apoplast	EC:6.3.3.2; EC:1.15.1.1
Contig8273	rhicadhesin receptor	503	15	5.38574e-48	0.78	13	F:nutrient reservoir activity; P:oxidation-reduction process; P:nitrate transport; F:5-formyltetrahydrofolate cyclo-ligase activity; F:manganese ion binding; F:superoxide dismutase activity; P:folic acid-containing compound biosynthetic process; P:cellular response to iron ion starvation; F:ATP binding; P:iron ion transport; P:response to nitrate; C:cell part; C:apoplast	EC:6.3.3.2; EC:1.15.1.1
Qs-dev_c49131	germin-like protein subfamily t member 2	368	15	1.46274e-32	0.765333	12	F:nutrient reservoir activity; P:nitrate transport; F:5-formyltetrahydrofolate cyclo-ligase activity; F:manganese ion binding; P:folic acid-containing compound biosynthetic process; P:cellular response to iron ion starvation; F:oxidoreductase activity; C:cytoplasmic membrane-bounded vesicle; F:ATP binding; P:iron ion transport; P:response to nitrate; C:apoplast	EC:6.3.3.2
Qs-dev_rep_c79110	methenyltetrahydrofolate synthase domain-containing	725	15	2.15518e-61	0.721333	7	F:5-formyltetrahydrofolate cyclo-ligase activity; P:folic acid-containing compound biosynthetic process; P:carotenoid biosynthetic process; F:ATP binding; P:maltose metabolic process; P:starch biosynthetic process; C:chloroplast	EC:6.3.3.2
Contig14559	methenyltetrahydrofolate synthase domain-containing	1286	15	4.77131e-140	0.816667	7	F:5-formyltetrahydrofolate cyclo-ligase activity; P:folic acid-containing compound biosynthetic process; P:carotenoid biosynthetic process; F:ATP binding; P:maltose metabolic process; P:starch biosynthetic process; C:chloroplast	EC:6.3.3.2
Qs-dev_c13989	5-formyltetrahydrofolate cyclo-ligase	1242	15	1.14383e-73	0.745333	5	P:tetrahydrofolate metabolic process; F:5-formyltetrahydrofolate cyclo-ligase activity; C:mitochondrion; P:folic acid-containing compound biosynthetic process; F:ATP binding	EC:6.3.3.2
Contig995	5-formyltetrahydrofolate cyclo-ligase	1259	15	1.00854e-94	0.797333	5	P:tetrahydrofolate metabolic process; F:5-formyltetrahydrofolate cyclo-ligase activity; C:mitochondrion; P:folic acid-containing compound biosynthetic process; F:ATP binding	EC:6.3.3.2
Qs-dev_c61237	phosphoribosylformylglycinamidine cyclo-ligase	563	15	3.88009e-33	0.7	8	F:copper ion binding; C:mitochondrion; P:ubiquinone biosynthetic process; P:pyrimidine ribonucleotide biosynthetic process; F:ATP binding; F:phosphoribosylformylglycinamidine cyclo-ligase activity; C:chloroplast stroma; P:'de novo' IMP biosynthetic process	EC:6.3.3.1
Contig1494	phosphoribosylformylglycinamidine cyclo-ligase	1318	15	1.05308e-158	0.824667	8	F:copper ion binding; C:mitochondrion; P:ubiquinone biosynthetic process; P:pyrimidine ribonucleotide biosynthetic process; F:ATP binding; F:phosphoribosylformylglycinamidine cyclo-ligase activity; C:chloroplast stroma; P:'de novo' IMP biosynthetic process	EC:6.3.3.1
isotig04558	udp-n-acetylmuramoylalanine-d-glutamate ligase	694	10	1.18594e-73	0.705	7	P:regulation of cell shape; F:UDP-N-acetylmuramoylalanine-D-glutamate ligase activity; F:tetrahydrofolylpolyglutamate synthase activity; P:cell division; P:tetrahydrofolylpolyglutamate biosynthetic process; F:ATP binding; C:cytoplasm	EC:6.3.2.9; EC:6.3.2.17
Contig22537	udp-n-acetylmuramoylalanined-glutamate ligase	833	15	3.83012e-91	0.652	7	P:regulation of cell shape; F:UDP-N-acetylmuramoylalanine-D-glutamate ligase activity; F:tetrahydrofolylpolyglutamate synthase activity; P:cell division; P:tetrahydrofolylpolyglutamate biosynthetic process; F:ATP binding; C:cytoplasm	EC:6.3.2.9; EC:6.3.2.17
Contig14405	murd gene product	1003	15	9.56233e-103	0.656	7	P:regulation of cell shape; F:UDP-N-acetylmuramoylalanine-D-glutamate ligase activity; F:tetrahydrofolylpolyglutamate synthase activity; P:cell division; P:tetrahydrofolylpolyglutamate biosynthetic process; F:ATP binding; C:cytoplasm	EC:6.3.2.9; EC:6.3.2.17
isotig04556	murd gene product	811	15	1.87447e-107	0.654667	7	P:regulation of cell shape; F:UDP-N-acetylmuramoylalanine-D-glutamate ligase activity; F:tetrahydrofolylpolyglutamate synthase activity; P:cell division; P:tetrahydrofolylpolyglutamate biosynthetic process; F:ATP binding; C:cytoplasm	EC:6.3.2.9; EC:6.3.2.17
Contig664	cysteine proteinases-like protein	1326	15	1.22438e-122	0.769333	9	F:peptidase activity; P:regulation of cell shape; C:mitochondrion; P:biosynthetic process; F:UDP-N-acetylmuramoylalanine-D-glutamate ligase activity; P:cell division; P:proteolysis; F:ATP binding; C:chloroplast	EC:6.3.2.9
Contig26238	cysteine proteinases-like protein	1286	15	1.18068e-122	0.769333	9	F:peptidase activity; P:regulation of cell shape; C:mitochondrion; P:biosynthetic process; F:UDP-N-acetylmuramoylalanine-D-glutamate ligase activity; P:cell division; P:proteolysis; F:ATP binding; C:chloroplast	EC:6.3.2.9
Contig7162	udp-n-acetylmuramoylalanined-glutamate ligase-like	717	8	1.02559e-39	0.62	6	P:regulation of cell shape; F:UDP-N-acetylmuramoylalanine-D-glutamate ligase activity; P:folic acid-containing compound biosynthetic process; P:cell division; F:ATP binding; C:cytoplasm	EC:6.3.2.9
Qs-dev_c25152	udp-n-acetylmuramoylalanined-glutamate ligase-like	517	8	3.50502e-42	0.66375	6	P:regulation of cell shape; F:UDP-N-acetylmuramoylalanine-D-glutamate ligase activity; P:folic acid-containing compound biosynthetic process; P:cell division; F:ATP binding; C:cytoplasm	EC:6.3.2.9
Qs-dev_rep_c104478	phosphoribosylaminoimidazole-succinocarboxamide synthase	443	15	5.20708e-30	0.878	6	F:phosphoribosylaminoimidazolesuccinocarboxamide synthase activity; P:response to auxin stimulus; F:ATP binding; C:chloroplast stroma; P:toxin catabolic process; P:'de novo' IMP biosynthetic process	EC:6.3.2.6
Qs-dev_c27393	phosphoribosylaminoimidazole-succinocarboxamide synthase	822	15	7.863e-56	0.776	6	F:phosphoribosylaminoimidazolesuccinocarboxamide synthase activity; P:response to auxin stimulus; F:ATP binding; C:chloroplast stroma; P:toxin catabolic process; P:'de novo' IMP biosynthetic process	EC:6.3.2.6
Qs-dev_c30821	phosphoribosylaminoimidazole-succinocarboxamide synthase	745	15	3.24488e-57	0.935333	6	F:phosphoribosylaminoimidazolesuccinocarboxamide synthase activity; P:response to auxin stimulus; F:ATP binding; C:chloroplast stroma; P:toxin catabolic process; P:'de novo' IMP biosynthetic process	EC:6.3.2.6
Contig893	phosphoribosylaminoimidazole-succinocarboxamide synthase	1497	15	5.98838e-177	0.843333	6	F:phosphoribosylaminoimidazolesuccinocarboxamide synthase activity; P:response to auxin stimulus; F:ATP binding; C:chloroplast stroma; P:toxin catabolic process; P:'de novo' IMP biosynthetic process	EC:6.3.2.6
Contig811	phosphopantothenate-cysteine ligase	1296	15	4.96461e-137	0.830667	6	P:coenzyme A biosynthetic process; P:intracellular signal transduction; F:phosphopantothenate--cysteine ligase activity; C:chloroplast; C:membrane; C:nucleus	EC:6.3.2.5
Contig24401	phosphopantothenate-cysteine ligase	792	15	3.14888e-67	0.704	4	P:coenzyme A biosynthetic process; F:phosphopantothenate--cysteine ligase activity; C:chloroplast; C:nucleus	EC:6.3.2.5
Contig14937	d-alanined-alanine ligase family protein	798	15	1.18426e-69	0.853333	6	C:cell wall; F:metal ion binding; P:peptidoglycan biosynthetic process; F:ATP binding; C:chloroplast; F:D-alanine-D-alanine ligase activity	EC:6.3.2.4
Qs-dev_c37540	d-alanined-alanine ligase family protein	507	15	3.79886e-73	0.870667	6	C:cell wall; F:metal ion binding; P:peptidoglycan biosynthetic process; F:ATP binding; C:chloroplast; F:D-alanine-D-alanine ligase activity	EC:6.3.2.4
Contig24583	d-alanined-alanine ligase	899	15	3.29083e-81	0.816667	6	C:cell wall; F:metal ion binding; P:peptidoglycan biosynthetic process; F:ATP binding; C:chloroplast; F:D-alanine-D-alanine ligase activity	EC:6.3.2.4
Contig5157	d-alanined-alanine ligase	1893	15	0	0.808667	6	C:cell wall; F:metal ion binding; P:peptidoglycan biosynthetic process; F:ATP binding; C:chloroplast; F:D-alanine-D-alanine ligase activity	EC:6.3.2.4
Contig4287	glutathione synthetase	2037	15	0	0.859333	11	C:cytosol; P:response to jasmonic acid stimulus; P:glutathione biosynthetic process; F:glutathione synthase activity; F:ATP binding; F:magnesium ion binding; F:glutathione binding; F:protein homodimerization activity; P:response to ethylene stimulus; C:chloroplast; P:toxin catabolic process	EC:6.3.2.3
Qs-dev_rep_c92028	glutathione synthetase	592	15	3.05416e-45	0.828667	9	C:cytosol; P:response to jasmonic acid stimulus; P:glutathione biosynthetic process; F:glutathione synthase activity; F:ATP binding; F:magnesium ion binding; F:glutathione binding; F:protein homodimerization activity; C:chloroplast	EC:6.3.2.3
Qs-dev_c24951	tubulintyrosine ligase-like protein 12-like	389	15	2.29045e-59	0.869333	8	C:cytosol; F:nutrient reservoir activity; P:transcription factor import into nucleus; F:manganese ion binding; P:cellular protein modification process; F:tubulin-tyrosine ligase activity; C:chloroplast; C:apoplast	EC:6.3.2.25
Contig1548	tubulintyrosine ligase-like protein 12-like	2819	15	0	0.867333	8	C:cytosol; F:nutrient reservoir activity; P:transcription factor import into nucleus; F:manganese ion binding; P:cellular protein modification process; F:tubulin-tyrosine ligase activity; C:chloroplast; C:apoplast	EC:6.3.2.25
Contig23042	tubulintyrosine ligase-like protein 12-like	2777	15	0	0.758667	7	C:cytosol; P:transcription factor import into nucleus; F:metal ion binding; P:cellular protein modification process; F:tubulin-tyrosine ligase activity; C:extracellular region; C:chloroplast	EC:6.3.2.25
Qs-dev_rep_c96944	protein binding	725	15	7.95078e-48	0.695333	5	C:cytosol; P:transcription factor import into nucleus; P:cellular protein modification process; F:tubulin-tyrosine ligase activity; C:chloroplast	EC:6.3.2.25
Qs-dev_rep_c93882	partial	231	15	9.10077e-35	1	1	F:ubiquitin-calmodulin ligase activity	EC:6.3.2.21
Contig8172	partial	578	15	3.16105e-49	1	1	F:ubiquitin-calmodulin ligase activity	EC:6.3.2.21
Qs-dev_rep_c94577	partial	458	15	9.22142e-56	1	1	F:ubiquitin-calmodulin ligase activity	EC:6.3.2.21
Qs-dev_rep_c103882	polyubiquitin 11-like	844	15	5.97876e-99	0.980667	1	F:ubiquitin-calmodulin ligase activity	EC:6.3.2.21
Qs-dev_rep_c94066	gamma-glutamylcysteine synthetase	673	15	9.79211e-47	0.958667	15	P:flower development; P:defense response to bacterium, incompatible interaction; P:defense response by callose deposition in cell wall; P:response to jasmonic acid stimulus; P:defense response to fungus; P:indole phytoalexin biosynthetic process; C:chloroplast stroma; P:glucosinolate biosynthetic process; P:defense response to insect; P:response to cadmium ion; P:response to heat; P:response to o…	EC:6.3.2.2
Qs-dev_rep_c93365	gamma-glutamylcysteine synthetase	1118	15	4.90266e-127	0.868667	15	P:flower development; P:defense response to bacterium, incompatible interaction; P:defense response by callose deposition in cell wall; P:response to jasmonic acid stimulus; P:defense response to fungus; P:indole phytoalexin biosynthetic process; C:chloroplast stroma; P:glucosinolate biosynthetic process; P:defense response to insect; P:response to cadmium ion; P:response to heat; P:response to o…	EC:6.3.2.2
Contig5502	gamma-glutamylcysteine synthetase	1985	15	0	0.910667	15	P:flower development; P:defense response to bacterium, incompatible interaction; P:defense response by callose deposition in cell wall; P:response to jasmonic acid stimulus; P:defense response to fungus; P:indole phytoalexin biosynthetic process; C:chloroplast stroma; P:glucosinolate biosynthetic process; P:defense response to insect; P:response to cadmium ion; P:response to heat; P:response to o…	EC:6.3.2.2
Qs-dev_c52008	glutamatecysteine ligase catalytic subunit-like	294	15	6.11295e-39	0.858667	2	F:glutamate-cysteine ligase activity; P:glutathione biosynthetic process	EC:6.3.2.2
Contig16732	peptidyl-prolyl cis-trans isomerase-like 2-like	1731	15	0	0.798	7	P:protein folding; P:protein ubiquitination; F:ubiquitin-protein ligase activity; P:protein peptidyl-prolyl isomerization; C:nucleus; F:peptidyl-prolyl cis-trans isomerase activity; C:ubiquitin ligase complex	EC:6.3.2.19; EC:5.2.1.8
Qs-dev_rep_c83177	peptidyl-prolyl cis-trans isomerase-like 2-like	437	15	3.50732e-47	0.963333	6	P:protein folding; P:protein ubiquitination; F:ubiquitin-protein ligase activity; P:protein peptidyl-prolyl isomerization; F:peptidyl-prolyl cis-trans isomerase activity; C:ubiquitin ligase complex	EC:6.3.2.19; EC:5.2.1.8
Contig19821	u-box domain-containing protein 33-like	1262	15	3.00023e-30	0.762	8	C:plasma membrane; P:response to stress; P:protein ubiquitination; P:protein phosphorylation; F:ATP binding; F:ubiquitin-protein ligase activity; F:protein serine/threonine kinase activity; C:ubiquitin ligase complex	EC:6.3.2.19; EC:2.7.11.0
Qs-dev_c10131	receptor protein	567	5	3.25547e-11	0.934	6	P:protein ubiquitination; P:protein phosphorylation; F:ATP binding; F:ubiquitin-protein ligase activity; F:protein serine/threonine kinase activity; C:ubiquitin ligase complex	EC:6.3.2.19; EC:2.7.11.0
isotig29086	receptor protein	435	5	3.11446e-11	0.954	6	P:protein ubiquitination; P:protein phosphorylation; F:ATP binding; F:ubiquitin-protein ligase activity; F:protein serine/threonine kinase activity; C:ubiquitin ligase complex	EC:6.3.2.19; EC:2.7.11.0
Qs-dev_rep_c95069	u-box domain-containing protein 33-like	419	6	1.72535e-14	0.78	6	P:protein ubiquitination; P:protein phosphorylation; F:ATP binding; F:ubiquitin-protein ligase activity; F:protein serine/threonine kinase activity; C:ubiquitin ligase complex	EC:6.3.2.19; EC:2.7.11.0
Qs-dev_rep_c97492	u-box domain-containing protein 33-like	390	13	8.67251e-22	0.836923	6	P:protein ubiquitination; P:protein phosphorylation; F:ATP binding; F:ubiquitin-protein ligase activity; F:protein serine/threonine kinase activity; C:ubiquitin ligase complex	EC:6.3.2.19; EC:2.7.11.0
Contig943	u-box domain-containing protein 33-like	3586	15	0	0.744667	6	P:protein ubiquitination; P:protein phosphorylation; F:ATP binding; F:ubiquitin-protein ligase activity; F:protein serine/threonine kinase activity; C:ubiquitin ligase complex	EC:6.3.2.19; EC:2.7.11.0
Contig23033	u-box domain-containing protein 33-like	3048	15	0	0.661333	6	P:protein ubiquitination; P:protein phosphorylation; F:ATP binding; F:ubiquitin-protein ligase activity; F:protein serine/threonine kinase activity; C:ubiquitin ligase complex	EC:6.3.2.19; EC:2.7.11.0
Contig1865	u-box domain-containing protein 33-like	3111	15	0	0.662	6	P:protein ubiquitination; P:protein phosphorylation; F:ATP binding; F:ubiquitin-protein ligase activity; F:protein serine/threonine kinase activity; C:ubiquitin ligase complex	EC:6.3.2.19; EC:2.7.11.0
Qs-dev_c37368	e3 ubiquitin-protein ligase cop1	756	15	1.89091e-26	0.892667	18	P:red, far-red light phototransduction; P:anthocyanin metabolic process; P:oxidation-reduction process; P:DNA repair; P:negative regulation of photomorphogenesis; F:zinc ion binding; P:photoperiodism, flowering; C:CUL4-RING ubiquitin ligase complex; P:skotomorphogenesis; P:regulation of stomatal movement; P:entrainment of circadian clock; F:ubiquitin-protein ligase activity; P:protein ubiquitinat…	EC:6.3.2.19; EC:1.3.1.74
Contig520	e3 ubiquitin-protein ligase cop1	2164	15	0	0.809333	18	P:red, far-red light phototransduction; P:anthocyanin metabolic process; P:oxidation-reduction process; P:DNA repair; P:negative regulation of photomorphogenesis; F:zinc ion binding; P:photoperiodism, flowering; C:CUL4-RING ubiquitin ligase complex; P:skotomorphogenesis; P:regulation of stomatal movement; P:entrainment of circadian clock; F:ubiquitin-protein ligase activity; P:protein ubiquitinat…	EC:6.3.2.19; EC:1.3.1.74
Contig12426	e3 ubiquitin-protein ligase cop1	2233	15	0	0.846	18	P:red, far-red light phototransduction; P:anthocyanin metabolic process; P:oxidation-reduction process; P:DNA repair; P:negative regulation of photomorphogenesis; F:zinc ion binding; P:photoperiodism, flowering; C:CUL4-RING ubiquitin ligase complex; P:skotomorphogenesis; P:regulation of stomatal movement; P:entrainment of circadian clock; F:ubiquitin-protein ligase activity; P:protein ubiquitinat…	EC:6.3.2.19; EC:1.3.1.74
Qs-dev_c24151	e3 ubiquitin-protein ligase cop1	657	15	3.60725e-89	0.854667	16	P:anthocyanin metabolic process; P:oxidation-reduction process; P:DNA repair; P:negative regulation of photomorphogenesis; F:zinc ion binding; P:photoperiodism, flowering; C:CUL4-RING ubiquitin ligase complex; P:skotomorphogenesis; P:regulation of stomatal movement; P:entrainment of circadian clock; F:ubiquitin-protein ligase activity; P:protein ubiquitination; F:protein binding; F:2-alkenal redu…	EC:6.3.2.19; EC:1.3.1.74
Qs-dev_c29303	e3 ubiquitin-protein ligase cop1	823	15	1.84654e-129	0.808	16	P:anthocyanin metabolic process; P:oxidation-reduction process; P:DNA repair; P:negative regulation of photomorphogenesis; F:zinc ion binding; P:photoperiodism, flowering; C:CUL4-RING ubiquitin ligase complex; P:skotomorphogenesis; P:regulation of stomatal movement; P:entrainment of circadian clock; F:ubiquitin-protein ligase activity; P:protein ubiquitination; F:protein binding; F:2-alkenal redu…	EC:6.3.2.19; EC:1.3.1.74
Contig23467	e3 ubiquitin-protein ligase bre1-like 1-like	1876	15	0	0.795333	45	P:sugar mediated signaling pathway; P:histone methylation; F:protein homodimerization activity; P:cotyledon development; P:mRNA export from nucleus; P:leaf morphogenesis; P:glucuronoxylan metabolic process; P:cell division; P:protein deubiquitination; P:response to freezing; P:regulation of timing of cell differentiation; P:G2 phase of mitotic cell cycle; P:RNA processing; P:maintenance of merist…	EC:6.3.2.19
Contig23466	e3 ubiquitin-protein ligase bre1-like 1-like	2758	15	0	0.736667	44	P:sugar mediated signaling pathway; P:histone methylation; F:protein homodimerization activity; P:cotyledon development; P:mRNA export from nucleus; P:leaf morphogenesis; P:glucuronoxylan metabolic process; P:cell division; P:protein deubiquitination; P:response to freezing; P:regulation of timing of cell differentiation; P:G2 phase of mitotic cell cycle; P:RNA processing; P:maintenance of merist…	EC:6.3.2.19
Qs-dev_c2371	zinc finger	2012	15	0	0.732667	28	P:gene silencing by RNA; P:nucleolus organization; F:histone binding; P:regulation of DNA replication; F:zinc ion binding; F:methyl-CpNpN binding; P:cytokinesis by cell plate formation; P:histone H3-K9 methylation; P:positive regulation of methylation-dependent chromatin silencing; P:double-strand break repair via homologous recombination; P:cell proliferation; P:DNA methylation on cytosine withi…	EC:6.3.2.19
Contig11423	zinc finger	2320	15	0	0.760667	28	P:gene silencing by RNA; P:nucleolus organization; F:histone binding; P:regulation of DNA replication; F:zinc ion binding; F:methyl-CpNpN binding; P:cytokinesis by cell plate formation; P:histone H3-K9 methylation; P:positive regulation of methylation-dependent chromatin silencing; P:double-strand break repair via homologous recombination; P:cell proliferation; P:DNA methylation on cytosine withi…	EC:6.3.2.19
Qs-dev_c28717	e3 ubiquitin-protein ligase hos1	481	12	1.58409e-15	0.866667	27	P:G2 phase of mitotic cell cycle; P:methylation-dependent chromatin silencing; P:response to freezing; P:cell-cell signaling; F:zinc ion binding; P:embryo development ending in seed dormancy; P:protein deubiquitination; P:histone methylation; P:cullin deneddylation; P:photomorphogenesis; C:cytoplasm; P:lipid storage; P:sugar mediated signaling pathway; P:meristem structural organization; P:DNA me…	EC:6.3.2.19
Qs-dev_c43759	e3 ubiquitin-protein ligase hos1	521	15	1.9127e-27	0.847333	27	P:G2 phase of mitotic cell cycle; P:methylation-dependent chromatin silencing; P:response to freezing; P:cell-cell signaling; F:zinc ion binding; P:embryo development ending in seed dormancy; P:protein deubiquitination; P:histone methylation; P:cullin deneddylation; P:photomorphogenesis; C:cytoplasm; P:lipid storage; P:sugar mediated signaling pathway; P:meristem structural organization; P:DNA me…	EC:6.3.2.19
Contig4424	zinc finger	2206	15	0	0.742	27	P:gene silencing by RNA; P:nucleolus organization; F:histone binding; P:regulation of DNA replication; F:methyl-CpNpN binding; P:cytokinesis by cell plate formation; P:histone H3-K9 methylation; P:positive regulation of methylation-dependent chromatin silencing; P:double-strand break repair via homologous recombination; P:cell proliferation; P:DNA methylation on cytosine within a CG sequence; C:c…	EC:6.3.2.19
Contig12099	e3 ubiquitin-protein ligase hos1	3480	15	0	0.718667	26	P:G2 phase of mitotic cell cycle; P:methylation-dependent chromatin silencing; P:response to freezing; P:cell-cell signaling; P:embryo development ending in seed dormancy; P:protein deubiquitination; P:histone methylation; P:cullin deneddylation; P:photomorphogenesis; C:cytoplasm; P:lipid storage; P:sugar mediated signaling pathway; P:meristem structural organization; P:DNA methylation; F:ubiquit…	EC:6.3.2.19
Qs-dev_rep_c81556	ubiquitin-activating enzyme	446	15	1.3644e-30	0.935333	25	P:G2 phase of mitotic cell cycle; P:telomere maintenance in response to DNA damage; P:response to gamma radiation; P:karyogamy; P:histone H3-K9 methylation; P:protein deubiquitination; P:DNA recombination; P:response to other organism; F:ubiquitin activating enzyme activity; P:chromatin silencing; P:cullin deneddylation; P:photomorphogenesis; C:cytosol; P:regulation of cell cycle process; P:ubiqu…	EC:6.3.2.19
Contig7322	cullin 3-like protein	1270	15	1.70532e-174	0.83	25	P:gravitropism; P:endosperm development; P:embryonic pattern specification; P:response to red or far red light; P:seed maturation; P:xylan biosynthetic process; P:cell adhesion; P:cytokinesis by cell plate formation; P:actin nucleation; P:positive regulation of flower development; C:cytosol; C:SCF ubiquitin ligase complex; P:ubiquitin-dependent protein catabolic process; P:trichome morphogenesis;…	EC:6.3.2.19
Contig11243	cullin 3-like protein	2503	15	0	0.912667	25	P:gravitropism; P:endosperm development; P:embryonic pattern specification; P:response to red or far red light; P:seed maturation; P:xylan biosynthetic process; P:cell adhesion; P:cytokinesis by cell plate formation; P:actin nucleation; P:positive regulation of flower development; C:cytosol; C:SCF ubiquitin ligase complex; P:ubiquitin-dependent protein catabolic process; P:trichome morphogenesis;…	EC:6.3.2.19
Contig17129	anaphase-promoting complex subunit	654	15	2.22481e-77	0.814	23	P:Golgi localization; P:cell-cell signaling; P:peroxisome localization; P:actin filament-based movement; P:mitochondrion localization; F:calcium ion binding; C:mitochondrial inner membrane; P:regulation of unidimensional cell growth; P:ubiquitin-dependent protein catabolic process; C:spindle; P:ATP transport; C:cullin-RING ubiquitin ligase complex; F:ubiquitin-protein ligase activity; F:ubiquitin…	EC:6.3.2.19
Contig3651	anaphase-promoting complex subunit	2325	15	0	0.872667	23	P:Golgi localization; P:cell-cell signaling; P:peroxisome localization; P:actin filament-based movement; P:mitochondrion localization; F:calcium ion binding; C:mitochondrial inner membrane; P:regulation of unidimensional cell growth; P:ubiquitin-dependent protein catabolic process; C:spindle; P:ATP transport; C:cullin-RING ubiquitin ligase complex; F:ubiquitin-protein ligase activity; F:ubiquitin…	EC:6.3.2.19
Qs-dev_c27590	u-box domain-containing protein 13	860	15	2.9505e-32	0.874667	21	P:flower development; P:negative regulation of defense response; P:N-terminal protein myristoylation; F:transmembrane receptor protein serine/threonine kinase binding; P:DNA integration; P:response to chitin; P:regulation of long-day photoperiodism, flowering; P:cell morphogenesis; P:defense response to bacterium; P:root hair elongation; P:negative regulation of programmed cell death; C:cytosol; …	EC:6.3.2.19
Qs-dev_c38176	zinc finger	481	15	1.02203e-30	0.629333	19	F:histone binding; P:DNA-dependent DNA replication; P:multicellular organismal development; F:methyl-CpNpN binding; P:histone modification; P:DNA recombination; P:positive regulation of methylation-dependent chromatin silencing; P:DNA methylation on cytosine within a CG sequence; P:cell division; C:chromocenter; F:ubiquitin-protein ligase activity; P:protein ubiquitination; P:cell cycle process; …	EC:6.3.2.19
Qs-dev_c58014	ubiquitin-conjugating enzyme 9	625	15	1.70956e-68	0.944667	19	C:condensed chromosome outer kinetochore; P:negative regulation of hemocyte proliferation; P:negative regulation of lamellocyte differentiation; P:mitotic cell cycle G2/M transition DNA damage checkpoint; F:SUMO ligase activity; P:humoral immune response; P:zygotic specification of dorsal/ventral axis; P:negative regulation of Toll signaling pathway; P:cellular response to transforming growth fac…	EC:6.3.2.19
Qs-dev_c13906	coronitine insensitive 1	1484	15	0	0.832	19	P:stomatal movement; P:response to insect; P:stomatal complex morphogenesis; P:negative regulation of defense response; P:jasmonic acid mediated signaling pathway; P:regulation of circadian rhythm; P:defense response to bacterium; C:SCF ubiquitin ligase complex; P:regulation of flower development; F:ubiquitin-protein ligase activity; P:jasmonic acid and ethylene-dependent systemic resistance; F:p…	EC:6.3.2.19
Qs-dev_rep_c87642	ubiquitin-activating enzyme e1	627	15	4.23892e-29	0.831333	18	P:response to misfolded protein; P:fatty acid beta-oxidation; P:proteasomal ubiquitin-dependent protein catabolic process; P:response to other organism; P:toxin catabolic process; P:proteasome core complex assembly; F:ubiquitin activating enzyme activity; C:cytosol; P:amino acid import; P:protein N-linked glycosylation; F:ubiquitin-protein ligase activity; P:protein ubiquitination; P:ER to Golgi …	EC:6.3.2.19
Qs-dev_rep_c82444	ubiquitin-activating enzyme	426	15	1.1115e-40	0.810667	18	P:response to misfolded protein; P:fatty acid beta-oxidation; P:proteasomal ubiquitin-dependent protein catabolic process; P:response to other organism; P:toxin catabolic process; P:proteasome core complex assembly; F:ubiquitin activating enzyme activity; C:cytosol; P:amino acid import; P:protein N-linked glycosylation; F:ubiquitin-protein ligase activity; P:protein ubiquitination; P:ER to Golgi …	EC:6.3.2.19
Qs-dev_c12832	ubiquitin-activating enzyme e1	1322	15	1.62642e-167	0.894667	18	P:response to misfolded protein; P:fatty acid beta-oxidation; P:proteasomal ubiquitin-dependent protein catabolic process; P:response to other organism; P:toxin catabolic process; P:proteasome core complex assembly; F:ubiquitin activating enzyme activity; C:cytosol; P:amino acid import; P:protein N-linked glycosylation; F:ubiquitin-protein ligase activity; P:protein ubiquitination; P:ER to Golgi …	EC:6.3.2.19
Qs-dev_rep_c83112	f-box family protein	360	15	7.39723e-29	0.905333	17	P:stomatal complex morphogenesis; C:vacuolar membrane; P:RNA splicing, via endonucleolytic cleavage and ligation; P:auxin mediated signaling pathway; P:photoperiodism, flowering; P:methionine biosynthetic process; P:pollen maturation; P:cellular response to nitrate; F:ubiquitin-protein ligase activity; P:lateral root development; F:inositol hexakisphosphate binding; P:primary root development; P:…	EC:6.3.2.19
Qs-dev_c54738	anaphase-promoting complex subunit 1-like	339	15	6.92133e-39	0.746	17	P:response to misfolded protein; P:mitotic recombination; P:reciprocal meiotic recombination; P:proteasomal ubiquitin-dependent protein catabolic process; P:meiotic chromosome segregation; C:anaphase-promoting complex; P:meiotic DNA double-strand break formation; P:regulation of unidimensional cell growth; P:double-strand break repair; F:ubiquitin-protein ligase activity; P:regulation of cell div…	EC:6.3.2.19
Qs-dev_c64406	protein	513	15	1.29555e-47	0.724	17	C:cytosol; P:regulation of plant-type hypersensitive response; P:systemic acquired resistance, salicylic acid mediated signaling pathway; P:negative regulation of defense response; P:response to water deprivation; P:jasmonic acid mediated signaling pathway; P:defense response to bacterium; P:respiratory burst involved in defense response; F:ubiquitin-protein ligase activity; P:response to chitin;…	EC:6.3.2.19
isotig12186	anaphase-promoting complex subunit 1-like	334	15	1.42809e-48	0.814667	17	P:response to misfolded protein; P:mitotic recombination; P:reciprocal meiotic recombination; P:proteasomal ubiquitin-dependent protein catabolic process; P:meiotic chromosome segregation; C:anaphase-promoting complex; P:meiotic DNA double-strand break formation; P:regulation of unidimensional cell growth; P:double-strand break repair; F:ubiquitin-protein ligase activity; P:regulation of cell div…	EC:6.3.2.19
Qs-dev_c28938	anaphase-promoting complex subunit 1-like	344	15	1.56154e-50	0.814667	17	P:response to misfolded protein; P:mitotic recombination; P:reciprocal meiotic recombination; P:proteasomal ubiquitin-dependent protein catabolic process; P:meiotic chromosome segregation; C:anaphase-promoting complex; P:meiotic DNA double-strand break formation; P:regulation of unidimensional cell growth; P:double-strand break repair; F:ubiquitin-protein ligase activity; P:regulation of cell div…	EC:6.3.2.19
Contig10929	anaphase-promoting complex subunit 1-like	656	15	3.38123e-57	0.819333	17	P:response to misfolded protein; P:mitotic recombination; P:reciprocal meiotic recombination; P:proteasomal ubiquitin-dependent protein catabolic process; P:meiotic chromosome segregation; C:anaphase-promoting complex; P:meiotic DNA double-strand break formation; P:regulation of unidimensional cell growth; P:double-strand break repair; F:ubiquitin-protein ligase activity; P:regulation of cell div…	EC:6.3.2.19
Contig765	armadillo beta-catenin repeat family protein	1786	15	6.90649e-91	0.704	17	P:negative regulation of defense response; P:N-terminal protein myristoylation; F:transmembrane receptor protein serine/threonine kinase binding; P:regulation of long-day photoperiodism, flowering; P:cell morphogenesis; P:defense response to bacterium; P:root hair elongation; P:negative regulation of programmed cell death; C:cytosol; P:protein autophosphorylation; P:protein N-linked glycosylation…	EC:6.3.2.19
Contig13315	anaphase-promoting complex subunit	1204	15	1.78243e-180	0.806	17	P:response to misfolded protein; P:mitotic recombination; P:reciprocal meiotic recombination; P:proteasomal ubiquitin-dependent protein catabolic process; P:meiotic chromosome segregation; C:anaphase-promoting complex; P:meiotic DNA double-strand break formation; P:regulation of unidimensional cell growth; P:double-strand break repair; F:ubiquitin-protein ligase activity; P:regulation of cell div…	EC:6.3.2.19
Contig2233	armadillo beta-catenin repeat family protein	2341	15	0	0.806	17	P:N-terminal protein myristoylation; F:transmembrane receptor protein serine/threonine kinase binding; P:response to chitin; P:cell morphogenesis; P:defense response to bacterium; P:root hair elongation; C:cytosol; P:protein autophosphorylation; C:ubiquitin ligase complex; P:protein N-linked glycosylation; P:Golgi vesicle transport; F:ubiquitin-protein ligase activity; P:regulation of protein loc…	EC:6.3.2.19
Contig16319	f-box family protein	1950	15	0	0.862	17	P:stomatal complex morphogenesis; C:vacuolar membrane; P:RNA splicing, via endonucleolytic cleavage and ligation; P:auxin mediated signaling pathway; P:photoperiodism, flowering; P:methionine biosynthetic process; P:pollen maturation; P:cellular response to nitrate; F:ubiquitin-protein ligase activity; P:lateral root development; F:inositol hexakisphosphate binding; P:primary root development; P:…	EC:6.3.2.19
Qs-dev_rep_c91836	nedd8-conjugating enzyme ubc12	467	15	1.93424e-25	0.955333	16	P:postreplication repair; P:CAAX-box protein maturation; F:endopeptidase activity; P:proteolysis; P:response to auxin stimulus; F:NEDD8 ligase activity; F:ubiquitin-protein ligase activity; F:ATP binding; P:protein ubiquitination; F:protein binding; P:cellular protein localization; P:protein processing; C:extracellular region; C:membrane; C:endoplasmic reticulum; P:embryo development	EC:6.3.2.19
Qs-dev_c22569	armadillo beta-catenin repeat family protein	498	15	1.67815e-30	0.68	16	P:N-terminal protein myristoylation; C:macromolecular complex; F:transmembrane receptor protein serine/threonine kinase binding; P:response to chitin; P:cell morphogenesis; P:defense response to bacterium; P:root hair elongation; C:cytosol; P:protein autophosphorylation; P:protein N-linked glycosylation; P:Golgi vesicle transport; F:ubiquitin-protein ligase activity; P:regulation of protein local…	EC:6.3.2.19
Qs-dev_rep_c101669	protein	645	15	3.1186e-60	0.942667	16	P:response to misfolded protein; P:fatty acid beta-oxidation; P:proteasomal ubiquitin-dependent protein catabolic process; P:cellular membrane fusion; P:protein import into peroxisome matrix; P:regulation of unidimensional cell growth; C:cytoplasm; P:Golgi vesicle transport; P:DNA endoreduplication; F:ubiquitin-protein ligase activity; P:protein ubiquitination; P:postreplication repair; C:plasma …	EC:6.3.2.19
Qs-dev_c38505	anaphase-promoting complex subunit 1-like	538	15	8.56653e-64	0.736	16	P:response to misfolded protein; P:mitotic recombination; P:reciprocal meiotic recombination; P:proteasomal ubiquitin-dependent protein catabolic process; P:meiotic chromosome segregation; C:anaphase-promoting complex; P:meiotic DNA double-strand break formation; P:regulation of unidimensional cell growth; P:double-strand break repair; F:ubiquitin-protein ligase activity; P:regulation of cell div…	EC:6.3.2.19
Contig11815	armadillo beta-catenin repeat family protein	1148	15	1.5622e-75	0.675333	16	P:negative regulation of defense response; P:N-terminal protein myristoylation; F:transmembrane receptor protein serine/threonine kinase binding; P:regulation of long-day photoperiodism, flowering; P:cell morphogenesis; P:defense response to bacterium; P:root hair elongation; P:negative regulation of programmed cell death; C:cytosol; P:protein autophosphorylation; P:protein N-linked glycosylation…	EC:6.3.2.19
Contig1426	e3 ubiquitin-protein ligase rhf1a	1418	15	2.58066e-81	0.560667	16	P:regulation of primary metabolic process; F:protein binding; C:membrane; P:response to other organism; P:regulation of cellular metabolic process; P:proteasomal protein catabolic process; P:cellular response to organic substance; F:ubiquitin-protein ligase activity; P:protein ubiquitination; P:regulation of cell cycle; P:signal transduction; P:microgametogenesis; P:regulation of defense response…	EC:6.3.2.19
Contig22722	protein	1652	15	1.08206e-81	0.98	16	P:response to misfolded protein; P:fatty acid beta-oxidation; P:proteasomal ubiquitin-dependent protein catabolic process; P:cellular membrane fusion; P:protein import into peroxisome matrix; P:regulation of unidimensional cell growth; C:cytoplasm; P:Golgi vesicle transport; P:DNA endoreduplication; F:ubiquitin-protein ligase activity; P:protein ubiquitination; P:postreplication repair; C:plasma …	EC:6.3.2.19
Contig22721	protein	1641	15	1.074e-81	0.98	16	P:response to misfolded protein; P:fatty acid beta-oxidation; P:proteasomal ubiquitin-dependent protein catabolic process; P:cellular membrane fusion; P:protein import into peroxisome matrix; P:regulation of unidimensional cell growth; C:cytoplasm; P:Golgi vesicle transport; P:DNA endoreduplication; F:ubiquitin-protein ligase activity; P:protein ubiquitination; P:postreplication repair; C:plasma …	EC:6.3.2.19
Contig17661	protein	1042	15	5.64476e-82	0.973333	16	P:response to misfolded protein; P:fatty acid beta-oxidation; P:proteasomal ubiquitin-dependent protein catabolic process; P:cellular membrane fusion; P:protein import into peroxisome matrix; P:regulation of unidimensional cell growth; C:cytoplasm; P:Golgi vesicle transport; P:DNA endoreduplication; F:ubiquitin-protein ligase activity; P:protein ubiquitination; P:postreplication repair; C:plasma …	EC:6.3.2.19
Contig26967	protein	740	15	1.04244e-82	0.988	16	P:response to misfolded protein; P:fatty acid beta-oxidation; P:proteasomal ubiquitin-dependent protein catabolic process; P:cellular membrane fusion; P:protein import into peroxisome matrix; P:regulation of unidimensional cell growth; C:cytoplasm; P:Golgi vesicle transport; P:DNA endoreduplication; F:ubiquitin-protein ligase activity; P:protein ubiquitination; P:postreplication repair; C:plasma …	EC:6.3.2.19
Contig26708	nedd8-conjugating enzyme ubc12	912	15	5.86378e-98	0.947333	16	P:postreplication repair; P:CAAX-box protein maturation; F:endopeptidase activity; P:proteolysis; P:response to auxin stimulus; F:NEDD8 ligase activity; F:ubiquitin-protein ligase activity; F:ATP binding; P:protein ubiquitination; F:protein binding; P:cellular protein localization; P:protein processing; C:extracellular region; C:membrane; C:endoplasmic reticulum; P:embryo development	EC:6.3.2.19
Contig700	adagio protein 1	2688	15	0	0.896667	16	P:flower development; F:blue light photoreceptor activity; P:fatty acid beta-oxidation; F:protein binding; C:membrane; P:response to red light; P:regulation of transcription, DNA-dependent; P:protein import into peroxisome matrix; F:scavenger receptor activity; C:cytosol; C:SCF ubiquitin ligase complex; F:ubiquitin-protein ligase activity; P:SCF-dependent proteasomal ubiquitin-dependent protein c…	EC:6.3.2.19
Contig23736	armadillo beta-catenin repeat family protein	2208	15	0	0.734	16	P:negative regulation of defense response; P:N-terminal protein myristoylation; F:transmembrane receptor protein serine/threonine kinase binding; P:regulation of long-day photoperiodism, flowering; P:cell morphogenesis; P:defense response to bacterium; P:root hair elongation; P:negative regulation of programmed cell death; C:cytosol; P:protein autophosphorylation; P:protein N-linked glycosylation…	EC:6.3.2.19
Qs-dev_c18305	zinc finger	288	15	1.26056e-27	0.969333	15	F:double-stranded methylated DNA binding; P:centromeric heterochromatin assembly; F:histone binding; F:zinc ion binding; F:methyl-CpNpG binding; F:methyl-CpNpN binding; P:cell division; P:vegetative to reproductive phase transition of meristem; F:ubiquitin-protein ligase activity; P:protein ubiquitination; F:methyl-CpG binding; C:chromocenter; P:DNA methylation on cytosine; F:chromatin binding; C…	EC:6.3.2.19
Qs-dev_c69457	ubiquitin-conjugating enzyme e2-17 kda-like	268	15	3.68824e-28	0.993333	15	P:cyclin catabolic process; F:protein binding; P:regulation of R7 cell differentiation; P:regulation of protein stability; P:female germ-line stem cell division; P:chromosome organization; P:mitosis; F:ubiquitin-protein ligase activity; P:protein ubiquitination; P:spermatid development; P:male meiosis; C:microtubule associated complex; P:germ-line stem cell maintenance; P:neuron remodeling; F:ATP…	EC:6.3.2.19
Qs-dev_c41692	kinetochore protein	430	15	3.10603e-35	0.715333	15	P:response to misfolded protein; F:protein binding; P:proteasomal ubiquitin-dependent protein catabolic process; P:embryo development ending in seed dormancy; P:response to salt stress; F:protein kinase activity; P:regulation of unidimensional cell growth; C:cytoplasm; C:SCF ubiquitin ligase complex; P:protein phosphorylation; P:DNA endoreduplication; F:ubiquitin-protein ligase activity; P:regula…	EC:6.3.2.19
Qs-dev_c16640	transport inhibitor response 1	623	15	8.65978e-65	0.878	15	P:ubiquitin-dependent protein catabolic process; P:stomatal complex morphogenesis; P:regulation of circadian rhythm; C:SCF ubiquitin ligase complex; F:inositol hexakisphosphate binding; F:auxin binding; P:lateral root formation; F:ubiquitin-protein ligase activity; F:protein binding; P:stamen development; P:response to molecule of bacterial origin; P:pollen maturation; P:auxin mediated signaling …	EC:6.3.2.19
Contig19337	ubiquitin-conjugating enzyme 1	1088	15	1.43147e-75	0.983333	15	P:postreplication repair; C:cytosol; P:ubiquitin-dependent protein catabolic process; P:root epidermal cell differentiation; P:response to iron ion; F:ubiquitin-protein ligase activity; F:ATP binding; P:protein ubiquitination; F:protein binding; P:protein deubiquitination; C:UBC13-MMS2 complex; C:chloroplast; P:response to cadmium ion; C:nucleus; C:plasma membrane	EC:6.3.2.19
Qs-dev_rep_c77810	transport inhibitor response 1	891	15	2.55766e-120	0.791333	15	P:ubiquitin-dependent protein catabolic process; P:stomatal complex morphogenesis; P:regulation of circadian rhythm; C:SCF ubiquitin ligase complex; F:inositol hexakisphosphate binding; F:auxin binding; P:lateral root formation; F:ubiquitin-protein ligase activity; F:protein binding; P:stamen development; P:response to molecule of bacterial origin; P:pollen maturation; P:auxin mediated signaling …	EC:6.3.2.19
Contig5861	transport inhibitor response 1	2275	15	0	0.870667	15	P:ubiquitin-dependent protein catabolic process; P:stomatal complex morphogenesis; P:regulation of circadian rhythm; C:SCF ubiquitin ligase complex; F:inositol hexakisphosphate binding; F:auxin binding; P:lateral root formation; F:ubiquitin-protein ligase activity; F:protein binding; P:stamen development; P:response to molecule of bacterial origin; P:pollen maturation; P:auxin mediated signaling …	EC:6.3.2.19
Contig20065	ubiquitin carrier protein	673	15	1.78839e-80	0.890667	14	P:proteasomal ubiquitin-dependent protein catabolic process; P:cytokinesis by cell plate formation; P:regulation of unidimensional cell growth; P:proteasome assembly; P:anaphase; P:response to misfolded protein; P:microtubule cytoskeleton organization; F:ubiquitin-protein ligase activity; F:ATP binding; P:protein ubiquitination; P:DNA endoreduplication; P:cell proliferation; C:cytoplasm; C:nucleus	EC:6.3.2.19
Qs-dev_rep_c74829	ubiquitin-conjugating enzyme 1	957	15	1.69294e-82	0.996	14	P:postreplication repair; C:cytosol; P:ubiquitin-dependent protein catabolic process; P:root epidermal cell differentiation; P:response to iron ion; F:ubiquitin-protein ligase activity; F:ATP binding; P:protein ubiquitination; F:protein binding; C:UBC13-MMS2 complex; C:chloroplast; P:response to cadmium ion; C:nucleus; C:plasma membrane	EC:6.3.2.19
Contig19735	ubiquitin-conjugating enzyme 1	871	15	1.42414e-82	0.996	14	P:postreplication repair; C:cytosol; P:ubiquitin-dependent protein catabolic process; P:root epidermal cell differentiation; P:response to iron ion; F:ubiquitin-protein ligase activity; F:ATP binding; P:protein ubiquitination; F:protein binding; C:UBC13-MMS2 complex; C:chloroplast; P:response to cadmium ion; C:nucleus; C:plasma membrane	EC:6.3.2.19
Qs-dev_c23740	e3 ubiquitin-protein ligase chip	1159	15	2.40521e-108	0.846	14	P:response to jasmonic acid stimulus; P:response to water deprivation; F:chaperone binding; P:response to symbiotic fungus; P:response to wounding; P:hyperosmotic salinity response; P:response to heat; P:response to auxin stimulus; F:ubiquitin-protein ligase activity; P:protein ubiquitination; C:ubiquitin ligase complex; P:abscisic acid mediated signaling pathway; P:response to ethylene stimulus;…	EC:6.3.2.19
Qs-dev_rep_c93605	e3 ubiquitin-protein ligase chip	1277	15	1.81337e-109	0.803333	14	P:response to jasmonic acid stimulus; P:response to water deprivation; F:chaperone binding; P:response to symbiotic fungus; P:response to wounding; P:hyperosmotic salinity response; P:response to heat; P:response to auxin stimulus; F:ubiquitin-protein ligase activity; P:protein ubiquitination; C:ubiquitin ligase complex; P:abscisic acid mediated signaling pathway; P:response to ethylene stimulus;…	EC:6.3.2.19
Contig3747	e3 ubiquitin-protein ligase chip	1186	15	1.45607e-124	0.842	14	P:response to jasmonic acid stimulus; P:response to water deprivation; F:chaperone binding; P:response to symbiotic fungus; P:response to wounding; P:hyperosmotic salinity response; P:response to heat; P:response to auxin stimulus; F:ubiquitin-protein ligase activity; P:protein ubiquitination; C:ubiquitin ligase complex; P:abscisic acid mediated signaling pathway; P:response to ethylene stimulus;…	EC:6.3.2.19
Contig4488	e3 ubiquitin-protein ligase keg	1561	15	4.40628e-178	0.702	14	P:negative regulation of abscisic acid mediated signaling pathway; C:plastid; C:trans-Golgi network; P:developmental growth; F:protein self-association; F:protein kinase activity; P:phosphorylation; F:hydrolase activity; P:nuclear-transcribed mRNA catabolic process; F:metal ion binding; F:ubiquitin-protein ligase activity; P:protein ubiquitination; C:early endosome; P:defense response	EC:6.3.2.19
Contig979	e3 ubiquitin-protein ligase ubr4	8946	15	0	0.790667	14	C:cytosol; F:zinc ion binding; P:response to fungus; C:plasmodesma; P:auxin polar transport; P:photomorphogenesis; P:lateral root formation; C:cytoplasmic membrane-bounded vesicle; P:response to auxin stimulus; F:ubiquitin-protein ligase activity; P:protein ubiquitination; P:indeterminate inflorescence morphogenesis; P:unidimensional cell growth; C:membrane	EC:6.3.2.19
Contig25124	e3 ubiquitin-protein ligase ubr4	9039	15	0	0.808	14	C:cytosol; F:zinc ion binding; P:response to fungus; C:integral to membrane; C:plasmodesma; P:auxin polar transport; P:photomorphogenesis; P:lateral root formation; C:cytoplasmic membrane-bounded vesicle; F:ubiquitin-protein ligase activity; P:protein ubiquitination; P:indeterminate inflorescence morphogenesis; P:unidimensional cell growth; P:auxin mediated signaling pathway	EC:6.3.2.19
Qs-dev_c64157	e3 ubiquitin-protein ligase bah1	273	15	7.18934e-16	0.808	13	F:zinc ion binding; P:plant-type hypersensitive response; P:defense response to bacterium; P:response to salicylic acid stimulus; P:systemic acquired resistance; P:response to benzoic acid stimulus; F:ubiquitin-protein ligase activity; P:response to nitrate; P:regulation of salicylic acid metabolic process; P:cellular response to phosphate starvation; C:nucleus; P:phosphate ion transport; P:salic…	EC:6.3.2.19
Qs-dev_rep_c104718	constitutive photomorphogenesis protein 10	548	15	4.87878e-30	0.931333	13	P:G2 phase of mitotic cell cycle; P:response to misfolded protein; F:protein binding; P:proteasomal ubiquitin-dependent protein catabolic process; P:regulation of photomorphogenesis; P:regulation of unidimensional cell growth; P:cullin deneddylation; P:DNA endoreduplication; F:ubiquitin-protein ligase activity; P:protein ubiquitination; C:nucleus; F:ATP binding; P:proteasome assembly	EC:6.3.2.19
Contig22518	constitutive photomorphogenesis protein 10	536	15	4.48848e-30	0.931333	13	P:G2 phase of mitotic cell cycle; P:response to misfolded protein; F:protein binding; P:proteasomal ubiquitin-dependent protein catabolic process; P:regulation of photomorphogenesis; P:regulation of unidimensional cell growth; P:cullin deneddylation; P:DNA endoreduplication; F:ubiquitin-protein ligase activity; P:protein ubiquitination; C:nucleus; F:ATP binding; P:proteasome assembly	EC:6.3.2.19
Qs-dev_rep_c82582	ubiquitin-conjugating enzyme e2 36	374	15	3.19673e-36	1	13	P:postreplication repair; C:cytosol; P:ubiquitin-dependent protein catabolic process; P:root epidermal cell differentiation; P:response to iron ion; F:ubiquitin-protein ligase activity; F:ATP binding; F:protein binding; C:UBC13-MMS2 complex; C:chloroplast; P:response to cadmium ion; C:nucleus; C:plasma membrane	EC:6.3.2.19
Qs-dev_c68724	ubiquitin-conjugating enzyme e2	792	15	2.08285e-45	0.783333	13	P:heat acclimation; P:response to misfolded protein; P:fatty acid beta-oxidation; P:proteasomal ubiquitin-dependent protein catabolic process; P:toxin catabolic process; P:proteasome core complex assembly; P:regulation of unidimensional cell growth; C:cytoplasm; P:DNA endoreduplication; F:ubiquitin-protein ligase activity; P:protein ubiquitination; P:postreplication repair; F:ATP binding	EC:6.3.2.19
Qs-dev_rep_c92804	ubiquitin-conjugating enzyme e2 32	671	15	3.21898e-74	0.986667	13	P:cellular response to phosphate starvation; P:response to misfolded protein; P:fatty acid beta-oxidation; P:galactolipid biosynthetic process; P:proteasomal ubiquitin-dependent protein catabolic process; P:cellular response to water deprivation; P:toxin catabolic process; P:proteasome core complex assembly; P:negative regulation of transcription, DNA-dependent; F:ubiquitin-protein ligase activit…	EC:6.3.2.19
Contig17508	ubiquitin carrier protein e2	1295	15	3.2142e-128	0.786667	13	P:cellular response to phosphate starvation; P:response to misfolded protein; P:fatty acid beta-oxidation; P:galactolipid biosynthetic process; P:proteasomal ubiquitin-dependent protein catabolic process; P:cellular response to water deprivation; P:toxin catabolic process; P:proteasome core complex assembly; P:negative regulation of transcription, DNA-dependent; F:ubiquitin-protein ligase activit…	EC:6.3.2.19
Contig2443	e3 ubiquitin-protein ligase bah1	1412	15	7.35953e-129	0.732667	13	P:plant-type hypersensitive response; P:defense response to bacterium; F:metal ion binding; P:response to salicylic acid stimulus; P:systemic acquired resistance; P:response to benzoic acid stimulus; F:ubiquitin-protein ligase activity; P:response to nitrate; P:regulation of salicylic acid metabolic process; P:cellular response to phosphate starvation; C:nucleus; P:phosphate ion transport; P:sali…	EC:6.3.2.19
Qs-dev_rep_c87301	ubiquitin carrier protein e2	478	15	8.43759e-17	0.914667	12	P:cellular response to phosphate starvation; P:response to misfolded protein; P:fatty acid beta-oxidation; P:galactolipid biosynthetic process; P:proteasomal ubiquitin-dependent protein catabolic process; P:cellular response to water deprivation; P:toxin catabolic process; P:proteasome core complex assembly; P:negative regulation of transcription, DNA-dependent; F:ubiquitin-protein ligase activit…	EC:6.3.2.19
Contig19379	ubiquitin-conjugating enzyme e2 36	691	15	9.79519e-29	1	12	P:postreplication repair; C:cytosol; P:ubiquitin-dependent protein catabolic process; P:root epidermal cell differentiation; P:response to iron ion; F:ubiquitin-protein ligase activity; F:ATP binding; F:protein binding; C:UBC13-MMS2 complex; P:response to cadmium ion; C:nucleus; C:plasma membrane	EC:6.3.2.19
Contig12047	ubiquitin-conjugating enzyme	1035	15	1.22019e-36	0.704	12	P:heat acclimation; P:response to misfolded protein; P:fatty acid beta-oxidation; P:proteasomal ubiquitin-dependent protein catabolic process; F:nucleotide binding; P:toxin catabolic process; P:proteasome core complex assembly; P:regulation of unidimensional cell growth; C:cytoplasm; P:DNA endoreduplication; F:ubiquitin-protein ligase activity; P:postreplication repair	EC:6.3.2.19
Contig20934	f-box lrr-repeat protein 5	1191	15	2.58574e-128	0.841333	12	P:positive regulation of cell division; P:heat acclimation; F:protein binding; P:negative regulation of transcription, DNA-dependent; C:cytoplasm; C:SCF ubiquitin ligase complex; P:cellular response to auxin stimulus; F:ubiquitin-protein ligase activity; P:protein ubiquitination; P:SCF-dependent proteasomal ubiquitin-dependent protein catabolic process; C:nucleus;	EC:6.3.2.19
Qs-dev_rep_c75774	f-box lrr-repeat protein 5	1211	15	5.91069e-142	0.847333	12	P:positive regulation of cell division; P:heat acclimation; F:protein binding; P:negative regulation of transcription, DNA-dependent; C:cytoplasm; C:SCF ubiquitin ligase complex; P:cellular response to auxin stimulus; F:ubiquitin-protein ligase activity; P:protein ubiquitination; P:SCF-dependent proteasomal ubiquitin-dependent protein catabolic process; C:nucleus;	EC:6.3.2.19
isotig15326	f-box lrr-repeat protein 5	1796	15	3.30231e-164	0.819333	12	P:positive regulation of cell division; P:heat acclimation; F:protein binding; P:negative regulation of transcription, DNA-dependent; C:cytoplasm; C:SCF ubiquitin ligase complex; P:cellular response to auxin stimulus; F:ubiquitin-protein ligase activity; P:protein ubiquitination; P:SCF-dependent proteasomal ubiquitin-dependent protein catabolic process; C:nucleus;	EC:6.3.2.19
Contig19450	f-box lrr-repeat protein 5	1664	15	2.29861e-164	0.818	12	P:positive regulation of cell division; P:heat acclimation; F:protein binding; P:negative regulation of transcription, DNA-dependent; C:cytoplasm; C:SCF ubiquitin ligase complex; P:cellular response to auxin stimulus; F:ubiquitin-protein ligase activity; P:protein ubiquitination; P:SCF-dependent proteasomal ubiquitin-dependent protein catabolic process; C:nucleus;	EC:6.3.2.19
Qs-dev_rep_c90288	e3 ubiquitin-protein ligase keg	403	13	8.79867e-30	0.636154	11	P:negative regulation of abscisic acid mediated signaling pathway; C:plastid; C:trans-Golgi network; P:developmental growth; F:protein self-association; F:protein kinase activity; F:ion binding; F:ubiquitin-protein ligase activity; P:protein ubiquitination; C:early endosome; P:defense response	EC:6.3.2.19
Contig1510	ubiquitin-conjugating enzyme e2 11	1550	15	6.14273e-31	0.67	11	P:heat acclimation; P:response to misfolded protein; P:fatty acid beta-oxidation; P:proteasomal ubiquitin-dependent protein catabolic process; P:toxin catabolic process; P:proteasome core complex assembly; P:regulation of unidimensional cell growth; C:intracellular part; P:DNA endoreduplication; F:ubiquitin-protein ligase activity; P:postreplication repair	EC:6.3.2.19
Contig18777	ubiquitin conjugating enzyme	1107	15	1.06626e-33	0.644667	11	P:heat acclimation; P:response to misfolded protein; P:fatty acid beta-oxidation; P:proteasomal ubiquitin-dependent protein catabolic process; P:toxin catabolic process; P:proteasome core complex assembly; P:regulation of unidimensional cell growth; C:intracellular part; P:DNA endoreduplication; F:ubiquitin-protein ligase activity; P:postreplication repair	EC:6.3.2.19
Qs-dev_c39004	f-box lrr-repeat protein 17-like	339	15	4.12572e-39	0.854	11	P:seed development; C:male germ cell nucleus; C:SCF ubiquitin ligase complex; P:DNA-dependent DNA replication; P:generative cell mitosis; F:ubiquitin-protein ligase activity; P:pollen development; F:protein binding; P:SCF-dependent proteasomal ubiquitin-dependent protein catabolic process; C:chloroplast; P:embryo development	EC:6.3.2.19
Qs-dev_c29872	protein binding	1170	15	4.7111e-51	0.652667	11	P:RNA splicing, via endonucleolytic cleavage and ligation; P:response to water deprivation; C:intracellular membrane-bounded organelle; P:response to salt stress; P:methionine biosynthetic process; P:ubiquitin-dependent protein catabolic process; F:metal ion binding; F:ubiquitin-protein ligase activity; P:protein ubiquitination; P:postreplication repair; P:positive regulation of abscisic acid med…	EC:6.3.2.19
Qs-dev_rep_c102969	f-box lrr-repeat	374	15	6.30739e-52	0.803333	11	P:cellular response to auxin stimulus; P:heat acclimation; C:SCF ubiquitin ligase complex; F:ubiquitin-protein ligase activity; P:protein ubiquitination; F:protein binding; P:positive regulation of cell division; P:SCF-dependent proteasomal ubiquitin-dependent protein catabolic process; P:negative regulation of transcription, DNA-dependent; C:cytoplasm; C:nucleus	EC:6.3.2.19
Contig24833	protein binding	887	15	1.22662e-60	0.653333	11	P:RNA splicing, via endonucleolytic cleavage and ligation; P:response to water deprivation; C:intracellular membrane-bounded organelle; P:response to salt stress; P:methionine biosynthetic process; P:ubiquitin-dependent protein catabolic process; F:metal ion binding; F:ubiquitin-protein ligase activity; P:protein ubiquitination; P:postreplication repair; P:positive regulation of abscisic acid med…	EC:6.3.2.19
Contig6697	e3 ubiquitin-protein ligase rma1h1-like isoform 2	1696	15	1.32577e-82	0.692	11	P:proteasomal ubiquitin-dependent protein catabolic process; P:response to water deprivation; F:metal ion binding; P:response to cold; P:response to wounding; F:ubiquitin-protein ligase activity; P:response to osmotic stress; P:protein ubiquitination; F:protein binding; P:response to ethylene stimulus; C:endoplasmic reticulum membrane	EC:6.3.2.19
Qs-dev_rep_c76491	e3 ubiquitin-protein ligase rma1h1-like isoform 2	1167	15	7.92935e-83	0.692	11	P:proteasomal ubiquitin-dependent protein catabolic process; P:response to water deprivation; F:metal ion binding; P:response to cold; P:response to wounding; F:ubiquitin-protein ligase activity; P:response to osmotic stress; P:protein ubiquitination; F:protein binding; P:response to ethylene stimulus; C:endoplasmic reticulum membrane	EC:6.3.2.19
Contig20419	e3 ubiquitin-protein ligase rma1h1-like isoform 2	1140	15	7.63807e-83	0.692	11	P:proteasomal ubiquitin-dependent protein catabolic process; P:response to water deprivation; F:metal ion binding; P:response to cold; P:response to wounding; F:ubiquitin-protein ligase activity; P:response to osmotic stress; P:protein ubiquitination; F:protein binding; P:response to ethylene stimulus; C:endoplasmic reticulum membrane	EC:6.3.2.19
Qs-dev_rep_c102251	f-box lrr-repeat	1005	15	1.02939e-85	0.863333	11	P:cellular response to auxin stimulus; P:heat acclimation; C:SCF ubiquitin ligase complex; F:ubiquitin-protein ligase activity; P:protein ubiquitination; F:protein binding; P:positive regulation of cell division; P:SCF-dependent proteasomal ubiquitin-dependent protein catabolic process; P:negative regulation of transcription, DNA-dependent; C:cytoplasm; C:nucleus	EC:6.3.2.19
Contig6040	f-box lrr-repeat	2848	15	3.30205e-103	0.802667	11	P:cellular response to auxin stimulus; P:heat acclimation; C:SCF ubiquitin ligase complex; F:ubiquitin-protein ligase activity; P:protein ubiquitination; F:protein binding; P:positive regulation of cell division; P:SCF-dependent proteasomal ubiquitin-dependent protein catabolic process; P:negative regulation of transcription, DNA-dependent; C:cytoplasm; C:nucleus	EC:6.3.2.19
Qs-dev_rep_c102897	f-box lrr-repeat	894	15	3.98342e-105	0.812667	11	P:cellular response to auxin stimulus; P:heat acclimation; C:SCF ubiquitin ligase complex; F:ubiquitin-protein ligase activity; P:protein ubiquitination; F:protein binding; P:positive regulation of cell division; P:SCF-dependent proteasomal ubiquitin-dependent protein catabolic process; P:negative regulation of transcription, DNA-dependent; C:cytoplasm; C:nucleus	EC:6.3.2.19
Qs-dev_rep_c84894	protein binding	1244	15	1.62462e-113	0.754667	11	P:RNA splicing, via endonucleolytic cleavage and ligation; F:zinc ion binding; P:response to water deprivation; P:response to salt stress; P:methionine biosynthetic process; P:ubiquitin-dependent protein catabolic process; F:ubiquitin-protein ligase activity; P:protein ubiquitination; P:postreplication repair; P:positive regulation of abscisic acid mediated signaling pathway; C:nucleus	EC:6.3.2.19
Contig20413	protein binding	1358	15	2.17112e-114	0.756	11	P:RNA splicing, via endonucleolytic cleavage and ligation; F:zinc ion binding; P:response to water deprivation; P:response to salt stress; P:methionine biosynthetic process; P:ubiquitin-dependent protein catabolic process; F:ubiquitin-protein ligase activity; P:protein ubiquitination; P:postreplication repair; P:positive regulation of abscisic acid mediated signaling pathway; C:nucleus	EC:6.3.2.19
Contig5206	brca1-associated protein	1491	15	0	0.823333	11	P:regulation of seed germination; F:zinc ion binding; C:plastid; F:ubiquitin binding; F:ubiquitin-protein ligase activity; P:protein ubiquitination; F:nucleotide binding; C:ubiquitin ligase complex; F:protein heterodimerization activity; P:abscisic acid biosynthetic process; F:hydrolase activity	EC:6.3.2.19
Contig3410	circadian clock-associated fkf1	2195	15	0	0.832	11	F:core promoter binding; P:ubiquitin-dependent protein catabolic process; F:signal transducer activity; P:regulation of transcription, DNA-dependent; P:positive regulation of flower development; P:circadian rhythm; P:response to blue light; F:ubiquitin-protein ligase activity; F:protein binding; P:signal transduction; C:nucleus	EC:6.3.2.19
Contig52	u-box domain-containing protein 43	3012	15	0	0.826667	11	F:transmembrane receptor protein serine/threonine kinase binding; C:cytoplasm; C:ubiquitin ligase complex; P:regulation of chlorophyll catabolic process; F:ubiquitin-protein ligase activity; P:protein ubiquitination; P:leaf senescence; P:negative regulation of abscisic acid biosynthetic process; C:plasma membrane; C:nucleus; P:regulation of chlorophyll biosynthetic process	EC:6.3.2.19
Contig19714	ubiquitin-conjugating enzyme e2 11	582	15	4.84978e-13	0.684	10	P:heat acclimation; P:response to misfolded protein; P:fatty acid beta-oxidation; P:proteasomal ubiquitin-dependent protein catabolic process; P:toxin catabolic process; P:proteasome core complex assembly; P:regulation of unidimensional cell growth; P:DNA endoreduplication; F:ubiquitin-protein ligase activity; P:postreplication repair	EC:6.3.2.19
Qs-dev_rep_c85376	pre-mrna-processing factor 19-2	588	15	1.02451e-21	0.857333	10	C:cell wall; C:nucleolus; P:defense response to bacterium; C:CUL4-RING ubiquitin ligase complex; F:ubiquitin-protein ligase activity; P:protein ubiquitination; P:N-terminal protein myristoylation; F:nucleotide binding; C:chloroplast; P:response to cadmium ion	EC:6.3.2.19
Qs-dev_rep_c77886	ubiquitin-conjugating enzyme e2 35	615	15	1.53007e-26	0.724667	10	P:postreplication repair; P:ubiquitin-dependent protein catabolic process; P:root epidermal cell differentiation; P:response to iron ion; F:ubiquitin-protein ligase activity; F:protein binding; C:UBC13-MMS2 complex; C:chloroplast; P:response to cadmium ion; C:nucleus	EC:6.3.2.19
Contig19677	ubiquitin-conjugating enzyme e2-18	934	15	4.86821e-79	0.870667	10	P:postreplication repair; P:ubiquitin-dependent protein catabolic process; P:response to gibberellin stimulus; P:negative regulation of flower development; P:leaf morphogenesis; F:ubiquitin-protein ligase activity; F:ATP binding; P:protein ubiquitination; P:protein deubiquitination; C:nucleus	EC:6.3.2.19
Qs-dev_c27723	c2 and gram domain-containing protein at1g03370-like	1097	15	1.44772e-83	0.793333	10	F:zinc ion binding; C:mitochondrion; P:phosphatidylinositol-mediated signaling; F:ubiquitin-protein ligase activity; P:protein ubiquitination involved in ubiquitin-dependent protein catabolic process; P:pollen maturation; P:phosphorylation; F:kinase activity; P:calcium-mediated signaling; C:nucleus	EC:6.3.2.19
Qs-dev_c2341	c2 and gram domain-containing protein at1g03370-like	2272	15	0	0.8	10	F:zinc ion binding; C:mitochondrion; P:phosphatidylinositol-mediated signaling; F:ubiquitin-protein ligase activity; P:protein ubiquitination involved in ubiquitin-dependent protein catabolic process; P:pollen maturation; P:phosphorylation; F:kinase activity; P:calcium-mediated signaling; C:nucleus	EC:6.3.2.19
Contig3220	c2 and gram domain-containing protein at1g03370-like	3774	15	0	0.807333	10	F:zinc ion binding; C:mitochondrion; P:phosphatidylinositol-mediated signaling; F:ubiquitin-protein ligase activity; P:protein ubiquitination involved in ubiquitin-dependent protein catabolic process; P:pollen maturation; P:phosphorylation; F:kinase activity; P:calcium-mediated signaling; C:nucleus	EC:6.3.2.19
Contig18275	e3 ubiquitin-protein ligase sis3	1409	15	0	0.839333	10	P:glucuronoxylan metabolic process; F:zinc ion binding; C:cytoplasmic membrane-bounded vesicle; F:ubiquitin-protein ligase activity; P:protein ubiquitination; P:xylan biosynthetic process; P:response to high light intensity; P:sugar mediated signaling pathway; P:response to hydrogen peroxide; C:membrane	EC:6.3.2.19
Qs-dev_rep_c90550	e3 ubiquitin-protein ligase rglg2	377	15	8.39207e-14	0.732667	9	F:zinc ion binding; P:jasmonic acid mediated signaling pathway; P:defense response to bacterium; P:response to wounding; F:ubiquitin-protein ligase activity; P:calcium ion transport; P:cytokinin metabolic process; C:plasma membrane; P:protein N-linked glycosylation	EC:6.3.2.19
Qs-dev_rep_c95911	e3 ubiquitin-protein ligase upl3	493	15	9.35824e-32	0.847333	9	P:protein desumoylation; P:vegetative to reproductive phase transition of meristem; F:ubiquitin-protein ligase activity; P:protein ubiquitination involved in ubiquitin-dependent protein catabolic process; P:trichome branching; P:DNA endoreduplication; P:hydrogen peroxide biosynthetic process; C:nucleus; C:plasma membrane	EC:6.3.2.19
isotig11782	protein	454	15	2.34901e-33	0.825333	9	F:nickel cation binding; P:protein ubiquitination; F:heat shock protein binding; F:ubiquitin-protein ligase activity; P:nitrogen compound metabolic process; F:unfolded protein binding; C:nucleus; C:plastid; C:ubiquitin ligase complex	EC:6.3.2.19
Qs-dev_c28283	e3 ubiquitin-protein ligase upl3-like	1284	15	1.13352e-109	0.845333	9	P:protein desumoylation; P:vegetative to reproductive phase transition of meristem; F:ubiquitin-protein ligase activity; P:protein ubiquitination involved in ubiquitin-dependent protein catabolic process; P:trichome branching; P:DNA endoreduplication; P:hydrogen peroxide biosynthetic process; C:nucleus; C:plasma membrane	EC:6.3.2.19
Contig6117	rossmann-fold nad -binding domain-containing protein	1231	15	6.2703e-110	0.769333	9	F:metal ion binding; C:plasma membrane; P:protein ubiquitination; P:root development; F:ubiquitin-protein ligase activity; F:coenzyme binding; C:mitochondrion; P:cell division; F:nucleotide binding	EC:6.3.2.19
Qs-dev_rep_c85126	protein	1243	15	3.46314e-131	0.856	9	C:cytoplasm; C:plasma membrane; P:protein autophosphorylation; P:protein ubiquitination; F:ubiquitin-protein ligase activity; F:transmembrane receptor protein serine/threonine kinase binding; C:nucleus; P:cellular response to abscisic acid stimulus; C:ubiquitin ligase complex	EC:6.3.2.19
Qs-dev_rep_c74326	e3 ubiquitin-protein ligase upl3	1023	15	3.98901e-141	0.884	9	P:protein desumoylation; P:vegetative to reproductive phase transition of meristem; F:ubiquitin-protein ligase activity; P:protein ubiquitination involved in ubiquitin-dependent protein catabolic process; P:trichome branching; P:DNA endoreduplication; P:hydrogen peroxide biosynthetic process; C:nucleus; C:plasma membrane	EC:6.3.2.19
Qs-dev_rep_c84893	e3 ubiquitin-protein ligase upl3	1462	15	1.53019e-169	0.71	9	P:protein desumoylation; P:vegetative to reproductive phase transition of meristem; F:ubiquitin-protein ligase activity; P:protein ubiquitination involved in ubiquitin-dependent protein catabolic process; P:trichome branching; P:DNA endoreduplication; P:hydrogen peroxide biosynthetic process; C:nucleus; C:plasma membrane	EC:6.3.2.19
Contig14799	protein	1652	15	9.54029e-171	0.762	9	C:cytoplasm; C:plasma membrane; P:protein autophosphorylation; P:protein ubiquitination; F:ubiquitin-protein ligase activity; F:transmembrane receptor protein serine/threonine kinase binding; C:nucleus; P:cellular response to abscisic acid stimulus; C:ubiquitin ligase complex	EC:6.3.2.19
Qs-dev_rep_c75946	e3 ubiquitin-protein ligase upl3	1940	15	0	0.805333	9	P:protein desumoylation; P:vegetative to reproductive phase transition of meristem; F:ubiquitin-protein ligase activity; P:protein ubiquitination involved in ubiquitin-dependent protein catabolic process; P:trichome branching; P:DNA endoreduplication; P:hydrogen peroxide biosynthetic process; C:nucleus; C:plasma membrane	EC:6.3.2.19
Qs-dev_c13623	e3 ubiquitin-protein ligase upl3	2761	15	0	0.910667	9	P:protein desumoylation; P:vegetative to reproductive phase transition of meristem; F:ubiquitin-protein ligase activity; P:protein ubiquitination involved in ubiquitin-dependent protein catabolic process; P:trichome branching; P:DNA endoreduplication; P:hydrogen peroxide biosynthetic process; C:nucleus; C:plasma membrane	EC:6.3.2.19
Contig5867	e3 ubiquitin-protein ligase upl3	2642	15	0	0.830667	9	P:protein desumoylation; P:vegetative to reproductive phase transition of meristem; F:ubiquitin-protein ligase activity; P:protein ubiquitination involved in ubiquitin-dependent protein catabolic process; P:trichome branching; P:DNA endoreduplication; P:hydrogen peroxide biosynthetic process; C:nucleus; C:plasma membrane	EC:6.3.2.19
Contig25160	e3 ubiquitin-protein ligase upl3	3719	15	0	0.756	9	P:protein desumoylation; P:vegetative to reproductive phase transition of meristem; F:ubiquitin-protein ligase activity; P:protein ubiquitination involved in ubiquitin-dependent protein catabolic process; P:trichome branching; P:DNA endoreduplication; P:hydrogen peroxide biosynthetic process; C:nucleus; C:plasma membrane	EC:6.3.2.19
Contig23401	e3 ubiquitin-protein ligase upl3	2637	15	0	0.829333	9	P:protein desumoylation; P:vegetative to reproductive phase transition of meristem; F:ubiquitin-protein ligase activity; P:protein ubiquitination involved in ubiquitin-dependent protein catabolic process; P:trichome branching; P:DNA endoreduplication; P:hydrogen peroxide biosynthetic process; C:nucleus; C:plasma membrane	EC:6.3.2.19
Qs-dev_rep_c73067	protein	1598	15	0	0.774667	9	C:cytoplasm; C:plasma membrane; P:protein autophosphorylation; P:protein ubiquitination; F:ubiquitin-protein ligase activity; F:transmembrane receptor protein serine/threonine kinase binding; C:nucleus; P:cellular response to abscisic acid stimulus; C:ubiquitin ligase complex	EC:6.3.2.19
Contig19897	protein	1819	15	0	0.776	9	C:cytoplasm; C:plasma membrane; P:protein autophosphorylation; P:protein ubiquitination; F:ubiquitin-protein ligase activity; F:transmembrane receptor protein serine/threonine kinase binding; C:nucleus; P:cellular response to abscisic acid stimulus; C:ubiquitin ligase complex	EC:6.3.2.19
Qs-dev_rep_c95751	ubiquitin-conjugating enzyme	514	15	1.56338e-28	0.941333	8	P:protein K63-linked ubiquitination; P:protein K27-linked ubiquitination; P:protein K29-linked ubiquitination; F:ATP binding; P:protein K48-linked ubiquitination; F:ubiquitin-protein ligase activity; P:protein K6-linked ubiquitination; P:protein K11-linked ubiquitination	EC:6.3.2.19
Qs-dev_c7679	ubiquitin-conjugating enzyme	777	15	1.58738e-31	0.965333	8	P:negative regulation of flower development; P:histone H2B ubiquitination; P:UV protection; P:leaf morphogenesis; P:vegetative to reproductive phase transition of meristem; F:ubiquitin-protein ligase activity; F:ATP binding; P:protein deubiquitination	EC:6.3.2.19
Contig15293	e3 ubiquitin-protein ligase atl6-like	424	15	1.27061e-34	0.664667	8	F:metal ion binding; P:intracellular signal transduction; P:response to chitin; C:plasma membrane; P:respiratory burst involved in defense response; P:protein ubiquitination; F:ubiquitin-protein ligase activity; P:defense response to bacterium, incompatible interaction	EC:6.3.2.19
Qs-dev_rep_c103182	e3 ubiquitin-protein ligase rglg2	376	15	1.41167e-35	0.948667	8	P:cytokinin metabolic process; C:plasma membrane; P:negative regulation of response to water deprivation; P:protein ubiquitination; F:ubiquitin-protein ligase activity; C:nucleus; F:zinc ion binding; P:auxin metabolic process	EC:6.3.2.19
Contig6361	ubiquitin carrier protein	1149	15	1.92746e-41	0.965333	8	P:protein import into peroxisome matrix; P:phosphatidylinositol biosynthetic process; F:ubiquitin-protein ligase activity; F:ATP binding; P:protein ubiquitination; P:fatty acid beta-oxidation; F:protein binding; C:nucleus	EC:6.3.2.19
Qs-dev_c25693	zinc finger (ubiquitin-hydrolase) domain-containing protein	402	15	9.10022e-43	0.812667	8	C:cytoplasm; P:protein ubiquitination; F:hydrolase activity; F:ubiquitin-protein ligase activity; P:regulation of seed germination; F:zinc ion binding; F:protein heterodimerization activity; C:ubiquitin ligase complex	EC:6.3.2.19
Qs-dev_rep_c94563	f-box family protein	462	15	5.22537e-43	0.829333	8	P:ubiquitin-dependent protein catabolic process; P:stomatal complex morphogenesis; F:inositol hexakisphosphate binding; F:ubiquitin-protein ligase activity; P:stamen development; P:response to molecule of bacterial origin; P:auxin mediated signaling pathway; C:nucleus	EC:6.3.2.19
Contig9067	ubiquitin-protein ligase 1	792	15	9.50302e-56	0.585333	8	C:plasmodesma; P:protein ubiquitination; P:ubiquitin-dependent protein catabolic process; F:ubiquitin-protein ligase activity; C:membrane; C:cytosol; C:mitochondrion; C:ubiquitin ligase complex	EC:6.3.2.19
Qs-dev_c34494	receptor protein	951	15	8.8742e-66	0.69	8	P:protein phosphorylation; F:protein kinase activity; F:ubiquitin-protein ligase activity; F:ATP binding; P:protein ubiquitination; C:ubiquitin ligase complex; P:response to stress; C:plasma membrane	EC:6.3.2.19
Qs-dev_rep_c92654	ubiquitin-conjugating enzyme e2 16	754	15	1.13132e-71	0.874	8	P:protein import into peroxisome matrix; P:phosphatidylinositol biosynthetic process; F:ubiquitin-protein ligase activity; F:ATP binding; P:protein ubiquitination; P:fatty acid beta-oxidation; F:protein binding; C:nucleus	EC:6.3.2.19
Contig11589	ubiquitin-protein ligase 1	764	15	1.0504e-72	0.846	8	P:protein ubiquitination involved in ubiquitin-dependent protein catabolic process; C:plasmodesma; F:ubiquitin-protein ligase activity; C:membrane; C:nucleus; C:cytosol; C:mitochondrion; C:ubiquitin ligase complex	EC:6.3.2.19
Qs-dev_c28362	g2 mitotic-specific cyclin-1-like	698	15	1.58331e-76	0.930667	8	P:cell division; F:ubiquitin-protein ligase activity; P:protein ubiquitination; P:mitosis; C:ubiquitin ligase complex; F:protein kinase binding; P:regulation of cyclin-dependent protein kinase activity; C:nucleus	EC:6.3.2.19
Contig18793	e3 ubiquitin-protein ligase aip2-like isoform 2	955	15	1.12918e-78	0.651333	8	P:negative regulation of abscisic acid mediated signaling pathway; C:cytosol; F:metal ion binding; F:ubiquitin-protein ligase activity; P:protein ubiquitination; F:protein binding; C:nucleus; P:amino acid transport	EC:6.3.2.19
Contig5969	receptor protein	1211	15	1.9228e-79	0.600667	8	P:protein phosphorylation; F:protein kinase activity; F:ubiquitin-protein ligase activity; F:ATP binding; P:protein ubiquitination; C:ubiquitin ligase complex; P:response to stress; C:plasma membrane	EC:6.3.2.19
Contig20337	ubiquitin-conjugating enzyme e2 16	844	15	2.2214e-85	0.976	8	P:protein import into peroxisome matrix; P:phosphatidylinositol biosynthetic process; F:ubiquitin-protein ligase activity; F:ATP binding; P:protein ubiquitination; P:fatty acid beta-oxidation; F:protein binding; C:nucleus	EC:6.3.2.19
Contig26952	ubiquitin-conjugating enzyme e2 27	769	15	4.30803e-98	0.905333	8	P:proteasomal ubiquitin-dependent protein catabolic process; C:cytosol; P:proteasome assembly; P:response to misfolded protein; F:ubiquitin-protein ligase activity; P:protein ubiquitination; P:fatty acid beta-oxidation; C:nucleus	EC:6.3.2.19
Qs-dev_rep_c94948	ubiquitin-conjugating enzyme e2 27	766	15	4.23501e-98	0.905333	8	P:proteasomal ubiquitin-dependent protein catabolic process; C:cytosol; P:proteasome assembly; P:response to misfolded protein; F:ubiquitin-protein ligase activity; P:protein ubiquitination; P:fatty acid beta-oxidation; C:nucleus	EC:6.3.2.19
Qs-dev_c1189	copine (calcium-dependent phospholipid-binding protein) family	1791	15	3.91067e-141	0.729333	8	F:zinc ion binding; P:jasmonic acid mediated signaling pathway; P:defense response to bacterium; P:response to wounding; C:plastid; F:ubiquitin-protein ligase activity; P:cytokinin metabolic process; C:plasma membrane	EC:6.3.2.19
Qs-dev_c1414	ubiquitin-protein ligase 1	1666	15	1.60689e-141	0.642	8	C:plasmodesma; P:protein ubiquitination; P:ubiquitin-dependent protein catabolic process; F:ubiquitin-protein ligase activity; C:membrane; C:nucleus; C:cytosol; C:mitochondrion	EC:6.3.2.19
Contig23282	copine (calcium-dependent phospholipid-binding protein) family	1776	15	5.1902e-162	0.802	8	F:zinc ion binding; P:jasmonic acid mediated signaling pathway; P:defense response to bacterium; P:response to wounding; C:plastid; F:ubiquitin-protein ligase activity; P:cytokinin metabolic process; C:plasma membrane	EC:6.3.2.19
Contig18323	e3 ubiquitin-protein ligase upl5	1926	15	3.16206e-168	0.650667	8	P:response to jasmonic acid stimulus; F:ubiquitin-protein ligase activity; P:protein ubiquitination; P:hormone-mediated signaling pathway; F:protein binding; P:leaf senescence; C:cytoplasm; P:response to hydrogen peroxide	EC:6.3.2.19
Contig6349	f-box family protein	2388	15	0	0.828667	8	P:ubiquitin-dependent protein catabolic process; P:stomatal complex morphogenesis; F:inositol hexakisphosphate binding; F:ubiquitin-protein ligase activity; P:stamen development; P:response to molecule of bacterial origin; P:auxin mediated signaling pathway; C:nucleus	EC:6.3.2.19
Contig3095	u-box domain-containing protein 15	1451	15	0	0.840667	8	P:cellular membrane fusion; P:pollen tube development; P:protein ubiquitination; F:ubiquitin-protein ligase activity; C:nucleus; P:cellular process involved in reproduction; C:ubiquitin ligase complex; P:actin filament-based movement	EC:6.3.2.19
Contig12024	u-box domain-containing protein 6-like	2624	15	0	0.818	8	F:kinesin binding; P:protein ubiquitination; F:ubiquitin-protein ligase activity; C:chloroplast; F:transmembrane receptor protein serine/threonine kinase binding; C:nucleus; C:kinesin complex; C:ubiquitin ligase complex	EC:6.3.2.19
Contig17768	u-box domain-containing protein 72-like	2122	15	0	0.899333	8	C:nucleolus; P:defense response to bacterium; P:response to cadmium ion; P:protein ubiquitination; C:cell wall; F:ubiquitin-protein ligase activity; C:chloroplast; C:ubiquitin ligase complex	EC:6.3.2.19
Contig18423	ubiquitin-protein ligase 1	5047	15	0	0.725333	8	P:protein ubiquitination involved in ubiquitin-dependent protein catabolic process; C:plasmodesma; F:ubiquitin-protein ligase activity; C:membrane; C:nucleus; C:cytosol; C:mitochondrion; C:ubiquitin ligase complex	EC:6.3.2.19
Contig101	ubiquitin-protein ligase 1	5980	15	0	0.768667	8	P:protein ubiquitination involved in ubiquitin-dependent protein catabolic process; C:plasmodesma; F:ubiquitin-protein ligase activity; C:membrane; C:nucleus; C:cytosol; C:mitochondrion; C:ubiquitin ligase complex	EC:6.3.2.19
Qs-dev_c24713	ubiquitin-conjugating enzyme	376	15	3.72608e-12	0.742667	7	P:ubiquitin-dependent protein catabolic process; F:ubiquitin-protein ligase activity; F:ATP binding; P:protein deubiquitination; C:cytoplasm; C:nucleus; C:plasma membrane	EC:6.3.2.19
Qs-dev_rep_c89914	ubiquitin-activating enzyme e1	376	15	2.34313e-14	0.920667	7	F:small protein activating enzyme activity; P:response to cadmium ion; C:plasma membrane; P:protein ubiquitination; F:ATP binding; F:ubiquitin-protein ligase activity; P:response to other organism	EC:6.3.2.19
isotig12480	ubiquitin ligase	219	15	2.28064e-14	0.903333	7	P:multicellular organismal development; P:protein ubiquitination; P:ubiquitin-dependent protein catabolic process; F:ubiquitin-protein ligase activity; C:nucleus; F:zinc ion binding; C:mitochondrion	EC:6.3.2.19
Qs-dev_rep_c89653	ubiquitin-conjugating enzyme	454	15	7.91373e-23	0.962667	7	P:protein sumoylation; P:protein ubiquitination; F:SUMO ligase activity; F:ATP binding; P:response to abscisic acid stimulus; F:ubiquitin-protein ligase activity; C:nucleus	EC:6.3.2.19
Qs-dev_rep_c80967	sumo-conjugating enzyme sce1-like	430	15	1.88874e-24	1	7	P:protein sumoylation; P:protein ubiquitination; F:SUMO ligase activity; F:ATP binding; P:response to abscisic acid stimulus; F:ubiquitin-protein ligase activity; C:nucleus	EC:6.3.2.19
Qs-dev_c69928	protein	453	15	1.30443e-25	0.720667	7	P:positive regulation of abscisic acid mediated signaling pathway; F:zinc ion binding; P:response to salt stress; F:ubiquitin-protein ligase activity; P:protein ubiquitination; F:protein binding; P:regulation of response to osmotic stress	EC:6.3.2.19
Qs-dev_rep_c91292	ubiquitin-activating enzyme	286	15	3.5013e-31	0.926	7	F:small protein activating enzyme activity; P:response to cadmium ion; C:plasma membrane; P:protein ubiquitination; F:ATP binding; F:ubiquitin-protein ligase activity; P:response to other organism	EC:6.3.2.19
Contig20688	copine (calcium-dependent phospholipid-binding protein) family	1052	15	5.43577e-32	0.784	7	P:defense response to bacterium; P:response to wounding; P:jasmonic acid mediated signaling pathway; P:cytokinin metabolic process; C:plasma membrane; F:ubiquitin-protein ligase activity; F:zinc ion binding	EC:6.3.2.19
Qs-dev_rep_c100298	ubiquitin-activating enzyme e1	346	15	7.01512e-35	0.788667	7	F:small protein activating enzyme activity; P:response to cadmium ion; C:plasma membrane; P:protein ubiquitination; F:ATP binding; F:ubiquitin-protein ligase activity; P:response to other organism	EC:6.3.2.19
Contig4037	e3 ubiquitin-protein ligase atl6-like	1469	15	4.97705e-35	0.504	7	F:ubiquitin-protein ligase activity; P:response to chitin; P:response to abscisic acid stimulus; P:signal transduction; P:cellular response to nitrogen levels; P:defense response to bacterium, incompatible interaction; C:membrane	EC:6.3.2.19
Qs-dev_c12497	e3 ubiquitin-protein ligase pub23-like	421	15	1.91188e-40	0.777333	7	P:response to water deprivation; P:protein autoubiquitination; P:response to chitin; P:respiratory burst involved in defense response; F:ubiquitin-protein ligase activity; C:cytosol; C:ubiquitin ligase complex	EC:6.3.2.19
Qs-dev_rep_c87933	ubiquitin-conjugating enzyme e2-17 kda	434	15	1.87203e-40	0.998667	7	P:negative regulation of flower development; P:histone H2B ubiquitination; P:UV protection; P:leaf morphogenesis; P:vegetative to reproductive phase transition of meristem; F:ubiquitin-protein ligase activity; F:ATP binding	EC:6.3.2.19
Qs-dev_c10105	protein	424	15	5.8937e-42	0.936	7	F:protein binding; P:multicellular organismal development; P:protein ubiquitination; P:ubiquitin-dependent protein catabolic process; F:ubiquitin-protein ligase activity; C:nucleus; F:zinc ion binding	EC:6.3.2.19
Qs-dev_rep_c87488	e3 ubiquitin-protein ligase rglg2	703	15	3.95529e-42	0.902667	7	P:cytokinin metabolic process; C:plasma membrane; P:negative regulation of response to water deprivation; P:protein ubiquitination; F:ubiquitin-protein ligase activity; F:zinc ion binding; P:auxin metabolic process	EC:6.3.2.19
Qs-dev_c70309	uncharacterized protein loc100263780	630	10	2.13322e-42	0.69	7	F:DNA binding; P:multicellular organismal development; P:protein ubiquitination; P:ubiquitin-dependent protein catabolic process; F:ubiquitin-protein ligase activity; C:nucleus; F:zinc ion binding	EC:6.3.2.19
Contig9456	f-box protein skip5	370	15	8.85656e-46	0.825333	7	P:multicellular organismal development; P:protein ubiquitination; P:ubiquitin-dependent protein catabolic process; F:ubiquitin-protein ligase activity; C:nucleus; F:zinc ion binding; C:mitochondrion	EC:6.3.2.19
Qs-dev_rep_c80393	f-box protein fbw2	496	15	8.42501e-49	0.828	7	P:posttranscriptional regulation of gene expression; F:protein binding; P:ubiquitin-dependent protein catabolic process; P:negative regulation of gene expression; P:response to abscisic acid stimulus; F:ubiquitin-protein ligase activity; C:nucleus	EC:6.3.2.19
Qs-dev_c49928	protein breast cancer susceptibility 1 homolog	404	15	2.90873e-49	0.818	7	F:DNA binding; P:double-strand break repair; F:ubiquitin-protein ligase activity; P:response to gamma radiation; C:nucleus; F:zinc ion binding; P:DNA recombination	EC:6.3.2.19
Qs-dev_c42427	spotted leaf	519	15	7.79028e-50	0.808	7	P:response to water deprivation; P:protein autoubiquitination; P:response to chitin; P:respiratory burst involved in defense response; F:ubiquitin-protein ligase activity; C:cytosol; C:ubiquitin ligase complex	EC:6.3.2.19
Qs-dev_rep_c90801	ubiquitin-conjugating enzyme e2	463	15	9.4246e-55	1	7	C:cytoplasm; C:plasma membrane; P:protein ubiquitination; P:ubiquitin-dependent protein catabolic process; F:ATP binding; F:ubiquitin-protein ligase activity; C:nucleus	EC:6.3.2.19
Contig6567	pinus taeda anonymous locus cl4264contig1_01 genomic sequence	695	15	3.85731e-57	0.634667	7	P:positive regulation of abscisic acid mediated signaling pathway; P:response to salt stress; F:metal ion binding; F:ubiquitin-protein ligase activity; P:protein ubiquitination; F:protein binding; P:regulation of response to osmotic stress	EC:6.3.2.19
Qs-dev_c2995	ubiquitin-conjugating enzyme e2-17 kda	1087	15	1.03063e-57	0.844667	7	C:cytoplasm; C:plasma membrane; P:protein ubiquitination; P:ubiquitin-dependent protein catabolic process; F:ATP binding; F:ubiquitin-protein ligase activity; C:nucleus	EC:6.3.2.19
isotig20291	ubiquitin-conjugating enzyme e2-17 kda	1059	15	9.97951e-58	0.844667	7	C:cytoplasm; C:plasma membrane; P:protein ubiquitination; P:ubiquitin-dependent protein catabolic process; F:ATP binding; F:ubiquitin-protein ligase activity; C:nucleus	EC:6.3.2.19
Qs-dev_rep_c92257	f-box protein skip1	779	15	3.15346e-64	0.755333	7	C:cytoplasm; F:protein binding; P:ubiquitin-dependent protein catabolic process; P:hormone-mediated signaling pathway; F:ubiquitin-protein ligase activity; C:nucleus; C:SCF ubiquitin ligase complex	EC:6.3.2.19
Qs-dev_rep_c85823	e3 ubiquitin-protein ligase chip	907	15	1.72954e-69	0.582667	7	P:response to salt stress; F:chaperone binding; P:response to temperature stimulus; F:ubiquitin-protein ligase activity; P:protein ubiquitination; P:response to abscisic acid stimulus; P:signal transduction	EC:6.3.2.19
Qs-dev_c33635	protein	891	15	2.23325e-70	0.930667	7	C:cytoplasm; C:plasma membrane; P:protein ubiquitination; P:ubiquitin-dependent protein catabolic process; F:ATP binding; F:ubiquitin-protein ligase activity; C:nucleus	EC:6.3.2.19
Qs-dev_c69125	e3 ubiquitin-protein ligase sinat5	774	15	8.03988e-76	0.904	7	C:cytoplasmic membrane-bounded vesicle; P:multicellular organismal development; P:protein ubiquitination; P:ubiquitin-dependent protein catabolic process; F:ubiquitin-protein ligase activity; C:nucleus; F:zinc ion binding	EC:6.3.2.19
Qs-dev_rep_c92725	histone ubiquitination proteins group	930	15	7.31623e-80	0.997333	7	P:negative regulation of flower development; P:histone H2B ubiquitination; P:UV protection; P:leaf morphogenesis; P:vegetative to reproductive phase transition of meristem; F:ubiquitin-protein ligase activity; F:ATP binding	EC:6.3.2.19
isotig05092	protein	1133	15	3.51795e-80	0.970667	7	C:cytoplasm; C:plasma membrane; P:protein ubiquitination; P:ubiquitin-dependent protein catabolic process; F:ATP binding; F:ubiquitin-protein ligase activity; C:nucleus	EC:6.3.2.19
Qs-dev_rep_c92810	protein	729	15	2.25781e-82	0.974	7	C:cytoplasm; C:plasma membrane; P:protein ubiquitination; P:ubiquitin-dependent protein catabolic process; F:ATP binding; F:ubiquitin-protein ligase activity; C:nucleus	EC:6.3.2.19
Contig17807	protein	729	15	2.25781e-82	0.974	7	C:cytoplasm; C:plasma membrane; P:protein ubiquitination; P:ubiquitin-dependent protein catabolic process; F:ATP binding; F:ubiquitin-protein ligase activity; C:nucleus	EC:6.3.2.19
Contig26563	ubiquitin carrier protein	1024	15	1.43474e-82	0.992667	7	C:cytoplasm; C:plasma membrane; P:protein ubiquitination; P:ubiquitin-dependent protein catabolic process; F:ATP binding; F:ubiquitin-protein ligase activity; C:nucleus	EC:6.3.2.19
Contig17785	ubiquitin-conjugating enzyme	1136	15	1.06129e-84	0.996667	7	P:negative regulation of flower development; P:histone H2B ubiquitination; P:UV protection; P:leaf morphogenesis; P:vegetative to reproductive phase transition of meristem; F:ubiquitin-protein ligase activity; F:ATP binding	EC:6.3.2.19
Contig18915	ubiquitin-conjugating enzyme	847	15	1.95531e-89	0.994667	7	P:negative regulation of flower development; P:histone H2B ubiquitination; P:UV protection; P:leaf morphogenesis; P:vegetative to reproductive phase transition of meristem; F:ubiquitin-protein ligase activity; F:ATP binding	EC:6.3.2.19
Contig10327	protein	788	15	3.10183e-91	0.688667	7	F:DNA binding; P:multicellular organismal development; P:protein ubiquitination; P:ubiquitin-dependent protein catabolic process; F:ubiquitin-protein ligase activity; C:nucleus; F:zinc ion binding	EC:6.3.2.19
Qs-dev_c18751	e3 ubiquitin-protein ligase sinat2	901	15	4.27984e-101	0.836667	7	F:protein binding; P:multicellular organismal development; P:protein ubiquitination; P:ubiquitin-dependent protein catabolic process; F:ubiquitin-protein ligase activity; C:nucleus; F:zinc ion binding	EC:6.3.2.19
Contig15987	e3 ubiquitin ligase big brother	969	15	8.77992e-103	0.751333	7	P:floral organ development; F:zinc ion binding; F:ubiquitin conjugating enzyme binding; P:negative regulation of organ growth; F:ubiquitin-protein ligase activity; P:protein autoubiquitination; C:nucleus	EC:6.3.2.19
Contig14895	copine (calcium-dependent phospholipid-binding protein) family	1166	15	6.89828e-103	0.74	7	P:defense response to bacterium; F:metal ion binding; P:response to wounding; P:jasmonic acid mediated signaling pathway; P:cytokinin metabolic process; C:plasma membrane; F:ubiquitin-protein ligase activity	EC:6.3.2.19
Qs-dev_c35425	uncharacterized protein loc100263780	719	10	1.73423e-103	0.674	7	F:DNA binding; P:multicellular organismal development; P:protein ubiquitination; P:ubiquitin-dependent protein catabolic process; F:ubiquitin-protein ligase activity; C:nucleus; F:zinc ion binding	EC:6.3.2.19
Contig8549	f-box protein fbw2	1421	15	6.1043e-115	0.721333	7	P:posttranscriptional regulation of gene expression; F:protein binding; P:ubiquitin-dependent protein catabolic process; P:negative regulation of gene expression; P:response to abscisic acid stimulus; F:ubiquitin-protein ligase activity; C:nucleus	EC:6.3.2.19
Qs-dev_rep_c77552	e3 ubiquitin-protein ligase ubr1	1294	15	3.73826e-125	0.692667	7	P:wax biosynthetic process; P:regulation of seed germination; P:ubiquitin-dependent protein catabolic process; P:regulation of lipid catabolic process; P:cuticle hydrocarbon biosynthetic process; F:ubiquitin-protein ligase activity; P:response to abscisic acid stimulus	EC:6.3.2.19
Contig1844	e3 ubiquitin-protein ligase sinat2	1680	15	3.7412e-146	0.865333	7	F:protein binding; P:multicellular organismal development; P:protein ubiquitination; P:ubiquitin-dependent protein catabolic process; F:ubiquitin-protein ligase activity; C:nucleus; F:zinc ion binding	EC:6.3.2.19
Contig26052	e3 ubiquitin-protein ligase sinat2	1444	15	6.51632e-165	0.9	7	F:protein binding; P:multicellular organismal development; P:protein ubiquitination; P:ubiquitin-dependent protein catabolic process; F:ubiquitin-protein ligase activity; C:nucleus; F:zinc ion binding	EC:6.3.2.19
Qs-dev_c57428	e3 ubiquitin-protein ligase sinat2	1430	15	6.43828e-165	0.9	7	F:protein binding; P:multicellular organismal development; P:protein ubiquitination; P:ubiquitin-dependent protein catabolic process; F:ubiquitin-protein ligase activity; C:nucleus; F:zinc ion binding	EC:6.3.2.19
Qs-dev_rep_c75199	ubiquitin ligase sinat3	1229	15	1.4684e-167	0.901333	7	P:multicellular organismal development; P:protein ubiquitination; P:ubiquitin-dependent protein catabolic process; F:ubiquitin-protein ligase activity; C:nucleus; F:zinc ion binding; C:mitochondrion	EC:6.3.2.19
Contig6131	ubiquitin ligase sinat3	1370	15	7.43752e-171	0.867333	7	P:multicellular organismal development; P:protein ubiquitination; P:ubiquitin-dependent protein catabolic process; F:ubiquitin-protein ligase activity; C:nucleus; F:zinc ion binding; C:mitochondrion	EC:6.3.2.19
Contig17461	e3 ubiquitin-protein ligase sinat5	1382	15	7.03451e-177	0.939333	7	C:cytoplasmic membrane-bounded vesicle; P:multicellular organismal development; P:protein ubiquitination; P:ubiquitin-dependent protein catabolic process; F:ubiquitin-protein ligase activity; C:nucleus; F:zinc ion binding	EC:6.3.2.19
Qs-dev_c20226	u-box domain-containing protein 14	2342	15	0	0.800667	7	F:kinesin binding; P:protein autophosphorylation; P:protein ubiquitination; F:ubiquitin-protein ligase activity; F:transmembrane receptor protein serine/threonine kinase binding; C:kinesin complex; C:ubiquitin ligase complex	EC:6.3.2.19
Contig803	ubiquitin ligase e3	6724	15	0	0.641333	7	P:wax biosynthetic process; P:regulation of seed germination; P:ubiquitin-dependent protein catabolic process; P:regulation of lipid catabolic process; P:cuticle hydrocarbon biosynthetic process; F:ubiquitin-protein ligase activity; P:response to abscisic acid stimulus	EC:6.3.2.19
Qs-dev_rep_c76458	ubiquitin-activating enzyme e1	1575	15	0	0.838	7	F:small protein activating enzyme activity; P:response to cadmium ion; C:plasma membrane; P:protein ubiquitination; F:ATP binding; F:ubiquitin-protein ligase activity; P:response to other organism	EC:6.3.2.19
Qs-dev_rep_c74979	ubiquitin-activating enzyme e1	2132	15	0	0.86	7	F:small protein activating enzyme activity; P:response to cadmium ion; C:plasma membrane; P:protein ubiquitination; F:ATP binding; F:ubiquitin-protein ligase activity; P:response to other organism	EC:6.3.2.19
Contig25167	ubiquitin-activating enzyme e1	3551	15	0	0.888667	7	F:small protein activating enzyme activity; P:response to cadmium ion; C:plasma membrane; P:protein ubiquitination; F:ATP binding; F:ubiquitin-protein ligase activity; P:response to other organism	EC:6.3.2.19
Contig20116	ubiquitin-activating enzyme e1	3915	15	0	0.89	7	F:small protein activating enzyme activity; P:response to cadmium ion; C:plasma membrane; P:protein ubiquitination; F:ATP binding; F:ubiquitin-protein ligase activity; P:response to other organism	EC:6.3.2.19
Contig17496	ubiquitin-activating enzyme e1	2926	15	0	0.887333	7	F:small protein activating enzyme activity; P:response to cadmium ion; C:plasma membrane; P:protein ubiquitination; F:ATP binding; F:ubiquitin-protein ligase activity; P:response to other organism	EC:6.3.2.19
Qs-dev_c18035	ubiquitin-conjugating enzyme	425	15	5.74837e-13	0.996	6	C:cytoplasm; F:ubiquitin protein ligase binding; P:protein ubiquitination; P:ubiquitin-dependent protein catabolic process; F:ATP binding; F:ubiquitin-protein ligase activity	EC:6.3.2.19
Qs-dev_c44087	f-box family protein	257	7	1.47421e-16	0.852857	6	P:ubiquitin-dependent protein catabolic process; P:root hair elongation; P:lipid transport; F:ubiquitin-protein ligase activity; F:protein binding; C:nucleus	EC:6.3.2.19
Qs-dev_rep_c94643	e3 ubiquitin protein ligase rin2	326	15	5.01033e-17	0.944	6	F:zinc ion binding; P:positive regulation of plant-type hypersensitive response; F:ubiquitin-protein ligase activity; P:protein ubiquitination; F:protein binding; C:plasma membrane	EC:6.3.2.19
Qs-dev_c97861	spotted leaf	524	5	2.5954e-17	0.782	6	P:response to chitin; P:protein ubiquitination; F:ubiquitin-protein ligase activity; C:nucleus; C:cytosol; C:ubiquitin ligase complex	EC:6.3.2.19
Qs-dev_c53265	u-box domain-containing protein 7	564	15	4.1648e-19	0.773333	6	P:protein ubiquitination; F:ubiquitin-protein ligase activity; C:chloroplast; F:transmembrane receptor protein serine/threonine kinase binding; C:nucleus; C:ubiquitin ligase complex	EC:6.3.2.19
Qs-dev_c40726	ubiquitin ligase sinat3	458	15	1.21276e-31	0.702667	6	P:multicellular organismal development; P:protein ubiquitination; P:ubiquitin-dependent protein catabolic process; F:ubiquitin-protein ligase activity; C:nucleus; F:zinc ion binding	EC:6.3.2.19
Qs-dev_rep_c99606	e3 ubiquitin-protein ligase rglg2-like	541	15	5.78793e-33	0.938	6	P:cytokinin metabolic process; C:plasma membrane; P:negative regulation of response to water deprivation; F:ubiquitin-protein ligase activity; F:zinc ion binding; P:auxin metabolic process	EC:6.3.2.19
Qs-dev_c36606	protein	711	15	1.67764e-34	0.93	6	P:cytokinin metabolic process; C:plasma membrane; P:protein ubiquitination; F:ubiquitin-protein ligase activity; F:zinc ion binding; P:auxin metabolic process	EC:6.3.2.19
Contig12324	anaphase-promoting complex subunit 11	364	15	4.88902e-49	0.944667	6	F:protein binding; P:protein ubiquitination; F:ubiquitin-protein ligase activity; F:zinc ion binding; C:anaphase-promoting complex; P:regulation of mitotic cell cycle	EC:6.3.2.19
Qs-dev_rep_c91487	e3 ubiquitin protein ligase drip2-like	628	15	1.10501e-50	0.663333	6	P:response to water deprivation; F:metal ion binding; P:protein autoubiquitination; F:protein binding; F:ubiquitin-protein ligase activity; C:intracellular part	EC:6.3.2.19
Qs-dev_rep_c87469	e3 ubiquitin protein ligase rin2	425	15	9.69218e-53	0.768667	6	F:zinc ion binding; P:positive regulation of plant-type hypersensitive response; F:ubiquitin-protein ligase activity; P:protein ubiquitination; F:protein binding; C:plasma membrane	EC:6.3.2.19
Qs-dev_rep_c96336	ubiquitin-conjugating enzyme	437	15	8.89841e-59	0.939333	6	P:embryo development; P:protein ubiquitination; P:response to auxin stimulus; F:ATP binding; F:ubiquitin-protein ligase activity; P:postreplication repair	EC:6.3.2.19
Qs-dev_rep_c103948	e3 ubiquitin-protein ligase xbat31-like	799	15	1.10226e-59	0.862667	6	C:cytoplasm; P:defense response to bacterium; P:protein autoubiquitination; P:regulation of transport; F:ubiquitin-protein ligase activity; F:zinc ion binding	EC:6.3.2.19
Contig20547	e3 ubiquitin-protein ligase rglg2-like	1040	15	1.10137e-61	0.91	6	P:cytokinin metabolic process; C:plasma membrane; P:negative regulation of response to water deprivation; F:ubiquitin-protein ligase activity; F:zinc ion binding; P:auxin metabolic process	EC:6.3.2.19
Qs-dev_rep_c90771	u-box domain-containing protein 14-like	765	15	1.02678e-65	0.766667	6	P:protein autophosphorylation; P:protein ubiquitination; F:ubiquitin-protein ligase activity; C:intracellular organelle; F:transmembrane receptor protein serine/threonine kinase binding; C:ubiquitin ligase complex	EC:6.3.2.19
Qs-dev_rep_c92413	e3 ubiquitin-protein ligase sis3-like	697	15	1.61311e-71	0.82	6	C:cytoplasmic membrane-bounded vesicle; P:protein ubiquitination; P:sugar mediated signaling pathway; F:ubiquitin-protein ligase activity; C:membrane; F:zinc ion binding	EC:6.3.2.19
Qs-dev_rep_c92977	ubiquitin-fold modifier-conjugating enzyme	658	15	1.83821e-87	0.967333	6	P:toxin catabolic process; P:cellular membrane fusion; P:protein deubiquitination; P:Golgi vesicle transport; F:ubiquitin-protein ligase activity; C:chloroplast	EC:6.3.2.19
Qs-dev_rep_c84998	f-box lrr-repeat protein	1021	15	4.59405e-97	0.752	6	C:cytoplasm; P:organ formation; P:nuclear-transcribed mRNA catabolic process; P:ubiquitin-dependent protein catabolic process; F:ubiquitin-protein ligase activity; P:auxin homeostasis	EC:6.3.2.19
Contig13818	f-box family protein	1128	15	1.15305e-99	0.755333	6	P:ubiquitin-dependent protein catabolic process; P:root hair elongation; P:lipid transport; F:ubiquitin-protein ligase activity; F:protein binding; C:nucleus	EC:6.3.2.19
Contig14417	e3 ubiquitin protein ligase drip2	1234	15	6.76548e-104	0.747333	6	P:response to water deprivation; P:protein autoubiquitination; F:protein binding; F:ubiquitin-protein ligase activity; C:nucleus; F:zinc ion binding	EC:6.3.2.19
Qs-dev_c2863	homogentisate solanesyltransferase	1386	15	1.53008e-130	0.771333	6	C:chloroplast envelope; P:carotenoid biosynthetic process; P:protein ubiquitination; F:prenyltransferase activity; F:ubiquitin-protein ligase activity; F:zinc ion binding	EC:6.3.2.19
Contig18565	f-box family protein	1278	15	1.33702e-136	0.740667	6	C:cytoplasm; F:nucleic acid binding; F:protein binding; P:ubiquitin-dependent protein catabolic process; F:ubiquitin-protein ligase activity; C:nucleus	EC:6.3.2.19
Contig19772	e3 ubiquitin protein ligase rin2	1198	15	2.02271e-139	0.797333	6	F:zinc ion binding; P:positive regulation of plant-type hypersensitive response; F:ubiquitin-protein ligase activity; P:protein ubiquitination; F:protein binding; C:plasma membrane	EC:6.3.2.19
Contig22322	e3 ubiquitin protein ligase drip2	2033	15	1.74243e-140	0.664667	6	P:response to water deprivation; F:metal ion binding; P:protein autoubiquitination; F:protein binding; F:ubiquitin-protein ligase activity; C:nucleus	EC:6.3.2.19
isotig16116	zinc finger (ubiquitin-hydrolase) domain-containing protein	1646	15	7.0864e-170	0.702667	6	C:cytoplasm; F:metal ion binding; F:ubiquitin-protein ligase activity; P:regulation of seed germination; F:protein heterodimerization activity; C:ubiquitin ligase complex	EC:6.3.2.19
Contig9642	e3 ubiquitin-protein ligase rglg2	1840	15	1.2937e-171	0.726667	6	P:cytokinin metabolic process; C:plasma membrane; P:protein ubiquitination; F:ubiquitin-protein ligase activity; F:zinc ion binding; P:auxin metabolic process	EC:6.3.2.19
Contig17668	e3 ubiquitin protein ligase rin2	2225	15	0	0.762	6	F:zinc ion binding; P:positive regulation of plant-type hypersensitive response; F:ubiquitin-protein ligase activity; P:protein ubiquitination; F:protein binding; C:plasma membrane	EC:6.3.2.19
Qs-dev_rep_c75012	e3 ubiquitin-protein ligase rglg2-like	1744	15	0	0.796	6	P:cytokinin metabolic process; C:plasma membrane; P:protein ubiquitination; F:ubiquitin-protein ligase activity; F:zinc ion binding; P:auxin metabolic process	EC:6.3.2.19
Qs-dev_c36928	e3 ubiquitin-protein ligase rglg2-like	1825	15	0	0.796	6	P:cytokinin metabolic process; C:plasma membrane; P:protein ubiquitination; F:ubiquitin-protein ligase activity; F:zinc ion binding; P:auxin metabolic process	EC:6.3.2.19
Contig23976	e3 ubiquitin-protein ligase rglg2-like	1810	15	0	0.796	6	P:cytokinin metabolic process; C:plasma membrane; P:protein ubiquitination; F:ubiquitin-protein ligase activity; F:zinc ion binding; P:auxin metabolic process	EC:6.3.2.19
Contig25589	e3 ubiquitin-protein ligase xbat31-like	1932	15	0	0.805333	6	C:cytoplasm; P:defense response to bacterium; P:protein autoubiquitination; P:regulation of transport; F:ubiquitin-protein ligase activity; F:zinc ion binding	EC:6.3.2.19
Contig140	f-box lrr-repeat protein 15-like	3636	15	0	0.794667	6	C:cytoplasm; P:organ formation; P:nuclear-transcribed mRNA catabolic process; P:ubiquitin-dependent protein catabolic process; F:ubiquitin-protein ligase activity; P:auxin homeostasis	EC:6.3.2.19
Contig6169	protein	2388	15	0	0.744	6	P:protein autophosphorylation; P:protein ubiquitination; F:ubiquitin-protein ligase activity; C:intracellular organelle; F:transmembrane receptor protein serine/threonine kinase binding; C:ubiquitin ligase complex	EC:6.3.2.19
Contig1152	zinc finger (ubiquitin-hydrolase) domain-containing protein	1708	15	0	0.721333	6	C:cytoplasm; F:metal ion binding; F:ubiquitin-protein ligase activity; P:regulation of seed germination; F:protein heterodimerization activity; C:ubiquitin ligase complex	EC:6.3.2.19
Qs-dev_rep_c99576	dna binding	454	15	3.34714e-13	0.89	5	F:DNA binding; P:protein ubiquitination; F:ubiquitin-protein ligase activity; C:nucleus; F:zinc ion binding	EC:6.3.2.19
isotig02469	protein binding	1079	8	1.7032e-14	0.845	5	F:zinc ion binding; P:positive regulation of plant-type hypersensitive response; F:ubiquitin-protein ligase activity; P:protein ubiquitination; C:plasma membrane	EC:6.3.2.19
Contig21891	protein binding	989	8	1.48916e-14	0.84875	5	F:zinc ion binding; P:positive regulation of plant-type hypersensitive response; F:ubiquitin-protein ligase activity; P:protein ubiquitination; C:plasma membrane	EC:6.3.2.19
Qs-dev_c94686	ring u-box domain-containing protein	420	15	2.26472e-17	0.844	5	C:cytoplasm; P:amino acid homeostasis; F:ubiquitin-protein ligase activity; F:zinc ion binding; C:plasma membrane	EC:6.3.2.19
Qs-dev_rep_c91463	protein ariadne-	296	15	1.36594e-18	0.91	5	F:nucleic acid binding; P:protein ubiquitination; F:ubiquitin-protein ligase activity; C:nucleus; F:zinc ion binding	EC:6.3.2.19
Qs-dev_rep_c81841	e3 ubiquitin-protein ligase upl2-like	572	15	2.57728e-19	0.852	5	F:nutrient reservoir activity; C:intracellular; P:protein ubiquitination; P:response to abscisic acid stimulus; F:ubiquitin-protein ligase activity	EC:6.3.2.19
Qs-dev_rep_c91958	protein	464	15	3.99845e-22	0.522	5	P:cytokinin metabolic process; C:plasma membrane; P:negative regulation of response to water deprivation; F:ubiquitin-protein ligase activity; P:auxin metabolic process	EC:6.3.2.19
Qs-dev_c61510	protein ariadne-	894	10	1.73691e-22	0.905	5	F:nucleic acid binding; C:intracellular; P:protein ubiquitination; F:ubiquitin-protein ligase activity; F:zinc ion binding	EC:6.3.2.19
Qs-dev_rep_c97146	e3 ubiquitin protein ligase rin2	882	15	6.28538e-25	0.621333	5	F:metal ion binding; P:positive regulation of plant-type hypersensitive response; F:ubiquitin-protein ligase activity; F:protein binding; C:plasma membrane	EC:6.3.2.19
Qs-dev_c28593	e3 ubiquitin-protein ligase mgrn1-like	499	15	9.0226e-27	0.890667	5	C:cytoplasm; P:amino acid homeostasis; F:ubiquitin-protein ligase activity; F:zinc ion binding; C:plasma membrane	EC:6.3.2.19
Qs-dev_rep_c96431	probable e3 ubiquitin-protein ligase ari8-like	403	15	4.67648e-27	0.911333	5	C:cytoplasm; F:nucleic acid binding; P:protein ubiquitination; F:ubiquitin-protein ligase activity; F:zinc ion binding	EC:6.3.2.19
Qs-dev_c45596	ubiquitin-conjugating enzyme e2-24 kda-like	223	15	1.12381e-32	0.91	5	P:protein ubiquitination; P:ribosome biogenesis; F:ATP binding; F:ubiquitin-protein ligase activity; C:nucleus	EC:6.3.2.19
Qs-dev_rep_c74411	ubiquitin-conjugating enzyme e2	409	15	1.10135e-32	0.882	5	C:cytoplasm; P:ubiquitin-dependent protein catabolic process; F:ATP binding; F:ubiquitin-protein ligase activity; C:nucleus	EC:6.3.2.19
Qs-dev_rep_c90099	probable ubiquitin-conjugating enzyme e2 23-like	421	15	2.03887e-34	0.828	5	P:protein deubiquitination; F:ubiquitin-protein ligase activity; C:nucleus; C:cytosol; P:postreplication repair	EC:6.3.2.19
isotig04908	e3 ubiquitin-protein ligase prt1	654	15	3.83921e-37	0.762667	5	C:cytoplasm; P:ubiquitin-dependent protein catabolic process; F:ubiquitin-protein ligase activity; F:zinc ion binding; C:ubiquitin ligase complex	EC:6.3.2.19
Qs-dev_c29054	armadillo beta-catenin repeat family protein	855	15	1.56675e-40	0.8	5	P:lateral root development; F:protein binding; P:ubiquitin-dependent protein catabolic process; F:ubiquitin-protein ligase activity; C:nucleus	EC:6.3.2.19
isotig28523	arm repeat protein	462	15	1.8999e-56	0.766	5	P:response to chitin; P:protein ubiquitination; F:ubiquitin-protein ligase activity; C:plastid; C:ubiquitin ligase complex	EC:6.3.2.19
Contig8697	protein	775	15	2.86618e-65	0.83	5	P:protein ubiquitination; P:ubiquitin-dependent protein catabolic process; F:ATP binding; F:ubiquitin-protein ligase activity; C:nucleus	EC:6.3.2.19
Qs-dev_rep_c93151	probable e3 ubiquitin-protein ligase ari7-like	673	15	6.57681e-68	0.782	5	F:nucleic acid binding; C:intracellular; P:protein ubiquitination; F:ubiquitin-protein ligase activity; F:zinc ion binding	EC:6.3.2.19
Contig19179	protein	1011	15	4.09013e-82	0.984	5	C:cytoplasm; P:protein ubiquitination; P:ubiquitin-dependent protein catabolic process; F:ATP binding; F:ubiquitin-protein ligase activity	EC:6.3.2.19
Contig13734	ubiquitin-conjugating enzyme e2 10	857	15	8.12498e-83	0.976	5	C:cytoplasm; F:ubiquitin protein ligase binding; P:ubiquitin-dependent protein catabolic process; F:ATP binding; F:ubiquitin-protein ligase activity	EC:6.3.2.19
Qs-dev_c38658	zinc ion binding protein	832	15	8.30244e-85	0.748667	5	P:protein ubiquitination; C:Fanconi anaemia nuclear complex; F:ubiquitin-protein ligase activity; F:zinc ion binding; P:DNA repair	EC:6.3.2.19
isotig24274	u-box domain-containing protein 16	702	15	4.46561e-85	0.707333	5	P:response to chitin; P:protein ubiquitination; F:ubiquitin-protein ligase activity; C:plastid; C:ubiquitin ligase complex	EC:6.3.2.19
Contig16593	ubiquitin-conjugating enzyme	1365	15	2.86731e-98	0.950667	5	P:embryo development; P:protein ubiquitination; P:response to auxin stimulus; F:ATP binding; F:ubiquitin-protein ligase activity	EC:6.3.2.19
Qs-dev_c26974	u-box domain-containing protein 17	782	15	4.23899e-106	0.899333	5	P:plant-type hypersensitive response; P:defense response to fungus, incompatible interaction; P:protein ubiquitination; F:ubiquitin-protein ligase activity; C:ubiquitin ligase complex	EC:6.3.2.19
Qs-dev_c62573	u-box domain-containing protein	825	15	1.81015e-108	0.884667	5	C:cytoplasm; P:protein ubiquitination; F:ubiquitin-protein ligase activity; C:nucleus; C:ubiquitin ligase complex	EC:6.3.2.19
Qs-dev_c23942	u-box domain-containing protein 30	848	15	1.30245e-109	0.871333	5	C:cytoplasm; P:protein ubiquitination; F:ubiquitin-protein ligase activity; C:nucleus; C:ubiquitin ligase complex	EC:6.3.2.19
Contig12840	probable ubiquitin-conjugating enzyme e2 23-like	870	15	1.23609e-110	0.697333	5	P:protein deubiquitination; F:ubiquitin-protein ligase activity; C:nucleus; C:cytosol; P:postreplication repair	EC:6.3.2.19
Qs-dev_rep_c99315	u-box domain-containing protein	1001	15	2.95196e-117	0.794	5	C:cytoplasm; P:response to chitin; P:protein ubiquitination; F:ubiquitin-protein ligase activity; C:ubiquitin ligase complex	EC:6.3.2.19
Contig22610	probable e3 ubiquitin-protein ligase ari7-like	1303	15	5.73311e-125	0.908667	5	F:nucleic acid binding; P:protein ubiquitination; F:ubiquitin-protein ligase activity; C:nucleus; F:zinc ion binding	EC:6.3.2.19
Qs-dev_c2474	e3 ubiquitin protein ligase drip2-like	2007	15	4.91761e-134	0.596667	5	P:response to water deprivation; P:protein ubiquitination; F:ubiquitin-protein ligase activity; C:nucleus; F:zinc ion binding	EC:6.3.2.19
Qs-dev_c72254	f-box family protein	1368	15	4.09638e-145	0.795333	5	F:nucleic acid binding; C:cytoplasm; F:ubiquitin-protein ligase activity; C:nucleus; F:protein binding	EC:6.3.2.19
Qs-dev_c10134	arm repeat protein	1206	15	1.80983e-146	0.725333	5	P:response to chitin; P:protein ubiquitination; F:ubiquitin-protein ligase activity; C:plastid; C:ubiquitin ligase complex	EC:6.3.2.19
Qs-dev_rep_c96815	u-box domain-containing protein	1208	15	2.61748e-153	0.817333	5	C:cytoplasm; P:response to chitin; P:protein ubiquitination; F:ubiquitin-protein ligase activity; C:ubiquitin ligase complex	EC:6.3.2.19
Contig15868	protein breast cancer susceptibility 1 homolog	1424	15	4.8043e-158	0.688667	5	F:metal ion binding; P:double-strand break repair; F:ubiquitin-protein ligase activity; P:response to gamma radiation; P:DNA recombination	EC:6.3.2.19
Contig20327	u-box domain-containing protein 38-like	1437	15	4.19846e-164	0.709333	5	C:protein complex; P:protein ubiquitination; F:ubiquitin-protein ligase activity; C:nucleus; F:transmembrane receptor protein serine/threonine kinase binding	EC:6.3.2.19
Qs-dev_c17636	u-box domain-containing protein	1394	15	1.64231e-173	0.798667	5	C:cytoplasm; P:response to chitin; P:protein ubiquitination; F:ubiquitin-protein ligase activity; C:ubiquitin ligase complex	EC:6.3.2.19
Contig6303	u-box domain-containing protein	1578	15	1.48644e-173	0.793333	5	C:cytoplasm; P:response to chitin; P:protein ubiquitination; F:ubiquitin-protein ligase activity; C:ubiquitin ligase complex	EC:6.3.2.19
Contig522	armadillo beta-catenin repeat family protein	2229	15	0	0.760667	5	P:response to chitin; P:protein ubiquitination; F:ubiquitin-protein ligase activity; C:nucleus; C:ubiquitin ligase complex	EC:6.3.2.19
Contig163	e3 ubiquitin-protein ligase upl4-like	5227	15	0	0.702667	5	C:cytoplasm; P:protein ubiquitination involved in ubiquitin-dependent protein catabolic process; F:ubiquitin-protein ligase activity; C:nucleus; C:ubiquitin ligase complex	EC:6.3.2.19
Contig341	e3 ubiquitin-protein ligase upl6	3511	15	0	0.824667	5	C:cytoplasm; P:protein ubiquitination involved in ubiquitin-dependent protein catabolic process; F:ubiquitin-protein ligase activity; C:nucleus; C:ubiquitin ligase complex	EC:6.3.2.19
Qs-dev_c12005	probable e3 ubiquitin-protein ligase ari7-like	1993	15	0	0.936	5	F:nucleic acid binding; C:intracellular; P:protein ubiquitination; F:ubiquitin-protein ligase activity; F:zinc ion binding	EC:6.3.2.19
isotig04781	probable e3 ubiquitin-protein ligase ari7-like	1872	15	0	0.936	5	F:nucleic acid binding; C:intracellular; P:protein ubiquitination; F:ubiquitin-protein ligase activity; F:zinc ion binding	EC:6.3.2.19
Contig6157	probable e3 ubiquitin-protein ligase ari7-like	2314	15	0	0.834	5	F:nucleic acid binding; C:intracellular; P:protein ubiquitination; F:ubiquitin-protein ligase activity; F:zinc ion binding	EC:6.3.2.19
Contig22609	probable e3 ubiquitin-protein ligase ari7-like	2596	15	0	0.875333	5	F:nucleic acid binding; C:intracellular; P:protein ubiquitination; F:ubiquitin-protein ligase activity; F:zinc ion binding	EC:6.3.2.19
Contig18748	probable e3 ubiquitin-protein ligase ari7-like	2086	15	0	0.832	5	F:nucleic acid binding; C:intracellular; P:protein ubiquitination; F:ubiquitin-protein ligase activity; F:zinc ion binding	EC:6.3.2.19
Contig2589	probable ubiquitin-conjugating enzyme e2 23-like	3663	15	0	0.673333	5	P:cellular protein modification process; F:ubiquitin-protein ligase activity; C:nucleus; C:cytosol; P:postreplication repair	EC:6.3.2.19
Contig11563	probable ubiquitin-conjugating enzyme e2 23-like	3454	15	0	0.673333	5	P:cellular protein modification process; F:ubiquitin-protein ligase activity; C:nucleus; C:cytosol; P:postreplication repair	EC:6.3.2.19
Contig198	protein arabidillo 1-like	3641	15	0	0.792	5	P:lateral root development; F:protein binding; P:ubiquitin-dependent protein catabolic process; F:ubiquitin-protein ligase activity; C:nucleus	EC:6.3.2.19
Contig1346	protein binding	3559	15	0	0.766667	5	F:protein kinase activity; F:ubiquitin-protein ligase activity; C:extracellular region; F:zinc ion binding; F:nucleotide binding	EC:6.3.2.19
Contig3184	spotted leaf	2372	15	0	0.713333	5	P:regulation of seed germination; F:ubiquitin-protein ligase activity; P:protein ubiquitination; F:ion binding; C:ubiquitin ligase complex	EC:6.3.2.19
Contig3768	u-box domain-containing protein	1743	15	0	0.898	5	C:cytoplasm; P:protein ubiquitination; F:ubiquitin-protein ligase activity; C:nucleus; C:ubiquitin ligase complex	EC:6.3.2.19
Contig240	ubiquitin-protein ligase ubr7	3526	15	0	0.756667	5	C:cytoplasm; P:DNA-dependent DNA replication; P:protein ubiquitination; F:ubiquitin-protein ligase activity; F:zinc ion binding	EC:6.3.2.19
Qs-dev_c39835	f-box lrr-repeat protein 4-like	634	9	2.13685e-13	0.87	4	P:ubiquitin-dependent protein catabolic process; P:protein glycosylation; F:ubiquitin-protein ligase activity; C:nucleus	EC:6.3.2.19
Qs-dev_c14492	f-box lrr-repeat protein	456	11	4.47406e-18	0.793636	4	C:cytoplasm; P:ubiquitin-dependent protein catabolic process; P:protein glycosylation; F:ubiquitin-protein ligase activity	EC:6.3.2.19
Qs-dev_c52802	e3 ubiquitin-protein ligase ubr2-like	370	15	6.20337e-20	0.792	4	F:ubiquitin-protein ligase activity; P:protein ubiquitination; F:zinc ion binding; P:protein catabolic process	EC:6.3.2.19
Qs-dev_rep_c96285	ubiquitin-conjugating enzyme	322	15	1.78455e-22	0.94	4	P:protein ubiquitination; P:ubiquitin-dependent protein catabolic process; F:ATP binding; F:ubiquitin-protein ligase activity	EC:6.3.2.19
Qs-dev_rep_c89113	spotted leaf	568	15	4.23209e-27	0.722	4	P:protein ubiquitination; F:ion binding; F:ubiquitin-protein ligase activity; C:ubiquitin ligase complex	EC:6.3.2.19
Qs-dev_rep_c75414	protein arabidillo 1-like	476	15	5.11819e-30	0.722667	4	F:ubiquitin-protein ligase activity; C:nucleus; P:lateral root development; F:protein binding	EC:6.3.2.19
Qs-dev_rep_c94585	f-box family protein	499	15	1.74869e-30	0.886	4	C:cytoplasm; P:ubiquitin-dependent protein catabolic process; F:ubiquitin-protein ligase activity; C:nucleus	EC:6.3.2.19
Qs-dev_rep_c88262	ubiquitin-conjugating enzyme e2-17 kda	413	15	4.60807e-31	0.934	4	P:protein deubiquitination; P:ubiquitin-dependent protein catabolic process; F:ATP binding; F:ubiquitin-protein ligase activity	EC:6.3.2.19
isotig10413	skp1-like protein 21	868	15	3.01113e-32	0.874	4	P:ubiquitin-dependent protein catabolic process; F:ubiquitin-protein ligase activity; C:nucleus; C:SCF ubiquitin ligase complex	EC:6.3.2.19
Qs-dev_c70543	u-box domain-containing protein 42	346	15	6.77895e-38	0.749333	4	P:protein ubiquitination; F:ubiquitin-protein ligase activity; C:nucleus; C:ubiquitin ligase complex	EC:6.3.2.19
Qs-dev_rep_c89621	e3 ubiquitin-protein ligase xbat31-like	503	15	1.42059e-40	0.899333	4	P:defense response to bacterium; P:protein autoubiquitination; F:ubiquitin-protein ligase activity; F:zinc ion binding	EC:6.3.2.19
Qs-dev_c45583	f-box lrr-repeat protein 3-like	538	15	7.3813e-41	0.776667	4	P:toxin catabolic process; P:ubiquitin-dependent protein catabolic process; F:ubiquitin-protein ligase activity; C:nucleus	EC:6.3.2.19
isotig05093	ubiquitin-conjugating enzyme e2-17 kda	633	15	3.16361e-41	0.997333	4	P:protein ubiquitination; P:ubiquitin-dependent protein catabolic process; F:ATP binding; F:ubiquitin-protein ligase activity	EC:6.3.2.19
Qs-dev_c33798	ring-h2 finger protein atl7-like	953	15	1.85681e-47	0.680667	4	P:protein ubiquitination; F:ubiquitin-protein ligase activity; C:nucleus; F:zinc ion binding	EC:6.3.2.19
Contig8432	e3 ubiquitin-protein ligase atl4-like	521	15	1.96561e-48	0.730667	4	P:protein ubiquitination; F:ubiquitin-protein ligase activity; C:nucleus; F:zinc ion binding	EC:6.3.2.19
Qs-dev_c29209	u-box domain-containing protein 62-like	630	15	9.6825e-51	0.816667	4	P:protein ubiquitination; F:ubiquitin-protein ligase activity; C:nucleus; C:ubiquitin ligase complex	EC:6.3.2.19
Qs-dev_c49334	e3 ubiquitin-protein ligase hectd1	363	15	8.09027e-52	0.915333	4	F:metal ion binding; P:protein ubiquitination; C:proteasome regulatory particle; F:ubiquitin-protein ligase activity	EC:6.3.2.19
Qs-dev_rep_c97638	ubiquitin carrier protein	595	15	2.29776e-53	0.916	4	P:protein deubiquitination; P:protein ubiquitination; P:ubiquitin-dependent protein catabolic process; F:ubiquitin-protein ligase activity	EC:6.3.2.19
Qs-dev_c40303	u-box domain-containing protein 38-like	607	15	5.05918e-59	0.764667	4	C:cytoplasm; F:ubiquitin-protein ligase activity; C:ubiquitin ligase complex; P:protein ubiquitination	EC:6.3.2.19
Qs-dev_c62095	protein	508	15	8.11938e-60	0.821333	4	P:protein ubiquitination; F:ubiquitin-protein ligase activity; C:nucleus; C:ubiquitin ligase complex	EC:6.3.2.19
Qs-dev_c43785	u-box domain-containing protein 42	529	15	4.0002e-60	0.730667	4	P:protein ubiquitination; F:ubiquitin-protein ligase activity; C:nucleus; C:ubiquitin ligase complex	EC:6.3.2.19
Qs-dev_c47188	u-box domain-containing protein 16	741	15	7.76684e-62	0.697333	4	P:response to chitin; P:protein ubiquitination; F:ubiquitin-protein ligase activity; C:ubiquitin ligase complex	EC:6.3.2.19
Qs-dev_rep_c78234	e3 ubiquitin-protein ligase xbat35	736	15	2.11522e-74	0.762	4	C:cytoplasm; F:ubiquitin-protein ligase activity; C:nucleus; F:zinc ion binding	EC:6.3.2.19
Qs-dev_rep_c81697	e3 ubiquitin-protein ligase upl2-like	694	15	9.43501e-80	0.936	4	C:cytoplasm; P:protein ubiquitination involved in ubiquitin-dependent protein catabolic process; F:ubiquitin-protein ligase activity; C:nucleus	EC:6.3.2.19
Contig20446	ubiquitin-conjugating enzyme e2 13	1203	15	4.10739e-82	0.973333	4	P:ubiquitin-dependent protein catabolic process; F:ATP binding; F:ubiquitin-protein ligase activity; C:nucleus	EC:6.3.2.19
Qs-dev_rep_c86762	e3 ubiquitin-protein ligase xbat35	891	15	3.63283e-84	0.748	4	C:cytoplasm; F:ubiquitin-protein ligase activity; C:nucleus; F:zinc ion binding	EC:6.3.2.19
Contig1011	ubiquitin-conjugating enzyme e2	1222	15	3.42543e-84	0.789333	4	P:protein ubiquitination; F:ATP binding; F:ubiquitin-protein ligase activity; C:intracellular part	EC:6.3.2.19
Contig5169	skp1-like protein 21	923	15	4.73167e-95	0.958	4	P:ubiquitin-dependent protein catabolic process; F:ubiquitin-protein ligase activity; C:nucleus; C:SCF ubiquitin ligase complex	EC:6.3.2.19
Qs-dev_c24498	f-box lrr-repeat protein 3-like	1041	15	2.52209e-98	0.765333	4	P:toxin catabolic process; P:ubiquitin-dependent protein catabolic process; F:ubiquitin-protein ligase activity; C:nucleus	EC:6.3.2.19
Qs-dev_c72089	ubiquitin-conjugating enzyme e2 22-like	882	15	4.37256e-103	0.938667	4	P:protein ubiquitination; P:ubiquitin-dependent protein catabolic process; F:ATP binding; F:ubiquitin-protein ligase activity	EC:6.3.2.19
Contig4260	u-box domain-containing protein 62-like	1289	15	2.60726e-103	0.822667	4	P:protein ubiquitination; F:ubiquitin-protein ligase activity; C:nucleus; C:ubiquitin ligase complex	EC:6.3.2.19
Contig7756	ubiquitin-conjugating enzyme e2 22-like	1346	15	5.65213e-107	0.855333	4	P:protein ubiquitination; P:ubiquitin-dependent protein catabolic process; F:ATP binding; F:ubiquitin-protein ligase activity	EC:6.3.2.19
Contig24009	e3 ubiquitin-protein ligase xbat35	1538	15	3.84826e-110	0.636667	4	F:metal ion binding; C:cytoplasm; F:ubiquitin-protein ligase activity; C:nucleus	EC:6.3.2.19
Qs-dev_c10523	e3 ubiquitin-protein ligase xbat35	1681	15	8.70527e-111	0.64	4	F:metal ion binding; C:cytoplasm; F:ubiquitin-protein ligase activity; C:nucleus	EC:6.3.2.19
Qs-dev_rep_c84842	e3 ubiquitin-protein ligase xbat31-like	1285	15	1.17522e-138	0.802667	4	P:defense response to bacterium; P:protein autoubiquitination; F:ubiquitin-protein ligase activity; F:zinc ion binding	EC:6.3.2.19
Contig2314	e3 ubiquitin-protein ligase	1781	15	1.4761e-140	0.696	4	C:vacuolar membrane; F:ubiquitin-protein ligase activity; C:nucleus; F:zinc ion binding	EC:6.3.2.19
Contig11357	u-box domain-containing protein 43-like	1410	15	5.80191e-149	0.692667	4	P:regulation of cellular metabolic process; F:ubiquitin-protein ligase activity; P:protein ubiquitination; C:ubiquitin ligase complex	EC:6.3.2.19
Contig3592	ring u-box domain-containing protein	2085	15	1.28233e-162	0.734667	4	C:Golgi apparatus; P:protein ubiquitination; F:ubiquitin-protein ligase activity; F:zinc ion binding	EC:6.3.2.19
Qs-dev_c21157	e3 ubiquitin-protein ligase xbat33-like	1043	15	3.24211e-163	0.796667	4	C:cytoplasm; P:protein ubiquitination; F:ubiquitin-protein ligase activity; F:zinc ion binding	EC:6.3.2.19
Contig7608	f-box family protein	1907	15	6.9586e-168	0.704667	4	C:cytoplasm; F:ubiquitin-protein ligase activity; C:nucleus; F:protein binding	EC:6.3.2.19
Contig23737	e3 ubiquitin-protein ligase xbat35	1629	15	1.35027e-169	0.657333	4	F:metal ion binding; C:cytoplasm; F:ubiquitin-protein ligase activity; C:nucleus	EC:6.3.2.19
Contig1965	f-box kelch-repeat protein at1g51550-like	1707	15	1.25783e-173	0.727333	4	P:ubiquitin-dependent protein catabolic process; F:ubiquitin-protein ligase activity; P:negative regulation of transcription, DNA-dependent; C:nucleus	EC:6.3.2.19
Contig9476	e3 ubiquitin-protein ligase xbat35	1707	15	5.45608e-177	0.652	4	F:metal ion binding; C:cytoplasm; F:ubiquitin-protein ligase activity; C:nucleus	EC:6.3.2.19
Contig1012	e3 ubiquitin ligase	1960	15	0	0.81	4	P:protein ubiquitination; F:ubiquitin-protein ligase activity; C:nucleus; C:ubiquitin ligase complex	EC:6.3.2.19
Qs-dev_c9127	e3 ubiquitin-protein ligase upl7	3006	15	0	0.752	4	P:protein ubiquitination involved in ubiquitin-dependent protein catabolic process; F:ubiquitin-protein ligase activity; C:nucleus; C:ubiquitin ligase complex	EC:6.3.2.19
Contig23505	e3 ubiquitin-protein ligase upl7	3295	15	0	0.752	4	P:protein ubiquitination involved in ubiquitin-dependent protein catabolic process; F:ubiquitin-protein ligase activity; C:nucleus; C:ubiquitin ligase complex	EC:6.3.2.19
Contig290	e3 ubiquitin-protein ligase xbat33-like	1868	15	0	0.834667	4	C:cytoplasm; P:protein ubiquitination; F:ubiquitin-protein ligase activity; F:zinc ion binding	EC:6.3.2.19
Contig2773	f-box kelch-repeat protein	1845	15	0	0.816	4	P:organ development; P:lipid transport; F:ubiquitin-protein ligase activity; C:nucleus	EC:6.3.2.19
Contig1427	f-box lrr-repeat protein 10-like	1982	15	0	0.762	4	P:ubiquitin-dependent protein catabolic process; P:protein glycosylation; F:ubiquitin-protein ligase activity; C:plastid	EC:6.3.2.19
Contig1680	f-box lrr-repeat protein 3-like	2257	15	0	0.754	4	P:toxin catabolic process; P:ubiquitin-dependent protein catabolic process; F:ubiquitin-protein ligase activity; C:nucleus	EC:6.3.2.19
Contig996	f-box lrr-repeat protein 4-like	2051	15	0	0.766	4	P:ubiquitin-dependent protein catabolic process; P:protein glycosylation; F:ubiquitin-protein ligase activity; C:nucleus	EC:6.3.2.19
Contig152	u-box domain-containing protein 4-like	3215	15	0	0.727333	4	P:protein ubiquitination; F:ubiquitin-protein ligase activity; C:nucleus; C:ubiquitin ligase complex	EC:6.3.2.19
Qs-dev_c62951	e3 ubiquitin-protein ligase xbat33	255	3	8.40013e-12	0.92	3	F:ubiquitin-protein ligase activity; P:protein ubiquitination; F:zinc ion binding	EC:6.3.2.19
Qs-dev_c89439	ubiquitin-conjugating enzyme	351	15	3.60573e-15	0.954	3	P:protein ubiquitination; F:ATP binding; F:ubiquitin-protein ligase activity	EC:6.3.2.19
Qs-dev_c56741	e3 ubiquitin-protein ligase huwe1	366	15	3.18596e-16	0.831333	3	F:ubiquitin-protein ligase activity; C:intracellular; P:protein ubiquitination	EC:6.3.2.19
Contig26034	pinus taeda anonymous locus 0_10618_01 genomic sequence	1457	15	3.20323e-18	0.752667	3	F:ubiquitin-protein ligase activity; C:nucleus; F:zinc ion binding	EC:6.3.2.19
Qs-dev_c22629	pinus taeda anonymous locus 0_10618_01 genomic sequence	598	15	2.23959e-19	0.739333	3	F:ubiquitin-protein ligase activity; C:nucleus; F:zinc ion binding	EC:6.3.2.19
Qs-dev_c39150	e3 ubiquitin-protein ligase pub24-like	207	11	4.80789e-20	0.806364	3	F:ubiquitin-protein ligase activity; C:ubiquitin ligase complex; P:protein ubiquitination	EC:6.3.2.19
isotig28726	e3 ubiquitin ligase	449	7	2.568e-21	0.825714	3	F:ubiquitin-protein ligase activity; C:ubiquitin ligase complex; P:protein ubiquitination	EC:6.3.2.19
Qs-dev_c51445	u-box domain-containing protein	513	7	3.79411e-26	0.808571	3	F:ubiquitin-protein ligase activity; C:ubiquitin ligase complex; P:protein ubiquitination	EC:6.3.2.19
Qs-dev_c55146	spotted leaf	378	8	3.21842e-26	0.795	3	F:ubiquitin-protein ligase activity; C:ubiquitin ligase complex; P:protein ubiquitination	EC:6.3.2.19
isotig03099	e3 ubiquitin ligase	279	7	2.60593e-26	0.912857	3	F:ubiquitin-protein ligase activity; C:ubiquitin ligase complex; P:protein ubiquitination	EC:6.3.2.19
Qs-dev_c63210	e3 ubiquitin ligase	411	7	6.00112e-27	0.912857	3	F:ubiquitin-protein ligase activity; C:ubiquitin ligase complex; P:protein ubiquitination	EC:6.3.2.19
Qs-dev_rep_c87508	ubiquitin carrier protein	404	15	1.65936e-28	0.948667	3	P:protein ubiquitination; F:ATP binding; F:ubiquitin-protein ligase activity	EC:6.3.2.19
isotig03098	u-box domain-containing protein 43-like	431	8	4.64135e-31	0.7425	3	F:ubiquitin-protein ligase activity; C:ubiquitin ligase complex; P:protein ubiquitination	EC:6.3.2.19
Qs-dev_c66056	e3 ubiquitin-protein ligase atl23-like	359	15	2.71631e-31	0.828667	3	F:ubiquitin-protein ligase activity; P:protein ubiquitination; F:zinc ion binding	EC:6.3.2.19
Qs-dev_rep_c84235	ubiquitin carrier protein e2	435	15	7.09986e-32	0.843333	3	P:protein ubiquitination; P:ubiquitin-dependent protein catabolic process; F:ubiquitin-protein ligase activity	EC:6.3.2.19
Qs-dev_rep_c101350	f-box protein skip19	614	15	1.02908e-33	0.688	3	P:ubiquitin-dependent protein catabolic process; F:ubiquitin-protein ligase activity; C:nucleus	EC:6.3.2.19
Qs-dev_c52781	u-box domain-containing protein	774	15	4.11352e-36	0.647333	3	F:ubiquitin-protein ligase activity; C:ubiquitin ligase complex; P:protein ubiquitination	EC:6.3.2.19
isotig10809	u-box domain-containing protein	849	15	6.16343e-43	0.774	3	F:ubiquitin-protein ligase activity; C:ubiquitin ligase complex; P:protein ubiquitination	EC:6.3.2.19
Contig7152	e3 ubiquitin ligase	419	15	8.29312e-44	0.769333	3	F:ubiquitin-protein ligase activity; C:ubiquitin ligase complex; P:protein ubiquitination	EC:6.3.2.19
Contig26815	ring-h2 finger protein atl7-like	965	15	1.66975e-53	0.600667	3	F:metal ion binding; P:protein ubiquitination; F:ubiquitin-protein ligase activity	EC:6.3.2.19
Qs-dev_c43737	u-box domain-containing protein 43-like	428	9	1.489e-53	0.801111	3	F:ubiquitin-protein ligase activity; C:ubiquitin ligase complex; P:protein ubiquitination	EC:6.3.2.19
Qs-dev_rep_c95104	e3 ubiquitin-protein ligase upl1-like	496	14	3.86592e-59	0.855	3	F:ubiquitin-protein ligase activity; C:intracellular; P:protein ubiquitination	EC:6.3.2.19
Qs-dev_c21161	u-box domain-containing protein 43-like	981	15	5.88459e-62	0.661333	3	F:ubiquitin-protein ligase activity; C:ubiquitin ligase complex; P:protein ubiquitination	EC:6.3.2.19
Contig24449	ubiquitin-conjugating enzyme e2	1157	15	3.53209e-67	0.887333	3	P:protein ubiquitination; F:ATP binding; F:ubiquitin-protein ligase activity	EC:6.3.2.19
Contig13166	u-box domain-containing protein 15-like	766	15	5.81343e-71	0.778667	3	P:protein ubiquitination; F:ubiquitin-protein ligase activity; C:ubiquitin ligase complex	EC:6.3.2.19
Qs-dev_c2268	uncharacterized protein loc100809964	1591	7	3.30811e-80	0.917143	3	F:ubiquitin-protein ligase activity; P:protein ubiquitination; F:zinc ion binding	EC:6.3.2.19
isotig03097	pinus taeda anonymous locus 0_2827_02 genomic sequence	778	15	3.96148e-83	0.704667	3	F:ubiquitin-protein ligase activity; C:ubiquitin ligase complex; P:protein ubiquitination	EC:6.3.2.19
Contig7301	ubiquitin-conjugating enzyme	1001	15	2.13523e-83	0.883333	3	P:protein ubiquitination; F:ATP binding; F:ubiquitin-protein ligase activity	EC:6.3.2.19
Contig24663	ubiquitin-conjugating enzyme	773	15	6.09048e-84	0.882	3	P:protein ubiquitination; F:ATP binding; F:ubiquitin-protein ligase activity	EC:6.3.2.19
Qs-dev_c72349	u-box domain-containing protein 43-like	792	15	4.37356e-85	0.786	3	F:ubiquitin-protein ligase activity; C:ubiquitin ligase complex; P:protein ubiquitination	EC:6.3.2.19
Qs-dev_c71351	ubiquitin-conjugating enzyme	729	15	9.79365e-86	0.860667	3	P:protein ubiquitination; F:ATP binding; F:ubiquitin-protein ligase activity	EC:6.3.2.19
Contig24662	ubiquitin-conjugating enzyme	891	15	4.95214e-86	0.860667	3	P:protein ubiquitination; F:ATP binding; F:ubiquitin-protein ligase activity	EC:6.3.2.19
Qs-dev_c40418	u-box domain-containing protein	759	15	2.98961e-88	0.746	3	F:ubiquitin-protein ligase activity; C:ubiquitin ligase complex; P:protein ubiquitination	EC:6.3.2.19
Qs-dev_rep_c98501	ubiquitin-protein upl1	657	15	3.23723e-92	0.754667	3	C:intracellular; P:protein ubiquitination; F:ubiquitin-protein ligase activity	EC:6.3.2.19
Contig13192	u-box domain-containing protein 21-like	971	15	2.90677e-97	0.786667	3	F:ubiquitin-protein ligase activity; C:ubiquitin ligase complex; P:protein ubiquitination	EC:6.3.2.19
Contig24015	ubiquitin-conjugating enzyme e2 34	1245	15	5.42084e-101	0.86	3	P:protein ubiquitination; P:ubiquitin-dependent protein catabolic process; F:ubiquitin-protein ligase activity	EC:6.3.2.19
Qs-dev_rep_c76536	e3 ubiquitin-protein ligase xbat35	1211	15	1.90947e-103	0.591333	3	C:cytoplasm; F:ubiquitin-protein ligase activity; C:nucleus	EC:6.3.2.19
Contig6655	protein	1852	15	2.34137e-104	0.926	3	P:protein ubiquitination; F:ATP binding; F:ubiquitin-protein ligase activity	EC:6.3.2.19
Contig1986	uncharacterized protein loc100262874	1595	15	3.63324e-111	0.756	3	F:ubiquitin-protein ligase activity; P:protein ubiquitination; F:zinc ion binding	EC:6.3.2.19
Contig8762	ubiquitin-conjugating enzyme e2 34	1477	15	1.57804e-113	0.874	3	P:protein ubiquitination; P:ubiquitin-dependent protein catabolic process; F:ubiquitin-protein ligase activity	EC:6.3.2.19
Contig2979	ring u-box domain-containing protein	1306	15	8.27859e-124	0.767333	3	C:cytoplasm; F:ubiquitin-protein ligase activity; F:zinc ion binding	EC:6.3.2.19
Qs-dev_c27319	u-box domain-containing protein	993	15	3.22212e-124	0.726667	3	F:ubiquitin-protein ligase activity; C:ubiquitin ligase complex; P:protein ubiquitination	EC:6.3.2.19
Contig12617	u-box domain-containing protein	1114	15	1.60698e-126	0.724	3	F:ubiquitin-protein ligase activity; C:ubiquitin ligase complex; P:protein ubiquitination	EC:6.3.2.19
Contig11209	u-box domain-containing protein	1493	15	1.22005e-129	0.768667	3	F:ubiquitin-protein ligase activity; C:ubiquitin ligase complex; P:protein ubiquitination	EC:6.3.2.19
Qs-dev_rep_c96988	e3 ubiquitin-protein ligase upl1-like	1011	15	1.56101e-137	0.784667	3	F:ubiquitin-protein ligase activity; C:intracellular; P:protein ubiquitination	EC:6.3.2.19
Contig22092	pinus taeda anonymous locus 0_2827_02 genomic sequence	1135	15	1.55746e-141	0.695333	3	F:ubiquitin-protein ligase activity; C:ubiquitin ligase complex; P:protein ubiquitination	EC:6.3.2.19
Contig25635	f-box lrr-repeat protein 12	1909	15	1.3215e-142	0.670667	3	P:ubiquitin-dependent protein catabolic process; F:ubiquitin-protein ligase activity; C:nucleus	EC:6.3.2.19
Qs-dev_rep_c76679	e3 ubiquitin-protein ligase upl5	1169	15	3.92466e-143	0.852	3	F:ubiquitin-protein ligase activity; C:intracellular; P:protein ubiquitination	EC:6.3.2.19
Contig10153	protein	1607	15	4.72833e-159	0.738	3	F:ubiquitin-protein ligase activity; C:ubiquitin ligase complex; P:protein ubiquitination	EC:6.3.2.19
Qs-dev_c18380	f-box lrr-repeat protein	2154	15	2.35887e-159	0.782667	3	P:toxin catabolic process; F:ubiquitin-protein ligase activity; C:nucleus	EC:6.3.2.19
Contig4266	e3 ubiquitin-protein ligase xbat35	1680	15	3.35996e-163	0.624667	3	C:cytoplasm; F:ubiquitin-protein ligase activity; C:nucleus	EC:6.3.2.19
Contig24245	dna binding	1471	15	5.49028e-167	0.71	3	F:ubiquitin-protein ligase activity; P:protein ubiquitination; F:zinc ion binding	EC:6.3.2.19
Contig929	e3 ubiquitin-protein ligase upl2-like	1455	15	2.48599e-168	0.712667	3	F:ubiquitin-protein ligase activity; C:intracellular; P:protein ubiquitination	EC:6.3.2.19
Contig4212	f-box only protein 13-like	1558	15	3.05035e-171	0.743333	3	P:ubiquitin-dependent protein catabolic process; F:ubiquitin-protein ligase activity; C:nucleus	EC:6.3.2.19
Qs-dev_c391	f-box lrr-repeat protein	1611	15	1.91572e-176	0.786	3	P:toxin catabolic process; F:ubiquitin-protein ligase activity; C:nucleus	EC:6.3.2.19
Qs-dev_c3411	e3 ubiquitin-protein ligase upl1-like	4565	15	0	0.76	3	F:ubiquitin-protein ligase activity; C:intracellular; P:protein ubiquitination	EC:6.3.2.19
Contig4768	e3 ubiquitin-protein ligase upl5	3469	15	0	0.750667	3	F:ubiquitin-protein ligase activity; C:intracellular; P:protein ubiquitination	EC:6.3.2.19
Contig18173	f-box family protein	1942	15	0	0.776	3	P:ubiquitin-dependent protein catabolic process; F:ubiquitin-protein ligase activity; C:nucleus	EC:6.3.2.19
Contig25466	f-box lrr-repeat protein	2129	15	0	0.744	3	P:toxin catabolic process; F:ubiquitin-protein ligase activity; C:nucleus	EC:6.3.2.19
Contig1300	f-box lrr-repeat protein 14	1612	15	0	0.724667	3	P:ubiquitin-dependent protein catabolic process; F:ubiquitin-protein ligase activity; C:nucleus	EC:6.3.2.19
Contig3430	protein	2019	15	0	0.592667	3	F:ubiquitin-protein ligase activity; P:protein ubiquitination; C:ubiquitin ligase complex	EC:6.3.2.19
Qs-dev_c2259	u-box domain-containing protein 17-like	2168	15	0	0.77	3	F:ubiquitin-protein ligase activity; C:ubiquitin ligase complex; P:protein ubiquitination	EC:6.3.2.19
isotig14416	u-box domain-containing protein 17-like	2029	15	0	0.766667	3	F:ubiquitin-protein ligase activity; C:ubiquitin ligase complex; P:protein ubiquitination	EC:6.3.2.19
Contig615	ubiquitin-protein upl1	5255	15	0	0.730667	3	C:intracellular; P:protein ubiquitination; F:ubiquitin-protein ligase activity	EC:6.3.2.19
Contig25136	ubiquitin-protein upl1	4546	15	0	0.746	3	C:intracellular; P:protein ubiquitination; F:ubiquitin-protein ligase activity	EC:6.3.2.19
Contig22566	uncharacterized protein loc100814445	4745	15	0	0.676	3	F:ubiquitin-protein ligase activity; P:protein ubiquitination; F:zinc ion binding	EC:6.3.2.19
Contig22565	uncharacterized protein loc100814445	4762	14	0	0.670714	3	F:ubiquitin-protein ligase activity; P:protein ubiquitination; F:zinc ion binding	EC:6.3.2.19
Qs-dev_rep_c88244	ubiquitin-conjugating enzyme e2-17 kda	352	15	2.83283e-28	0.609333	2	P:protein ubiquitination; F:ubiquitin-protein ligase activity	EC:6.3.2.19
Qs-dev_c45975	btb poz domain-containing protein fbl11-like	454	11	9.65147e-29	0.673636	2	F:ubiquitin-protein ligase activity; P:ubiquitin-dependent protein catabolic process	EC:6.3.2.19
Qs-dev_c23149	btb poz domain-containing protein fbl11-like	494	15	9.22539e-32	0.738667	2	F:ubiquitin-protein ligase activity; P:ubiquitin-dependent protein catabolic process	EC:6.3.2.19
Qs-dev_rep_c91054	ubiquitin conjugating	665	15	1.99484e-44	0.884	2	F:ubiquitin-protein ligase activity; P:protein ubiquitination	EC:6.3.2.19
Qs-dev_c11671	f-box kelch-repeat protein skip6	451	15	1.00051e-49	0.701333	2	F:ubiquitin-protein ligase activity; C:chloroplast	EC:6.3.2.19
Contig16629	dna binding	1478	15	1.60672e-166	0.686667	2	F:metal ion binding; F:ubiquitin-protein ligase activity	EC:6.3.2.19
Qs-dev_c32680	folylpolyglutamate synthase	406	15	9.04686e-35	0.907333	8	P:dihydrofolate biosynthetic process; F:tetrahydrofolylpolyglutamate synthase activity; P:one-carbon metabolic process; P:tetrahydrofolylpolyglutamate biosynthetic process; F:ATP binding; C:mitochondrial matrix; F:dihydrofolate synthase activity; P:embryo development ending in seed dormancy	EC:6.3.2.17; EC:6.3.2.12
Qs-dev_c34389	folylpolyglutamate synthase	1280	15	2.05507e-143	0.701333	8	P:dihydrofolate biosynthetic process; F:tetrahydrofolylpolyglutamate synthase activity; P:one-carbon metabolic process; P:tetrahydrofolylpolyglutamate biosynthetic process; F:ATP binding; C:mitochondrial matrix; F:dihydrofolate synthase activity; P:embryo development ending in seed dormancy	EC:6.3.2.17; EC:6.3.2.12
Contig14830	folylpolyglutamate synthase	1360	15	1.65402e-146	0.771333	8	P:dihydrofolate biosynthetic process; F:tetrahydrofolylpolyglutamate synthase activity; P:one-carbon metabolic process; P:tetrahydrofolylpolyglutamate biosynthetic process; F:ATP binding; C:mitochondrial matrix; F:dihydrofolate synthase activity; P:embryo development ending in seed dormancy	EC:6.3.2.17; EC:6.3.2.12
Contig25648	folylpolyglutamate synthase	1831	15	0	0.772	8	P:dihydrofolate biosynthetic process; F:tetrahydrofolylpolyglutamate synthase activity; P:one-carbon metabolic process; P:tetrahydrofolylpolyglutamate biosynthetic process; F:ATP binding; C:mitochondrial matrix; F:dihydrofolate synthase activity; P:embryo development ending in seed dormancy	EC:6.3.2.17; EC:6.3.2.12
Qs-dev_c58440	folylpolyglutamate synthase	559	15	2.42748e-24	0.86	8	C:cytosol; P:root hair elongation; P:root meristem growth; F:tetrahydrofolylpolyglutamate synthase activity; P:one-carbon metabolic process; P:tetrahydrofolylpolyglutamate biosynthetic process; F:ATP binding; C:chloroplast stroma	EC:6.3.2.17
isotig27465	folylpolyglutamate synthase	511	15	2.01886e-34	0.834667	8	C:cytosol; P:root hair elongation; P:root meristem growth; F:tetrahydrofolylpolyglutamate synthase activity; P:one-carbon metabolic process; P:tetrahydrofolylpolyglutamate biosynthetic process; F:ATP binding; C:chloroplast stroma	EC:6.3.2.17
isotig03733	folylpolyglutamate synthase	1409	15	1.58398e-147	0.732667	8	C:cytosol; P:root hair elongation; P:root meristem growth; F:tetrahydrofolylpolyglutamate synthase activity; P:one-carbon metabolic process; P:tetrahydrofolylpolyglutamate biosynthetic process; F:ATP binding; C:chloroplast stroma	EC:6.3.2.17
Contig14229	folylpolyglutamate synthase	1287	15	1.94651e-154	0.784667	8	C:cytosol; P:root hair elongation; P:root meristem growth; F:tetrahydrofolylpolyglutamate synthase activity; P:one-carbon metabolic process; P:tetrahydrofolylpolyglutamate biosynthetic process; F:ATP binding; C:chloroplast stroma	EC:6.3.2.17
Qs-dev_c9001	folylpolyglutamate synthase	2108	15	0	0.718667	8	C:cytosol; P:root hair elongation; P:root meristem growth; F:tetrahydrofolylpolyglutamate synthase activity; P:one-carbon metabolic process; P:tetrahydrofolylpolyglutamate biosynthetic process; F:ATP binding; C:chloroplast stroma	EC:6.3.2.17
Contig2328	folylpolyglutamate synthase	2053	15	0	0.824667	8	C:cytosol; P:root hair elongation; P:root meristem growth; F:tetrahydrofolylpolyglutamate synthase activity; P:one-carbon metabolic process; P:tetrahydrofolylpolyglutamate biosynthetic process; F:ATP binding; C:chloroplast stroma	EC:6.3.2.17
Qs-dev_c16476	folylpolyglutamate synthase	283	15	8.66411e-14	0.978	7	C:cytosol; C:mitochondrion; F:tetrahydrofolylpolyglutamate synthase activity; P:one-carbon metabolic process; P:tetrahydrofolylpolyglutamate biosynthetic process; F:ATP binding; C:chloroplast stroma	EC:6.3.2.17
Qs-dev_c54279	folylpolyglutamate synthase	590	15	2.85308e-39	0.82	7	C:cytosol; F:tetrahydrofolylpolyglutamate synthase activity; P:one-carbon metabolic process; P:tetrahydrofolylpolyglutamate biosynthetic process; F:ATP binding; C:chloroplast stroma; C:mitochondrial matrix	EC:6.3.2.17
isotig03734	folylpolyglutamate synthase	1301	15	2.67006e-123	0.654667	7	C:cytosol; P:root hair elongation; C:mitochondrion; P:root meristem growth; F:tetrahydrofolylpolyglutamate synthase activity; P:tetrahydrofolylpolyglutamate biosynthetic process; C:chloroplast stroma	EC:6.3.2.17
Qs-dev_c14885	folylpolyglutamate synthase	626	15	3.14459e-38	0.732	6	C:cytosol; F:tetrahydrofolylpolyglutamate synthase activity; P:one-carbon metabolic process; P:tetrahydrofolylpolyglutamate biosynthetic process; F:ATP binding; C:chloroplast stroma	EC:6.3.2.17
Contig5110	folylpolyglutamate synthase	2325	15	0	0.742	5	F:tetrahydrofolylpolyglutamate synthase activity; P:one-carbon metabolic process; P:tetrahydrofolylpolyglutamate biosynthetic process; F:ATP binding; C:mitochondrial matrix	EC:6.3.2.17
Qs-dev_c37104	folylpolyglutamate synthase-like	579	2	5.09373e-15	0.91	3	F:tetrahydrofolylpolyglutamate synthase activity; F:ATP binding; P:tetrahydrofolylpolyglutamate biosynthetic process	EC:6.3.2.17
Contig16266	udp-n-acetylmuramoyl-l-alanyl-d-glutamate -diaminopimelate ligase-like	2457	15	0	0.812	15	P:tRNA metabolic process; P:regulation of cell shape; C:nucleoid; P:chloroplast fission; P:chloroplast relocation; P:cell division; C:chloroplast; P:peptidoglycan biosynthetic process; P:positive regulation of transcription, DNA-dependent; P:transcription from plastid promoter; F:UDP-N-acetylmuramoylalanyl-D-glutamate-2,6-diaminopimelate ligase activity; F:ATP binding; P:rRNA processing; P:cell c…	EC:6.3.2.13
Qs-dev_c67513	folylpolyglutamate synthase	650	15	3.08755e-55	0.693333	5	P:folic acid-containing compound biosynthetic process; P:one-carbon metabolic process; C:mitochondrial matrix; F:dihydrofolate synthase activity; P:embryo development ending in seed dormancy	EC:6.3.2.12
Contig14322	folylpolyglutamate synthase	931	15	3.23449e-67	0.648667	5	P:folic acid-containing compound biosynthetic process; P:one-carbon metabolic process; C:mitochondrial matrix; F:dihydrofolate synthase activity; P:embryo development ending in seed dormancy	EC:6.3.2.12
Contig5272	folylpolyglutamate synthase	1637	15	6.24923e-76	0.690667	5	P:folic acid-containing compound biosynthetic process; P:one-carbon metabolic process; C:mitochondrial matrix; F:dihydrofolate synthase activity; P:embryo development ending in seed dormancy	EC:6.3.2.12
Contig2620	pantoatebeta-alanine ligase	1120	15	1.28981e-143	0.818667	6	C:cytosol; P:pantothenate biosynthetic process; F:ATP binding; F:pantoate-beta-alanine ligase activity; F:protein homodimerization activity; P:embryo development ending in seed dormancy	EC:6.3.2.1
Contig19403	plastid protein	1060	15	1.06128e-75	0.953333	14	P:tRNA metabolic process; F:zinc ion binding; P:regulation of protein dephosphorylation; P:endonucleolytic cleavage of tetracistronic rRNA transcript (SSU-rRNA, LSU-rRNA, 4.5S-rRNA, 5S-rRNA); P:photosystem II assembly; P:chloroplast relocation; C:chloroplast; P:leaf morphogenesis; F:acid-amino acid ligase activity; P:cell differentiation; P:positive regulation of transcription, DNA-dependent; P:t…	EC:6.3.2.0
Qs-dev_c17368	plastid protein	1040	15	2.7002e-76	0.941333	14	P:tRNA metabolic process; F:zinc ion binding; P:regulation of protein dephosphorylation; P:endonucleolytic cleavage of tetracistronic rRNA transcript (SSU-rRNA, LSU-rRNA, 4.5S-rRNA, 5S-rRNA); P:photosystem II assembly; P:chloroplast relocation; C:chloroplast; P:leaf morphogenesis; F:acid-amino acid ligase activity; P:cell differentiation; P:positive regulation of transcription, DNA-dependent; P:t…	EC:6.3.2.0
Contig7510	protein elc	802	15	1.60945e-74	0.783333	11	F:ubiquitin binding; P:cellular protein modification process; F:acid-amino acid ligase activity; P:cell division; C:late endosome; C:early endosome; P:response to chitin; C:ESCRT I complex; P:trichome branching; P:protein transport; C:nucleus	EC:6.3.2.0
Contig15444	protein elc	573	15	4.62127e-77	0.874667	11	F:ubiquitin binding; P:cellular protein modification process; F:acid-amino acid ligase activity; P:cell division; C:late endosome; C:early endosome; P:response to chitin; C:ESCRT I complex; P:trichome branching; P:protein transport; C:nucleus	EC:6.3.2.0
Qs-dev_rep_c97673	e3 ubiquitin-protein ligase upl3	452	15	3.67504e-36	0.656667	9	P:protein desumoylation; C:intracellular; F:acid-amino acid ligase activity; P:vegetative to reproductive phase transition of meristem; P:protein ubiquitination; P:trichome branching; P:DNA endoreduplication; P:hydrogen peroxide biosynthetic process; C:plasma membrane	EC:6.3.2.0
Qs-dev_c44876	ubiquitin-conjugating enzyme e2-17 kda-like isoform 1	780	15	4.31174e-21	1	6	C:cytoplasm; F:acid-amino acid ligase activity; C:plasma membrane; P:ubiquitin-dependent protein catabolic process; F:ATP binding; C:nucleus	EC:6.3.2.0
Qs-dev_c47748	kua-ubiquitin conjugating enzyme hybrid localisation domain-containing protein	788	15	2.21263e-105	0.755333	6	F:acid-amino acid ligase activity; P:phosphatidylglycerol metabolic process; P:unsaturated fatty acid biosynthetic process; C:chloroplast; F:delta 3-trans-hexadecenoic acid phosphatidylglycerol desaturase activity; P:response to karrikin	EC:6.3.2.0
Qs-dev_rep_c76225	nedd8-activating enzyme e1 catalytic subunit	1054	15	5.1086e-131	0.818667	6	C:cytoplasm; P:protein neddylation; F:acid-amino acid ligase activity; F:NEDD8 activating enzyme activity; F:ATP binding; F:protein heterodimerization activity	EC:6.3.2.0
isotig08142	nedd8-activating enzyme e1 catalytic subunit	1515	15	0	0.894	6	C:cytoplasm; P:protein neddylation; F:acid-amino acid ligase activity; F:NEDD8 activating enzyme activity; F:ATP binding; F:protein heterodimerization activity	EC:6.3.2.0
Contig23815	nedd8-activating enzyme e1 catalytic subunit	1616	15	0	0.847333	6	C:cytoplasm; P:protein neddylation; F:acid-amino acid ligase activity; F:NEDD8 activating enzyme activity; F:ATP binding; F:protein heterodimerization activity	EC:6.3.2.0
Contig301	probable ubiquitin-conjugating enzyme e2 24-like	3636	15	0	0.694667	6	P:postreplication repair; P:photomorphogenesis; P:phosphate ion homeostasis; F:acid-amino acid ligase activity; P:cellular response to phosphate starvation; P:phosphate ion transport	EC:6.3.2.0
Qs-dev_c23269	ubiquitin-conjugating enzyme-like protein	955	15	6.50173e-26	0.701333	4	F:acid-amino acid ligase activity; C:cell part; P:cellular protein metabolic process; F:nucleotide binding	EC:6.3.2.0
Qs-dev_rep_c100144	nedd8-activating enzyme e1 catalytic subunit	982	15	1.12013e-28	0.894	4	P:protein neddylation; F:acid-amino acid ligase activity; F:NEDD8 activating enzyme activity; F:ATP binding	EC:6.3.2.0
Contig990	nedd8-activating enzyme e1 catalytic subunit	3411	15	1.24913e-121	0.878	4	P:protein neddylation; F:acid-amino acid ligase activity; F:NEDD8 activating enzyme activity; F:ATP binding	EC:6.3.2.0
Qs-dev_rep_c88357	e3 ubiquitin ligase-like protein	513	15	4.22914e-16	0.866667	3	C:mitochondrion; F:acid-amino acid ligase activity; F:zinc ion binding	EC:6.3.2.0
Qs-dev_rep_c89247	baculoviral iap repeat-containing protein	493	15	1.89603e-25	0.878667	3	C:mitochondrion; F:acid-amino acid ligase activity; F:zinc ion binding	EC:6.3.2.0
Qs-dev_rep_c104295	ubiquitin-conjugating enzyme 2	343	15	1.12427e-32	0.947333	3	F:acid-amino acid ligase activity; C:UBC13-MMS2 complex; P:postreplication repair	EC:6.3.2.0
Qs-dev_c58223	zinc finger protein var3	352	15	1.65535e-44	0.885333	3	C:mitochondrion; F:acid-amino acid ligase activity; F:zinc ion binding	EC:6.3.2.0
Contig17582	ubiquitin-conjugating enzyme e2 variant 1d-like	978	15	4.48482e-78	0.948	3	F:acid-amino acid ligase activity; C:UBC13-MMS2 complex; P:postreplication repair	EC:6.3.2.0
Qs-dev_rep_c92962	ubiquitin-conjugating enzyme e2 variant 1d-like	720	15	2.5217e-78	0.948	3	F:acid-amino acid ligase activity; C:UBC13-MMS2 complex; P:postreplication repair	EC:6.3.2.0
Contig21104	ubiquitin-conjugating enzyme 2	1042	15	2.13454e-81	0.915333	3	F:acid-amino acid ligase activity; C:UBC13-MMS2 complex; P:postreplication repair	EC:6.3.2.0
Qs-dev_c37011	e3 ubiquitin-protein ligase upl7	1025	15	3.72407e-101	0.668	3	F:acid-amino acid ligase activity; P:protein ubiquitination; C:intracellular part	EC:6.3.2.0
Contig5516	e3 ubiquitin ligase-like protein	1781	15	7.29192e-156	0.824667	3	C:mitochondrion; F:acid-amino acid ligase activity; F:zinc ion binding	EC:6.3.2.0
Qs-dev_rep_c87884	ubiquitin carrier protein	395	15	1.68758e-12	1	2	F:ATP binding; F:acid-amino acid ligase activity	EC:6.3.2.0
Qs-dev_c46560	nudix domain protein	278	15	1.61481e-15	0.774	2	F:acid-amino acid ligase activity; F:hydrolase activity	EC:6.3.2.0
Qs-dev_rep_c89409	zinc ion binding	396	15	2.42558e-27	0.622	2	F:zinc ion binding; F:acid-amino acid ligase activity	EC:6.3.2.0
Contig19169	mitochondrial ubiquitin ligase activator of nfkb 1-like isoform 1	617	15	1.81247e-67	0.922	2	F:zinc ion binding; F:acid-amino acid ligase activity	EC:6.3.2.0
Contig5487	ubiquitin-conjugating enzyme	1760	15	1.86016e-119	0.654667	2	F:acid-amino acid ligase activity; F:ATP binding	EC:6.3.2.0
Contig1512	mitochondrial ubiquitin ligase activator of nfkb 1-like	1796	15	2.89968e-152	0.699333	2	F:acid-amino acid ligase activity; F:zinc ion binding	EC:6.3.2.0
Contig3391	probable ubiquitin-conjugating enzyme e2 23-like	1291	15	7.26374e-96	0.656667	1	F:acid-amino acid ligase activity	EC:6.3.2.0
Qs-dev_rep_c73085	ubiquitin conjugating	1789	15	1.40062e-114	0.706667	1	F:acid-amino acid ligase activity	EC:6.3.2.0
Contig8646	ubiquitin conjugating	2023	15	2.50177e-139	0.675333	1	F:acid-amino acid ligase activity	EC:6.3.2.0
Contig5258	ubiquitin conjugating	2741	15	3.32481e-177	0.71	1	F:acid-amino acid ligase activity	EC:6.3.2.0
Qs-dev_c31040	nodulin glutamate-ammonia ligase-like protein	1093	15	2.63087e-58	0.8	16	P:lateral root formation; P:respiratory burst involved in defense response; F:gamma-tubulin binding; P:response to chitin; F:protein self-association; P:response to bacterium; P:root cap development; P:glutamine biosynthetic process; C:cytosol; F:microtubule binding; P:tryptophan catabolic process; F:glutamate-ammonia ligase activity; P:indoleacetic acid biosynthetic process; P:response to abscis…	EC:6.3.1.2
Qs-dev_c33093	glutamate-ammonia ligase-like protein	1137	15	9.00887e-88	0.788	16	P:lateral root formation; P:respiratory burst involved in defense response; F:gamma-tubulin binding; P:response to chitin; F:protein self-association; P:response to bacterium; P:root cap development; P:glutamine biosynthetic process; C:cytosol; F:microtubule binding; P:tryptophan catabolic process; F:glutamate-ammonia ligase activity; P:indoleacetic acid biosynthetic process; P:response to abscis…	EC:6.3.1.2
contig08216	nodulin glutamate-ammonia ligase-like protein	674	15	9.14238e-93	0.797333	16	P:lateral root formation; P:respiratory burst involved in defense response; F:gamma-tubulin binding; P:response to chitin; F:protein self-association; P:response to bacterium; P:root cap development; P:glutamine biosynthetic process; C:cytosol; F:microtubule binding; P:tryptophan catabolic process; F:glutamate-ammonia ligase activity; P:indoleacetic acid biosynthetic process; P:response to abscis…	EC:6.3.1.2
contig08217	glutamate-ammonia ligase-like protein	730	15	7.37582e-110	0.844667	16	P:lateral root formation; P:respiratory burst involved in defense response; F:gamma-tubulin binding; P:response to chitin; F:protein self-association; P:response to bacterium; P:root cap development; P:glutamine biosynthetic process; C:cytosol; F:microtubule binding; P:tryptophan catabolic process; F:glutamate-ammonia ligase activity; P:indoleacetic acid biosynthetic process; P:response to abscis…	EC:6.3.1.2
Contig22915	nodulin glutamate-ammonia ligase-like protein	1137	15	1.19472e-136	0.856	16	P:lateral root formation; P:respiratory burst involved in defense response; F:gamma-tubulin binding; P:response to chitin; F:protein self-association; P:response to bacterium; P:root cap development; P:glutamine biosynthetic process; C:cytosol; F:microtubule binding; P:tryptophan catabolic process; F:glutamate-ammonia ligase activity; P:indoleacetic acid biosynthetic process; P:response to abscis…	EC:6.3.1.2
Qs-dev_c2040	glutamate-ammonia ligase-like protein	1933	15	0	0.84	16	P:lateral root formation; P:respiratory burst involved in defense response; F:gamma-tubulin binding; P:response to chitin; F:protein self-association; P:response to bacterium; P:root cap development; P:glutamine biosynthetic process; C:cytosol; F:microtubule binding; P:tryptophan catabolic process; F:glutamate-ammonia ligase activity; P:indoleacetic acid biosynthetic process; P:response to abscis…	EC:6.3.1.2
Qs-dev_rep_c93143	glutamine synthetase	462	15	4.11382e-36	0.897333	11	C:mitochondrion; P:response to salt stress; C:chloroplast envelope; P:glutamine biosynthetic process; F:ATP binding; F:glutamate-ammonia ligase activity; C:chloroplast thylakoid membrane; C:chloroplast stroma; P:response to cadmium ion; C:cytosolic ribosome; C:apoplast	EC:6.3.1.2
Qs-dev_rep_c77997	glutamine synthetase	1003	15	5.57806e-57	0.883333	11	C:mitochondrion; P:response to salt stress; C:chloroplast envelope; P:glutamine biosynthetic process; F:ATP binding; F:glutamate-ammonia ligase activity; C:chloroplast thylakoid membrane; C:chloroplast stroma; P:response to cadmium ion; C:cytosolic ribosome; C:apoplast	EC:6.3.1.2
isotig07658	glutamine synthetase	1739	15	0	0.925333	11	C:mitochondrion; P:response to salt stress; C:chloroplast envelope; P:glutamine biosynthetic process; F:ATP binding; F:glutamate-ammonia ligase activity; C:chloroplast thylakoid membrane; C:chloroplast stroma; P:response to cadmium ion; C:cytosolic ribosome; C:apoplast	EC:6.3.1.2
Contig18389	glutamine synthetase	1860	15	0	0.925333	11	C:mitochondrion; P:response to salt stress; C:chloroplast envelope; P:glutamine biosynthetic process; F:ATP binding; F:glutamate-ammonia ligase activity; C:chloroplast thylakoid membrane; C:chloroplast stroma; P:response to cadmium ion; C:cytosolic ribosome; C:apoplast	EC:6.3.1.2
Qs-dev_c42802	glutamine synthetase	435	15	4.79379e-20	0.974	5	C:cytoplasm; F:glutamate-ammonia ligase activity; P:nitrogen fixation; F:ATP binding; P:glutamine biosynthetic process	EC:6.3.1.2
Qs-dev_rep_c73428	glutamine synthetase	1345	15	6.32103e-174	0.898	5	C:cytoplasm; F:glutamate-ammonia ligase activity; P:nitrogen fixation; F:ATP binding; P:glutamine biosynthetic process	EC:6.3.1.2
Contig26128	glutamine synthetase	1389	15	5.60917e-174	0.892667	5	C:cytoplasm; F:glutamate-ammonia ligase activity; P:nitrogen fixation; F:ATP binding; P:glutamine biosynthetic process	EC:6.3.1.2
Contig17503	glutamine synthetase	1514	15	7.95438e-177	0.906	5	C:cytoplasm; F:glutamate-ammonia ligase activity; P:nitrogen fixation; F:ATP binding; P:glutamine biosynthetic process	EC:6.3.1.2
Qs-dev_c49924	glutamine synthetase	447	15	4.93106e-73	0.898667	4	C:cytoplasm; F:glutamate-ammonia ligase activity; F:ATP binding; P:glutamine biosynthetic process	EC:6.3.1.2
Qs-dev_c69510	glutamine synthetase	527	15	6.76031e-92	0.877333	4	C:cytoplasm; F:glutamate-ammonia ligase activity; F:ATP binding; P:glutamine biosynthetic process	EC:6.3.1.2
Qs-dev_rep_c88506	glutamine synthetase	1018	15	4.28823e-114	0.796	4	C:cytoplasm; F:glutamate-ammonia ligase activity; F:ATP binding; P:glutamine biosynthetic process	EC:6.3.1.2
Qs-dev_c43117	glutamine synthetase 2 cytoplasmic-like	546	15	6.15931e-65	0.840667	3	F:glutamate-ammonia ligase activity; F:ATP binding; P:glutamine biosynthetic process	EC:6.3.1.2
Qs-dev_c39261	asparagine synthetase	646	15	8.02768e-71	0.993333	13	C:cytosol; P:response to glucose stimulus; P:response to sucrose stimulus; P:response to fructose stimulus; C:plasmodesma; F:aspartate-ammonia ligase activity; P:L-asparagine biosynthetic process; P:hyperosmotic salinity response; P:cellular response to sucrose starvation; F:ATP binding; P:ammonium ion metabolic process; F:asparagine synthase (glutamine-hydrolyzing) activity; P:cysteine biosynthe…	EC:6.3.1.1; EC:6.3.5.4
Qs-dev_rep_c86309	asparagine synthetase	1051	15	1.55601e-97	0.928	12	C:cytosol; C:plasmodesma; P:regulation of transcription, DNA-dependent; F:aspartate-ammonia ligase activity; P:glutamine metabolic process; P:L-asparagine biosynthetic process; P:hyperosmotic salinity response; F:DNA binding; F:ATP binding; P:ammonium ion metabolic process; F:asparagine synthase (glutamine-hydrolyzing) activity; P:cysteine biosynthetic process	EC:6.3.1.1; EC:6.3.5.4
isotig08596	asparagine synthetase	579	15	1.16345e-43	0.796	9	C:cytosol; C:plasmodesma; F:aspartate-ammonia ligase activity; P:L-asparagine biosynthetic process; P:hyperosmotic salinity response; F:ATP binding; P:ammonium ion metabolic process; F:asparagine synthase (glutamine-hydrolyzing) activity; P:cysteine biosynthetic process	EC:6.3.1.1; EC:6.3.5.4
Qs-dev_c12808	asparagine synthetase	843	15	2.03261e-46	0.802	9	C:cytosol; C:plasmodesma; F:aspartate-ammonia ligase activity; P:L-asparagine biosynthetic process; P:hyperosmotic salinity response; F:ATP binding; P:ammonium ion metabolic process; F:asparagine synthase (glutamine-hydrolyzing) activity; P:cysteine biosynthetic process	EC:6.3.1.1; EC:6.3.5.4
Contig6263	asparagine synthetase	1005	15	8.51918e-48	0.83	9	C:cytosol; C:plasmodesma; F:aspartate-ammonia ligase activity; P:L-asparagine biosynthetic process; P:hyperosmotic salinity response; F:ATP binding; P:ammonium ion metabolic process; F:asparagine synthase (glutamine-hydrolyzing) activity; P:cysteine biosynthetic process	EC:6.3.1.1; EC:6.3.5.4
Contig9635	asparagine synthetase	2323	15	0	0.89	9	C:cytosol; C:plasmodesma; F:aspartate-ammonia ligase activity; P:L-asparagine biosynthetic process; P:hyperosmotic salinity response; F:ATP binding; P:ammonium ion metabolic process; F:asparagine synthase (glutamine-hydrolyzing) activity; P:cysteine biosynthetic process	EC:6.3.1.1; EC:6.3.5.4
Qs-dev_c67498	acetate ligase	456	15	1.36787e-62	0.886	11	C:cytosol; P:acetyl-CoA biosynthetic process from acetate; C:mitochondrion; C:nucleolus; P:replicative cell aging; P:acetate fermentation; F:ATP binding; P:histone acetylation; F:AMP binding; F:acid-ammonia (or amide) ligase activity; F:acetate-CoA ligase activity	EC:6.3.1.0; EC:6.2.1.1
Qs-dev_rep_c100158	amp dependent	853	15	1.63683e-86	0.905333	16	C:cytosol; F:oxalate-CoA ligase activity; P:nitrate transport; C:mitochondrion; C:plasmodesma; P:seed coat development; P:response to nitrate; C:chloroplast stroma; F:o-succinylbenzoate-CoA ligase activity; P:para-aminobenzoic acid metabolic process; F:AMP binding; P:positive regulation of seed germination; P:oxalate catabolic process; P:response to cadmium ion; P:defense response to fungus; C:ap…	EC:6.2.1.8; EC:6.2.1.26
Qs-dev_rep_c99065	amp dependent	1064	15	3.96829e-147	0.83	16	C:cytosol; F:oxalate-CoA ligase activity; P:nitrate transport; C:mitochondrion; C:plasmodesma; P:seed coat development; P:response to nitrate; C:chloroplast stroma; F:o-succinylbenzoate-CoA ligase activity; P:para-aminobenzoic acid metabolic process; F:AMP binding; P:positive regulation of seed germination; P:oxalate catabolic process; P:response to cadmium ion; P:defense response to fungus; C:ap…	EC:6.2.1.8; EC:6.2.1.26
Contig3675	amp dependent	1926	15	0	0.862	16	C:cytosol; F:oxalate-CoA ligase activity; P:nitrate transport; C:mitochondrion; C:plasmodesma; P:seed coat development; P:response to nitrate; C:chloroplast stroma; F:o-succinylbenzoate-CoA ligase activity; P:para-aminobenzoic acid metabolic process; F:AMP binding; P:positive regulation of seed germination; P:oxalate catabolic process; P:response to cadmium ion; P:defense response to fungus; C:ap…	EC:6.2.1.8; EC:6.2.1.26
Contig23122	amp dependent	1856	15	0	0.862667	16	C:cytosol; F:oxalate-CoA ligase activity; P:nitrate transport; C:mitochondrion; C:plasmodesma; P:seed coat development; P:response to nitrate; C:chloroplast stroma; F:o-succinylbenzoate-CoA ligase activity; P:para-aminobenzoic acid metabolic process; F:AMP binding; P:positive regulation of seed germination; P:oxalate catabolic process; P:response to cadmium ion; P:defense response to fungus; C:ap…	EC:6.2.1.8; EC:6.2.1.26
Contig18184	amp dependent	2091	15	0	0.861333	16	C:cytosol; F:oxalate-CoA ligase activity; P:nitrate transport; C:mitochondrion; C:plasmodesma; P:seed coat development; P:response to nitrate; C:chloroplast stroma; F:o-succinylbenzoate-CoA ligase activity; P:para-aminobenzoic acid metabolic process; F:AMP binding; P:positive regulation of seed germination; P:oxalate catabolic process; P:response to cadmium ion; P:defense response to fungus; C:ap…	EC:6.2.1.8; EC:6.2.1.26
Qs-dev_rep_c100977	4-coumarate- ligase-like protein	386	15	1.88649e-16	0.804	15	C:cytosol; F:oxalate-CoA ligase activity; P:nitrate transport; C:mitochondrion; C:plasmodesma; P:seed coat development; P:response to nitrate; C:chloroplast stroma; P:para-aminobenzoic acid metabolic process; F:AMP binding; P:positive regulation of seed germination; P:oxalate catabolic process; P:response to cadmium ion; P:defense response to fungus; C:apoplast	EC:6.2.1.8
Qs-dev_c52265	mitochondrial succinyl- ligase	536	15	1.38883e-47	0.7	5	P:tricarboxylic acid cycle; P:succinyl-CoA pathway; F:succinate-CoA ligase (ADP-forming) activity; F:protein binding; C:mitochondrial matrix	EC:6.2.1.5
Qs-dev_rep_c102702	succinyl- ligase	923	15	2.92956e-137	0.933333	18	P:response to misfolded protein; P:photorespiration; P:gluconeogenesis; P:succinyl-CoA metabolic process; P:response to salt stress; P:proteasome core complex assembly; P:succinate metabolic process; C:Golgi apparatus; P:ubiquitin-dependent protein catabolic process; P:tricarboxylic acid cycle; P:glycolysis; F:succinate-CoA ligase (GDP-forming) activity; P:response to cadmium ion; P:methylglyoxal…	EC:6.2.1.4; EC:6.2.1.5
Contig8569	succinyl- ligase	1681	15	0	0.916	18	P:response to misfolded protein; P:photorespiration; P:gluconeogenesis; P:succinyl-CoA metabolic process; P:response to salt stress; P:proteasome core complex assembly; P:succinate metabolic process; C:Golgi apparatus; P:ubiquitin-dependent protein catabolic process; P:tricarboxylic acid cycle; P:glycolysis; F:succinate-CoA ligase (GDP-forming) activity; P:response to cadmium ion; P:methylglyoxal…	EC:6.2.1.4; EC:6.2.1.5
Qs-dev_rep_c93153	succinyl- ligase	598	15	2.39653e-45	0.794	10	F:succinate-CoA ligase (GDP-forming) activity; F:copper ion binding; P:response to cadmium ion; F:ATP citrate synthase activity; C:cell wall; F:succinate-CoA ligase (ADP-forming) activity; F:cofactor binding; P:metabolic process; C:mitochondrion; F:nucleotide binding	EC:6.2.1.4; EC:2.3.3.8; EC:6.2.1.5
Qs-dev_c56917	succinyl- synthetase alpha	286	15	4.10164e-25	0.886667	7	F:succinate-CoA ligase (GDP-forming) activity; F:ATP citrate synthase activity; P:succinyl-CoA metabolic process; F:succinate-CoA ligase (ADP-forming) activity; F:cofactor binding; C:mitochondrial nucleoid; F:nucleotide binding	EC:6.2.1.4; EC:2.3.3.8; EC:6.2.1.5
Contig1552	annotation was added to scaffolds in november 2011~long-chain-fatty-acid ligase	2480	15	0	0.849333	11	P:phosphatidylglycerol biosynthetic process; P:isopentenyl diphosphate biosynthetic process, mevalonate-independent pathway; P:chlorophyll biosynthetic process; C:chloroplast envelope; P:carotenoid biosynthetic process; P:unsaturated fatty acid biosynthetic process; P:starch biosynthetic process; P:fatty acid elongation; F:long-chain fatty acid-CoA ligase activity; P:long-chain fatty acid metabol…	EC:6.2.1.3; EC:6.2.1.20
Qs-dev_rep_c89699	long-chain acyl- synthetase 7	290	15	2.58954e-21	0.903333	16	P:response to ozone; P:RNA processing; P:fatty acid biosynthetic process; P:peroxisome organization; P:cell cycle process; C:peroxisome; P:response to salt stress; P:response to symbiotic fungus; P:fatty acid beta-oxidation; F:protein binding; F:long-chain fatty acid-CoA ligase activity; P:defense response to insect; P:long-chain fatty acid metabolic process; C:chloroplast; C:membrane; C:nucleus	EC:6.2.1.3
Qs-dev_c22907	annotation was added to scaffolds in november 2011~long chain fatty acid- ligase	580	15	1.35726e-31	0.872667	16	P:response to ozone; P:RNA processing; P:fatty acid biosynthetic process; P:peroxisome organization; P:cell cycle process; C:peroxisome; P:response to salt stress; P:response to symbiotic fungus; P:fatty acid beta-oxidation; F:protein binding; F:long-chain fatty acid-CoA ligase activity; P:defense response to insect; P:long-chain fatty acid metabolic process; C:chloroplast; C:membrane; C:nucleus	EC:6.2.1.3
Contig8387	acyl- synthetase	2450	15	0	0.855333	13	P:response to ozone; P:RNA processing; P:peroxisome organization; P:cell cycle process; C:peroxisome; P:response to salt stress; P:response to symbiotic fungus; P:fatty acid beta-oxidation; F:protein binding; F:long-chain fatty acid-CoA ligase activity; P:long-chain fatty acid metabolic process; C:membrane; C:nucleus	EC:6.2.1.3
isotig07172	annotation was added to scaffolds in november 2011~long chain fatty acid- ligase	2174	15	0	0.882	13	P:response to ozone; P:RNA processing; P:peroxisome organization; P:cell cycle process; C:peroxisome; P:response to salt stress; P:response to symbiotic fungus; P:fatty acid beta-oxidation; F:protein binding; F:long-chain fatty acid-CoA ligase activity; P:long-chain fatty acid metabolic process; C:membrane; C:nucleus	EC:6.2.1.3
Contig283	long chain acyl- synthetase 2-like	2266	15	0	0.851333	11	P:wax biosynthetic process; C:plasmodesma; P:cutin biosynthetic process; P:lateral root formation; F:long-chain fatty acid-CoA ligase activity; P:defense response to insect; P:long-chain fatty acid metabolic process; P:defense response to fungus; C:endoplasmic reticulum; C:nucleus; F:very long-chain fatty acid-CoA ligase activity	EC:6.2.1.3
Qs-dev_rep_c91816	annotation was added to scaffolds in november 2011~long chain fatty acid- ligase	503	15	2.77246e-36	0.847333	10	P:wax biosynthetic process; P:response to endoplasmic reticulum stress; P:stomatal complex morphogenesis; P:systemic acquired resistance; P:cutin biosynthetic process; F:long-chain fatty acid-CoA ligase activity; P:long-chain fatty acid metabolic process; C:endoplasmic reticulum; C:nucleus; F:very long-chain fatty acid-CoA ligase activity	EC:6.2.1.3
Qs-dev_c30994	annotation was added to scaffolds in november 2011~long chain fatty acid- ligase	1303	15	2.45247e-176	0.92	10	P:response to ozone; P:fatty acid biosynthetic process; C:peroxisome; P:response to salt stress; P:fatty acid beta-oxidation; F:long-chain fatty acid-CoA ligase activity; P:defense response to insect; P:long-chain fatty acid metabolic process; C:chloroplast; C:membrane	EC:6.2.1.3
Contig635	annotation was added to scaffolds in november 2011~long chain fatty acid- ligase	2355	15	0	0.899333	10	P:response to ozone; P:fatty acid biosynthetic process; C:peroxisome; P:response to salt stress; P:fatty acid beta-oxidation; F:long-chain fatty acid-CoA ligase activity; P:defense response to insect; P:long-chain fatty acid metabolic process; C:chloroplast; C:membrane	EC:6.2.1.3
Contig19066	long chain acyl- synthetase 1	2325	15	0	0.836	10	P:wax biosynthetic process; P:response to endoplasmic reticulum stress; P:stomatal complex morphogenesis; P:systemic acquired resistance; P:cutin biosynthetic process; F:long-chain fatty acid-CoA ligase activity; P:long-chain fatty acid metabolic process; C:endoplasmic reticulum; C:nucleus; F:very long-chain fatty acid-CoA ligase activity	EC:6.2.1.3
Qs-dev_c49925	long chain acyl- synthetase 2-like	373	2	4.41896e-13	0.89	7	F:very long-chain fatty acid-CoA ligase activity; F:long-chain fatty acid-CoA ligase activity; P:wax biosynthetic process; P:cutin biosynthetic process; P:long-chain fatty acid metabolic process; P:defense response to fungus; P:lateral root formation	EC:6.2.1.3
Qs-dev_rep_c97484	annotation was added to scaffolds in november 2011~long-chain-fatty-acid- ligase	512	15	3.843e-53	0.88	7	P:fatty acid biosynthetic process; C:chloroplast envelope; C:Golgi apparatus; F:long-chain fatty acid-CoA ligase activity; P:long-chain fatty acid metabolic process; C:membrane; C:endoplasmic reticulum	EC:6.2.1.3
Qs-dev_rep_c96490	long chain acyl- synthetase 9	348	15	5.05074e-17	0.900667	6	P:fatty acid biosynthetic process; C:chloroplast envelope; F:long-chain fatty acid-CoA ligase activity; P:long-chain fatty acid metabolic process; C:membrane; C:mitochondrion	EC:6.2.1.3
Qs-dev_rep_c96167	long chain acyl- synthetase 8-like	525	15	3.03366e-34	0.906	6	P:fatty acid biosynthetic process; C:chloroplast envelope; C:Golgi apparatus; F:long-chain fatty acid-CoA ligase activity; P:long-chain fatty acid metabolic process; C:endoplasmic reticulum	EC:6.2.1.3
Qs-dev_rep_c83753	long chain acyl- synthetase 9	535	15	1.30292e-37	0.914667	6	P:fatty acid biosynthetic process; C:chloroplast envelope; F:long-chain fatty acid-CoA ligase activity; P:long-chain fatty acid metabolic process; C:membrane; C:mitochondrion	EC:6.2.1.3
isotig02292	long chain acyl- synthetase 8-like	1618	15	0	0.805333	6	P:fatty acid biosynthetic process; C:chloroplast envelope; C:Golgi apparatus; F:long-chain fatty acid-CoA ligase activity; P:long-chain fatty acid metabolic process; C:endoplasmic reticulum	EC:6.2.1.3
Contig9865	long chain acyl- synthetase 8-like	2568	15	0	0.86	6	P:fatty acid biosynthetic process; C:chloroplast envelope; C:Golgi apparatus; F:long-chain fatty acid-CoA ligase activity; P:long-chain fatty acid metabolic process; C:endoplasmic reticulum	EC:6.2.1.3
Contig21828	long chain acyl- synthetase 8-like	2554	15	0	0.856667	6	P:fatty acid biosynthetic process; C:chloroplast envelope; C:Golgi apparatus; F:long-chain fatty acid-CoA ligase activity; P:long-chain fatty acid metabolic process; C:endoplasmic reticulum	EC:6.2.1.3
Qs-dev_c4899	long chain acyl- synthetase 9	3555	15	0	0.864667	6	P:fatty acid biosynthetic process; C:chloroplast envelope; F:long-chain fatty acid-CoA ligase activity; P:long-chain fatty acid metabolic process; C:membrane; C:mitochondrion	EC:6.2.1.3
Contig19622	long chain acyl- synthetase 9	2533	15	0	0.864	6	P:fatty acid biosynthetic process; C:chloroplast envelope; F:long-chain fatty acid-CoA ligase activity; P:long-chain fatty acid metabolic process; C:membrane; C:mitochondrion	EC:6.2.1.3
Contig25399	annotation was added to scaffolds in november 2011~long-chain-fatty-acid- ligase	2253	15	0	0.904667	3	P:long-chain fatty acid metabolic process; F:long-chain fatty acid-CoA ligase activity; C:plasma membrane	EC:6.2.1.3
Qs-dev_c65961	long-chain-fatty-acid ligase acsbg2	398	15	4.5826e-31	0.892	2	P:long-chain fatty acid metabolic process; F:long-chain fatty acid-CoA ligase activity	EC:6.2.1.3
Qs-dev_c32115	long-chain acyl- synthetase	298	15	3.42174e-24	0.904	8	F:AMP binding; F:malonyl-CoA synthetase activity; C:membrane; C:nucleus; C:cytosol; C:mitochondrion; P:malonate catabolic process; F:o-succinylbenzoate-CoA ligase activity	EC:6.2.1.26
Contig1857	long-chain acyl- synthetase	2262	15	0	0.780667	8	F:AMP binding; F:malonyl-CoA synthetase activity; C:membrane; C:nucleus; C:cytosol; C:mitochondrion; P:malonate catabolic process; F:o-succinylbenzoate-CoA ligase activity	EC:6.2.1.26
Qs-dev_c36456	acyl-activating enzyme 14	666	15	1.37769e-58	0.726	6	F:AMP binding; C:peroxisome; C:chloroplast; P:phylloquinone biosynthetic process; C:mitochondrion; F:o-succinylbenzoate-CoA ligase activity	EC:6.2.1.26
Qs-dev_rep_c102481	acyl activating enzyme 1	287	15	2.72376e-31	0.782	5	P:chlorophyll catabolic process; F:AMP binding; C:peroxisome; C:mitochondrion; F:o-succinylbenzoate-CoA ligase activity	EC:6.2.1.26
Qs-dev_rep_c78809	2-succinylbenzoate- ligase	633	15	8.19464e-85	0.809333	5	P:response to cadmium ion; P:metabolic process; C:apoplast; F:o-succinylbenzoate-CoA ligase activity; C:chloroplast	EC:6.2.1.26
Qs-dev_rep_c91453	amp dependent	764	15	9.84443e-100	0.796	5	P:chlorophyll catabolic process; F:AMP binding; C:peroxisome; C:mitochondrion; F:o-succinylbenzoate-CoA ligase activity	EC:6.2.1.26
Qs-dev_c35060	amp dependent	1010	15	1.9166e-164	0.824	5	C:peroxisome; C:mitochondrion; F:o-succinylbenzoate-CoA ligase activity; P:gibberellin biosynthetic process; P:gibberellic acid mediated signaling pathway	EC:6.2.1.26
Qs-dev_rep_c77312	amp dependent	1555	15	0	0.862	5	P:chlorophyll catabolic process; F:AMP binding; C:peroxisome; C:mitochondrion; F:o-succinylbenzoate-CoA ligase activity	EC:6.2.1.26
Contig6099	amp dependent	2173	15	0	0.834	5	P:chlorophyll catabolic process; F:AMP binding; C:peroxisome; C:mitochondrion; F:o-succinylbenzoate-CoA ligase activity	EC:6.2.1.26
Contig25658	amp dependent	1869	15	0	0.782667	5	P:chlorophyll catabolic process; F:AMP binding; C:peroxisome; C:mitochondrion; F:o-succinylbenzoate-CoA ligase activity	EC:6.2.1.26
Qs-dev_c41319	acyl-activating enzyme 14	524	15	1.04362e-23	0.614	4	C:peroxisome; C:chloroplast; P:phylloquinone biosynthetic process; F:o-succinylbenzoate-CoA ligase activity	EC:6.2.1.26
Qs-dev_c1711	acyl:coa ligase acetate-coa synthetase-like protein	2002	15	0	0.822667	4	C:peroxisome; P:metabolic process; F:o-succinylbenzoate-CoA ligase activity; C:chloroplast	EC:6.2.1.26
Qs-dev_c21973	acyl:coa ligase acetate-coa synthetase-like protein	417	15	1.27944e-44	0.884667	3	C:peroxisome; P:metabolic process; F:o-succinylbenzoate-CoA ligase activity	EC:6.2.1.26
isotig16619	acyl:coa ligase acetate-coa synthetase-like protein	1558	15	0	0.832667	3	C:peroxisome; P:metabolic process; F:o-succinylbenzoate-CoA ligase activity	EC:6.2.1.26
Contig671	acyl:coa ligase acetate-coa synthetase-like protein	2014	15	0	0.83	3	C:peroxisome; P:metabolic process; F:o-succinylbenzoate-CoA ligase activity	EC:6.2.1.26
Contig6371	acyl:coa ligase acetate-coa synthetase-like protein	1943	15	0	0.835333	3	C:peroxisome; P:metabolic process; F:o-succinylbenzoate-CoA ligase activity	EC:6.2.1.26
Contig11145	acyl:coa ligase acetate-coa synthetase-like protein	539	15	1.97549e-57	0.762667	2	F:benzoate-CoA ligase activity; P:glucosinolate biosynthetic process	EC:6.2.1.25
Contig4537	acyl:coa ligase acetate-coa synthetase-like protein	1411	15	0	0.857333	2	F:benzoate-CoA ligase activity; P:glucosinolate biosynthetic process	EC:6.2.1.25
Qs-dev_c22651	annotation was added to scaffolds in november 2011~long-chain-fatty-acid ligase	817	15	1.13218e-38	0.933333	5	C:chloroplast envelope; F:long-chain fatty acid [acyl-carrier-protein] ligase activity; F:long-chain fatty acid-CoA ligase activity; P:long-chain fatty acid metabolic process; P:fatty acid elongation	EC:6.2.1.20; EC:6.2.1.3
Qs-dev_rep_c80894	amp dependent	514	15	5.31278e-35	0.834667	9	F:AMP binding; C:peroxisome; P:butyrate metabolic process; F:butyrate-CoA ligase activity; F:acetate-CoA ligase activity; P:acetate metabolic process; C:mitochondrion; P:glyoxylate cycle; F:o-succinylbenzoate-CoA ligase activity	EC:6.2.1.2; EC:6.2.1.1; EC:6.2.1.26
Qs-dev_c71582	amp dependent	787	15	6.90823e-71	0.874667	9	F:AMP binding; C:peroxisome; P:butyrate metabolic process; F:butyrate-CoA ligase activity; F:acetate-CoA ligase activity; P:acetate metabolic process; C:mitochondrion; P:glyoxylate cycle; F:o-succinylbenzoate-CoA ligase activity	EC:6.2.1.2; EC:6.2.1.1; EC:6.2.1.26
Contig7671	amp dependent	1967	15	0	0.88	9	F:AMP binding; C:peroxisome; P:butyrate metabolic process; F:butyrate-CoA ligase activity; F:acetate-CoA ligase activity; P:acetate metabolic process; C:mitochondrion; P:glyoxylate cycle; F:o-succinylbenzoate-CoA ligase activity	EC:6.2.1.2; EC:6.2.1.1; EC:6.2.1.26
Contig13994	acyl:coa ligase	1052	15	2.62979e-119	0.795333	15	P:response to oxidative stress; P:response to jasmonic acid stimulus; P:oxidation-reduction process; C:peroxisome; P:response to fungus; F:metal ion binding; P:response to wounding; P:phenylpropanoid metabolic process; P:jasmonic acid biosynthetic process; F:4-coumarate-CoA ligase activity; F:peroxidase activity; P:response to chitin; F:Photinus-luciferin 4-monooxygenase (ATP-hydrolyzing) activit…	EC:6.2.1.12; EC:1.11.1.7; EC:1.13.12.7
Qs-dev_rep_c72456	4-coumarate: ligase	2024	15	0	0.866	6	P:phenylpropanoid biosynthetic process; P:response to wounding; F:ATP binding; F:4-coumarate-CoA ligase activity; P:response to UV; P:response to fungus	EC:6.2.1.12
Contig25571	4-coumarate: ligase	1954	15	0	0.868667	6	P:phenylpropanoid biosynthetic process; P:response to wounding; F:ATP binding; F:4-coumarate-CoA ligase activity; P:response to UV; P:response to fungus	EC:6.2.1.12
Contig20922	4-coumarate: ligase	1948	15	0	0.865333	6	P:phenylpropanoid biosynthetic process; P:response to wounding; F:ATP binding; F:4-coumarate-CoA ligase activity; P:response to UV; P:response to fungus	EC:6.2.1.12
Qs-dev_c33381	acetyl- synthetase	1070	15	2.14879e-108	0.878	9	C:cytosol; P:acetyl-CoA biosynthetic process from acetate; P:proteasomal protein catabolic process; P:negative regulation of defense response; P:cytoskeleton organization; C:chloroplast stroma; P:gluconeogenesis; F:AMP binding; F:acetate-CoA ligase activity	EC:6.2.1.1
Contig7024	acetyl- synthetase	2433	15	0	0.926667	9	C:cytosol; P:acetyl-CoA biosynthetic process from acetate; P:proteasomal protein catabolic process; P:negative regulation of defense response; P:cytoskeleton organization; C:chloroplast stroma; P:gluconeogenesis; F:AMP binding; F:acetate-CoA ligase activity	EC:6.2.1.1
Contig3485	acyl-activating enzyme 17	2484	15	0	0.818	5	C:cytoplasmic membrane-bounded vesicle; C:cytosol; P:metabolic process; F:acetate-CoA ligase activity; C:mitochondrion	EC:6.2.1.1
Qs-dev_rep_c82723	acyl-activating enzyme 17	669	15	6.31792e-22	0.769333	4	C:cytosol; P:metabolic process; F:acetate-CoA ligase activity; C:mitochondrion	EC:6.2.1.1
Qs-dev_c48488	acetyl-coenzyme a synthetase	440	15	2.97707e-22	0.912	4	C:peroxisome; F:acetate-CoA ligase activity; C:mitochondrion; P:auxin metabolic process	EC:6.2.1.1
Qs-dev_rep_c85643	acyl-activating enzyme 18	914	15	9.84638e-37	0.860667	4	C:peroxisome; F:acetate-CoA ligase activity; C:mitochondrion; P:auxin metabolic process	EC:6.2.1.1
Qs-dev_c81349	acyl-activating enzyme 17	448	15	3.01945e-38	0.83	4	C:cytosol; P:metabolic process; F:acetate-CoA ligase activity; C:mitochondrion	EC:6.2.1.1
Qs-dev_rep_c78592	acetyl-coenzyme a synthetase	634	15	3.67688e-98	0.870667	4	C:peroxisome; F:acetate-CoA ligase activity; C:mitochondrion; P:auxin metabolic process	EC:6.2.1.1
Contig9801	acetyl-coenzyme a synthetase	2656	15	0	0.832667	4	C:peroxisome; F:acetate-CoA ligase activity; C:mitochondrion; P:auxin metabolic process	EC:6.2.1.1
Qs-dev_rep_c89022	acetyl-coenzyme a synthetase	545	15	1.79175e-77	0.859333	3	C:peroxisome; F:acetate-CoA ligase activity; P:auxin metabolic process	EC:6.2.1.1
Qs-dev_c44292	valyl-trna synthetase-like	612	11	2.07631e-23	0.912727	17	P:stomatal complex morphogenesis; F:valine-tRNA ligase activity; P:protein targeting to chloroplast; P:embryo development ending in seed dormancy; P:regulation of translational fidelity; P:mRNA modification; P:iron-sulfur cluster assembly; C:chloroplast stroma; P:valyl-tRNA aminoacylation; P:vegetative to reproductive phase transition of meristem; P:chloroplast organization; F:aminoacyl-tRNA edit…	EC:6.1.1.9
Qs-dev_c57566	valyl-trna synthetase-like	559	15	5.86166e-42	0.934667	17	P:stomatal complex morphogenesis; F:valine-tRNA ligase activity; P:protein targeting to chloroplast; P:embryo development ending in seed dormancy; P:regulation of translational fidelity; P:mRNA modification; P:iron-sulfur cluster assembly; C:chloroplast stroma; P:valyl-tRNA aminoacylation; P:vegetative to reproductive phase transition of meristem; P:chloroplast organization; F:aminoacyl-tRNA edit…	EC:6.1.1.9
isotig06014	valyl-trna synthetase-like	3316	15	0	0.881333	17	P:stomatal complex morphogenesis; F:valine-tRNA ligase activity; P:protein targeting to chloroplast; P:embryo development ending in seed dormancy; P:regulation of translational fidelity; P:mRNA modification; P:iron-sulfur cluster assembly; C:chloroplast stroma; P:valyl-tRNA aminoacylation; P:vegetative to reproductive phase transition of meristem; P:chloroplast organization; F:aminoacyl-tRNA edit…	EC:6.1.1.9
Contig276	valyl-trna synthetase-like	3488	15	0	0.866667	17	P:stomatal complex morphogenesis; F:valine-tRNA ligase activity; P:protein targeting to chloroplast; P:embryo development ending in seed dormancy; P:regulation of translational fidelity; P:mRNA modification; P:iron-sulfur cluster assembly; C:chloroplast stroma; P:valyl-tRNA aminoacylation; P:vegetative to reproductive phase transition of meristem; P:chloroplast organization; F:aminoacyl-tRNA edit…	EC:6.1.1.9
Qs-dev_c30502	valyl-trna synthetase	955	15	3.15791e-76	0.832667	16	P:stomatal complex morphogenesis; F:valine-tRNA ligase activity; P:protein targeting to chloroplast; P:embryo development ending in seed dormancy; P:regulation of translational fidelity; P:mRNA modification; P:iron-sulfur cluster assembly; C:chloroplast stroma; P:valyl-tRNA aminoacylation; P:vegetative to reproductive phase transition of meristem; P:chloroplast organization; F:aminoacyl-tRNA edit…	EC:6.1.1.9
isotig26863	valyl-trna synthetase	539	15	4.79706e-36	0.750667	9	C:cytosol; F:valine-tRNA ligase activity; F:aminoacyl-tRNA editing activity; P:valyl-tRNA aminoacylation; C:mitochondrion; P:regulation of translational fidelity; F:ATP binding; C:chloroplast; P:embryo development ending in seed dormancy	EC:6.1.1.9
Qs-dev_rep_c83945	valyl-trna synthetase	351	15	5.86585e-50	0.89	9	C:cytosol; F:valine-tRNA ligase activity; F:aminoacyl-tRNA editing activity; P:valyl-tRNA aminoacylation; C:mitochondrion; P:regulation of translational fidelity; F:ATP binding; C:chloroplast; P:embryo development ending in seed dormancy	EC:6.1.1.9
Qs-dev_c81877	valyl-trna synthetase	430	15	6.65562e-54	0.779333	9	C:cytosol; F:valine-tRNA ligase activity; F:aminoacyl-tRNA editing activity; P:valyl-tRNA aminoacylation; C:mitochondrion; P:regulation of translational fidelity; F:ATP binding; C:chloroplast; P:embryo development ending in seed dormancy	EC:6.1.1.9
Qs-dev_rep_c86862	valyl-trna synthetase	625	15	1.30291e-84	0.819333	9	C:cytosol; F:valine-tRNA ligase activity; F:aminoacyl-tRNA editing activity; P:valyl-tRNA aminoacylation; C:mitochondrion; P:regulation of translational fidelity; F:ATP binding; C:chloroplast; P:embryo development ending in seed dormancy	EC:6.1.1.9
Qs-dev_rep_c79337	valyl-trna synthetase	698	15	7.6131e-97	0.895333	9	C:cytosol; F:valine-tRNA ligase activity; F:aminoacyl-tRNA editing activity; P:valyl-tRNA aminoacylation; C:mitochondrion; P:regulation of translational fidelity; F:ATP binding; C:chloroplast; P:embryo development ending in seed dormancy	EC:6.1.1.9
Qs-dev_rep_c79817	valyl-trna synthetase	840	15	1.03814e-127	0.846	9	C:cytosol; F:valine-tRNA ligase activity; F:aminoacyl-tRNA editing activity; P:valyl-tRNA aminoacylation; C:mitochondrion; P:regulation of translational fidelity; F:ATP binding; C:chloroplast; P:embryo development ending in seed dormancy	EC:6.1.1.9
isotig04932	valyl-trna synthetase	888	15	4.11457e-132	0.894667	9	C:cytosol; F:valine-tRNA ligase activity; F:aminoacyl-tRNA editing activity; P:valyl-tRNA aminoacylation; C:mitochondrion; P:regulation of translational fidelity; F:ATP binding; C:chloroplast; P:embryo development ending in seed dormancy	EC:6.1.1.9
Contig18440	valyl trna synthetase	1457	15	1.03285e-172	0.820667	9	C:cytosol; F:valine-tRNA ligase activity; F:aminoacyl-tRNA editing activity; P:valyl-tRNA aminoacylation; C:mitochondrion; P:regulation of translational fidelity; F:ATP binding; C:chloroplast; P:embryo development ending in seed dormancy	EC:6.1.1.9
Qs-dev_c38861	valyl trna synthetase	1786	15	0	0.893333	9	C:cytosol; F:valine-tRNA ligase activity; F:aminoacyl-tRNA editing activity; P:valyl-tRNA aminoacylation; C:mitochondrion; P:regulation of translational fidelity; F:ATP binding; C:chloroplast; P:embryo development ending in seed dormancy	EC:6.1.1.9
Qs-dev_c16370	valyl trna synthetase	2886	15	0	0.850667	9	C:cytosol; F:valine-tRNA ligase activity; F:aminoacyl-tRNA editing activity; P:valyl-tRNA aminoacylation; C:mitochondrion; P:regulation of translational fidelity; F:ATP binding; C:chloroplast; P:embryo development ending in seed dormancy	EC:6.1.1.9
isotig07026	valyl trna synthetase	1805	15	0	0.869333	9	C:cytosol; F:valine-tRNA ligase activity; F:aminoacyl-tRNA editing activity; P:valyl-tRNA aminoacylation; C:mitochondrion; P:regulation of translational fidelity; F:ATP binding; C:chloroplast; P:embryo development ending in seed dormancy	EC:6.1.1.9
isotig07025	valyl trna synthetase	3379	15	0	0.86	9	C:cytosol; F:valine-tRNA ligase activity; F:aminoacyl-tRNA editing activity; P:valyl-tRNA aminoacylation; C:mitochondrion; P:regulation of translational fidelity; F:ATP binding; C:chloroplast; P:embryo development ending in seed dormancy	EC:6.1.1.9
Contig17557	valyl trna synthetase	2684	15	0	0.888	9	C:cytosol; F:valine-tRNA ligase activity; F:aminoacyl-tRNA editing activity; P:valyl-tRNA aminoacylation; C:mitochondrion; P:regulation of translational fidelity; F:ATP binding; C:chloroplast; P:embryo development ending in seed dormancy	EC:6.1.1.9
Qs-dev_rep_c73479	valyl-trna synthetase	1671	15	0	0.868667	9	C:cytosol; F:valine-tRNA ligase activity; F:aminoacyl-tRNA editing activity; P:valyl-tRNA aminoacylation; C:mitochondrion; P:regulation of translational fidelity; F:ATP binding; C:chloroplast; P:embryo development ending in seed dormancy	EC:6.1.1.9
Qs-dev_c14739	valyl-trna synthetase	1929	15	0	0.751333	9	C:cytosol; F:valine-tRNA ligase activity; F:aminoacyl-tRNA editing activity; P:valyl-tRNA aminoacylation; C:mitochondrion; P:regulation of translational fidelity; F:ATP binding; C:chloroplast; P:embryo development ending in seed dormancy	EC:6.1.1.9
Qs-dev_c11388	valyl-trna synthetase	1741	15	0	0.898	9	C:cytosol; F:valine-tRNA ligase activity; F:aminoacyl-tRNA editing activity; P:valyl-tRNA aminoacylation; C:mitochondrion; P:regulation of translational fidelity; F:ATP binding; C:chloroplast; P:embryo development ending in seed dormancy	EC:6.1.1.9
Contig22662	valyl-trna synthetase	1756	15	0	0.806	9	C:cytosol; F:valine-tRNA ligase activity; F:aminoacyl-tRNA editing activity; P:valyl-tRNA aminoacylation; C:mitochondrion; P:regulation of translational fidelity; F:ATP binding; C:chloroplast; P:embryo development ending in seed dormancy	EC:6.1.1.9
Contig22661	valyl-trna synthetase	1790	15	0	0.806	9	C:cytosol; F:valine-tRNA ligase activity; F:aminoacyl-tRNA editing activity; P:valyl-tRNA aminoacylation; C:mitochondrion; P:regulation of translational fidelity; F:ATP binding; C:chloroplast; P:embryo development ending in seed dormancy	EC:6.1.1.9
isotig05846	leucyl-trna synthetase	1077	15	1.86219e-80	0.848667	19	P:stomatal complex morphogenesis; F:alanine-tRNA ligase activity; P:embryo development ending in seed dormancy; P:regulation of translational fidelity; P:mRNA modification; P:iron-sulfur cluster assembly; F:nucleic acid binding; F:leucine-tRNA ligase activity; C:chloroplast stroma; P:vegetative to reproductive phase transition of meristem; P:chloroplast organization; F:aminoacyl-tRNA editing acti…	EC:6.1.1.7; EC:6.1.1.4
Qs-dev_c70303	leucyl-trna synthetase	470	15	2.1347e-84	0.935333	19	P:stomatal complex morphogenesis; F:alanine-tRNA ligase activity; P:embryo development ending in seed dormancy; P:regulation of translational fidelity; P:mRNA modification; P:iron-sulfur cluster assembly; F:nucleic acid binding; F:leucine-tRNA ligase activity; C:chloroplast stroma; P:vegetative to reproductive phase transition of meristem; P:chloroplast organization; F:aminoacyl-tRNA editing acti…	EC:6.1.1.7; EC:6.1.1.4
Contig22983	leucyl-trna synthetase	1069	15	7.62488e-114	0.868	19	P:stomatal complex morphogenesis; F:alanine-tRNA ligase activity; P:embryo development ending in seed dormancy; P:regulation of translational fidelity; P:mRNA modification; P:iron-sulfur cluster assembly; F:nucleic acid binding; F:leucine-tRNA ligase activity; C:chloroplast stroma; P:vegetative to reproductive phase transition of meristem; P:chloroplast organization; F:aminoacyl-tRNA editing acti…	EC:6.1.1.7; EC:6.1.1.4
Qs-dev_rep_c89625	alanyl-trna synthetase	282	15	2.74004e-19	0.94	16	P:N-terminal protein myristoylation; P:gluconeogenesis; F:alanine-tRNA ligase activity; P:mRNA export from nucleus; P:protein maturation; P:response to salt stress; C:chloroplast; C:cytosol; F:nucleic acid binding; P:glycolysis; P:maintenance of meristem identity; P:response to cadmium ion; P:alanyl-tRNA aminoacylation; P:regulation of flower development; F:ATP binding; C:mitochondrion	EC:6.1.1.7
Qs-dev_rep_c81072	alanyl-trna synthetase	513	15	3.44365e-34	0.811333	16	P:N-terminal protein myristoylation; P:gluconeogenesis; F:alanine-tRNA ligase activity; P:mRNA export from nucleus; P:protein maturation; P:response to salt stress; C:chloroplast; C:cytosol; F:nucleic acid binding; P:glycolysis; P:maintenance of meristem identity; P:response to cadmium ion; P:alanyl-tRNA aminoacylation; P:regulation of flower development; F:ATP binding; C:mitochondrion	EC:6.1.1.7
Qs-dev_c27341	alanyl-trna synthetase	706	15	2.89536e-39	0.964	16	P:N-terminal protein myristoylation; P:gluconeogenesis; F:alanine-tRNA ligase activity; P:mRNA export from nucleus; P:protein maturation; P:response to salt stress; C:chloroplast; C:cytosol; F:nucleic acid binding; P:glycolysis; P:maintenance of meristem identity; P:response to cadmium ion; P:alanyl-tRNA aminoacylation; P:regulation of flower development; F:ATP binding; C:mitochondrion	EC:6.1.1.7
Qs-dev_rep_c85967	alanyl-trna synthetase	845	15	1.1356e-97	0.884667	16	P:N-terminal protein myristoylation; P:gluconeogenesis; F:alanine-tRNA ligase activity; P:mRNA export from nucleus; P:protein maturation; P:response to salt stress; C:chloroplast; C:cytosol; F:nucleic acid binding; P:glycolysis; P:maintenance of meristem identity; P:response to cadmium ion; P:alanyl-tRNA aminoacylation; P:regulation of flower development; F:ATP binding; C:mitochondrion	EC:6.1.1.7
Qs-dev_c6580	alanyl-trna synthetase	1053	15	1.69696e-150	0.918	16	P:N-terminal protein myristoylation; P:gluconeogenesis; F:alanine-tRNA ligase activity; P:mRNA export from nucleus; P:protein maturation; P:response to salt stress; C:chloroplast; C:cytosol; F:nucleic acid binding; P:glycolysis; P:maintenance of meristem identity; P:response to cadmium ion; P:alanyl-tRNA aminoacylation; P:regulation of flower development; F:ATP binding; C:mitochondrion	EC:6.1.1.7
Qs-dev_c7165	alanyl-trna synthetase	4044	15	0	0.878	16	P:N-terminal protein myristoylation; P:gluconeogenesis; F:alanine-tRNA ligase activity; P:mRNA export from nucleus; P:protein maturation; P:response to salt stress; C:chloroplast; C:cytosol; F:nucleic acid binding; P:glycolysis; P:maintenance of meristem identity; P:response to cadmium ion; P:alanyl-tRNA aminoacylation; P:regulation of flower development; F:ATP binding; C:mitochondrion	EC:6.1.1.7
Contig19784	alanyl-trna synthetase	3226	15	0	0.900667	16	P:N-terminal protein myristoylation; P:gluconeogenesis; F:alanine-tRNA ligase activity; P:mRNA export from nucleus; P:protein maturation; P:response to salt stress; C:chloroplast; C:cytosol; F:nucleic acid binding; P:glycolysis; P:maintenance of meristem identity; P:response to cadmium ion; P:alanyl-tRNA aminoacylation; P:regulation of flower development; F:ATP binding; C:mitochondrion	EC:6.1.1.7
Contig11981	alanyl-trna synthetase	3288	15	0	0.886	16	P:N-terminal protein myristoylation; P:gluconeogenesis; F:alanine-tRNA ligase activity; P:mRNA export from nucleus; P:protein maturation; P:response to salt stress; C:chloroplast; C:cytosol; F:nucleic acid binding; P:glycolysis; P:maintenance of meristem identity; P:response to cadmium ion; P:alanyl-tRNA aminoacylation; P:regulation of flower development; F:ATP binding; C:mitochondrion	EC:6.1.1.7
Contig10918	alanyl-trna synthetase	578	15	2.73794e-58	0.774667	9	C:mitochondrion; F:alanine-tRNA ligase activity; P:alanyl-tRNA aminoacylation; F:metal ion binding; F:ATP binding; C:chloroplast stroma; F:tRNA binding; C:membrane; P:embryo development ending in seed dormancy	EC:6.1.1.7
Contig24916	alanyl-trna synthetase	978	15	4.51368e-171	0.9	9	C:mitochondrion; F:alanine-tRNA ligase activity; P:alanyl-tRNA aminoacylation; F:metal ion binding; F:ATP binding; C:chloroplast stroma; F:tRNA binding; C:membrane; P:embryo development ending in seed dormancy	EC:6.1.1.7
Contig2394	alanyl-trna synthetase	2148	15	0	0.818667	9	C:mitochondrion; F:alanine-tRNA ligase activity; P:alanyl-tRNA aminoacylation; F:metal ion binding; F:ATP binding; C:chloroplast stroma; F:tRNA binding; C:membrane; P:embryo development ending in seed dormancy	EC:6.1.1.7
Contig3399	nucleotide binding protein	1109	15	4.7082e-106	0.794	6	C:intracellular membrane-bounded organelle; F:nucleic acid binding; F:alanine-tRNA ligase activity; P:alanyl-tRNA aminoacylation; F:ATP binding; C:cytoplasmic part	EC:6.1.1.7
Contig11842	lysyl-trna synthetase	2136	15	0	0.832	14	F:nucleic acid binding; C:mitochondrion; P:iron-sulfur cluster assembly; F:lysine-tRNA ligase activity; P:rRNA processing; P:thylakoid membrane organization; P:vegetative to reproductive phase transition of meristem; P:chloroplast organization; P:ovule development; F:ATP binding; F:magnesium ion binding; P:lysyl-tRNA aminoacylation; C:chloroplast; P:embryo development ending in seed dormancy	EC:6.1.1.6
Qs-dev_rep_c85730	lysyl-trna synthetase	561	15	2.51329e-85	0.91	10	C:cytosol; F:nucleic acid binding; F:lysine-tRNA ligase activity; C:plasmodesma; P:nucleotide biosynthetic process; P:photomorphogenesis; P:cullin deneddylation; F:ATP binding; P:G2 phase of mitotic cell cycle; P:lysyl-tRNA aminoacylation	EC:6.1.1.6
Qs-dev_c71591	lysyl-trna synthetase	799	15	1.24105e-114	0.831333	10	C:cytosol; F:nucleic acid binding; F:lysine-tRNA ligase activity; C:plasmodesma; P:nucleotide biosynthetic process; P:photomorphogenesis; P:cullin deneddylation; F:ATP binding; P:G2 phase of mitotic cell cycle; P:lysyl-tRNA aminoacylation	EC:6.1.1.6
Contig21592	lysyl-trna synthetase	1200	15	5.08419e-125	0.794	10	C:cytosol; F:nucleic acid binding; F:lysine-tRNA ligase activity; C:plasmodesma; P:nucleotide biosynthetic process; P:photomorphogenesis; P:cullin deneddylation; F:ATP binding; P:G2 phase of mitotic cell cycle; P:lysyl-tRNA aminoacylation	EC:6.1.1.6
Qs-dev_c15241	lysyl-trna synthetase	1856	15	0	0.902	10	C:cytosol; F:nucleic acid binding; F:lysine-tRNA ligase activity; C:plasmodesma; P:nucleotide biosynthetic process; P:photomorphogenesis; P:cullin deneddylation; F:ATP binding; P:G2 phase of mitotic cell cycle; P:lysyl-tRNA aminoacylation	EC:6.1.1.6
Contig21591	lysyl-trna synthetase	2186	15	0	0.878	10	C:cytosol; F:nucleic acid binding; F:lysine-tRNA ligase activity; C:plasmodesma; P:nucleotide biosynthetic process; P:photomorphogenesis; P:cullin deneddylation; F:ATP binding; P:G2 phase of mitotic cell cycle; P:lysyl-tRNA aminoacylation	EC:6.1.1.6
Contig19961	lysyl-trna synthetase	1723	15	0	0.846	10	C:cytosol; F:nucleic acid binding; F:lysine-tRNA ligase activity; C:plasmodesma; P:nucleotide biosynthetic process; P:photomorphogenesis; P:cullin deneddylation; F:ATP binding; P:G2 phase of mitotic cell cycle; P:lysyl-tRNA aminoacylation	EC:6.1.1.6
Contig17255	lysyl-trna synthetase	1727	15	0	0.856	10	C:cytosol; F:nucleic acid binding; F:lysine-tRNA ligase activity; C:plasmodesma; P:nucleotide biosynthetic process; P:photomorphogenesis; P:cullin deneddylation; F:ATP binding; P:G2 phase of mitotic cell cycle; P:lysyl-tRNA aminoacylation	EC:6.1.1.6
Qs-dev_rep_c88596	lysyl-trna synthetase	800	15	4.5928e-91	0.661333	9	C:cytosol; F:lysine-tRNA ligase activity; C:plasmodesma; P:nucleotide biosynthetic process; P:photomorphogenesis; P:cullin deneddylation; F:ATP binding; P:G2 phase of mitotic cell cycle; P:lysyl-tRNA aminoacylation	EC:6.1.1.6
Qs-dev_rep_c74706	lysyl-trna synthetase	1707	15	0	0.84	5	F:nucleic acid binding; F:lysine-tRNA ligase activity; F:ATP binding; P:lysyl-tRNA aminoacylation; C:cytoplasm	EC:6.1.1.6
Contig19254	isoleucyl-trna synthetase	475	15	1.59473e-23	0.799333	12	F:isoleucine-tRNA ligase activity; P:carotenoid biosynthetic process; P:embryo development ending in seed dormancy; P:regulation of translational fidelity; P:iron-sulfur cluster assembly; C:chloroplast stroma; P:isoleucyl-tRNA aminoacylation; P:vegetative to reproductive phase transition of meristem; F:aminoacyl-tRNA editing activity; F:ATP binding; P:ovule development; P:thylakoid membrane organ…	EC:6.1.1.5
Qs-dev_c17722	isoleucyl-trna synthetase	450	15	1.59412e-39	0.854	12	C:cytosol; F:isoleucine-tRNA ligase activity; F:aminoacyl-tRNA editing activity; P:proteasomal protein catabolic process; P:isoleucyl-tRNA aminoacylation; P:response to salt stress; P:cytoskeleton organization; P:regulation of translational fidelity; F:ATP binding; P:glycolysis; P:gluconeogenesis; P:response to cadmium ion	EC:6.1.1.5
Qs-dev_rep_c94531	isoleucyl-trna synthetase	668	15	2.15139e-54	0.874667	12	C:cytosol; F:isoleucine-tRNA ligase activity; F:aminoacyl-tRNA editing activity; P:proteasomal protein catabolic process; P:isoleucyl-tRNA aminoacylation; P:response to salt stress; P:cytoskeleton organization; P:regulation of translational fidelity; F:ATP binding; P:glycolysis; P:gluconeogenesis; P:response to cadmium ion	EC:6.1.1.5
Contig27438	isoleucyl-trna synthetase	562	15	6.78576e-62	0.877333	12	F:isoleucine-tRNA ligase activity; P:carotenoid biosynthetic process; P:embryo development ending in seed dormancy; P:regulation of translational fidelity; P:iron-sulfur cluster assembly; C:chloroplast stroma; P:isoleucyl-tRNA aminoacylation; P:vegetative to reproductive phase transition of meristem; F:aminoacyl-tRNA editing activity; F:ATP binding; P:ovule development; P:thylakoid membrane organ…	EC:6.1.1.5
Qs-dev_c41589	isoleucyl-trna synthetase	636	15	1.23256e-69	0.816667	12	F:isoleucine-tRNA ligase activity; P:carotenoid biosynthetic process; P:embryo development ending in seed dormancy; P:regulation of translational fidelity; P:iron-sulfur cluster assembly; C:chloroplast stroma; P:isoleucyl-tRNA aminoacylation; P:vegetative to reproductive phase transition of meristem; F:aminoacyl-tRNA editing activity; F:ATP binding; P:ovule development; P:thylakoid membrane organ…	EC:6.1.1.5
Contig24659	isoleucyl-trna synthetase	864	15	6.29228e-91	0.874	12	F:isoleucine-tRNA ligase activity; P:carotenoid biosynthetic process; P:embryo development ending in seed dormancy; P:regulation of translational fidelity; P:iron-sulfur cluster assembly; C:chloroplast stroma; P:isoleucyl-tRNA aminoacylation; P:vegetative to reproductive phase transition of meristem; F:aminoacyl-tRNA editing activity; F:ATP binding; P:ovule development; P:thylakoid membrane organ…	EC:6.1.1.5
Qs-dev_rep_c93526	isoleucyl-trna synthetase	852	15	2.36363e-117	0.821333	12	C:cytosol; F:isoleucine-tRNA ligase activity; F:aminoacyl-tRNA editing activity; P:proteasomal protein catabolic process; P:isoleucyl-tRNA aminoacylation; P:response to salt stress; P:cytoskeleton organization; P:regulation of translational fidelity; F:ATP binding; P:glycolysis; P:gluconeogenesis; P:response to cadmium ion	EC:6.1.1.5
Contig24660	isoleucyl-trna synthetase	724	15	1.62359e-117	0.886667	12	F:isoleucine-tRNA ligase activity; P:carotenoid biosynthetic process; P:embryo development ending in seed dormancy; P:regulation of translational fidelity; P:iron-sulfur cluster assembly; C:chloroplast stroma; P:isoleucyl-tRNA aminoacylation; P:vegetative to reproductive phase transition of meristem; F:aminoacyl-tRNA editing activity; F:ATP binding; P:ovule development; P:thylakoid membrane organ…	EC:6.1.1.5
Contig23335	isoleucyl-trna cytoplasmic-like	3658	15	0	0.867333	12	C:cytosol; F:isoleucine-tRNA ligase activity; F:aminoacyl-tRNA editing activity; P:proteasomal protein catabolic process; P:isoleucyl-tRNA aminoacylation; P:response to salt stress; P:cytoskeleton organization; P:regulation of translational fidelity; F:ATP binding; P:glycolysis; P:gluconeogenesis; P:response to cadmium ion	EC:6.1.1.5
Contig23334	isoleucyl-trna cytoplasmic-like	3740	15	0	0.884	12	C:cytosol; F:isoleucine-tRNA ligase activity; F:aminoacyl-tRNA editing activity; P:proteasomal protein catabolic process; P:isoleucyl-tRNA aminoacylation; P:response to salt stress; P:cytoskeleton organization; P:regulation of translational fidelity; F:ATP binding; P:glycolysis; P:gluconeogenesis; P:response to cadmium ion	EC:6.1.1.5
Qs-dev_c9005	isoleucyl-trna synthetase	3430	15	0	0.874	12	C:cytosol; F:isoleucine-tRNA ligase activity; F:aminoacyl-tRNA editing activity; P:proteasomal protein catabolic process; P:isoleucyl-tRNA aminoacylation; P:response to salt stress; P:cytoskeleton organization; P:regulation of translational fidelity; F:ATP binding; P:glycolysis; P:gluconeogenesis; P:response to cadmium ion	EC:6.1.1.5
Contig3721	isoleucyl-trna synthetase	1727	15	0	0.8	12	F:isoleucine-tRNA ligase activity; P:carotenoid biosynthetic process; P:embryo development ending in seed dormancy; P:regulation of translational fidelity; P:iron-sulfur cluster assembly; C:chloroplast stroma; P:isoleucyl-tRNA aminoacylation; P:vegetative to reproductive phase transition of meristem; F:aminoacyl-tRNA editing activity; F:ATP binding; P:ovule development; P:thylakoid membrane organ…	EC:6.1.1.5
Contig10175	isoleucyl-trna synthetase	2112	15	0	0.835333	12	C:cytosol; F:isoleucine-tRNA ligase activity; F:aminoacyl-tRNA editing activity; P:proteasomal protein catabolic process; P:isoleucyl-tRNA aminoacylation; P:response to salt stress; P:cytoskeleton organization; P:regulation of translational fidelity; F:ATP binding; P:glycolysis; P:gluconeogenesis; P:response to cadmium ion	EC:6.1.1.5
Qs-dev_c9085	early-responsive to dehydration 4	3205	15	0	0.866667	11	F:isoleucine-tRNA ligase activity; F:aminoacyl-tRNA editing activity; P:isoleucyl-tRNA aminoacylation; C:plasmodesma; P:regulation of translational fidelity; C:chloroplast envelope; C:vacuolar membrane; F:ATP binding; C:extracellular region; P:response to cadmium ion; C:plasma membrane	EC:6.1.1.5
Contig10925	leucyl-trna synthetase	1249	15	0	0.797333	16	P:stomatal complex morphogenesis; P:embryo development ending in seed dormancy; P:regulation of translational fidelity; P:mRNA modification; P:iron-sulfur cluster assembly; F:leucine-tRNA ligase activity; C:chloroplast stroma; P:vegetative to reproductive phase transition of meristem; P:chloroplast organization; F:aminoacyl-tRNA editing activity; P:leucyl-tRNA aminoacylation; F:ATP binding; P:rRN…	EC:6.1.1.4
Qs-dev_c98858	leucyl-trna cytoplasmic-like	673	15	1.11102e-76	0.929333	9	C:cytosol; F:aminoacyl-tRNA editing activity; P:spermidine biosynthetic process; C:plasmodesma; F:leucine-tRNA ligase activity; P:regulation of translational fidelity; F:ATP binding; P:leucyl-tRNA aminoacylation; C:chloroplast	EC:6.1.1.4
Contig2216	leucyl-trna cytoplasmic-like	3797	15	0	0.868	9	C:cytosol; F:aminoacyl-tRNA editing activity; P:spermidine biosynthetic process; C:plasmodesma; F:leucine-tRNA ligase activity; P:regulation of translational fidelity; F:ATP binding; P:leucyl-tRNA aminoacylation; C:chloroplast	EC:6.1.1.4
Qs-dev_c29177	embryo defective 2369 partial	812	15	1.61402e-29	0.83	7	F:aminoacyl-tRNA editing activity; C:mitochondrion; F:leucine-tRNA ligase activity; P:regulation of translational fidelity; F:ATP binding; P:leucyl-tRNA aminoacylation; C:chloroplast	EC:6.1.1.4
Qs-dev_c71387	leucyl-trna cytoplasmic-like	279	15	1.28732e-41	0.772667	7	P:wound healing; C:microtubule associated complex; P:neurogenesis; F:leucine-tRNA ligase activity; F:nucleotide binding; P:tRNA aminoacylation for protein translation; F:hydrolase activity	EC:6.1.1.4
Qs-dev_rep_c76838	leucyl-trna cytoplasmic-like	1223	15	1.91661e-143	0.854	6	F:aminoacyl-tRNA editing activity; F:leucine-tRNA ligase activity; P:regulation of translational fidelity; F:ATP binding; P:leucyl-tRNA aminoacylation; C:chloroplast	EC:6.1.1.4
Contig925	threonyl-trna synthetase	2328	15	0	0.895333	9	C:mitochondrion; P:threonyl-tRNA aminoacylation; P:carbohydrate metabolic process; F:threonine-tRNA ligase activity; F:ATP binding; C:chloroplast stroma; F:polygalacturonase activity; C:extracellular region; P:embryo development ending in seed dormancy	EC:6.1.1.3; EC:3.2.1.15
Qs-dev_c9645	threonyl-trna synthetase	2820	15	0	0.888667	12	C:cytosol; C:cell wall; P:proteasomal protein catabolic process; C:mitochondrion; P:cytoskeleton organization; P:threonyl-tRNA aminoacylation; F:threonine-tRNA ligase activity; F:ATP binding; P:gluconeogenesis; C:chloroplast; C:Golgi apparatus; C:plasma membrane	EC:6.1.1.3
Contig25383	threonyl-trna synthetase	2697	15	0	0.884667	12	C:cytosol; C:cell wall; P:proteasomal protein catabolic process; C:mitochondrion; P:cytoskeleton organization; P:threonyl-tRNA aminoacylation; F:threonine-tRNA ligase activity; F:ATP binding; P:gluconeogenesis; C:chloroplast; C:Golgi apparatus; C:plasma membrane	EC:6.1.1.3
Contig20024	threonyl-trna synthetase	1921	15	0	0.839333	12	C:cytosol; C:cell wall; P:proteasomal protein catabolic process; C:mitochondrion; P:cytoskeleton organization; P:threonyl-tRNA aminoacylation; F:threonine-tRNA ligase activity; F:ATP binding; P:gluconeogenesis; C:chloroplast; C:Golgi apparatus; C:plasma membrane	EC:6.1.1.3
Qs-dev_rep_c99520	threonyl-trna synthetase	666	15	8.53342e-96	0.803333	7	C:cell wall; C:mitochondrion; P:threonyl-tRNA aminoacylation; F:threonine-tRNA ligase activity; F:ATP binding; C:chloroplast; C:plasma membrane	EC:6.1.1.3
Qs-dev_rep_c98201	threonyl-trna synthetase	1191	15	1.3737e-122	0.894667	7	C:cell wall; C:mitochondrion; P:threonyl-tRNA aminoacylation; F:threonine-tRNA ligase activity; F:ATP binding; C:chloroplast; C:plasma membrane	EC:6.1.1.3
Contig19487	threonyl-trna synthetase	1690	15	0	0.873333	7	C:cell wall; C:mitochondrion; P:threonyl-tRNA aminoacylation; F:threonine-tRNA ligase activity; F:ATP binding; C:chloroplast; C:plasma membrane	EC:6.1.1.3
Qs-dev_c56025	threonyl-trna synthetase	449	15	2.38138e-51	0.774667	5	F:metal ion binding; P:threonyl-tRNA aminoacylation; F:threonine-tRNA ligase activity; F:ATP binding; C:cytoplasm	EC:6.1.1.3
Qs-dev_c49347	threonyl-trna cytoplasmic-like	474	15	2.59789e-82	0.923333	4	C:cytoplasm; F:threonine-tRNA ligase activity; F:ATP binding; P:threonyl-tRNA aminoacylation	EC:6.1.1.3
Qs-dev_rep_c79930	asparaginyl-trna cytoplasmic 1-like	503	15	1.70819e-33	0.811333	10	C:cytosol; P:protein phosphorylation; F:asparagine-tRNA ligase activity; P:asparaginyl-tRNA aminoacylation; F:nucleic acid binding; F:protein kinase activity; C:mitochondrion; F:ATP binding; C:chloroplast; P:response to cadmium ion	EC:6.1.1.22
isotig08010	asparaginyl-trna synthetase	1237	15	2.07699e-161	0.918667	9	C:cytosol; F:asparagine-tRNA ligase activity; P:asparaginyl-tRNA aminoacylation; F:nucleic acid binding; C:mitochondrion; F:ATP binding; C:chloroplast; P:response to cadmium ion; P:embryo development ending in seed dormancy	EC:6.1.1.22
Contig23769	asparaginyl-trna cytoplasmic 1-like	2019	15	0	0.879333	9	C:cytosol; F:asparagine-tRNA ligase activity; P:asparaginyl-tRNA aminoacylation; F:nucleic acid binding; C:mitochondrion; F:ATP binding; C:chloroplast; P:response to cadmium ion; P:embryo development ending in seed dormancy	EC:6.1.1.22
Contig19293	asparaginyl-trna chloroplastic mitochondrial-like	647	15	2.06898e-11	0.96	7	F:asparagine-tRNA ligase activity; P:asparaginyl-tRNA aminoacylation; F:nucleic acid binding; C:mitochondrion; P:ovule development; F:ATP binding; C:chloroplast	EC:6.1.1.22
Contig14080	asparaginyl-trna chloroplastic mitochondrial-like	1073	15	8.35406e-12	0.96	7	F:asparagine-tRNA ligase activity; P:asparaginyl-tRNA aminoacylation; F:nucleic acid binding; C:mitochondrion; P:ovule development; F:ATP binding; C:chloroplast	EC:6.1.1.22
Contig8541	asparaginyl-trna chloroplastic mitochondrial-like	1211	15	5.89783e-12	0.96	7	F:asparagine-tRNA ligase activity; P:asparaginyl-tRNA aminoacylation; F:nucleic acid binding; C:mitochondrion; P:ovule development; F:ATP binding; C:chloroplast	EC:6.1.1.22
Contig1833	asparaginyl-trna synthetase	1872	15	0	0.806	7	F:asparagine-tRNA ligase activity; P:asparaginyl-tRNA aminoacylation; F:nucleic acid binding; C:mitochondrion; P:ovule development; F:ATP binding; C:chloroplast stroma	EC:6.1.1.22
Contig27362	asparaginyl-trna synthetase	499	15	3.8597e-62	0.777333	6	F:asparagine-tRNA ligase activity; P:asparaginyl-tRNA aminoacylation; F:nucleic acid binding; C:mitochondrion; F:ATP binding; C:chloroplast	EC:6.1.1.22
Qs-dev_c34915	asparaginyl-trna synthetase	1014	15	1.94244e-108	0.747333	6	F:asparagine-tRNA ligase activity; P:asparaginyl-tRNA aminoacylation; F:nucleic acid binding; C:mitochondrion; F:ATP binding; C:chloroplast	EC:6.1.1.22
Qs-dev_c55528	aspartyl-trna synthetase	415	15	5.18989e-67	0.904	5	F:asparagine-tRNA ligase activity; P:asparaginyl-tRNA aminoacylation; F:nucleic acid binding; F:ATP binding; C:cytoplasm	EC:6.1.1.22
Qs-dev_c10745	histidyl-trna synthetase 1	756	15	8.50761e-19	0.858667	15	P:cellular response to phosphate starvation; F:histidine-tRNA ligase activity; P:histidyl-tRNA aminoacylation; F:RNA-directed DNA polymerase activity; P:regulation of transcription, DNA-dependent; C:chloroplast; P:primary root development; F:DNA binding; P:RNA-dependent DNA replication; F:RNA binding; F:sequence-specific DNA binding transcription factor activity; P:transition metal ion transport;…	EC:6.1.1.21; EC:2.7.7.49
Contig13015	histidyl-trna synthetase 1	682	15	6.84211e-19	0.858667	15	P:cellular response to phosphate starvation; F:histidine-tRNA ligase activity; P:histidyl-tRNA aminoacylation; F:RNA-directed DNA polymerase activity; P:regulation of transcription, DNA-dependent; C:chloroplast; P:primary root development; F:DNA binding; P:RNA-dependent DNA replication; F:RNA binding; F:sequence-specific DNA binding transcription factor activity; P:transition metal ion transport;…	EC:6.1.1.21; EC:2.7.7.49
Qs-dev_c30768	histidyl-trna synthetase	411	15	8.43692e-17	0.949333	12	P:primary root development; C:mitochondrion; P:regulation of transcription, DNA-dependent; P:histidyl-tRNA aminoacylation; P:transition metal ion transport; F:DNA binding; F:ATP binding; F:sequence-specific DNA binding transcription factor activity; F:histidine-tRNA ligase activity; C:chloroplast; P:cellular response to phosphate starvation; C:nucleus	EC:6.1.1.21
Contig23697	histidyl-trna synthetase 1	1774	15	0	0.846	12	P:primary root development; C:mitochondrion; P:regulation of transcription, DNA-dependent; P:histidyl-tRNA aminoacylation; P:transition metal ion transport; F:DNA binding; F:ATP binding; F:sequence-specific DNA binding transcription factor activity; F:histidine-tRNA ligase activity; C:chloroplast; P:cellular response to phosphate starvation; C:nucleus	EC:6.1.1.21
Contig1167	histidyl-trna synthetase 1	1719	15	0	0.855333	12	P:primary root development; C:mitochondrion; P:regulation of transcription, DNA-dependent; P:histidyl-tRNA aminoacylation; P:transition metal ion transport; F:DNA binding; F:ATP binding; F:sequence-specific DNA binding transcription factor activity; F:histidine-tRNA ligase activity; C:chloroplast; P:cellular response to phosphate starvation; C:nucleus	EC:6.1.1.21
Contig9954	histidyl-trna synthetase	1516	15	0	0.802	6	C:cytosol; P:histidyl-tRNA aminoacylation; C:plastid; P:ovule development; F:ATP binding; F:histidine-tRNA ligase activity	EC:6.1.1.21
Contig5884	histidyl-trna synthetase-like	3235	15	0	0.733333	6	C:cytosol; P:histidyl-tRNA aminoacylation; C:plastid; P:ovule development; F:ATP binding; F:histidine-tRNA ligase activity	EC:6.1.1.21
Qs-dev_c57009	histidyl-trna cytoplasmic	685	15	2.54454e-74	0.853333	4	C:cytoplasm; P:histidyl-tRNA aminoacylation; F:ATP binding; F:histidine-tRNA ligase activity	EC:6.1.1.21
Contig23734	phenylalanyl-trna synthetase beta chain	1178	15	1.61666e-67	0.900667	13	C:cytosol; P:oxidation-reduction process; C:phenylalanine-tRNA ligase complex; P:phenylalanyl-tRNA aminoacylation; F:oxidoreductase activity, acting on paired donors, with incorporation or reduction of molecular oxygen; F:electron carrier activity; F:monooxygenase activity; F:ATP binding; F:phenylalanine-tRNA ligase activity; F:magnesium ion binding; F:heme binding; F:tRNA binding; F:iron ion bin…	EC:6.1.1.20
Qs-dev_rep_c98458	phenylalanyl-trna synthetase beta chain	988	15	1.35511e-88	0.877333	13	C:cytosol; P:oxidation-reduction process; C:mitochondrion; C:phenylalanine-tRNA ligase complex; P:phenylalanyl-tRNA aminoacylation; F:oxidoreductase activity, acting on paired donors, with incorporation or reduction of molecular oxygen; F:electron carrier activity; F:monooxygenase activity; F:ATP binding; F:phenylalanine-tRNA ligase activity; F:magnesium ion binding; F:heme binding; F:tRNA binding	EC:6.1.1.20
Contig5219	phenylalanyl-trna synthetase beta chain	2158	15	0	0.824	13	C:cytosol; P:oxidation-reduction process; C:phenylalanine-tRNA ligase complex; P:phenylalanyl-tRNA aminoacylation; F:oxidoreductase activity, acting on paired donors, with incorporation or reduction of molecular oxygen; F:electron carrier activity; F:monooxygenase activity; F:ATP binding; F:phenylalanine-tRNA ligase activity; F:magnesium ion binding; F:heme binding; F:tRNA binding; F:iron ion bin…	EC:6.1.1.20
Qs-dev_rep_c93732	phenylalanyl-trna synthetase beta chain	446	15	1.36458e-18	0.925333	12	C:cytosol; P:oxidation-reduction process; C:phenylalanine-tRNA ligase complex; P:phenylalanyl-tRNA aminoacylation; F:oxidoreductase activity, acting on paired donors, with incorporation or reduction of molecular oxygen; F:electron carrier activity; F:monooxygenase activity; F:ATP binding; F:phenylalanine-tRNA ligase activity; F:magnesium ion binding; F:heme binding; F:tRNA binding	EC:6.1.1.20
Qs-dev_c47120	phenylalanyl-trna synthetase beta chain	876	15	1.12055e-34	0.873333	12	P:oxidation-reduction process; P:phenylalanyl-tRNA aminoacylation; F:oxidoreductase activity, acting on paired donors, with incorporation or reduction of molecular oxygen; F:electron carrier activity; F:monooxygenase activity; F:ATP binding; F:phenylalanine-tRNA ligase activity; F:magnesium ion binding; F:heme binding; F:tRNA binding; C:cytoplasm; F:iron ion binding	EC:6.1.1.20
Qs-dev_rep_c96498	phenylalanyl-trna synthetase beta chain	645	15	1.84974e-52	0.891333	12	C:cytosol; P:oxidation-reduction process; C:phenylalanine-tRNA ligase complex; P:phenylalanyl-tRNA aminoacylation; F:oxidoreductase activity, acting on paired donors, with incorporation or reduction of molecular oxygen; F:electron carrier activity; F:monooxygenase activity; F:ATP binding; F:phenylalanine-tRNA ligase activity; F:magnesium ion binding; F:heme binding; F:tRNA binding	EC:6.1.1.20
Qs-dev_rep_c87781	phenylalanyl-trna synthetase beta chain	689	15	2.42393e-53	0.756667	12	C:cytosol; F:RNA binding; P:oxidation-reduction process; C:phenylalanine-tRNA ligase complex; P:phenylalanyl-tRNA aminoacylation; F:oxidoreductase activity, acting on paired donors, with incorporation or reduction of molecular oxygen; F:electron carrier activity; F:monooxygenase activity; F:ATP binding; F:phenylalanine-tRNA ligase activity; F:magnesium ion binding; F:heme binding	EC:6.1.1.20
Qs-dev_c30455	phenylalanyl-trna chloroplastic mitochondrial-like	1202	15	2.87153e-152	0.926667	9	C:mitochondrion; P:phenylalanyl-tRNA aminoacylation; P:tRNA processing; F:ATP binding; F:phenylalanine-tRNA ligase activity; F:magnesium ion binding; F:tRNA binding; C:chloroplast; C:membrane	EC:6.1.1.20
Contig6818	phenylalanyl-trna chloroplastic mitochondrial-like	1687	15	0	0.927333	9	C:mitochondrion; P:phenylalanyl-tRNA aminoacylation; P:tRNA processing; F:ATP binding; F:phenylalanine-tRNA ligase activity; F:magnesium ion binding; F:tRNA binding; C:chloroplast; C:membrane	EC:6.1.1.20
Qs-dev_c64365	phenylalanyl-trna mitochondrial	299	15	7.67704e-34	0.792	7	P:phenylalanyl-tRNA aminoacylation; P:tRNA processing; F:ATP binding; F:phenylalanine-tRNA ligase activity; F:magnesium ion binding; F:tRNA binding; C:cytoplasm	EC:6.1.1.20
Qs-dev_rep_c84948	phenylalanyl-trna synthetase alpha chain	909	15	1.33214e-102	0.865333	6	C:cytosol; P:nucleotide biosynthetic process; P:phenylalanyl-tRNA aminoacylation; F:ATP binding; F:phenylalanine-tRNA ligase activity; F:tRNA binding	EC:6.1.1.20
Qs-dev_rep_c75844	phenylalanyl-trna synthetase alpha chain	1331	15	1.95886e-136	0.811333	6	C:cytosol; P:nucleotide biosynthetic process; P:phenylalanyl-tRNA aminoacylation; F:ATP binding; F:phenylalanine-tRNA ligase activity; F:tRNA binding	EC:6.1.1.20
Contig9626	phenylalanyl-trna synthetase alpha chain	1822	15	0	0.840667	6	C:cytosol; P:nucleotide biosynthetic process; P:phenylalanyl-tRNA aminoacylation; F:ATP binding; F:phenylalanine-tRNA ligase activity; F:tRNA binding	EC:6.1.1.20
Qs-dev_c11213	tryptophanyl-trna synthetase	589	15	1.30867e-58	0.928667	11	C:mitochondrion; P:iron-sulfur cluster assembly; F:tryptophan-tRNA ligase activity; P:thylakoid membrane organization; P:vegetative to reproductive phase transition of meristem; P:chloroplast organization; P:tryptophanyl-tRNA aminoacylation; P:ovule development; F:ATP binding; C:chloroplast stroma; P:embryo development ending in seed dormancy	EC:6.1.1.2
Contig27135	tryptophanyl-trna synthetase	630	15	2.53002e-83	0.928	11	C:mitochondrion; P:iron-sulfur cluster assembly; F:tryptophan-tRNA ligase activity; P:thylakoid membrane organization; P:vegetative to reproductive phase transition of meristem; P:chloroplast organization; P:tryptophanyl-tRNA aminoacylation; P:ovule development; F:ATP binding; C:chloroplast stroma; P:embryo development ending in seed dormancy	EC:6.1.1.2
Qs-dev_c35155	tryptophanyl-trna synthetase	583	15	1.87135e-66	0.880667	6	C:mitochondrion; F:tryptophan-tRNA ligase activity; P:tryptophanyl-tRNA aminoacylation; P:ovule development; F:ATP binding; C:chloroplast	EC:6.1.1.2
Contig20734	tryptophanyl-trna synthetase	691	15	3.55539e-71	0.937333	5	C:cytosol; F:tryptophan-tRNA ligase activity; P:nucleotide biosynthetic process; P:tryptophanyl-tRNA aminoacylation; F:ATP binding	EC:6.1.1.2
Contig20013	tryptophanyl-trna synthetase	1133	15	1.65999e-138	0.858667	5	C:cytosol; F:tryptophan-tRNA ligase activity; P:nucleotide biosynthetic process; P:tryptophanyl-tRNA aminoacylation; F:ATP binding	EC:6.1.1.2
Contig16416	tryptophanyl-trna synthetase	1583	15	0	0.874	5	C:cytosol; F:tryptophan-tRNA ligase activity; P:nucleotide biosynthetic process; P:tryptophanyl-tRNA aminoacylation; F:ATP binding	EC:6.1.1.2
Contig10073	tryptophanyl-trna synthetase	1625	15	0	0.87	5	C:cytosol; F:tryptophan-tRNA ligase activity; P:nucleotide biosynthetic process; P:tryptophanyl-tRNA aminoacylation; F:ATP binding	EC:6.1.1.2
Qs-dev_rep_c79377	arginyl-trna synthetase	651	15	5.14862e-18	0.921333	11	P:seed dormancy process; P:arginyl-tRNA aminoacylation; C:cytosol; P:regulation of cell cycle process; P:purine nucleotide biosynthetic process; C:mitochondrion; F:ATP binding; F:arginine-tRNA ligase activity; P:leaf development; C:chloroplast stroma; P:cotyledon development	EC:6.1.1.19
Qs-dev_rep_c92062	arginyl-trna synthetase	416	15	1.42651e-32	0.841333	11	P:seed dormancy process; P:arginyl-tRNA aminoacylation; C:cytosol; P:regulation of cell cycle process; P:purine nucleotide biosynthetic process; C:mitochondrion; F:ATP binding; F:arginine-tRNA ligase activity; P:leaf development; C:chloroplast stroma; P:cotyledon development	EC:6.1.1.19
Qs-dev_rep_c95110	arginyl-trna synthetase	957	15	7.36049e-78	0.784667	11	P:seed dormancy process; P:arginyl-tRNA aminoacylation; C:cytosol; P:regulation of cell cycle process; P:purine nucleotide biosynthetic process; C:mitochondrion; F:ATP binding; F:arginine-tRNA ligase activity; P:leaf development; C:chloroplast stroma; P:cotyledon development	EC:6.1.1.19
Qs-dev_rep_c92322	arginyl-trna synthetase	1115	15	4.42371e-118	0.894667	11	P:seed dormancy process; P:arginyl-tRNA aminoacylation; C:cytosol; P:regulation of cell cycle process; P:purine nucleotide biosynthetic process; C:mitochondrion; F:ATP binding; F:arginine-tRNA ligase activity; P:leaf development; C:chloroplast stroma; P:cotyledon development	EC:6.1.1.19
Qs-dev_rep_c73451	arginyl-trna synthetase	1289	15	8.47144e-129	0.846	11	P:seed dormancy process; P:arginyl-tRNA aminoacylation; C:cytosol; P:regulation of cell cycle process; P:purine nucleotide biosynthetic process; C:mitochondrion; F:ATP binding; F:arginine-tRNA ligase activity; P:leaf development; C:chloroplast stroma; P:cotyledon development	EC:6.1.1.19
Qs-dev_c62969	arginyl-trna synthetase	2410	15	0	0.844667	11	P:seed dormancy process; P:arginyl-tRNA aminoacylation; C:cytosol; P:regulation of cell cycle process; P:purine nucleotide biosynthetic process; C:mitochondrion; F:ATP binding; F:arginine-tRNA ligase activity; P:leaf development; C:chloroplast stroma; P:cotyledon development	EC:6.1.1.19
Contig18156	arginyl-trna synthetase	2194	15	0	0.86	11	P:seed dormancy process; P:arginyl-tRNA aminoacylation; C:cytosol; P:regulation of cell cycle process; P:purine nucleotide biosynthetic process; C:mitochondrion; F:ATP binding; F:arginine-tRNA ligase activity; P:leaf development; C:chloroplast stroma; P:cotyledon development	EC:6.1.1.19
Qs-dev_rep_c74809	glutamyl-trna synthetase	2167	15	0	0.803333	10	C:cytosol; F:glutamine-tRNA ligase activity; P:proteasomal protein catabolic process; P:glutamyl-tRNA aminoacylation; P:nucleotide biosynthetic process; P:cytoskeleton organization; C:plastid; F:ATP binding; P:gluconeogenesis; F:glutamate-tRNA ligase activity	EC:6.1.1.18; EC:6.1.1.17
Contig19542	glutamyl-trna synthetase	2431	15	0	0.862667	10	C:cytosol; F:glutamine-tRNA ligase activity; P:proteasomal protein catabolic process; P:glutamyl-tRNA aminoacylation; P:nucleotide biosynthetic process; P:cytoskeleton organization; C:plastid; F:ATP binding; P:gluconeogenesis; F:glutamate-tRNA ligase activity	EC:6.1.1.18; EC:6.1.1.17
Qs-dev_rep_c88242	glutamyl-trna synthetase	746	15	2.44205e-87	0.909333	9	C:cytosol; F:glutamine-tRNA ligase activity; P:proteasomal protein catabolic process; P:glutamyl-tRNA aminoacylation; P:nucleotide biosynthetic process; P:cytoskeleton organization; F:ATP binding; P:gluconeogenesis; F:glutamate-tRNA ligase activity	EC:6.1.1.18; EC:6.1.1.17
Qs-dev_rep_c96111	trna-glutamine synthetase	659	15	1.08922e-77	0.920667	17	P:response to freezing; P:embryo development ending in seed dormancy; P:photomorphogenesis; C:cytosol; P:lipid storage; P:sugar mediated signaling pathway; P:meristem structural organization; P:protein ubiquitination; P:seed germination; P:vegetative to reproductive phase transition of meristem; P:regulation of flower development; P:glutamyl-tRNA aminoacylation; F:glutamine-tRNA ligase activity; …	EC:6.1.1.18
isotig07830	trna-glutamine synthetase	758	15	2.71027e-81	0.901333	17	P:response to freezing; P:embryo development ending in seed dormancy; P:photomorphogenesis; C:cytosol; P:lipid storage; P:sugar mediated signaling pathway; P:meristem structural organization; P:protein ubiquitination; P:seed germination; P:vegetative to reproductive phase transition of meristem; P:regulation of flower development; P:glutamyl-tRNA aminoacylation; F:glutamine-tRNA ligase activity; …	EC:6.1.1.18
Contig5621	trna-glutamine synthetase	2698	15	0	0.85	17	P:response to freezing; P:embryo development ending in seed dormancy; P:photomorphogenesis; C:cytosol; P:lipid storage; P:sugar mediated signaling pathway; P:meristem structural organization; P:protein ubiquitination; P:seed germination; P:vegetative to reproductive phase transition of meristem; P:regulation of flower development; P:glutamyl-tRNA aminoacylation; F:glutamine-tRNA ligase activity; …	EC:6.1.1.18
Qs-dev_rep_c79502	trna-glutamine synthetase	784	15	6.0744e-47	0.744667	16	P:response to freezing; P:embryo development ending in seed dormancy; F:nucleotide binding; P:photomorphogenesis; C:cytosol; P:lipid storage; P:sugar mediated signaling pathway; P:meristem structural organization; P:protein ubiquitination; P:seed germination; P:vegetative to reproductive phase transition of meristem; P:regulation of flower development; P:glutamyl-tRNA aminoacylation; F:glutamine-…	EC:6.1.1.18
Qs-dev_rep_c92896	glutaminyl-trna synthetase	775	15	2.12067e-68	0.897333	5	F:glutamine-tRNA ligase activity; P:ovule development; F:ATP binding; C:cytoplasm; P:glutaminyl-tRNA aminoacylation	EC:6.1.1.18
Qs-dev_rep_c82140	glutamyl-trna synthetase	476	15	9.07548e-49	0.822	16	F:protein binding; C:membrane; P:peptidyl-histidine phosphorylation; C:chloroplast stroma; P:chloroplast organization; F:two-component sensor activity; P:mitochondrion organization; F:ethylene binding; F:RNA binding; P:negative regulation of ethylene mediated signaling pathway; F:glutamate-tRNA ligase activity; C:endoplasmic reticulum; P:glutamyl-tRNA aminoacylation; F:ATP binding; P:ovule develo…	EC:6.1.1.17
Qs-dev_rep_c90833	glutamyl-trna synthetase	344	15	3.85096e-50	0.956	16	F:protein binding; C:membrane; P:peptidyl-histidine phosphorylation; C:chloroplast stroma; P:chloroplast organization; F:two-component sensor activity; P:mitochondrion organization; F:ethylene binding; F:RNA binding; P:negative regulation of ethylene mediated signaling pathway; F:glutamate-tRNA ligase activity; C:endoplasmic reticulum; P:glutamyl-tRNA aminoacylation; F:ATP binding; P:ovule develo…	EC:6.1.1.17
Qs-dev_rep_c78414	glutamyl-trna synthetase	690	15	7.55323e-91	0.972	16	F:protein binding; C:membrane; P:peptidyl-histidine phosphorylation; C:chloroplast stroma; P:chloroplast organization; F:two-component sensor activity; P:mitochondrion organization; F:ethylene binding; F:RNA binding; P:negative regulation of ethylene mediated signaling pathway; F:glutamate-tRNA ligase activity; C:endoplasmic reticulum; P:glutamyl-tRNA aminoacylation; F:ATP binding; P:ovule develo…	EC:6.1.1.17
Contig13054	glutamyl-trna synthetase	2211	15	0	0.870667	16	F:protein binding; C:membrane; P:peptidyl-histidine phosphorylation; C:chloroplast stroma; P:chloroplast organization; F:two-component sensor activity; P:mitochondrion organization; F:ethylene binding; F:RNA binding; P:negative regulation of ethylene mediated signaling pathway; F:glutamate-tRNA ligase activity; C:endoplasmic reticulum; P:glutamyl-tRNA aminoacylation; F:ATP binding; P:ovule develo…	EC:6.1.1.17
Qs-dev_rep_c89049	cysteinyl-trna synthetase	627	15	1.77564e-78	0.920667	12	F:cysteine-tRNA ligase activity; P:cysteinyl-tRNA aminoacylation; P:regulation of programmed cell death; P:cristae formation; C:cytosol; P:polar nucleus fusion; C:chloroplast stroma; P:chloroplast organization; P:response to cadmium ion; F:ATP binding; P:ovule development; C:mitochondrion	EC:6.1.1.16
Qs-dev_c30318	cysteinyl-trna synthetase	469	15	7.54958e-20	0.729333	11	C:cytosol; C:mitochondrion; F:cysteine-tRNA ligase activity; P:cysteinyl-tRNA aminoacylation; P:polar nucleus fusion; P:chloroplast organization; P:ovule development; F:ATP binding; P:regulation of programmed cell death; C:chloroplast stroma; P:cristae formation	EC:6.1.1.16
Contig3312	cysteinyl-trna synthetase	2156	15	0	0.862667	11	C:cytosol; C:mitochondrion; F:cysteine-tRNA ligase activity; P:cysteinyl-tRNA aminoacylation; P:polar nucleus fusion; P:chloroplast organization; P:ovule development; F:ATP binding; P:regulation of programmed cell death; C:chloroplast stroma; P:cristae formation	EC:6.1.1.16
Qs-dev_rep_c83078	cysteinyl-trna synthetase-like	273	15	4.32609e-29	0.763333	7	P:organelle organization; C:intracellular membrane-bounded organelle; F:cysteine-tRNA ligase activity; P:cysteinyl-tRNA aminoacylation; F:ATP binding; C:cytoplasmic part; P:response to cadmium ion	EC:6.1.1.16
Contig3830	cysteinyl-trna synthetase	2077	15	0	0.782667	7	C:cytosol; C:mitochondrion; F:cysteine-tRNA ligase activity; P:cysteinyl-tRNA aminoacylation; F:ATP binding; C:chloroplast; P:response to cadmium ion	EC:6.1.1.16
Qs-dev_rep_c90066	prolyl-trna synthetase	512	15	9.706e-64	0.916667	13	C:mitochondrion; F:proline-tRNA ligase activity; P:iron-sulfur cluster assembly; P:regulation of photosynthesis; P:embryo sac development; P:thylakoid membrane organization; P:vegetative to reproductive phase transition of meristem; P:chloroplast organization; P:ovule development; F:ATP binding; C:chloroplast stroma; P:prolyl-tRNA aminoacylation; P:embryo development ending in seed dormancy	EC:6.1.1.15
Contig2723	prolyl-trna synthetase	2031	15	0	0.908	13	C:mitochondrion; F:proline-tRNA ligase activity; P:iron-sulfur cluster assembly; P:regulation of photosynthesis; P:embryo sac development; P:thylakoid membrane organization; P:vegetative to reproductive phase transition of meristem; P:chloroplast organization; P:ovule development; F:ATP binding; C:chloroplast stroma; P:prolyl-tRNA aminoacylation; P:embryo development ending in seed dormancy	EC:6.1.1.15
Qs-dev_rep_c96933	prolyl-trna synthetase	494	15	6.23363e-52	0.83	6	C:cytosol; F:proline-tRNA ligase activity; C:plasmodesma; F:ATP binding; P:prolyl-tRNA aminoacylation; C:membrane	EC:6.1.1.15
Contig8622	prolyl-trna synthetase	1917	15	0	0.919333	6	C:cytosol; F:proline-tRNA ligase activity; C:plasmodesma; F:ATP binding; P:prolyl-tRNA aminoacylation; C:membrane	EC:6.1.1.15
Contig23111	prolyl-trna synthetase	1975	15	0	0.914	6	C:cytosol; F:proline-tRNA ligase activity; C:plasmodesma; F:ATP binding; P:prolyl-tRNA aminoacylation; C:membrane	EC:6.1.1.15
Contig17655	prolyl-trna synthetase	1811	15	0	0.920667	6	C:cytosol; F:proline-tRNA ligase activity; C:plasmodesma; F:ATP binding; P:prolyl-tRNA aminoacylation; C:membrane	EC:6.1.1.15
Qs-dev_c41633	bifunctional aminoacyl-trna synthetase	1053	15	5.83462e-18	0.911333	5	F:proline-tRNA ligase activity; F:ATP binding; C:cytoplasm; P:prolyl-tRNA aminoacylation; C:membrane	EC:6.1.1.15
Qs-dev_rep_c98693	bifunctional aminoacyl-trna synthetase	672	15	4.92527e-98	0.840667	5	F:proline-tRNA ligase activity; F:ATP binding; C:cytoplasm; P:prolyl-tRNA aminoacylation; C:membrane	EC:6.1.1.15
Qs-dev_rep_c91375	bifunctional aminoacyl-trna synthetase	354	15	2.03014e-26	0.759333	4	F:proline-tRNA ligase activity; F:ATP binding; C:cytoplasm; P:prolyl-tRNA aminoacylation	EC:6.1.1.15
Qs-dev_rep_c98084	glycyl-trna synthetase	1088	15	4.24064e-128	0.86	12	C:cytosol; P:proteasomal protein catabolic process; C:mitochondrion; P:glycyl-tRNA aminoacylation; P:cytoskeleton organization; C:endosome; F:ATP binding; C:trans-Golgi network; P:gluconeogenesis; P:response to cadmium ion; C:Golgi apparatus; F:glycine-tRNA ligase activity	EC:6.1.1.14
Qs-dev_c41503	glycyl-trna synthetase	2274	15	0	0.885333	12	C:cytosol; P:proteasomal protein catabolic process; C:mitochondrion; P:glycyl-tRNA aminoacylation; P:cytoskeleton organization; C:endosome; F:ATP binding; C:trans-Golgi network; P:gluconeogenesis; P:response to cadmium ion; C:Golgi apparatus; F:glycine-tRNA ligase activity	EC:6.1.1.14
Qs-dev_c18219	glycyl-trna synthetase	1727	15	0	0.923333	12	C:cytosol; P:proteasomal protein catabolic process; C:mitochondrion; P:glycyl-tRNA aminoacylation; P:cytoskeleton organization; C:endosome; F:ATP binding; C:trans-Golgi network; P:gluconeogenesis; P:response to cadmium ion; C:Golgi apparatus; F:glycine-tRNA ligase activity	EC:6.1.1.14
Contig25387	glycyl-trna synthetase	2725	15	0	0.890667	12	C:cytosol; P:proteasomal protein catabolic process; C:mitochondrion; P:glycyl-tRNA aminoacylation; P:cytoskeleton organization; C:endosome; F:ATP binding; C:trans-Golgi network; P:gluconeogenesis; P:response to cadmium ion; C:Golgi apparatus; F:glycine-tRNA ligase activity	EC:6.1.1.14
Qs-dev_c42842	glycyl-trna synthetase	279	15	1.25267e-20	0.87	5	C:mitochondrion; P:mitochondrial glycyl-tRNA aminoacylation; F:ATP binding; P:DNA-dependent transcription, termination; F:glycine-tRNA ligase activity	EC:6.1.1.14
Qs-dev_c66700	glycyl-trna synthetase 1	485	15	3.95826e-54	0.734667	5	C:mitochondrion; P:mitochondrial glycyl-tRNA aminoacylation; F:ATP binding; P:DNA-dependent transcription, termination; F:glycine-tRNA ligase activity	EC:6.1.1.14
Contig816	aspartyl-trna synthetase	2159	15	0	0.899333	10	F:nucleic acid binding; C:mitochondrion; P:rRNA processing; P:chloroplast organization; P:ovule development; F:ATP binding; F:aspartate-tRNA ligase activity; P:tRNA aminoacylation for protein translation; C:chloroplast; C:membrane	EC:6.1.1.12
Qs-dev_rep_c91821	aspartyl-trna synthetase	428	15	2.48298e-16	0.957333	6	F:nucleic acid binding; P:aspartyl-tRNA aminoacylation; F:ATP binding; F:aspartate-tRNA ligase activity; P:response to cadmium ion; C:cytoplasm	EC:6.1.1.12
Qs-dev_rep_c101440	aspartyl-trna synthetase	568	15	7.10267e-30	0.908	6	F:nucleic acid binding; P:aspartyl-tRNA aminoacylation; F:ATP binding; F:aspartate-tRNA ligase activity; P:response to cadmium ion; C:cytoplasm	EC:6.1.1.12
Contig15321	aspartyl-trna cytoplasmic-like	2346	15	0	0.849333	6	F:nucleic acid binding; P:aspartyl-tRNA aminoacylation; F:ATP binding; F:aspartate-tRNA ligase activity; P:response to cadmium ion; C:cytoplasm	EC:6.1.1.12
Qs-dev_c23175	seryl-trna synthetase	308	15	1.01032e-14	0.847333	27	P:sulfur amino acid metabolic process; P:regulation of protein dephosphorylation; F:serine-tRNA ligase activity; P:embryo development ending in seed dormancy; P:photosystem II assembly; P:chloroplast relocation; F:heme binding; C:chloroplast; P:seryl-tRNA aminoacylation; P:iron-sulfur cluster assembly; P:leaf morphogenesis; P:cellular amino acid biosynthetic process; P:vegetative to reproductive …	EC:6.1.1.11; EC:1.11.1.11
Qs-dev_rep_c87838	ascorbate peroxidase 4	712	15	1.04876e-44	0.791333	21	P:stomatal complex morphogenesis; P:photosynthesis, light reaction; P:pentose-phosphate shunt; P:response to far red light; P:glucosinolate metabolic process; F:protein binding; F:serine-tRNA ligase activity; P:starch biosynthetic process; P:response to red light; P:isopentenyl diphosphate biosynthetic process, mevalonate-independent pathway; F:heme binding; P:seryl-tRNA aminoacylation; P:chlorop…	EC:6.1.1.11; EC:1.11.1.11
Qs-dev_c23041	seryl-trna synthetase	384	15	3.57205e-15	0.744	23	P:sulfur amino acid metabolic process; P:regulation of protein dephosphorylation; F:serine-tRNA ligase activity; P:embryo development ending in seed dormancy; P:photosystem II assembly; P:chloroplast relocation; C:chloroplast; P:seryl-tRNA aminoacylation; P:iron-sulfur cluster assembly; P:leaf morphogenesis; P:cellular amino acid biosynthetic process; P:vegetative to reproductive phase transition…	EC:6.1.1.11
Qs-dev_c71403	seryl-trna synthetase	240	15	2.55324e-21	0.915333	23	P:sulfur amino acid metabolic process; P:regulation of protein dephosphorylation; F:serine-tRNA ligase activity; P:embryo development ending in seed dormancy; P:photosystem II assembly; P:chloroplast relocation; C:chloroplast; P:seryl-tRNA aminoacylation; P:iron-sulfur cluster assembly; P:leaf morphogenesis; P:cellular amino acid biosynthetic process; P:vegetative to reproductive phase transition…	EC:6.1.1.11
Contig3844	seryl-trna synthetase	1033	15	5.63703e-151	0.840667	23	P:sulfur amino acid metabolic process; P:regulation of protein dephosphorylation; F:serine-tRNA ligase activity; P:embryo development ending in seed dormancy; P:photosystem II assembly; P:chloroplast relocation; C:chloroplast; P:seryl-tRNA aminoacylation; P:iron-sulfur cluster assembly; P:leaf morphogenesis; P:cellular amino acid biosynthetic process; P:vegetative to reproductive phase transition…	EC:6.1.1.11
Qs-dev_rep_c101364	seryl-trna synthetase	532	15	4.9122e-26	0.916667	11	C:cytosol; F:serine-tRNA ligase activity; P:selenocysteinyl-tRNA(Sec) biosynthetic process; P:response to salt stress; P:seryl-tRNA aminoacylation; P:nucleotide biosynthetic process; F:ATP binding; P:N-terminal protein myristoylation; P:glycolysis; P:gluconeogenesis; P:response to cadmium ion	EC:6.1.1.11
Qs-dev_rep_c101838	seryl-trna synthetase	392	15	1.39228e-29	0.880667	11	C:cytosol; F:serine-tRNA ligase activity; P:selenocysteinyl-tRNA(Sec) biosynthetic process; P:response to salt stress; P:seryl-tRNA aminoacylation; P:nucleotide biosynthetic process; F:ATP binding; P:N-terminal protein myristoylation; P:glycolysis; P:gluconeogenesis; P:response to cadmium ion	EC:6.1.1.11
Qs-dev_c8447	seryl-trna synthetase	1422	15	4.29655e-60	0.914	11	C:cytosol; F:serine-tRNA ligase activity; P:selenocysteinyl-tRNA(Sec) biosynthetic process; P:response to salt stress; P:seryl-tRNA aminoacylation; P:nucleotide biosynthetic process; F:ATP binding; P:N-terminal protein myristoylation; P:glycolysis; P:gluconeogenesis; P:response to cadmium ion	EC:6.1.1.11
Qs-dev_rep_c101779	seryl-trna synthetase	737	15	5.30424e-79	0.844	11	C:cytosol; F:serine-tRNA ligase activity; P:selenocysteinyl-tRNA(Sec) biosynthetic process; P:response to salt stress; P:seryl-tRNA aminoacylation; P:nucleotide biosynthetic process; F:ATP binding; P:N-terminal protein myristoylation; P:glycolysis; P:gluconeogenesis; P:response to cadmium ion	EC:6.1.1.11
Contig25640	seryl-trna synthetase	1856	15	0	0.894667	11	C:cytosol; F:serine-tRNA ligase activity; P:selenocysteinyl-tRNA(Sec) biosynthetic process; P:response to salt stress; P:seryl-tRNA aminoacylation; P:nucleotide biosynthetic process; F:ATP binding; P:N-terminal protein myristoylation; P:glycolysis; P:gluconeogenesis; P:response to cadmium ion	EC:6.1.1.11
Qs-dev_rep_c99002	seryl-trna synthetase	1171	15	8.38393e-149	0.730667	10	C:cytosol; F:serine-tRNA ligase activity; P:response to salt stress; P:seryl-tRNA aminoacylation; P:nucleotide biosynthetic process; P:N-terminal protein myristoylation; F:nucleotide binding; P:glycolysis; P:gluconeogenesis; P:response to cadmium ion	EC:6.1.1.11
Qs-dev_rep_c100899	seryl-trna synthetase	578	15	7.55879e-35	0.895333	5	F:serine-tRNA ligase activity; P:seryl-tRNA aminoacylation; F:ATP binding; P:response to cadmium ion; C:cytoplasm	EC:6.1.1.11
Qs-dev_c31743	dna-directed rna polymerase subunit beta	930	15	2.2656e-27	0.752667	4	F:serine-tRNA ligase activity; P:seryl-tRNA aminoacylation; F:ATP binding; C:cytoplasm	EC:6.1.1.11
Qs-dev_c49438	seryl-trna cytoplasmic-like	491	15	3.78159e-65	0.780667	4	C:cytoplasm; F:ATP binding; P:seryl-tRNA aminoacylation; F:serine-tRNA ligase activity	EC:6.1.1.11
Contig5679	probable methionyl-trna synthetase	2208	15	0	0.87	9	P:electron transport chain; F:metal ion binding; F:electron carrier activity; F:methionine-tRNA ligase activity; F:ATP binding; F:tRNA binding; P:response to cadmium ion; C:cytoplasm; P:methionyl-tRNA aminoacylation	EC:6.1.1.10
Qs-dev_c82470	methionyl-trna synthetase	524	15	1.8684e-26	0.757333	8	F:nucleic acid binding; C:mitochondrion; F:metal ion binding; F:methionine-tRNA ligase activity; P:ovule development; F:ATP binding; C:chloroplast; P:methionyl-tRNA aminoacylation	EC:6.1.1.10
Contig22240	methionyl-trna synthetase	899	15	6.81581e-92	0.914667	7	C:mitochondrion; F:metal ion binding; F:methionine-tRNA ligase activity; P:ovule development; F:ATP binding; C:chloroplast stroma; P:methionyl-tRNA aminoacylation	EC:6.1.1.10
isotig03969	methionyl-trna synthetase	1139	15	1.60311e-142	0.826667	7	F:protein kinase activity; F:methionine-tRNA ligase activity; F:ATP binding; F:tRNA binding; P:response to cadmium ion; C:cytoplasm; P:methionyl-tRNA aminoacylation	EC:6.1.1.10
Qs-dev_rep_c74306	methionyl-trna synthetase	1058	15	1.76039e-155	0.884667	7	C:cytosol; F:metal ion binding; F:methionine-tRNA ligase activity; F:ATP binding; F:tRNA binding; P:response to cadmium ion; P:methionyl-tRNA aminoacylation	EC:6.1.1.10
Qs-dev_c5791	methionyl-trna synthetase	2247	15	0	0.858	7	C:mitochondrion; F:metal ion binding; F:methionine-tRNA ligase activity; P:ovule development; F:ATP binding; C:chloroplast stroma; P:methionyl-tRNA aminoacylation	EC:6.1.1.10
Contig8708	methionyl-trna synthetase	2686	15	0	0.839333	7	C:cytosol; F:metal ion binding; F:methionine-tRNA ligase activity; F:ATP binding; F:tRNA binding; P:response to cadmium ion; P:methionyl-tRNA aminoacylation	EC:6.1.1.10
Contig5424	methionyl-trna synthetase	2711	15	0	0.839333	7	C:cytosol; F:metal ion binding; F:methionine-tRNA ligase activity; F:ATP binding; F:tRNA binding; P:response to cadmium ion; P:methionyl-tRNA aminoacylation	EC:6.1.1.10
Contig22239	methionyl-trna synthetase	1819	15	0	0.909333	7	C:mitochondrion; F:metal ion binding; F:methionine-tRNA ligase activity; P:ovule development; F:ATP binding; C:chloroplast stroma; P:methionyl-tRNA aminoacylation	EC:6.1.1.10
Contig22381	probable methionyl-trna synthetase	2460	15	0	0.802	7	F:protein kinase activity; F:methionine-tRNA ligase activity; F:ATP binding; F:tRNA binding; P:response to cadmium ion; C:cytoplasm; P:methionyl-tRNA aminoacylation	EC:6.1.1.10
Qs-dev_rep_c88410	probable methionyl-trna synthetase	545	6	2.01811e-12	0.778333	6	F:methionine-tRNA ligase activity; F:ATP binding; F:tRNA binding; P:response to cadmium ion; C:cytoplasm; P:methionyl-tRNA aminoacylation	EC:6.1.1.10
isotig03538	methionyl-trna synthetase	732	15	1.80881e-59	0.860667	6	C:mitochondrion; F:methionine-tRNA ligase activity; P:ovule development; F:ATP binding; C:chloroplast stroma; P:methionyl-tRNA aminoacylation	EC:6.1.1.10
Contig8242	methionyl-trna synthetase	841	15	1.15133e-25	0.553333	4	C:mitochondrion; F:methionine-tRNA ligase activity; P:ovule development; C:chloroplast stroma	EC:6.1.1.10
Qs-dev_rep_c83957	methionyl-trna synthetase	341	15	9.51539e-30	0.612	4	F:methionine-tRNA ligase activity; F:ATP binding; F:tRNA binding; P:methionyl-tRNA aminoacylation	EC:6.1.1.10
Contig18058	tyrosyl-trna synthetase	1688	15	1.3278e-167	0.864667	4	C:cytoplasm; P:tyrosyl-tRNA aminoacylation; F:tyrosine-tRNA ligase activity; F:ATP binding	EC:6.1.1.1
Contig18397	tyrosyl-trna synthetase	1562	15	4.13373e-168	0.862667	4	C:cytoplasm; P:tyrosyl-tRNA aminoacylation; F:tyrosine-tRNA ligase activity; F:ATP binding	EC:6.1.1.1
Contig8276	tyrosyl-trna synthetase	1574	15	8.41826e-169	0.86	4	C:cytoplasm; P:tyrosyl-tRNA aminoacylation; F:tyrosine-tRNA ligase activity; F:ATP binding	EC:6.1.1.1
Qs-dev_c16432	dna topoisomerase ii	455	15	3.25325e-58	0.823333	27	P:cytokinesis by cell plate formation; P:DNA methylation; P:resolution of meiotic recombination intermediates; P:sister chromatid segregation; P:mitotic recombination; P:ATP catabolic process; P:histone phosphorylation; P:chromatin silencing; C:DNA topoisomerase complex (ATP-hydrolyzing); F:DNA topoisomerase (ATP-hydrolyzing) activity; P:mitotic cell cycle G2/M transition decatenation checkpoint;…	EC:5.99.1.3; EC:1.3.1.74
Qs-dev_c84491	dna topoisomerase ii	357	15	1.95502e-16	0.840667	26	P:cytokinesis by cell plate formation; P:DNA methylation; P:resolution of meiotic recombination intermediates; P:sister chromatid segregation; P:mitotic recombination; P:ATP catabolic process; P:histone phosphorylation; P:chromatin silencing; C:DNA topoisomerase complex (ATP-hydrolyzing); F:DNA topoisomerase (ATP-hydrolyzing) activity; P:mitotic cell cycle G2/M transition decatenation checkpoint;…	EC:5.99.1.3; EC:1.3.1.74
Qs-dev_rep_c83410	dna topoisomerase ii	428	15	9.63848e-45	0.882	26	P:cytokinesis by cell plate formation; P:DNA methylation; P:resolution of meiotic recombination intermediates; P:sister chromatid segregation; P:mitotic recombination; P:ATP catabolic process; P:histone phosphorylation; P:chromatin silencing; C:DNA topoisomerase complex (ATP-hydrolyzing); F:DNA topoisomerase (ATP-hydrolyzing) activity; P:mitotic cell cycle G2/M transition decatenation checkpoint;…	EC:5.99.1.3; EC:1.3.1.74
Qs-dev_c52835	dna topoisomerase	1492	15	4.39675e-41	0.708	7	P:oxidation-reduction process; F:ATP binding; F:DNA topoisomerase (ATP-hydrolyzing) activity; F:2-alkenal reductase [NAD(P)] activity; C:chromosome; P:DNA topological change; C:nucleus	EC:5.99.1.3; EC:1.3.1.74
Qs-dev_c18344	dna topoisomerase ii	1885	15	0	0.864	7	P:oxidation-reduction process; F:ATP binding; F:DNA topoisomerase (ATP-hydrolyzing) activity; F:2-alkenal reductase [NAD(P)] activity; C:chromosome; P:DNA topological change; C:nucleus	EC:5.99.1.3; EC:1.3.1.74
Qs-dev_rep_c79514	dna topoisomerase	497	13	1.62143e-19	0.722308	25	P:cytokinesis by cell plate formation; P:DNA methylation; P:resolution of meiotic recombination intermediates; P:sister chromatid segregation; P:mitotic recombination; P:ATP catabolic process; P:histone phosphorylation; F:oxidoreductase activity; P:chromatin silencing; C:DNA topoisomerase complex (ATP-hydrolyzing); F:DNA topoisomerase (ATP-hydrolyzing) activity; P:mitotic cell cycle G2/M transiti…	EC:5.99.1.3
Contig3008	dna topoisomerase 2	1632	15	0	0.834	25	P:cytokinesis by cell plate formation; P:DNA methylation; P:resolution of meiotic recombination intermediates; P:sister chromatid segregation; P:mitotic recombination; P:ATP catabolic process; P:histone phosphorylation; P:chromatin silencing; C:DNA topoisomerase complex (ATP-hydrolyzing); F:DNA topoisomerase (ATP-hydrolyzing) activity; P:mitotic cell cycle G2/M transition decatenation checkpoint;…	EC:5.99.1.3
Qs-dev_c34368	dna topoisomerase 2	595	15	4.06114e-76	0.850667	24	P:cytokinesis by cell plate formation; P:DNA methylation; P:resolution of meiotic recombination intermediates; P:sister chromatid segregation; P:mitotic recombination; P:ATP catabolic process; P:histone phosphorylation; P:chromatin silencing; C:DNA topoisomerase complex (ATP-hydrolyzing); F:DNA topoisomerase (ATP-hydrolyzing) activity; P:mitotic cell cycle G2/M transition decatenation checkpoint;…	EC:5.99.1.3
Contig15476	meiotic recombination protein spo11-1	877	15	3.49439e-63	0.806	21	P:telomere maintenance in response to DNA damage; P:chromatin silencing by small RNA; P:mitotic recombination; P:response to gamma radiation; P:reciprocal meiotic recombination; P:meiotic DNA double-strand break processing; P:multicellular organism reproduction; P:double-strand break repair via homologous recombination; P:meiotic DNA double-strand break formation; P:DNA topological change; F:DNA …	EC:5.99.1.3
Qs-dev_c59546	dna topoisomerase 6 subunit b	558	15	2.39087e-27	0.963333	17	P:cell adhesion; P:actin nucleation; P:DNA topological change; P:floral organ formation; F:DNA topoisomerase (ATP-hydrolyzing) activity; P:regionalization; P:trichome morphogenesis; P:RNA processing; C:DNA topoisomerase complex (ATP-hydrolyzing); C:chromosome; P:DNA endoreduplication; F:identical protein binding; P:positive regulation of transcription, DNA-dependent; P:response to brassinosteroid…	EC:5.99.1.3
Qs-dev_c40567	dna topoisomerase 6 subunit b	871	15	4.80735e-30	0.944667	17	P:cell adhesion; P:actin nucleation; P:DNA topological change; P:floral organ formation; F:DNA topoisomerase (ATP-hydrolyzing) activity; P:regionalization; P:trichome morphogenesis; P:RNA processing; C:DNA topoisomerase complex (ATP-hydrolyzing); C:chromosome; P:DNA endoreduplication; F:identical protein binding; P:positive regulation of transcription, DNA-dependent; P:response to brassinosteroid…	EC:5.99.1.3
Contig679	dna topoisomerase 6 subunit b	2153	15	0	0.888	17	P:cell adhesion; P:actin nucleation; P:DNA topological change; P:floral organ formation; F:DNA topoisomerase (ATP-hydrolyzing) activity; P:regionalization; P:trichome morphogenesis; P:RNA processing; C:DNA topoisomerase complex (ATP-hydrolyzing); C:chromosome; P:DNA endoreduplication; F:identical protein binding; P:positive regulation of transcription, DNA-dependent; P:response to brassinosteroid…	EC:5.99.1.3
Contig171	dna gyrase subunit a	3079	15	0	0.878667	13	P:DNA-dependent DNA replication; C:nucleoid; P:pyrimidine ribonucleotide biosynthetic process; C:mediator complex; C:chloroplast; P:DNA topological change; F:DNA topoisomerase (ATP-hydrolyzing) activity; C:DNA topoisomerase complex (ATP-hydrolyzing); C:chromosome; P:chromosome segregation; P:ATP catabolic process; F:ATP binding; C:mitochondrion	EC:5.99.1.3
Contig457	dna gyrase subunit chloroplastic mitochondrial-like	2848	15	0	0.850667	11	C:nucleoid; C:mitochondrion; C:DNA topoisomerase complex (ATP-hydrolyzing); P:ATP catabolic process; P:DNA-dependent DNA replication; P:chromosome segregation; F:ATP binding; F:DNA topoisomerase (ATP-hydrolyzing) activity; C:chromosome; C:chloroplast; P:DNA topological change	EC:5.99.1.3
isotig01553	dna topoisomerase	2821	15	0	0.724667	11	C:nucleoid; P:resolution of meiotic recombination intermediates; P:sister chromatid segregation; P:DNA-dependent DNA replication; C:synaptonemal complex; P:mitotic recombination; F:oxidoreductase activity; F:ATP binding; P:mitotic cell cycle G2/M transition decatenation checkpoint; F:DNA topoisomerase (ATP-hydrolyzing) activity; P:DNA topological change	EC:5.99.1.3
Contig8608	dna topoisomerase ii	1838	15	4.19373e-21	0.827333	10	C:nucleoid; P:resolution of meiotic recombination intermediates; P:sister chromatid segregation; P:DNA-dependent DNA replication; C:synaptonemal complex; P:mitotic recombination; F:ATP binding; P:mitotic cell cycle G2/M transition decatenation checkpoint; F:DNA topoisomerase (ATP-hydrolyzing) activity; P:DNA topological change	EC:5.99.1.3
Qs-dev_c55025	dna topoisomerase 6 subunit b	654	15	2.60973e-26	0.868	9	P:trichome differentiation; P:response to brassinosteroid stimulus; F:identical protein binding; F:ATP binding; F:DNA topoisomerase (ATP-hydrolyzing) activity; P:DNA endoreduplication; C:chromosome; P:DNA topological change; P:pattern specification process	EC:5.99.1.3
Contig1073	dna topoisomerase 6 subunit a-like	1658	15	0	0.843333	7	P:epidermal cell fate specification; F:identical protein binding; F:ATP binding; F:DNA topoisomerase (ATP-hydrolyzing) activity; C:chromosome; P:DNA topological change; C:nucleus	EC:5.99.1.3
isotig01555	dna topoisomerase	2385	15	8.63542e-170	0.726667	5	F:DNA topoisomerase (ATP-hydrolyzing) activity; F:ATP binding; C:chromosome; P:DNA topological change; C:nucleus	EC:5.99.1.3
Contig21602	dna topoisomerase	2366	15	8.55534e-170	0.726667	5	F:DNA topoisomerase (ATP-hydrolyzing) activity; F:ATP binding; C:chromosome; P:DNA topological change; C:nucleus	EC:5.99.1.3
Contig9372	dna topoisomerase ii	2839	15	0	0.818	5	F:DNA topoisomerase (ATP-hydrolyzing) activity; F:ATP binding; C:chromosome; P:DNA topological change; C:nucleus	EC:5.99.1.3
Contig21601	dna topoisomerase ii	2849	15	0	0.709333	4	F:ATP binding; F:DNA topoisomerase (ATP-hydrolyzing) activity; C:chromosome; P:DNA topological change	EC:5.99.1.3
Qs-dev_c69911	topoisomerase i	453	15	1.02611e-62	0.884	6	F:DNA topoisomerase type I activity; F:DNA topoisomerase (ATP-hydrolyzing) activity; C:chromosome; F:2-alkenal reductase [NAD(P)] activity; P:DNA topological change; P:oxidation-reduction process	EC:5.99.1.2; EC:5.99.1.3; EC:1.3.1.74
Qs-dev_rep_c73677	topoisomerase i	844	15	2.70248e-75	0.901333	13	P:regulation of meristem growth; P:meristem structural organization; F:DNA topoisomerase type I activity; P:leaf morphogenesis; P:stem cell maintenance; F:DNA topoisomerase (ATP-hydrolyzing) activity; P:flower morphogenesis; P:organ formation; C:chromosome; P:DNA topological change; C:membrane; P:chromatin remodeling; P:embryo development ending in seed dormancy	EC:5.99.1.2; EC:5.99.1.3
Qs-dev_rep_c73134	topoisomerase i	944	15	6.00008e-109	0.892	13	P:regulation of meristem growth; P:meristem structural organization; F:DNA topoisomerase type I activity; P:leaf morphogenesis; P:stem cell maintenance; F:DNA topoisomerase (ATP-hydrolyzing) activity; P:flower morphogenesis; P:organ formation; C:chromosome; P:DNA topological change; C:membrane; P:chromatin remodeling; P:embryo development ending in seed dormancy	EC:5.99.1.2; EC:5.99.1.3
Contig14409	dna topoisomerase 3-alpha	646	15	7.58462e-91	0.863333	18	P:gene silencing by RNA; F:DNA topoisomerase type I activity; P:regulation of DNA replication; F:zinc ion binding; P:histone H3-K9 methylation; P:DNA unwinding involved in replication; P:resolution of meiotic recombination intermediates; P:sepal formation; P:DNA topological change; P:chromatin silencing; P:DNA methylation; C:chromosome; P:mitosis; P:regulation of cell cycle; P:petal formation; P:…	EC:5.99.1.2
Qs-dev_c41253	dna topoisomerase 3-alpha	686	15	3.31536e-122	0.893333	18	P:gene silencing by RNA; F:DNA topoisomerase type I activity; P:regulation of DNA replication; F:zinc ion binding; P:histone H3-K9 methylation; P:DNA unwinding involved in replication; P:resolution of meiotic recombination intermediates; P:sepal formation; P:DNA topological change; P:chromatin silencing; P:DNA methylation; C:chromosome; P:mitosis; P:regulation of cell cycle; P:petal formation; P:…	EC:5.99.1.2
Contig16165	dna topoisomerase 3-alpha	1090	15	1.34149e-139	0.779333	18	P:gene silencing by RNA; F:DNA topoisomerase type I activity; P:regulation of DNA replication; F:zinc ion binding; P:histone H3-K9 methylation; P:DNA unwinding involved in replication; P:resolution of meiotic recombination intermediates; P:sepal formation; P:DNA topological change; P:chromatin silencing; P:DNA methylation; C:chromosome; P:mitosis; P:regulation of cell cycle; P:petal formation; P:…	EC:5.99.1.2
Contig2756	dna topoisomerase	1103	15	1.3212e-84	0.792	8	P:DNA unwinding involved in replication; C:mitochondrion; F:DNA topoisomerase type I activity; P:pyrimidine ribonucleotide biosynthetic process; F:nucleotide binding; C:chromosome; C:chloroplast; P:DNA topological change	EC:5.99.1.2
Qs-dev_c33731	dna topoisomerase iii	807	15	9.1507e-107	0.824667	7	P:DNA unwinding involved in replication; P:photoperiodism, flowering; F:DNA topoisomerase type I activity; C:plastid; C:chromosome; C:extracellular region; P:DNA topological change	EC:5.99.1.2
Qs-dev_c33028	dna topoisomerase iii	987	15	3.52477e-123	0.859333	7	P:DNA unwinding involved in replication; P:photoperiodism, flowering; F:DNA topoisomerase type I activity; C:plastid; C:chromosome; C:extracellular region; P:DNA topological change	EC:5.99.1.2
Contig6639	dna topoisomerase 1-like	2237	15	0	0.817333	7	P:DNA unwinding involved in replication; C:mitochondrion; F:DNA topoisomerase type I activity; P:pyrimidine ribonucleotide biosynthetic process; C:chromosome; C:chloroplast; P:DNA topological change	EC:5.99.1.2
Qs-dev_c4112	dna topoisomerase iii	1943	15	0	0.845333	7	P:DNA unwinding involved in replication; P:photoperiodism, flowering; F:DNA topoisomerase type I activity; C:plastid; C:chromosome; C:extracellular region; P:DNA topological change	EC:5.99.1.2
isotig18466	dna topoisomerase iii	1281	15	0	0.845333	7	P:DNA unwinding involved in replication; P:photoperiodism, flowering; F:DNA topoisomerase type I activity; C:plastid; C:chromosome; C:extracellular region; P:DNA topological change	EC:5.99.1.2
Contig26150	dna topoisomerase iii	1353	15	0	0.831333	7	P:DNA unwinding involved in replication; P:photoperiodism, flowering; F:DNA topoisomerase type I activity; C:plastid; C:chromosome; C:extracellular region; P:DNA topological change	EC:5.99.1.2
Qs-dev_c22725	dna topoisomerase 1-like	597	15	8.91132e-37	0.669333	6	P:DNA unwinding involved in replication; C:mitochondrion; F:DNA topoisomerase type I activity; P:pyrimidine ribonucleotide biosynthetic process; C:chloroplast; P:DNA topological change	EC:5.99.1.2
Qs-dev_rep_c81756	cycloeucalenol cycloisomerase	498	15	3.53167e-23	0.794667	10	P:brassinosteroid biosynthetic process; P:pinocytosis; P:positive gravitropism; P:cytokinesis; C:mitochondrion; P:acetyl-CoA metabolic process; F:cycloeucalenol cycloisomerase activity; P:microtubule nucleation; C:endoplasmic reticulum; P:sterol biosynthetic process	EC:5.5.1.9
Qs-dev_rep_c86627	cycloeucalenol cycloisomerase	538	15	5.59308e-36	0.870667	10	P:brassinosteroid biosynthetic process; P:pinocytosis; P:positive gravitropism; P:cytokinesis; C:mitochondrion; P:acetyl-CoA metabolic process; F:cycloeucalenol cycloisomerase activity; P:microtubule nucleation; C:endoplasmic reticulum; P:sterol biosynthetic process	EC:5.5.1.9
Qs-dev_c39801	cycloeucalenol cycloisomerase	1243	15	3.78904e-70	0.834667	10	P:brassinosteroid biosynthetic process; P:pinocytosis; P:positive gravitropism; P:cytokinesis; C:mitochondrion; P:acetyl-CoA metabolic process; F:cycloeucalenol cycloisomerase activity; P:microtubule nucleation; C:endoplasmic reticulum; P:sterol biosynthetic process	EC:5.5.1.9
Qs-dev_c45212	cycloeucalenol cycloisomerase	964	15	1.10094e-89	0.882667	10	P:brassinosteroid biosynthetic process; P:pinocytosis; P:positive gravitropism; P:cytokinesis; C:mitochondrion; P:acetyl-CoA metabolic process; F:cycloeucalenol cycloisomerase activity; P:microtubule nucleation; C:endoplasmic reticulum; P:sterol biosynthetic process	EC:5.5.1.9
Contig7227	cycloeucalenol cycloisomerase	1229	15	1.74668e-144	0.894	10	P:brassinosteroid biosynthetic process; P:pinocytosis; P:positive gravitropism; P:cytokinesis; C:mitochondrion; P:acetyl-CoA metabolic process; F:cycloeucalenol cycloisomerase activity; P:microtubule nucleation; C:endoplasmic reticulum; P:sterol biosynthetic process	EC:5.5.1.9
isotig05107	cycloeucalenol cycloisomerase	1214	15	1.31215e-144	0.898	10	P:brassinosteroid biosynthetic process; P:pinocytosis; P:positive gravitropism; P:cytokinesis; C:mitochondrion; P:acetyl-CoA metabolic process; F:cycloeucalenol cycloisomerase activity; P:microtubule nucleation; C:endoplasmic reticulum; P:sterol biosynthetic process	EC:5.5.1.9
Contig22727	cycloeucalenol cycloisomerase	1208	15	1.30206e-144	0.895333	10	P:brassinosteroid biosynthetic process; P:pinocytosis; P:positive gravitropism; P:cytokinesis; C:mitochondrion; P:acetyl-CoA metabolic process; F:cycloeucalenol cycloisomerase activity; P:microtubule nucleation; C:endoplasmic reticulum; P:sterol biosynthetic process	EC:5.5.1.9
Qs-dev_c16514	cycloeucalenol cycloisomerase	1231	15	1.02787e-144	0.898	10	P:brassinosteroid biosynthetic process; P:pinocytosis; P:positive gravitropism; P:cytokinesis; C:mitochondrion; P:acetyl-CoA metabolic process; F:cycloeucalenol cycloisomerase activity; P:microtubule nucleation; C:endoplasmic reticulum; P:sterol biosynthetic process	EC:5.5.1.9
Qs-dev_c48197	uncharacterized protein loc100257991	420	15	1.08815e-27	0.878667	7	P:flavonoid biosynthetic process; C:chloroplast envelope; F:chalcone isomerase activity; F:transmembrane transporter activity; P:transmembrane transport; C:integral to membrane; C:mitochondrion	EC:5.5.1.6
Contig2362	chalcone isomerase-like protein	1076	15	4.51031e-82	0.706667	5	P:flavonoid biosynthetic process; F:chalcone isomerase activity; C:chloroplast stroma; P:fatty acid metabolic process; F:fatty acid binding	EC:5.5.1.6
Contig17581	chalcone isomerase	903	15	5.97021e-87	0.811333	3	P:response to karrikin; P:flavonoid biosynthetic process; F:chalcone isomerase activity	EC:5.5.1.6
Contig4362	chalcone isomerase	1213	15	5.59012e-95	0.874	2	P:flavonoid biosynthetic process; F:chalcone isomerase activity	EC:5.5.1.6
Qs-dev_rep_c87864	myo-inositol-1-phosphate synthase	655	15	1.04068e-50	0.894667	13	P:myo-inositol hexakisphosphate biosynthetic process; P:defense response to bacterium; P:inositol biosynthetic process; F:inositol-3-phosphate synthase activity; P:response to heat; P:post-embryonic development; F:nucleotide binding; C:cytoplasm; P:response to high light intensity; P:defense response to fungus; P:response to hydrogen peroxide; P:defense response to virus; P:phosphatidylserine bio…	EC:5.5.1.4
Contig18337	myo-inositol-1-phosphate synthase	1591	15	0	0.962	13	P:myo-inositol hexakisphosphate biosynthetic process; P:defense response to bacterium; P:inositol biosynthetic process; F:inositol-3-phosphate synthase activity; P:response to heat; P:post-embryonic development; F:nucleotide binding; C:cytoplasm; P:response to high light intensity; P:defense response to fungus; P:response to hydrogen peroxide; P:defense response to virus; P:phosphatidylserine bio…	EC:5.5.1.4
Contig15656	myo-inositol-1-phosphate synthase	1762	15	0	0.964	13	P:myo-inositol hexakisphosphate biosynthetic process; P:defense response to bacterium; P:inositol biosynthetic process; F:inositol-3-phosphate synthase activity; P:response to heat; P:post-embryonic development; F:nucleotide binding; C:cytoplasm; P:response to high light intensity; P:defense response to fungus; P:response to hydrogen peroxide; P:defense response to virus; P:phosphatidylserine bio…	EC:5.5.1.4
Qs-dev_rep_c85677	copalyl diphosphate synthase	1045	15	5.57105e-29	0.773333	7	F:terpene synthase activity; P:diterpene phytoalexin precursor biosynthetic process pathway; F:ent-copalyl diphosphate synthase activity; F:magnesium ion binding; C:chloroplast; P:gibberellin biosynthetic process; C:mitochondrion	EC:5.5.1.13
Qs-dev_c47558	copalyl diphosphate synthase	636	15	2.12696e-29	0.849333	8	F:terpene synthase activity; F:copalyl diphosphate synthase activity; P:diterpene phytoalexin precursor biosynthetic process pathway; F:ent-copalyl diphosphate synthase activity; F:magnesium ion binding; C:chloroplast; P:gibberellin biosynthetic process; C:mitochondrion	EC:5.5.1.12; EC:5.5.1.13
Qs-dev_rep_c81757	copalyl diphosphate synthase	570	15	3.87933e-44	0.874	8	F:terpene synthase activity; F:copalyl diphosphate synthase activity; P:diterpene phytoalexin precursor biosynthetic process pathway; F:ent-copalyl diphosphate synthase activity; F:magnesium ion binding; C:chloroplast; P:gibberellin biosynthetic process; C:mitochondrion	EC:5.5.1.12; EC:5.5.1.13
Qs-dev_rep_c86442	copalyl diphosphate synthase	673	15	1.78454e-48	0.870667	8	F:terpene synthase activity; F:copalyl diphosphate synthase activity; P:diterpene phytoalexin precursor biosynthetic process pathway; F:ent-copalyl diphosphate synthase activity; F:magnesium ion binding; C:chloroplast; P:gibberellin biosynthetic process; C:mitochondrion	EC:5.5.1.12; EC:5.5.1.13
Qs-dev_c8526	copalyl diphosphate synthase	2569	15	0	0.800667	8	F:terpene synthase activity; F:copalyl diphosphate synthase activity; P:diterpene phytoalexin precursor biosynthetic process pathway; F:ent-copalyl diphosphate synthase activity; F:magnesium ion binding; C:chloroplast; P:gibberellin biosynthetic process; C:mitochondrion	EC:5.5.1.12; EC:5.5.1.13
isotig07070	copalyl diphosphate synthase	2465	15	0	0.811333	8	F:terpene synthase activity; F:copalyl diphosphate synthase activity; P:diterpene phytoalexin precursor biosynthetic process pathway; F:ent-copalyl diphosphate synthase activity; F:magnesium ion binding; C:chloroplast; P:gibberellin biosynthetic process; C:mitochondrion	EC:5.5.1.12; EC:5.5.1.13
Contig23436	copalyl diphosphate synthase	2538	15	0	0.800667	8	F:terpene synthase activity; F:copalyl diphosphate synthase activity; P:diterpene phytoalexin precursor biosynthetic process pathway; F:ent-copalyl diphosphate synthase activity; F:magnesium ion binding; C:chloroplast; P:gibberellin biosynthetic process; C:mitochondrion	EC:5.5.1.12; EC:5.5.1.13
Contig1129	l-ala-d l-glu epimerase-like	1796	15	0	0.842	4	P:metabolic process; C:mitochondrion; F:muconate cycloisomerase activity; C:chloroplast	EC:5.5.1.1
Qs-dev_c58350	cycloartenol synthase	672	15	1.06768e-93	0.765333	4	C:membrane; F:cycloartenol synthase activity; F:lanosterol synthase activity; P:pentacyclic triterpenoid biosynthetic process	EC:5.4.99.8; EC:5.4.99.7
Qs-dev_rep_c100897	cycloartenol synthase	655	15	1.28487e-56	0.927333	14	P:carotenoid biosynthetic process; P:phosphatidylglycerol biosynthetic process; P:sterol biosynthetic process; P:tetracyclic triterpenoid biosynthetic process; P:unsaturated fatty acid biosynthetic process; C:vacuole; P:isopentenyl diphosphate biosynthetic process, mevalonate-independent pathway; C:integral to membrane; P:negative regulation of transcription, DNA-dependent; P:chlorophyll biosynth…	EC:5.4.99.8
Contig19123	beta-amyrin synthase	751	15	1.31538e-96	0.891333	13	F:arabidiol synthase activity; F:baruol synthase activity; P:tetracyclic triterpenoid biosynthetic process; F:marneral synthase activity; ; P:pentacyclic triterpenoid biosynthetic process; F:beta-amyrin synthase activity; P:tricyclic triterpenoid biosynthetic process; P:root development; P:thalianol metabolic process; F:lupeol synthase activity; F:thalianol synthase activity; F:cycloartenol synth…	EC:5.4.99.8
isotig10939	beta-amyrin synthase	719	15	2.43117e-89	0.872667	12	F:arabidiol synthase activity; F:baruol synthase activity; P:tetracyclic triterpenoid biosynthetic process; F:marneral synthase activity; P:pentacyclic triterpenoid biosynthetic process; F:beta-amyrin synthase activity; P:tricyclic triterpenoid biosynthetic process; P:root development; P:thalianol metabolic process; F:lupeol synthase activity; F:thalianol synthase activity; F:cycloartenol synthas…	EC:5.4.99.8
Qs-dev_c28880	beta-amyrin synthase	1418	15	1.1065e-124	0.845333	12	F:arabidiol synthase activity; F:baruol synthase activity; P:tetracyclic triterpenoid biosynthetic process; F:marneral synthase activity; P:pentacyclic triterpenoid biosynthetic process; F:beta-amyrin synthase activity; P:tricyclic triterpenoid biosynthetic process; P:root development; P:thalianol metabolic process; F:lupeol synthase activity; F:thalianol synthase activity; F:cycloartenol synthas…	EC:5.4.99.8
Contig9412	beta-amyrin synthase	2220	15	0	0.818	12	F:arabidiol synthase activity; F:baruol synthase activity; P:tetracyclic triterpenoid biosynthetic process; F:marneral synthase activity; P:pentacyclic triterpenoid biosynthetic process; F:beta-amyrin synthase activity; P:tricyclic triterpenoid biosynthetic process; P:root development; P:thalianol metabolic process; F:lupeol synthase activity; F:thalianol synthase activity; F:cycloartenol synthas…	EC:5.4.99.8
isotig08584	cycloartenol synthase	488	15	6.76813e-30	0.97	8	P:pollen development; P:steroid biosynthetic process; C:vacuole; P:tetracyclic triterpenoid biosynthetic process; P:thylakoid membrane organization; P:pentacyclic triterpenoid biosynthetic process; C:integral to membrane; F:cycloartenol synthase activity	EC:5.4.99.8
Contig1882	cycloartenol synthase	2468	15	0	0.903333	7	P:pollen development; C:vacuole; P:tetracyclic triterpenoid biosynthetic process; P:thylakoid membrane organization; P:pentacyclic triterpenoid biosynthetic process; C:integral to membrane; F:cycloartenol synthase activity	EC:5.4.99.8
Contig19205	cycloartenol synthase	784	15	1.11475e-24	0.788667	5	P:steroid biosynthetic process; P:tetracyclic triterpenoid biosynthetic process; P:pentacyclic triterpenoid biosynthetic process; C:integral to membrane; F:cycloartenol synthase activity	EC:5.4.99.8
Contig27549	oxidosqualene cyclase	621	15	4.24397e-78	0.783333	5	P:pentacyclic triterpenoid biosynthetic process; F:lupeol synthase activity; P:cuticle development; C:integral to membrane; F:cycloartenol synthase activity	EC:5.4.99.8
Qs-dev_c67783	lupeol synthase	388	15	2.6218e-18	0.84	4	F:lupeol synthase activity; F:beta-amyrin synthase activity; F:cycloartenol synthase activity; P:pentacyclic triterpenoid biosynthetic process	EC:5.4.99.8
Qs-dev_c53805	cycloartenol synthase	1263	15	1.1819e-135	0.765333	4	P:tetracyclic triterpenoid biosynthetic process; C:membrane; F:cycloartenol synthase activity; P:pentacyclic triterpenoid biosynthetic process	EC:5.4.99.8
Contig3190	cycloartenol synthase	2503	15	0	0.886	4	P:tetracyclic triterpenoid biosynthetic process; C:integral to membrane; F:cycloartenol synthase activity; P:pentacyclic triterpenoid biosynthetic process	EC:5.4.99.8
Qs-dev_rep_c83687	cycloartenol synthase	646	15	6.97228e-36	0.916667	2	P:tetracyclic triterpenoid biosynthetic process; F:cycloartenol synthase activity	EC:5.4.99.8
Contig15518	cycloartenol synthase	1152	15	1.8074e-47	0.864667	2	P:tetracyclic triterpenoid biosynthetic process; F:cycloartenol synthase activity	EC:5.4.99.8
Qs-dev_rep_c81208	cycloartenol synthase	505	15	1.67421e-49	0.916667	2	P:tetracyclic triterpenoid biosynthetic process; F:cycloartenol synthase activity	EC:5.4.99.8
Contig9203	chorismate mutase	1370	15	7.25412e-142	0.736	7	P:chorismate metabolic process; F:chorismate mutase activity; P:aromatic amino acid family biosynthetic process; F:L-ascorbate peroxidase activity; C:chloroplast; C:cytosol; P:glucose catabolic process	EC:5.4.99.5; EC:1.11.1.11
Qs-dev_c13689	chorismate mutase	1083	15	1.37065e-78	0.754	5	P:chorismate metabolic process; F:chorismate mutase activity; P:aromatic amino acid family biosynthetic process; C:chloroplast; C:cytosol	EC:5.4.99.5
Contig17080	chorismate mutase	957	15	3.51532e-85	0.828667	5	P:response to biotic stimulus; P:chorismate metabolic process; F:chorismate mutase activity; P:tryptophan biosynthetic process; C:chloroplast	EC:5.4.99.5
isotig20177	chorismate mutase	1073	15	4.32815e-93	0.786	5	P:chorismate metabolic process; F:chorismate mutase activity; P:aromatic amino acid family biosynthetic process; C:chloroplast; C:cytosol	EC:5.4.99.5
Qs-dev_rep_c91227	chorismate mutase	706	15	1.13593e-43	0.814667	4	F:chorismate mutase activity; P:aromatic amino acid family biosynthetic process; C:chloroplast; C:cytosol	EC:5.4.99.5
Qs-dev_c71378	chorismate mutase	1160	15	4.15239e-57	0.747333	4	F:chorismate mutase activity; P:aromatic amino acid family biosynthetic process; C:chloroplast; C:cytosol	EC:5.4.99.5
Qs-dev_rep_c93174	chorismate mutase	1169	15	1.45771e-68	0.786667	4	F:chorismate mutase activity; P:aromatic amino acid family biosynthetic process; C:chloroplast; C:cytosol	EC:5.4.99.5
Qs-dev_rep_c88016	chorismate mutase	560	15	6.42098e-73	0.799333	4	F:chorismate mutase activity; P:aromatic amino acid family biosynthetic process; C:chloroplast; C:cytosol	EC:5.4.99.5
Qs-dev_rep_c94586	reversibly glycosylated polypeptide-3	515	15	1.09493e-56	0.938	17	C:cell wall; P:UDP-L-arabinose metabolic process; P:response to salt stress; C:Golgi trans cisterna; P:cellulose biosynthetic process; C:plasmodesma; F:UDP-arabinopyranose mutase activity; F:glycogenin glucosyltransferase activity; C:vacuolar membrane; F:cellulose synthase (UDP-forming) activity; P:pollen development; F:protein binding; C:extracellular region; P:plant-type cell wall biogenesis; P…	EC:5.4.99.30; EC:2.4.1.186; EC:2.4.1.12
Contig20710	alpha- -glucan-protein synthase	1035	15	4.26007e-98	0.934	15	C:cell junction; C:cell wall; P:UDP-L-arabinose metabolic process; P:response to salt stress; C:Golgi trans cisterna; P:cellulose biosynthetic process; F:UDP-arabinopyranose mutase activity; F:glycogenin glucosyltransferase activity; C:vacuolar membrane; F:cellulose synthase (UDP-forming) activity; P:pollen development; F:protein binding; P:plant-type cell wall biogenesis; C:cytosolic ribosome; C…	EC:5.4.99.30; EC:2.4.1.186; EC:2.4.1.12
Qs-dev_rep_c80426	alpha- -glucan-protein synthase	286	15	1.5236e-21	0.874	13	P:glucose catabolic process; C:cytosol; C:cell wall; P:response to glucose stimulus; P:response to sucrose stimulus; P:response to fructose stimulus; P:response to salt stress; P:cellulose biosynthetic process; C:plasmodesma; F:UDP-arabinopyranose mutase activity; F:glycogenin glucosyltransferase activity; F:protein binding; C:Golgi apparatus	EC:5.4.99.30; EC:2.4.1.186
Contig3622	alpha- -glucan-protein synthase	1776	15	3.71093e-168	0.865333	13	P:glucose catabolic process; C:cytosol; C:cell wall; P:response to glucose stimulus; P:response to sucrose stimulus; P:response to fructose stimulus; P:response to salt stress; P:cellulose biosynthetic process; C:plasmodesma; F:UDP-arabinopyranose mutase activity; F:glycogenin glucosyltransferase activity; F:protein binding; C:Golgi apparatus	EC:5.4.99.30; EC:2.4.1.186
Qs-dev_rep_c94752	alpha- -glucan-protein synthase	359	15	1.54242e-26	0.950667	8	F:UDP-arabinopyranose mutase activity; C:Golgi apparatus; C:plasmodesma; F:protein binding; C:cell wall; P:cellulose biosynthetic process; F:glycogenin glucosyltransferase activity; C:extracellular region	EC:5.4.99.30; EC:2.4.1.186
Qs-dev_c28079	rna pseudourine synthase mitochondrial-like	629	15	8.05822e-48	0.787333	6	F:pseudouridine synthase activity; P:methylglyoxal catabolic process to D-lactate; F:RNA binding; P:pseudouridine synthesis; F:lysozyme activity; C:mitochondrion	EC:5.4.99.12; EC:3.2.1.17
Qs-dev_c21306	rna pseudourine synthase 1-like	1385	15	1.95322e-118	0.724667	15	P:RNA modification; F:peptidase activity, acting on L-amino acid peptides; P:response to endoplasmic reticulum stress; C:mitochondrion; P:protein folding; F:metal ion binding; F:hydrolase activity, acting on glycosyl bonds; F:organic cyclic compound binding; P:response to heat; F:oxidoreductase activity; F:pyrophosphatase activity; F:pseudouridine synthase activity; ; P:response to high light int…	EC:5.4.99.12
Contig18417	h aca ribonucleoprotein complex subunit 1-like protein 1	729	15	2.3412e-39	0.827333	11	C:box H/ACA snoRNP complex; P:RNA methylation; C:cytosol; F:pseudouridine synthase activity; F:snoRNA binding; P:snRNA pseudouridine synthesis; P:regulation of flower development; C:chloroplast thylakoid membrane; P:histone lysine methylation; P:transcription factor import into nucleus; P:rRNA processing	EC:5.4.99.12
Contig9588	h aca ribonucleoprotein complex subunit 4	1561	15	0	0.882667	10	P:RNA methylation; C:cytosol; F:RNA binding; P:RNA processing; P:purine nucleotide biosynthetic process; C:nucleolus; C:plasmodesma; P:pseudouridine synthesis; F:pseudouridine synthase activity; C:ribonucleoprotein complex	EC:5.4.99.12
Contig9726	h aca ribonucleoprotein complex subunit 4-like	1757	15	0	0.876667	10	P:RNA methylation; C:cytosol; F:RNA binding; P:RNA processing; P:purine nucleotide biosynthetic process; C:nucleolus; C:plasmodesma; P:pseudouridine synthesis; F:pseudouridine synthase activity; C:ribonucleoprotein complex	EC:5.4.99.12
Contig18416	h aca ribonucleoprotein complex subunit 4-like	1565	15	0	0.88	10	P:RNA methylation; C:cytosol; F:RNA binding; P:RNA processing; P:purine nucleotide biosynthetic process; C:nucleolus; C:plasmodesma; P:pseudouridine synthesis; F:pseudouridine synthase activity; C:ribonucleoprotein complex	EC:5.4.99.12
Qs-dev_c30032	pseudouridine synthase family protein	657	15	2.09437e-18	0.824	8	P:maturation of SSU-rRNA from tetracistronic rRNA transcript (SSU-rRNA, LSU-rRNA, 4.5S-rRNA, 5S-rRNA); P:plastid translation; F:RNA binding; P:maturation of LSU-rRNA from tetracistronic rRNA transcript (SSU-rRNA, LSU-rRNA, 4.5S-rRNA, 5S-rRNA); C:amyloplast; P:pseudouridine synthesis; F:pseudouridine synthase activity; C:chloroplast	EC:5.4.99.12
Qs-dev_c44359	pseudouridylate synthase transporter	652	15	5.51816e-52	0.832667	8	F:RNA binding; P:RNA processing; C:mitochondrion; P:isopentenyl diphosphate biosynthetic process, mevalonate-independent pathway; P:pseudouridine synthesis; F:pseudouridine synthase activity; F:transporter activity; C:nucleus	EC:5.4.99.12
Contig11156	pseudouridine synthase family protein	1190	15	1.78701e-122	0.864667	8	P:maturation of SSU-rRNA from tetracistronic rRNA transcript (SSU-rRNA, LSU-rRNA, 4.5S-rRNA, 5S-rRNA); P:plastid translation; F:RNA binding; P:maturation of LSU-rRNA from tetracistronic rRNA transcript (SSU-rRNA, LSU-rRNA, 4.5S-rRNA, 5S-rRNA); C:amyloplast; P:pseudouridine synthesis; F:pseudouridine synthase activity; C:chloroplast	EC:5.4.99.12
Qs-dev_c3827	pseudouridine synthase family protein	1316	15	7.08878e-131	0.845333	8	P:maturation of SSU-rRNA from tetracistronic rRNA transcript (SSU-rRNA, LSU-rRNA, 4.5S-rRNA, 5S-rRNA); P:plastid translation; F:RNA binding; P:maturation of LSU-rRNA from tetracistronic rRNA transcript (SSU-rRNA, LSU-rRNA, 4.5S-rRNA, 5S-rRNA); C:amyloplast; P:pseudouridine synthesis; F:pseudouridine synthase activity; C:chloroplast	EC:5.4.99.12
isotig04144	trna pseudouridine synthase pus10-like	1757	15	7.80568e-176	0.734	8	F:RNA binding; P:histone lysine methylation; P:regulation of flower development; P:floral organ formation; C:plastid; P:pseudouridine synthesis; F:pseudouridine synthase activity; C:nucleus	EC:5.4.99.12
Contig3232	trna pseudouridine synthase pus10-like	1824	15	1.40551e-180	0.778	8	F:RNA binding; P:histone lysine methylation; P:regulation of flower development; P:floral organ formation; C:plastid; P:pseudouridine synthesis; F:pseudouridine synthase activity; C:nucleus	EC:5.4.99.12
Qs-dev_c57108	centromere microtubule-binding protein cbf5	283	15	4.42916e-26	0.875333	7	F:RNA binding; P:box H/ACA snoRNA 3'-end processing; C:box H/ACA snoRNP complex; C:90S preribosome; F:pseudouridine synthase activity; P:snRNA pseudouridine synthesis; P:rRNA pseudouridine synthesis	EC:5.4.99.12
isotig05004	pseudouridylate synthase	497	15	6.89236e-35	0.797333	7	F:pseudouridine synthase activity; F:RNA binding; P:pseudouridine synthesis; C:nucleus; F:zinc ion binding; P:tRNA processing; C:mitochondrion	EC:5.4.99.12
Qs-dev_c34223	trna pseudouridine synthase-like protein	380	15	6.6732e-33	0.786667	6	F:pseudouridine synthase activity; F:RNA binding; P:pseudouridine synthesis; P:one-carbon metabolic process; C:nucleus; P:tRNA processing	EC:5.4.99.12
Qs-dev_c47303	multisubstrate pseudouridine synthase 7-like	585	15	3.1673e-44	0.776	6	P:embryo sac egg cell differentiation; F:RNA binding; P:karyogamy; P:tRNA pseudouridine synthesis; F:pseudouridine synthase activity; C:nucleus	EC:5.4.99.12
Qs-dev_rep_c81998	multisubstrate pseudouridine synthase 7-like	665	15	2.971e-52	0.883333	6	P:embryo sac egg cell differentiation; F:RNA binding; P:karyogamy; P:tRNA pseudouridine synthesis; F:pseudouridine synthase activity; C:nucleus	EC:5.4.99.12
Qs-dev_rep_c82747	centromere microtubule binding protein	567	15	1.33022e-52	0.972667	6	F:pseudouridine synthase activity; C:nucleolus; F:RNA binding; P:pseudouridine synthesis; C:cytosol; P:RNA processing	EC:5.4.99.12
isotig09082	rna pseudourine synthase mitochondrial-like	1095	15	4.62139e-91	0.698667	6	F:pseudouridine synthase activity; P:methylglyoxal catabolic process to D-lactate; F:hydrolase activity, acting on glycosyl bonds; F:RNA binding; P:pseudouridine synthesis; C:mitochondrion	EC:5.4.99.12
Qs-dev_c16825	trna pseudouridine synthase pus10-like	1566	15	1.17092e-120	0.63	6	F:RNA binding; C:plastid; P:flower development; P:histone modification; P:pseudouridine synthesis; F:pseudouridine synthase activity	EC:5.4.99.12
Contig6015	rna pseudourine synthase mitochondrial-like	1406	15	1.90703e-161	0.718	6	F:pseudouridine synthase activity; P:methylglyoxal catabolic process to D-lactate; F:hydrolase activity, acting on glycosyl bonds; F:RNA binding; P:pseudouridine synthesis; C:mitochondrion	EC:5.4.99.12
isotig16129	trna pseudouridine synthase b	1644	15	2.11972e-162	0.718	6	P:RNA modification; C:mitochondrion; P:isopentenyl diphosphate biosynthetic process, mevalonate-independent pathway; F:pseudouridine synthase activity; F:transporter activity; C:nucleus	EC:5.4.99.12
Contig3959	multisubstrate pseudouridine synthase 7-like	2387	15	0	0.76	6	P:embryo sac egg cell differentiation; F:RNA binding; P:karyogamy; P:pseudouridine synthesis; F:pseudouridine synthase activity; C:nucleus	EC:5.4.99.12
Qs-dev_c24549	pseudouridylate synthase	316	13	2.04923e-16	0.899231	5	F:pseudouridine synthase activity; F:RNA binding; P:pseudouridine synthesis; C:nucleus; P:tRNA processing	EC:5.4.99.12
Qs-dev_c17907	trna pseudouridine synthase a	458	15	5.10712e-22	0.717333	5	F:pseudouridine synthase activity; P:methylglyoxal catabolic process to D-lactate; P:pseudouridine synthesis; C:nucleus; P:tRNA processing	EC:5.4.99.12
Contig24334	trna pseudouridine synthase a-like	744	15	7.7156e-33	0.682667	5	F:pseudouridine synthase activity; P:pseudouridine synthesis; P:one-carbon metabolic process; C:nucleus; P:tRNA processing	EC:5.4.99.12
Qs-dev_c33553	trna pseudouridine synthase-like protein	572	15	2.1717e-34	0.696667	5	F:pseudouridine synthase activity; P:pseudouridine synthesis; P:one-carbon metabolic process; C:nucleus; P:tRNA processing	EC:5.4.99.12
Qs-dev_c31876	trna pseudouridine synthase family protein	549	15	2.17357e-56	0.866667	5	F:pseudouridine synthase activity; F:RNA binding; P:one-carbon metabolic process; C:chloroplast; P:tRNA pseudouridine synthesis	EC:5.4.99.12
Qs-dev_c32179	trna pseudouridine synthase 3-like	914	15	1.83554e-75	0.791333	5	F:pseudouridine synthase activity; F:RNA binding; P:one-carbon metabolic process; C:nucleus; P:tRNA pseudouridine synthesis	EC:5.4.99.12
Qs-dev_c32617	multisubstrate pseudouridine synthase 7-like	1010	15	6.0836e-94	0.689333	5	P:embryo sac egg cell differentiation; P:karyogamy; P:pseudouridine synthesis; F:pseudouridine synthase activity; C:nucleus	EC:5.4.99.12
Contig26270	trna pseudouridine synthase family protein	1256	15	2.02666e-114	0.812667	5	F:pseudouridine synthase activity; F:RNA binding; P:one-carbon metabolic process; C:chloroplast; P:tRNA pseudouridine synthesis	EC:5.4.99.12
Qs-dev_c29238	trna pseudouridine synthase family protein	1208	15	1.41565e-123	0.842667	5	F:pseudouridine synthase activity; F:RNA binding; P:one-carbon metabolic process; C:chloroplast; P:tRNA pseudouridine synthesis	EC:5.4.99.12
Contig12476	trna pseudouridine synthase a	1421	15	5.45745e-156	0.788	5	F:pseudouridine synthase activity; P:methylglyoxal catabolic process to D-lactate; F:RNA binding; C:nucleus; P:tRNA pseudouridine synthesis	EC:5.4.99.12
Contig14531	trna pseudouridine synthase a-like	1463	15	1.48555e-156	0.690667	5	F:pseudouridine synthase activity; P:pseudouridine synthesis; P:one-carbon metabolic process; C:nucleus; P:tRNA processing	EC:5.4.99.12
Contig21153	trna pseudouridine synthase 3-like	1665	15	1.08563e-159	0.672667	5	F:pseudouridine synthase activity; P:pseudouridine synthesis; P:one-carbon metabolic process; C:nucleus; P:tRNA processing	EC:5.4.99.12
Qs-dev_c59346	trna pseudouridine synthase a	513	5	4.37648e-13	0.738	4	F:pseudouridine synthase activity; F:RNA binding; P:pseudouridine synthesis; P:tRNA processing	EC:5.4.99.12
Qs-dev_c32566	rna pseudourine synthase mitochondrial-like	430	14	3.43412e-34	0.734286	4	F:pseudouridine synthase activity; F:RNA binding; P:pseudouridine synthesis; C:mitochondrion	EC:5.4.99.12
Qs-dev_c28433	rna pseudourine synthase	423	15	4.96097e-37	0.849333	4	F:pseudouridine synthase activity; F:RNA binding; P:pseudouridine synthesis; C:mitochondrion	EC:5.4.99.12
Contig27483	ribosomal pseudouridine	431	15	3.4883e-51	0.88	4	F:pseudouridine synthase activity; F:RNA binding; P:pseudouridine synthesis; C:chloroplast	EC:5.4.99.12
isotig09174	rna pseudourine synthase	874	15	1.82997e-69	0.74	4	F:pseudouridine synthase activity; F:RNA binding; P:pseudouridine synthesis; C:mitochondrion	EC:5.4.99.12
Qs-dev_c29033	ribosomal pseudouridine	661	15	1.44514e-79	0.772	4	F:pseudouridine synthase activity; F:RNA binding; P:pseudouridine synthesis; C:chloroplast	EC:5.4.99.12
Contig6982	ribosomal pseudouridine	688	15	1.96957e-114	0.85	4	F:pseudouridine synthase activity; F:RNA binding; P:pseudouridine synthesis; C:chloroplast	EC:5.4.99.12
Contig12694	rna pseudourine synthase	1570	15	2.71975e-143	0.749333	4	F:pseudouridine synthase activity; F:RNA binding; P:pseudouridine synthesis; C:mitochondrion	EC:5.4.99.12
Contig22685	trna pseudouridine synthase-like	1881	15	4.58025e-172	0.724667	4	F:pseudouridine synthase activity; C:nucleus; P:RNA modification; C:mitochondrion	EC:5.4.99.12
Contig22686	trna pseudouridine synthase-like	1739	15	4.15203e-172	0.724667	4	F:pseudouridine synthase activity; C:nucleus; P:RNA modification; C:mitochondrion	EC:5.4.99.12
Qs-dev_c1598	trna pseudouridine synthase b	2043	15	7.27735e-179	0.673333	4	P:RNA modification; C:mitochondrion; P:isopentenyl diphosphate biosynthetic process, mevalonate-independent pathway; F:pseudouridine synthase activity	EC:5.4.99.12
Contig1380	rna pseudourine synthase mitochondrial-like	1893	15	0	0.808	4	F:pseudouridine synthase activity; F:RNA binding; P:pseudouridine synthesis; C:mitochondrion	EC:5.4.99.12
Contig5730	trna pseudouridine synthase	1835	15	0	0.766667	4	F:pseudouridine synthase activity; F:RNA binding; P:pseudouridine synthesis; P:tRNA processing	EC:5.4.99.12
Qs-dev_rep_c102325	yth domain-containing	313	15	5.60283e-21	0.878	3	F:RNA binding; P:pseudouridine synthesis; F:pseudouridine synthase activity	EC:5.4.99.12
Qs-dev_c30499	rna pseudourine synthase 5	945	15	1.36171e-44	0.708667	3	F:pseudouridine synthase activity; P:RNA modification; C:mitochondrion	EC:5.4.99.12
Qs-dev_c29922	rna pseudourine synthase mitochondrial-like	778	15	1.38471e-68	0.532667	3	F:pseudouridine synthase activity; F:RNA binding; P:pseudouridine synthesis	EC:5.4.99.12
Contig6640	isochorismate synthase	355	15	1.1055e-20	0.836667	9	P:stomatal movement; P:negative regulation of defense response; P:defense response to bacterium; C:plastid; F:isochorismate synthase activity; P:systemic acquired resistance; P:defense response to fungus; P:phylloquinone biosynthetic process; P:salicylic acid biosynthetic process	EC:5.4.4.2
Contig15958	isochorismate synthase	1379	15	1.46191e-109	0.774	9	P:stomatal movement; P:negative regulation of defense response; P:defense response to bacterium; C:plastid; F:isochorismate synthase activity; P:systemic acquired resistance; P:defense response to fungus; P:phylloquinone biosynthetic process; P:salicylic acid biosynthetic process	EC:5.4.4.2
Qs-dev_rep_c101746	glutamate-1-semialdehyde- -aminomutase	550	15	2.17985e-46	0.944667	17	P:pentose-phosphate shunt; F:glutamate-1-semialdehyde 2,1-aminomutase activity; C:chloroplast envelope; C:apoplast; P:protein targeting to chloroplast; P:protoporphyrinogen IX biosynthetic process; P:chlorophyll biosynthetic process; P:leaf morphogenesis; C:chloroplast stroma; F:pyridoxal phosphate binding; F:transaminase activity; P:cell differentiation; P:response to light stimulus; P:cysteine …	EC:5.4.3.8; EC:2.6.1.0
Contig18220	glutamate-1-semialdehyde- -aminomutase	1635	15	0	0.912	17	P:pentose-phosphate shunt; F:glutamate-1-semialdehyde 2,1-aminomutase activity; C:chloroplast envelope; C:apoplast; P:protein targeting to chloroplast; P:protoporphyrinogen IX biosynthetic process; P:chlorophyll biosynthetic process; P:leaf morphogenesis; C:chloroplast stroma; F:pyridoxal phosphate binding; F:transaminase activity; P:cell differentiation; P:response to light stimulus; P:cysteine …	EC:5.4.3.8; EC:2.6.1.0
Contig20812	glutamate-1-semialdehyde -aminomutase	1901	15	0	0.916	9	F:glutamate-1-semialdehyde 2,1-aminomutase activity; F:transaminase activity; P:response to light stimulus; P:chlorophyll biosynthetic process; C:chloroplast envelope; P:protoporphyrinogen IX biosynthetic process; C:chloroplast stroma; F:pyridoxal phosphate binding; C:apoplast	EC:5.4.3.8; EC:2.6.1.0
Qs-dev_c9852	phosphomannomutase	370	15	5.18018e-54	0.868	6	C:cytoplasm; P:mannose biosynthetic process; P:protein folding; F:phosphomannomutase activity; F:heat shock protein binding; F:unfolded protein binding	EC:5.4.2.8
Contig18855	phosphomannomutase	1129	15	1.89555e-126	0.946667	6	P:mannose biosynthetic process; P:response to salt stress; P:L-ascorbic acid biosynthetic process; P:GDP-mannose biosynthetic process; F:phosphomannomutase activity; C:cytoplasm	EC:5.4.2.8
Contig7778	haloacid dehalogenase-like hydrolase domain-containing protein	527	15	3.00121e-15	0.894	13	P:chloroplast relocation; P:photosynthetic electron transport in photosystem I; P:isopentenyl diphosphate biosynthetic process, mevalonate-independent pathway; P:carotenoid biosynthetic process; P:thylakoid membrane organization; F:oxidoreductase activity; F:beta-phosphoglucomutase activity; P:maltose metabolic process; P:starch biosynthetic process; P:ncRNA metabolic process; C:chloroplast thyla…	EC:5.4.2.6
Contig13579	haloacid dehalogenase-like hydrolase domain-containing protein	268	15	3.9497e-22	0.875333	13	P:chloroplast relocation; P:photosynthetic electron transport in photosystem I; P:isopentenyl diphosphate biosynthetic process, mevalonate-independent pathway; P:carotenoid biosynthetic process; P:thylakoid membrane organization; F:oxidoreductase activity; F:beta-phosphoglucomutase activity; P:maltose metabolic process; P:starch biosynthetic process; P:ncRNA metabolic process; C:chloroplast thyla…	EC:5.4.2.6
Qs-dev_c40661	haloacid dehalogenase-like hydrolase domain-containing protein	631	15	3.92113e-78	0.806667	13	P:chloroplast relocation; P:photosynthetic electron transport in photosystem I; P:isopentenyl diphosphate biosynthetic process, mevalonate-independent pathway; P:carotenoid biosynthetic process; P:thylakoid membrane organization; F:oxidoreductase activity; F:beta-phosphoglucomutase activity; P:maltose metabolic process; P:starch biosynthetic process; P:ncRNA metabolic process; C:chloroplast thyla…	EC:5.4.2.6
Contig6509	haloacid dehalogenase-like hydrolase domain-containing protein	672	15	3.66108e-102	0.901333	13	P:chloroplast relocation; P:photosynthetic electron transport in photosystem I; P:isopentenyl diphosphate biosynthetic process, mevalonate-independent pathway; P:carotenoid biosynthetic process; P:thylakoid membrane organization; F:oxidoreductase activity; F:beta-phosphoglucomutase activity; P:maltose metabolic process; P:starch biosynthetic process; P:ncRNA metabolic process; C:chloroplast thyla…	EC:5.4.2.6
Contig2016	haloacid dehalogenase-like hydrolase domain-containing protein	1374	15	1.4302e-113	0.875333	13	P:chloroplast relocation; P:photosynthetic electron transport in photosystem I; P:isopentenyl diphosphate biosynthetic process, mevalonate-independent pathway; P:carotenoid biosynthetic process; P:thylakoid membrane organization; F:oxidoreductase activity; F:beta-phosphoglucomutase activity; P:maltose metabolic process; P:starch biosynthetic process; P:ncRNA metabolic process; C:chloroplast thyla…	EC:5.4.2.6
Contig3219	haloacid dehalogenase-like hydrolase domain-containing protein	1324	15	1.9367e-152	0.790667	12	P:chloroplast relocation; P:photosynthetic electron transport in photosystem I; P:isopentenyl diphosphate biosynthetic process, mevalonate-independent pathway; P:carotenoid biosynthetic process; P:thylakoid membrane organization; F:beta-phosphoglucomutase activity; P:maltose metabolic process; P:starch biosynthetic process; P:ncRNA metabolic process; C:chloroplast thylakoid; C:chloroplast stroma;…	EC:5.4.2.6
Contig23463	phosphoglucosamine mutase family protein	2180	15	0	0.811333	6	F:phosphoacetylglucosamine mutase activity; C:cytosol; P:carbohydrate metabolic process; P:UDP-N-acetylglucosamine biosynthetic process; C:chloroplast stroma; F:phosphomannomutase activity	EC:5.4.2.3; EC:5.4.2.8
Contig23462	phosphoglucosamine mutase family protein	2510	15	0	0.780667	6	F:phosphoacetylglucosamine mutase activity; C:cytosol; P:carbohydrate metabolic process; P:UDP-N-acetylglucosamine biosynthetic process; C:chloroplast stroma; F:phosphomannomutase activity	EC:5.4.2.3; EC:5.4.2.8
Qs-dev_c62225	phosphomannomutase phosphoglucomutase-like	415	14	1.23815e-60	0.822857	9	F:phosphoacetylglucosamine mutase activity; C:cytosol; P:UDP-N-acetylglucosamine biosynthetic process; P:cellular response to water deprivation; P:maltose metabolic process; P:starch biosynthetic process; C:chloroplast stroma; F:phosphoglucomutase activity; F:phosphomannomutase activity	EC:5.4.2.3; EC:5.4.2.2; EC:5.4.2.8
Qs-dev_c33194	phosphoacetylglucosamine mutase	1345	15	1.66888e-159	0.846667	11	F:phosphoacetylglucosamine mutase activity; P:response to UV; C:cytosol; C:mitochondrion; C:plasmodesma; P:carbohydrate metabolic process; P:glucose 1-phosphate metabolic process; P:UDP-N-acetylglucosamine biosynthetic process; P:photoreactive repair; F:phosphoglucomutase activity; C:chloroplast	EC:5.4.2.3; EC:5.4.2.2
Contig2001	phosphoacetylglucosamine mutase	1788	15	0	0.854	11	F:phosphoacetylglucosamine mutase activity; P:response to UV; C:cytosol; C:mitochondrion; C:plasmodesma; P:carbohydrate metabolic process; P:glucose 1-phosphate metabolic process; P:UDP-N-acetylglucosamine biosynthetic process; P:photoreactive repair; F:phosphoglucomutase activity; C:chloroplast	EC:5.4.2.3; EC:5.4.2.2
Qs-dev_c17104	phosphoacetylglucosamine mutase	516	15	2.78647e-19	0.862	6	P:carbohydrate metabolic process; F:phosphoacetylglucosamine mutase activity; P:photoreactive repair; C:cytosol; C:mitochondrion; P:response to UV	EC:5.4.2.3
Qs-dev_rep_c90290	phosphoglucomutase	546	15	4.82607e-56	0.835333	26	P:trehalose biosynthetic process; P:pentose-phosphate shunt; C:chloroplast envelope; C:apoplast; C:stromule; P:positive regulation of catalytic activity; P:cellular calcium ion homeostasis; P:starch biosynthetic process; P:plant-type cell wall organization; P:isopentenyl diphosphate biosynthetic process, mevalonate-independent pathway; P:maltose metabolic process; P:defense response to bacterium;…	EC:5.4.2.2; EC:5.4.2.1
Qs-dev_c16565	phosphoglucomutase	405	15	9.12634e-19	0.955333	25	P:trehalose biosynthetic process; P:pentose-phosphate shunt; C:chloroplast envelope; C:apoplast; C:stromule; P:positive regulation of catalytic activity; P:cellular calcium ion homeostasis; P:starch biosynthetic process; P:plant-type cell wall organization; P:isopentenyl diphosphate biosynthetic process, mevalonate-independent pathway; P:maltose metabolic process; P:defense response to bacterium;…	EC:5.4.2.2
Qs-dev_rep_c90975	phosphoglucomutase	429	15	5.68452e-37	0.887333	25	P:trehalose biosynthetic process; P:pentose-phosphate shunt; C:chloroplast envelope; C:apoplast; C:stromule; P:positive regulation of catalytic activity; P:cellular calcium ion homeostasis; P:starch biosynthetic process; P:plant-type cell wall organization; P:isopentenyl diphosphate biosynthetic process, mevalonate-independent pathway; P:maltose metabolic process; P:defense response to bacterium;…	EC:5.4.2.2
Qs-dev_c3812	phosphoglucomutase	1268	15	4.34352e-45	0.958	25	P:trehalose biosynthetic process; P:pentose-phosphate shunt; C:chloroplast envelope; C:apoplast; C:stromule; P:positive regulation of catalytic activity; P:cellular calcium ion homeostasis; P:starch biosynthetic process; P:plant-type cell wall organization; P:isopentenyl diphosphate biosynthetic process, mevalonate-independent pathway; P:maltose metabolic process; P:defense response to bacterium;…	EC:5.4.2.2
Contig25341	phosphoglucomutase	2430	15	0	0.948	25	P:trehalose biosynthetic process; P:pentose-phosphate shunt; C:chloroplast envelope; C:apoplast; C:stromule; P:positive regulation of catalytic activity; P:cellular calcium ion homeostasis; P:starch biosynthetic process; P:plant-type cell wall organization; P:isopentenyl diphosphate biosynthetic process, mevalonate-independent pathway; P:maltose metabolic process; P:defense response to bacterium;…	EC:5.4.2.2
Qs-dev_rep_c80858	phosphoglucomutase	445	15	6.77146e-30	0.915333	18	P:response to salt stress; P:galactose catabolic process; P:gametophyte development; P:cellular calcium ion homeostasis; P:glucose 1-phosphate metabolic process; P:starch biosynthetic process; F:magnesium ion binding; P:glycolysis; C:chloroplast stroma; P:gluconeogenesis; P:trehalose biosynthetic process; C:cytosolic part; F:phosphoglucomutase activity; P:detection of gravity; P:response to cadmi…	EC:5.4.2.2
Contig19067	cytosolic phosphoglucomutase	824	15	6.43541e-82	0.821333	18	P:response to salt stress; P:galactose catabolic process; P:gametophyte development; P:cellular calcium ion homeostasis; P:glucose 1-phosphate metabolic process; P:starch biosynthetic process; F:magnesium ion binding; P:glycolysis; C:chloroplast stroma; P:gluconeogenesis; P:trehalose biosynthetic process; C:cytosolic part; F:phosphoglucomutase activity; P:detection of gravity; P:response to cadmi…	EC:5.4.2.2
Qs-dev_rep_c72436	phosphoglucomutase	2076	15	0	0.939333	18	P:response to salt stress; P:galactose catabolic process; P:gametophyte development; P:cellular calcium ion homeostasis; P:glucose 1-phosphate metabolic process; P:starch biosynthetic process; F:magnesium ion binding; P:glycolysis; C:chloroplast stroma; P:gluconeogenesis; P:trehalose biosynthetic process; C:cytosolic part; F:phosphoglucomutase activity; P:detection of gravity; P:response to cadmi…	EC:5.4.2.2
Contig23946	phosphoglucomutase	2102	15	0	0.939333	18	P:response to salt stress; P:galactose catabolic process; P:gametophyte development; P:cellular calcium ion homeostasis; P:glucose 1-phosphate metabolic process; P:starch biosynthetic process; F:magnesium ion binding; P:glycolysis; C:chloroplast stroma; P:gluconeogenesis; P:trehalose biosynthetic process; C:cytosolic part; F:phosphoglucomutase activity; P:detection of gravity; P:response to cadmi…	EC:5.4.2.2
Qs-dev_rep_c88510	cytosolic phosphoglucomutase	481	15	6.90239e-19	0.644	12	P:response to salt stress; P:gametophyte development; C:plastid part; P:cellular carbohydrate biosynthetic process; P:glycolysis; P:gluconeogenesis; C:cytosolic part; F:phosphoglucomutase activity; C:chloroplast; P:response to cadmium ion; C:nucleus; C:plasma membrane	EC:5.4.2.2
Qs-dev_c58036	phosphoglucomutase	440	15	2.56604e-74	0.893333	7	C:cytosol; P:galactose catabolic process; F:magnesium ion binding; P:trehalose biosynthetic process; P:glucose metabolic process; F:phosphoglucomutase activity; P:glycogen biosynthetic process	EC:5.4.2.2
Qs-dev_c51673	phosphoglucomutase 2	450	15	2.55964e-61	0.856	6	C:cytosol; P:galactose catabolic process; F:magnesium ion binding; P:trehalose biosynthetic process; F:phosphoglucomutase activity; P:glycogen biosynthetic process	EC:5.4.2.2
Qs-dev_c56373	phosphoglucomutase	444	15	2.00647e-67	0.909333	4	P:glucose metabolic process; C:cytoplasm; F:magnesium ion binding; F:phosphoglucomutase activity	EC:5.4.2.2
Contig13071	phosphoglycerate mutase -like	1139	15	1.3327e-119	0.821333	4	F:phosphoglycerate mutase activity; P:methylation; C:plastid; F:methyltransferase activity	EC:5.4.2.1; EC:2.1.1.0
isotig26033	histone h4	586	15	2.09205e-35	1	14	C:nucleosome; P:response to water deprivation; C:nucleolus; P:cytoskeleton organization; F:DNA binding; C:thylakoid; F:actin binding; F:phosphoglycerate mutase activity; C:actin cytoskeleton; P:glycolysis; P:nucleosome assembly; F:protein heterodimerization activity; C:chloroplast; C:plasma membrane	EC:5.4.2.1
isotig27594	histone h4	501	15	1.38236e-35	1	14	C:nucleosome; P:response to water deprivation; C:nucleolus; P:cytoskeleton organization; F:DNA binding; C:thylakoid; F:actin binding; F:phosphoglycerate mutase activity; C:actin cytoskeleton; P:glycolysis; P:nucleosome assembly; F:protein heterodimerization activity; C:chloroplast; C:plasma membrane	EC:5.4.2.1
Qs-dev_c21156	histone h4	763	15	1.02688e-35	0.992667	14	C:nucleosome; P:response to water deprivation; C:nucleolus; P:cytoskeleton organization; F:DNA binding; C:thylakoid; F:actin binding; F:phosphoglycerate mutase activity; C:actin cytoskeleton; P:glycolysis; P:nucleosome assembly; F:protein heterodimerization activity; C:chloroplast; C:plasma membrane	EC:5.4.2.1
Qs-dev_rep_c78059	histone h4	424	15	3.10979e-36	1	14	C:nucleosome; P:response to water deprivation; C:nucleolus; P:cytoskeleton organization; F:DNA binding; C:thylakoid; F:actin binding; F:phosphoglycerate mutase activity; C:actin cytoskeleton; P:glycolysis; P:nucleosome assembly; F:protein heterodimerization activity; C:chloroplast; C:plasma membrane	EC:5.4.2.1
Contig18158	histone h4	639	15	4.31117e-38	1	14	C:nucleosome; P:response to water deprivation; C:nucleolus; P:cytoskeleton organization; F:DNA binding; C:thylakoid; F:actin binding; F:phosphoglycerate mutase activity; C:actin cytoskeleton; P:glycolysis; P:nucleosome assembly; F:protein heterodimerization activity; C:chloroplast; C:plasma membrane	EC:5.4.2.1
Qs-dev_rep_c73505	histone h4	693	15	1.36364e-38	0.985333	14	C:nucleosome; P:response to water deprivation; C:nucleolus; P:cytoskeleton organization; F:DNA binding; C:thylakoid; F:actin binding; F:phosphoglycerate mutase activity; C:actin cytoskeleton; P:glycolysis; P:nucleosome assembly; F:protein heterodimerization activity; C:chloroplast; C:plasma membrane	EC:5.4.2.1
Qs-dev_c11294	histone h4	1032	15	9.93264e-39	0.972	14	C:nucleosome; P:response to water deprivation; C:nucleolus; P:cytoskeleton organization; F:DNA binding; C:thylakoid; F:actin binding; F:phosphoglycerate mutase activity; C:actin cytoskeleton; P:glycolysis; P:nucleosome assembly; F:protein heterodimerization activity; C:chloroplast; C:plasma membrane	EC:5.4.2.1
Contig27211	histone h4	600	15	3.37456e-39	0.986	14	C:nucleosome; P:response to water deprivation; C:nucleolus; P:cytoskeleton organization; F:DNA binding; C:thylakoid; F:actin binding; F:phosphoglycerate mutase activity; C:actin cytoskeleton; P:glycolysis; P:nucleosome assembly; F:protein heterodimerization activity; C:chloroplast; C:plasma membrane	EC:5.4.2.1
Qs-dev_c52441	histone h4	547	15	1.36854e-40	1	14	C:nucleosome; P:response to water deprivation; C:nucleolus; P:cytoskeleton organization; F:DNA binding; C:thylakoid; F:actin binding; F:phosphoglycerate mutase activity; C:actin cytoskeleton; P:glycolysis; P:nucleosome assembly; F:protein heterodimerization activity; C:chloroplast; C:plasma membrane	EC:5.4.2.1
Contig19374	-bisphosphoglycerate-independent phosphoglycerate mutase	577	15	1.75093e-31	0.950667	11	C:cytosol; F:manganese ion binding; P:response to cold; C:cytoplasmic membrane-bounded vesicle; F:phosphoglycerate mutase activity; P:glycolysis; C:mitochondrial envelope; C:chloroplast; P:response to cadmium ion; C:plasma membrane; C:apoplast	EC:5.4.2.1
Qs-dev_c13102	-bisphosphoglycerate-independent phosphoglycerate mutase	861	15	7.9608e-62	0.858667	11	C:cytosol; F:manganese ion binding; P:response to cold; C:cytoplasmic membrane-bounded vesicle; F:phosphoglycerate mutase activity; P:glycolysis; C:mitochondrial envelope; C:chloroplast; P:response to cadmium ion; C:plasma membrane; C:apoplast	EC:5.4.2.1
Qs-dev_c51358	-bisphosphoglycerate-independent phosphoglycerate mutase	400	15	5.01385e-41	0.896667	10	F:manganese ion binding; P:response to cold; P:response to cadmium ion; C:plasma membrane; C:mitochondrial envelope; F:phosphoglycerate mutase activity; P:glycolysis; C:chloroplast; C:cytosol; C:apoplast	EC:5.4.2.1
Qs-dev_rep_c96029	-bisphosphoglycerate-independent phosphoglycerate mutase	740	15	1.6451e-120	0.904	10	F:manganese ion binding; P:response to cold; P:response to cadmium ion; C:plasma membrane; C:mitochondrial envelope; F:phosphoglycerate mutase activity; P:glycolysis; C:chloroplast; C:cytosol; C:apoplast	EC:5.4.2.1
Contig12083	-bisphosphoglycerate-independent phosphoglycerate mutase	1548	15	4.84201e-161	0.905333	10	F:manganese ion binding; P:response to cold; P:response to cadmium ion; C:plasma membrane; C:mitochondrial envelope; F:phosphoglycerate mutase activity; P:glycolysis; C:chloroplast; C:cytosol; C:apoplast	EC:5.4.2.1
Contig8395	-bisphosphoglycerate-independent phosphoglycerate mutase	2206	15	0	0.9	10	F:manganese ion binding; P:response to cold; P:response to cadmium ion; C:plasma membrane; C:mitochondrial envelope; F:phosphoglycerate mutase activity; P:glycolysis; C:chloroplast; C:cytosol; C:apoplast	EC:5.4.2.1
Contig23075	-bisphosphoglycerate-independent phosphoglycerate mutase	2189	15	0	0.895333	10	F:manganese ion binding; P:response to cold; P:response to cadmium ion; C:plasma membrane; C:mitochondrial envelope; F:phosphoglycerate mutase activity; P:glycolysis; C:chloroplast; C:cytosol; C:apoplast	EC:5.4.2.1
Qs-dev_c57207	phosphoglycerate bisphosphoglycerate mutase family protein	270	15	1.36475e-22	0.936	4	P:metabolic process; F:phosphoglycerate mutase activity; C:mitochondrion; C:chloroplast	EC:5.4.2.1
Qs-dev_rep_c79359	phosphoglycerate mutase-like protein	1119	15	3.08433e-66	0.872667	4	P:phosphatidylinositol phosphorylation; F:phosphoglycerate mutase activity; P:glycolysis; C:chloroplast	EC:5.4.2.1
Contig10639	2-carboxy-d-arabinitol 1-phosphate phosphatase	1037	15	1.6076e-121	0.794	4	P:metabolic process; F:phosphoglycerate mutase activity; C:mitochondrion; C:plastid	EC:5.4.2.1
Qs-dev_c25181	-bisphosphoglycerate-dependent phosphoglycerate mutase-like	1194	15	2.0513e-134	0.96	4	F:phosphoglycerate mutase activity; P:response to nitrate; P:glycolysis; C:plastid	EC:5.4.2.1
Contig4143	-bisphosphoglycerate-dependent phosphoglycerate mutase-like	1660	15	3.93851e-140	0.826667	4	F:phosphoglycerate mutase activity; P:response to nitrate; P:glycolysis; C:chloroplast	EC:5.4.2.1
Qs-dev_c5045	-bisphosphoglycerate-dependent phosphoglycerate mutase-like	1444	15	1.61731e-147	0.840667	4	F:phosphoglycerate mutase activity; P:response to nitrate; P:glycolysis; C:plastid	EC:5.4.2.1
isotig17553	-bisphosphoglycerate-dependent phosphoglycerate mutase-like	1411	15	1.57701e-147	0.841333	4	F:phosphoglycerate mutase activity; P:response to nitrate; P:glycolysis; C:plastid	EC:5.4.2.1
Contig4692	cofactor-independent phosphoglycerate mutase	1596	15	0	0.941333	4	C:cytosol; F:metal ion binding; P:metabolic process; F:phosphoglycerate mutase activity	EC:5.4.2.1
Qs-dev_c15303	phosphoglycerate mutase	343	15	1.11648e-56	0.906667	2	P:glycolysis; F:phosphoglycerate mutase activity	EC:5.4.2.1
Qs-dev_c34402	-bisphosphoglycerate-dependent phosphoglycerate mutase	770	15	5.56802e-61	0.764667	2	P:metabolic process; F:phosphoglycerate mutase activity	EC:5.4.2.1
Contig3653	-bisphosphoglycerate-dependent phosphoglycerate mutase	1316	15	4.63764e-98	0.758667	2	P:metabolic process; F:phosphoglycerate mutase activity	EC:5.4.2.1
Contig18941	histone h4	725	15	1.55529e-35	0.968	13	C:nucleosome; P:response to water deprivation; C:nucleolus; F:intramolecular transferase activity, phosphotransferases; P:cytoskeleton organization; F:DNA binding; C:thylakoid; F:actin binding; C:actin cytoskeleton; P:nucleosome assembly; F:protein heterodimerization activity; C:chloroplast; C:plasma membrane	EC:5.4.2.0
Qs-dev_c61800	type i inositol- -trisphosphate 5-phosphatase cvp2-like	415	15	4.14091e-40	0.774	5	P:root epidermal cell differentiation; F:intramolecular transferase activity, phosphotransferases; C:plastid; F:oxidoreductase activity; P:phosphatidylinositol phosphorylation	EC:5.4.2.0
Qs-dev_c20334	phosphoglucosamine mutase	764	3	1.53803e-23	0.733333	2	P:carbohydrate metabolic process; F:intramolecular transferase activity, phosphotransferases	EC:5.4.2.0
Qs-dev_rep_c97248	phosphoglucosamine mutase family protein	966	15	3.82958e-73	0.594	2	F:intramolecular transferase activity, phosphotransferases; C:chloroplast stroma	EC:5.4.2.0
Qs-dev_rep_c101305	allene oxide cyclase	345	15	7.58343e-35	0.876667	10	C:chloroplast envelope; P:response to desiccation; P:response to cold; F:allene-oxide cyclase activity; C:plasma membrane; C:stromule; C:chloroplast stroma; C:chloroplast thylakoid membrane; P:response to salt stress; P:response to fungus	EC:5.3.99.6
Qs-dev_rep_c96107	mangrin	724	15	1.44562e-57	0.886	10	C:chloroplast envelope; P:response to desiccation; P:response to cold; F:allene-oxide cyclase activity; C:plasma membrane; C:stromule; C:chloroplast stroma; C:chloroplast thylakoid membrane; P:response to salt stress; P:response to fungus	EC:5.3.99.6
Contig20852	allene oxide cyclase	1170	15	5.69111e-62	0.917333	10	C:chloroplast envelope; P:response to desiccation; P:response to cold; F:allene-oxide cyclase activity; C:plasma membrane; C:stromule; C:chloroplast stroma; C:chloroplast thylakoid membrane; P:response to salt stress; P:response to fungus	EC:5.3.99.6
Contig24605	allene oxide cyclase	701	15	7.14602e-75	0.868	10	C:chloroplast envelope; P:response to desiccation; P:response to cold; F:allene-oxide cyclase activity; C:plasma membrane; C:stromule; C:chloroplast stroma; C:chloroplast thylakoid membrane; P:response to salt stress; P:response to fungus	EC:5.3.99.6
Qs-dev_rep_c104435	allene oxide cyclase chloroplastic-like	1021	15	1.29411e-75	0.812667	10	C:chloroplast envelope; P:response to desiccation; P:response to cold; F:allene-oxide cyclase activity; C:plasma membrane; C:stromule; C:chloroplast stroma; C:chloroplast thylakoid membrane; P:response to salt stress; P:response to fungus	EC:5.3.99.6
Qs-dev_rep_c99992	allene oxide cyclase	776	15	3.37004e-82	0.892	10	C:chloroplast envelope; P:response to desiccation; P:response to cold; F:allene-oxide cyclase activity; C:plasma membrane; C:stromule; C:chloroplast stroma; C:chloroplast thylakoid membrane; P:response to salt stress; P:response to fungus	EC:5.3.99.6
Contig16886	allene oxide cyclase	979	15	7.89812e-83	0.815333	10	C:chloroplast envelope; P:response to desiccation; P:response to cold; F:allene-oxide cyclase activity; C:plasma membrane; C:stromule; C:chloroplast stroma; C:chloroplast thylakoid membrane; P:response to salt stress; P:response to fungus	EC:5.3.99.6
Contig17988	allene oxide cyclase	805	15	7.76098e-85	0.883333	10	C:chloroplast envelope; P:response to desiccation; P:response to cold; F:allene-oxide cyclase activity; C:plasma membrane; C:stromule; C:chloroplast stroma; C:chloroplast thylakoid membrane; P:response to salt stress; P:response to fungus	EC:5.3.99.6
Qs-dev_rep_c104441	allene oxide cyclase chloroplastic-like	674	15	4.01193e-56	0.77	6	C:plastid envelope; F:allene-oxide cyclase activity; P:response to abiotic stimulus; P:response to stress; C:chloroplast part; C:membrane	EC:5.3.99.6
Qs-dev_rep_c104421	allene oxide cyclase	968	15	3.58949e-80	0.776	6	C:plastid envelope; F:allene-oxide cyclase activity; P:response to abiotic stimulus; P:response to stress; C:chloroplast part; C:membrane	EC:5.3.99.6
Contig20366	allene oxide cyclase	915	15	3.23252e-80	0.776	6	C:plastid envelope; F:allene-oxide cyclase activity; P:response to abiotic stimulus; P:response to stress; C:chloroplast part; C:membrane	EC:5.3.99.6
Qs-dev_rep_c94379	protein disulfide isomerase	415	15	2.37213e-19	0.791333	26	P:glycerol ether metabolic process; F:protein disulfide isomerase activity; P:seed development; P:response to endoplasmic reticulum stress; P:protein folding; P:response to salt stress; C:lytic vacuole within protein storage vacuole; P:cell redox homeostasis; P:response to heat; F:electron carrier activity; P:systemic acquired resistance; C:plant-type cell wall; C:vacuolar membrane; C:thylakoid; …	EC:5.3.4.1; EC:2.4.1.119
Qs-dev_rep_c86302	protein disulfide isomerase	503	15	8.10412e-20	0.791333	26	P:glycerol ether metabolic process; F:protein disulfide isomerase activity; P:seed development; P:response to endoplasmic reticulum stress; P:protein folding; P:response to salt stress; C:lytic vacuole within protein storage vacuole; P:cell redox homeostasis; P:response to heat; F:electron carrier activity; P:systemic acquired resistance; C:plant-type cell wall; C:vacuolar membrane; C:thylakoid; …	EC:5.3.4.1; EC:2.4.1.119
Qs-dev_c48686	protein disulfide-isomerase a1	228	15	1.66804e-28	0.882	21	P:glycerol ether metabolic process; F:protein disulfide isomerase activity; P:seed development; P:response to endoplasmic reticulum stress; P:response to salt stress; C:lytic vacuole within protein storage vacuole; P:cell redox homeostasis; F:electron carrier activity; P:systemic acquired resistance; C:plant-type cell wall; C:thylakoid; C:endoplasmic reticulum lumen; F:protein binding; P:regulati…	EC:5.3.4.1; EC:2.4.1.119
Qs-dev_rep_c77107	protein disulfide	564	15	1.55405e-29	0.854667	19	P:glycerol ether metabolic process; F:protein disulfide isomerase activity; P:seed development; P:response to endoplasmic reticulum stress; P:response to salt stress; C:lytic vacuole within protein storage vacuole; P:cell redox homeostasis; F:electron carrier activity; C:plant-type cell wall; C:thylakoid; C:endoplasmic reticulum lumen; P:regulation of programmed cell death; P:response to zinc ion…	EC:5.3.4.1; EC:2.4.1.119
Qs-dev_rep_c104176	protein disulfide isomerase	369	15	9.61715e-30	0.88	19	P:glycerol ether metabolic process; F:protein disulfide isomerase activity; P:seed development; P:response to endoplasmic reticulum stress; P:response to salt stress; C:lytic vacuole within protein storage vacuole; P:cell redox homeostasis; F:electron carrier activity; C:plant-type cell wall; C:thylakoid; C:endoplasmic reticulum lumen; P:regulation of programmed cell death; P:response to zinc ion…	EC:5.3.4.1; EC:2.4.1.119
Qs-dev_rep_c104352	protein disulfide isomerase	800	15	4.63861e-76	0.901333	19	P:glycerol ether metabolic process; F:protein disulfide isomerase activity; P:seed development; P:response to endoplasmic reticulum stress; P:response to salt stress; C:lytic vacuole within protein storage vacuole; P:cell redox homeostasis; F:electron carrier activity; C:plant-type cell wall; C:thylakoid; C:endoplasmic reticulum lumen; P:regulation of programmed cell death; P:response to zinc ion…	EC:5.3.4.1; EC:2.4.1.119
Qs-dev_rep_c104172	protein disulfide isomerase	888	15	1.7965e-118	0.877333	19	P:glycerol ether metabolic process; F:protein disulfide isomerase activity; P:seed development; P:response to endoplasmic reticulum stress; P:response to salt stress; C:lytic vacuole within protein storage vacuole; P:cell redox homeostasis; F:electron carrier activity; C:plant-type cell wall; C:thylakoid; C:endoplasmic reticulum lumen; P:regulation of programmed cell death; P:response to zinc ion…	EC:5.3.4.1; EC:2.4.1.119
isotig01319	protein disulfide isomerase	1761	15	0	0.856667	19	P:glycerol ether metabolic process; F:protein disulfide isomerase activity; P:seed development; P:response to endoplasmic reticulum stress; P:response to salt stress; C:lytic vacuole within protein storage vacuole; P:cell redox homeostasis; F:electron carrier activity; C:plant-type cell wall; C:thylakoid; C:endoplasmic reticulum lumen; P:regulation of programmed cell death; P:response to zinc ion…	EC:5.3.4.1; EC:2.4.1.119
Contig21535	protein disulfide isomerase	1588	15	0	0.860667	19	P:glycerol ether metabolic process; F:protein disulfide isomerase activity; P:seed development; P:response to endoplasmic reticulum stress; P:response to salt stress; C:lytic vacuole within protein storage vacuole; P:cell redox homeostasis; F:electron carrier activity; C:plant-type cell wall; C:thylakoid; C:endoplasmic reticulum lumen; P:regulation of programmed cell death; P:response to zinc ion…	EC:5.3.4.1; EC:2.4.1.119
Contig14942	protein disulfide isomerase	1973	15	0	0.856667	19	P:glycerol ether metabolic process; F:protein disulfide isomerase activity; P:seed development; P:response to endoplasmic reticulum stress; P:response to salt stress; C:lytic vacuole within protein storage vacuole; P:cell redox homeostasis; F:electron carrier activity; C:plant-type cell wall; C:thylakoid; C:endoplasmic reticulum lumen; P:regulation of programmed cell death; P:response to zinc ion…	EC:5.3.4.1; EC:2.4.1.119
Qs-dev_c15659	protein disulfide isomerase l-2	3511	15	0	0.794667	17	P:response to oxidative stress; P:glycerol ether metabolic process; F:protein disulfide isomerase activity; C:mitochondrion; P:cellulose biosynthetic process; P:cell redox homeostasis; F:electron carrier activity; C:vacuolar membrane; P:N-terminal protein myristoylation; P:Golgi vesicle transport; C:extracellular region; C:chloroplast; F:dolichyl-diphosphooligosaccharide-protein glycotransferase …	EC:5.3.4.1; EC:2.4.1.119
Contig17608	protein disulfide isomerase l-2	1836	15	0	0.782	17	P:response to oxidative stress; P:glycerol ether metabolic process; F:protein disulfide isomerase activity; C:mitochondrion; P:cellulose biosynthetic process; P:cell redox homeostasis; F:electron carrier activity; C:vacuolar membrane; P:N-terminal protein myristoylation; P:Golgi vesicle transport; C:extracellular region; C:chloroplast; F:dolichyl-diphosphooligosaccharide-protein glycotransferase …	EC:5.3.4.1; EC:2.4.1.119
Qs-dev_c18341	protein disulfide isomerase l-3b	869	15	2.76389e-54	0.849333	8	P:nuclear division; C:Golgi apparatus; P:cell redox homeostasis; F:protein disulfide isomerase activity; C:chloroplast; F:dolichyl-diphosphooligosaccharide-protein glycotransferase activity; C:endoplasmic reticulum; P:nucleolus organization	EC:5.3.4.1; EC:2.4.1.119
Qs-dev_rep_c85648	protein disulfide isomerase l-3b	1217	15	7.58432e-92	0.813333	8	P:nuclear division; C:Golgi apparatus; P:cell redox homeostasis; F:protein disulfide isomerase activity; C:chloroplast; F:dolichyl-diphosphooligosaccharide-protein glycotransferase activity; C:endoplasmic reticulum; P:nucleolus organization	EC:5.3.4.1; EC:2.4.1.119
Qs-dev_rep_c73113	protein disulfide isomerase l-3b	944	15	8.57923e-105	0.834	8	P:nuclear division; C:Golgi apparatus; P:cell redox homeostasis; F:protein disulfide isomerase activity; C:chloroplast; F:dolichyl-diphosphooligosaccharide-protein glycotransferase activity; C:endoplasmic reticulum; P:nucleolus organization	EC:5.3.4.1; EC:2.4.1.119
Contig5719	protein disulfide isomerase l-3b	2224	15	0	0.841333	8	P:nuclear division; C:Golgi apparatus; P:cell redox homeostasis; F:protein disulfide isomerase activity; C:chloroplast; F:dolichyl-diphosphooligosaccharide-protein glycotransferase activity; C:endoplasmic reticulum; P:nucleolus organization	EC:5.3.4.1; EC:2.4.1.119
Qs-dev_c70020	protein disulfide isomerase	638	15	1.75063e-55	0.842667	7	C:endoplasmic reticulum lumen; F:electron carrier activity; P:cell redox homeostasis; P:glycerol ether metabolic process; F:protein disulfide isomerase activity; F:dolichyl-diphosphooligosaccharide-protein glycotransferase activity; F:protein disulfide oxidoreductase activity	EC:5.3.4.1; EC:2.4.1.119
Qs-dev_c69217	protein disulfide isomerase	448	15	4.04323e-67	0.839333	7	F:electron carrier activity; P:cell redox homeostasis; P:glycerol ether metabolic process; F:protein disulfide isomerase activity; F:dolichyl-diphosphooligosaccharide-protein glycotransferase activity; F:protein disulfide oxidoreductase activity; C:endoplasmic reticulum	EC:5.3.4.1; EC:2.4.1.119
Qs-dev_c69613	protein disulfide	635	15	2.04584e-48	0.628	15	F:protein disulfide isomerase activity; P:oxidation-reduction process; P:growth; F:protein-glutamine gamma-glutamyltransferase activity; F:peptidyl-proline 4-dioxygenase activity; P:body morphogenesis; P:nematode larval development; P:peptidyl-proline hydroxylation to 4-hydroxy-L-proline; P:endoplasmic reticulum unfolded protein response; P:positive regulation of locomotion; P:protein deglutathio…	EC:5.3.4.1; EC:2.3.2.13
Contig11974	thioredoxin y	842	15	1.22156e-51	0.886	14	P:glycerol ether metabolic process; F:protein disulfide isomerase activity; F:enzyme activator activity; P:response to light stimulus; P:cell redox homeostasis; F:electron carrier activity; P:thylakoid membrane organization; P:maltose metabolic process; F:oxidoreductase activity, acting on a sulfur group of donors, disulfide as acceptor; P:starch biosynthetic process; C:chloroplast thylakoid; C:c…	EC:5.3.4.1; EC:1.8.4.0
Qs-dev_rep_c101115	protein disulfide isomerase family	354	15	1.18284e-34	0.896	20	P:cellular response to biotic stimulus; P:glycerol ether metabolic process; F:protein disulfide isomerase activity; P:response to endoplasmic reticulum stress; P:protein folding; P:cell redox homeostasis; P:response to heat; F:electron carrier activity; P:systemic acquired resistance; C:plant-type cell wall; C:cytoplasmic membrane-bounded vesicle; C:extracellular region; C:chloroplast; C:vacuole;…	EC:5.3.4.1
Contig23173	protein disulfide isomerase family	1566	15	0	0.885333	20	P:cellular response to biotic stimulus; P:glycerol ether metabolic process; F:protein disulfide isomerase activity; P:response to endoplasmic reticulum stress; P:protein folding; P:cell redox homeostasis; P:response to heat; F:electron carrier activity; P:systemic acquired resistance; C:plant-type cell wall; C:cytoplasmic membrane-bounded vesicle; C:extracellular region; C:chloroplast; C:vacuole;…	EC:5.3.4.1
Contig17946	protein disulfide isomerase family	1578	15	0	0.898667	20	P:cellular response to biotic stimulus; P:glycerol ether metabolic process; F:protein disulfide isomerase activity; P:response to endoplasmic reticulum stress; P:protein folding; P:cell redox homeostasis; P:response to heat; F:electron carrier activity; P:systemic acquired resistance; C:plant-type cell wall; C:cytoplasmic membrane-bounded vesicle; C:extracellular region; C:chloroplast; C:vacuole;…	EC:5.3.4.1
Qs-dev_c46177	protein disulfide isomerase	268	15	9.79811e-24	0.908	18	P:glycerol ether metabolic process; F:protein disulfide isomerase activity; P:seed development; P:response to endoplasmic reticulum stress; P:response to salt stress; C:lytic vacuole within protein storage vacuole; P:cell redox homeostasis; F:electron carrier activity; C:plant-type cell wall; C:thylakoid; C:endoplasmic reticulum lumen; P:regulation of programmed cell death; P:response to zinc ion…	EC:5.3.4.1
Qs-dev_c98412	protein disulfide	819	15	8.2863e-79	0.866	17	P:pollen tube development; P:glycerol ether metabolic process; F:protein disulfide isomerase activity; P:electron transport chain; P:response to endoplasmic reticulum stress; P:cell redox homeostasis; P:embryo sac development; F:electron carrier activity; C:plant-type cell wall; C:cytoplasmic membrane-bounded vesicle; C:extracellular region; P:response to cadmium ion; P:double fertilization formi…	EC:5.3.4.1
Contig14039	protein disulfide-isomerase	762	15	4.6205e-113	0.842667	16	C:extracellular space; P:protein folding; C:cell pole; C:endoplasmic reticulum lumen; C:fusome; C:lipid particle; F:electron carrier activity; P:cell redox homeostasis; P:glycerol ether metabolic process; C:nuclear envelope; C:spindle envelope; F:protein disulfide isomerase activity; C:rough endoplasmic reticulum; F:protein disulfide oxidoreductase activity; C:neuronal cell body; C:perinuclear re…	EC:5.3.4.1
Qs-dev_rep_c94166	pdi-like protein	380	15	9.74393e-21	0.882	15	P:glycerol ether metabolic process; P:methionine biosynthetic process; F:protein disulfide isomerase activity; P:cellulose biosynthetic process; C:plasmodesma; P:cell redox homeostasis; F:electron carrier activity; C:plant-type cell wall; C:vacuolar membrane; P:Golgi vesicle transport; P:RNA splicing, via endonucleolytic cleavage and ligation; C:chloroplast; C:endoplasmic reticulum; F:protein dis…	EC:5.3.4.1
Contig18532	protein disulfide	1677	15	9.0856e-177	0.830667	15	P:glycerol ether metabolic process; P:methionine biosynthetic process; F:protein disulfide isomerase activity; P:cellulose biosynthetic process; C:plasmodesma; P:cell redox homeostasis; F:electron carrier activity; C:plant-type cell wall; C:vacuolar membrane; P:Golgi vesicle transport; P:RNA splicing, via endonucleolytic cleavage and ligation; C:chloroplast; C:endoplasmic reticulum; F:protein dis…	EC:5.3.4.1
Qs-dev_rep_c84721	protein disulfide	1656	15	6.18482e-178	0.830667	15	P:glycerol ether metabolic process; P:methionine biosynthetic process; F:protein disulfide isomerase activity; P:cellulose biosynthetic process; C:plasmodesma; P:cell redox homeostasis; F:electron carrier activity; C:plant-type cell wall; C:vacuolar membrane; P:Golgi vesicle transport; P:RNA splicing, via endonucleolytic cleavage and ligation; C:chloroplast; C:endoplasmic reticulum; F:protein dis…	EC:5.3.4.1
Qs-dev_rep_c81376	protein disulfide	527	15	3.77897e-26	0.872667	14	P:pollen tube development; P:glycerol ether metabolic process; F:protein disulfide isomerase activity; P:response to endoplasmic reticulum stress; P:cell redox homeostasis; P:embryo sac development; F:electron carrier activity; C:plant-type cell wall; P:response to cadmium ion; P:double fertilization forming a zygote and endosperm; C:endoplasmic reticulum; F:protein disulfide oxidoreductase activ…	EC:5.3.4.1
Qs-dev_rep_c90043	protein disulfide	545	15	1.21586e-33	0.916	14	P:pollen tube development; P:glycerol ether metabolic process; F:protein disulfide isomerase activity; P:response to endoplasmic reticulum stress; P:cell redox homeostasis; P:embryo sac development; F:electron carrier activity; C:plant-type cell wall; C:endoplasmic reticulum lumen; P:response to cadmium ion; P:double fertilization forming a zygote and endosperm; F:protein disulfide oxidoreductase…	EC:5.3.4.1
Qs-dev_rep_c89394	protein disulfide	465	15	3.4866e-34	0.899333	14	P:pollen tube development; P:glycerol ether metabolic process; F:protein disulfide isomerase activity; P:response to endoplasmic reticulum stress; P:cell redox homeostasis; P:embryo sac development; F:electron carrier activity; C:plant-type cell wall; P:response to cadmium ion; P:double fertilization forming a zygote and endosperm; C:endoplasmic reticulum; F:protein disulfide oxidoreductase activ…	EC:5.3.4.1
Qs-dev_rep_c96854	protein disulfide	827	15	1.36757e-39	0.800667	14	P:pollen tube development; P:glycerol ether metabolic process; F:protein disulfide isomerase activity; P:response to endoplasmic reticulum stress; P:cell redox homeostasis; P:embryo sac development; F:electron carrier activity; C:plant-type cell wall; P:response to cadmium ion; P:double fertilization forming a zygote and endosperm; C:endoplasmic reticulum; F:protein disulfide oxidoreductase activ…	EC:5.3.4.1
Qs-dev_rep_c101454	protein disulfide	793	15	1.31349e-47	0.890667	14	P:pollen tube development; P:glycerol ether metabolic process; F:protein disulfide isomerase activity; P:response to endoplasmic reticulum stress; P:cell redox homeostasis; P:embryo sac development; F:electron carrier activity; C:plant-type cell wall; C:endoplasmic reticulum lumen; P:response to cadmium ion; P:double fertilization forming a zygote and endosperm; F:protein disulfide oxidoreductase…	EC:5.3.4.1
Qs-dev_c28153	protein disulfide	1566	15	3.13866e-91	0.890667	14	P:pollen tube development; P:glycerol ether metabolic process; F:protein disulfide isomerase activity; P:response to endoplasmic reticulum stress; P:cell redox homeostasis; P:embryo sac development; F:electron carrier activity; C:plant-type cell wall; P:response to cadmium ion; P:double fertilization forming a zygote and endosperm; C:endoplasmic reticulum; F:protein disulfide oxidoreductase activ…	EC:5.3.4.1
Contig19525	protein disulfide	1986	15	3.39661e-149	0.918667	14	P:pollen tube development; P:glycerol ether metabolic process; F:protein disulfide isomerase activity; P:response to endoplasmic reticulum stress; P:cell redox homeostasis; P:embryo sac development; F:electron carrier activity; C:plant-type cell wall; C:endoplasmic reticulum lumen; P:response to cadmium ion; P:double fertilization forming a zygote and endosperm; F:protein disulfide oxidoreductase…	EC:5.3.4.1
Qs-dev_rep_c101224	protein disulfide	1251	15	1.15826e-167	0.888	14	P:pollen tube development; P:glycerol ether metabolic process; F:protein disulfide isomerase activity; P:response to endoplasmic reticulum stress; P:cell redox homeostasis; P:embryo sac development; F:electron carrier activity; C:plant-type cell wall; P:response to cadmium ion; P:double fertilization forming a zygote and endosperm; C:endoplasmic reticulum; F:protein disulfide oxidoreductase activ…	EC:5.3.4.1
Contig10146	disulfide-isomerase precursor-like protein	1528	15	3.8664e-171	0.898	14	P:pollen tube development; P:glycerol ether metabolic process; F:protein disulfide isomerase activity; P:response to endoplasmic reticulum stress; P:cell redox homeostasis; P:embryo sac development; F:electron carrier activity; C:plant-type cell wall; P:response to cadmium ion; P:double fertilization forming a zygote and endosperm; C:endoplasmic reticulum; F:protein disulfide oxidoreductase activ…	EC:5.3.4.1
Contig25981	protein disulfide	1506	15	2.22286e-171	0.92	14	P:pollen tube development; P:glycerol ether metabolic process; F:protein disulfide isomerase activity; P:response to endoplasmic reticulum stress; P:cell redox homeostasis; P:embryo sac development; F:electron carrier activity; C:plant-type cell wall; C:endoplasmic reticulum lumen; P:response to cadmium ion; P:double fertilization forming a zygote and endosperm; F:protein disulfide oxidoreductase…	EC:5.3.4.1
Qs-dev_rep_c104360	protein disulfide isomerase family	448	15	1.55074e-34	0.877333	12	C:plant-type cell wall; C:vacuole; P:response to endoplasmic reticulum stress; C:cytoplasmic membrane-bounded vesicle; C:plasma membrane; F:electron carrier activity; P:cell redox homeostasis; P:glycerol ether metabolic process; F:protein disulfide isomerase activity; C:extracellular region; F:protein disulfide oxidoreductase activity; C:endoplasmic reticulum	EC:5.3.4.1
Contig6474	hsp40 cysteine-rich domain-containing protein	1702	15	3.09945e-39	0.832667	11	F:protein disulfide isomerase activity; F:heat shock protein binding; P:pentose-phosphate shunt; P:rRNA processing; C:chloroplast thylakoid membrane; P:plastid organization; C:chloroplast stroma; P:photosystem II assembly; P:photosystem II repair; F:unfolded protein binding; P:regulation of protein dephosphorylation	EC:5.3.4.1
Contig10517	hsp40 cysteine-rich domain-containing protein	988	15	2.30432e-74	0.873333	11	F:protein disulfide isomerase activity; F:heat shock protein binding; P:pentose-phosphate shunt; P:rRNA processing; C:chloroplast thylakoid membrane; P:plastid organization; C:chloroplast stroma; P:photosystem II assembly; P:photosystem II repair; F:unfolded protein binding; P:regulation of protein dephosphorylation	EC:5.3.4.1
Qs-dev_rep_c94242	pdi-like protein	418	15	3.23281e-17	0.906	9	C:plant-type cell wall; C:cytoplasmic membrane-bounded vesicle; C:plasma membrane; F:electron carrier activity; P:cell redox homeostasis; P:glycerol ether metabolic process; F:protein disulfide isomerase activity; F:protein disulfide oxidoreductase activity; C:endoplasmic reticulum	EC:5.3.4.1
Qs-dev_c69378	erp60	211	15	2.44727e-24	0.884667	9	P:protein folding; C:microtubule associated complex; C:lipid particle; F:electron carrier activity; P:cell redox homeostasis; P:glycerol ether metabolic process; F:protein disulfide isomerase activity; F:protein disulfide oxidoreductase activity; C:endoplasmic reticulum	EC:5.3.4.1
Qs-dev_c57611	disulfide-isomerase a6	508	15	1.09761e-80	0.746667	8	C:lipid particle; P:positive regulation of apoptotic cell clearance; F:electron carrier activity; P:cell redox homeostasis; P:glycerol ether metabolic process; F:protein disulfide isomerase activity; F:protein disulfide oxidoreductase activity; C:endoplasmic reticulum	EC:5.3.4.1
Qs-dev_c49656	protein disulfide-isomerase	511	15	1.03206e-46	0.870667	7	F:transferase activity, transferring glycosyl groups; F:electron carrier activity; P:cell redox homeostasis; P:glycerol ether metabolic process; F:protein disulfide isomerase activity; F:protein disulfide oxidoreductase activity; C:endoplasmic reticulum	EC:5.3.4.1
Contig2261	thioredoxin-like protein	585	15	7.78326e-51	0.874667	7	P:protein thiol-disulfide exchange; F:electron carrier activity; P:cell redox homeostasis; P:glycerol ether metabolic process; F:protein disulfide isomerase activity; C:cytosol; F:protein disulfide oxidoreductase activity	EC:5.3.4.1
Contig14390	endoplasmic reticulum-golgi intermediate compartment protein	1879	15	0	0.849333	7	F:protein disulfide isomerase activity; P:cellulose biosynthetic process; P:second-messenger-mediated signaling; P:cell redox homeostasis; P:Golgi vesicle transport; C:endoplasmic reticulum; C:nucleus	EC:5.3.4.1
Qs-dev_c62755	calmodulin-like protein	438	8	8.66195e-22	0.6775	4	F:protein self-association; P:chloroplast organization; F:protein disulfide isomerase activity; C:chloroplast thylakoid membrane	EC:5.3.4.1
Contig19313	carnitine racemase like protein	1093	15	8.74345e-81	0.732	19	P:response to misfolded protein; P:fatty acid beta-oxidation; F:carnitine racemase activity; P:proteasomal ubiquitin-dependent protein catabolic process; P:response to water deprivation; F:dodecenoyl-CoA delta-isomerase activity; P:toxin catabolic process; P:response to karrikin; P:response to jasmonic acid stimulus; P:proteasome core complex assembly; P:root hair elongation; C:peroxisome; C:cyto…	EC:5.3.3.8
Qs-dev_rep_c99605	carnitinyl- dehydratase-like	721	15	1.72397e-42	0.773333	11	C:cytosol; P:root hair elongation; C:peroxisome; F:dodecenoyl-CoA delta-isomerase activity; F:carnitine racemase activity; P:fatty acid beta-oxidation; P:proline transport; P:response to indolebutyric acid stimulus; P:indolebutyric acid metabolic process; P:response to karrikin; C:nucleus	EC:5.3.3.8
Contig26353	carnitinyl- dehydratase-like	1182	15	2.77341e-75	0.758	6	P:response to stimulus; C:peroxisome; F:dodecenoyl-CoA delta-isomerase activity; F:carnitine racemase activity; P:fatty acid beta-oxidation; P:proline transport	EC:5.3.3.8
Contig15943	carnitinyl- dehydratase-like	1239	15	3.51201e-76	0.758	6	P:response to stimulus; C:peroxisome; F:dodecenoyl-CoA delta-isomerase activity; F:carnitine racemase activity; P:fatty acid beta-oxidation; P:proline transport	EC:5.3.3.8
Contig20058	carnitinyl- dehydratase-like	812	15	1.13806e-83	0.806	6	P:response to stimulus; C:peroxisome; F:dodecenoyl-CoA delta-isomerase activity; F:carnitine racemase activity; P:fatty acid beta-oxidation; P:proline transport	EC:5.3.3.8
Contig17705	c- sterol isomerase	1218	15	5.82936e-92	0.772667	10	P:brassinosteroid biosynthetic process; F:cholestenol delta-isomerase activity; C:integral to membrane; P:second-messenger-mediated signaling; P:acetyl-CoA metabolic process; F:C-8 sterol isomerase activity; P:regulation of gene silencing by miRNA; C:endoplasmic reticulum; C:plasma membrane; P:sterol biosynthetic process	EC:5.3.3.5
Qs-dev_rep_c99245	isopentenyl pyrophosphate isomerase	550	15	2.03532e-36	0.924	11	C:cytosol; C:mitochondrion; P:isopentenyl diphosphate biosynthetic process; P:chlorophyll biosynthetic process; P:flower development; P:dimethylallyl diphosphate biosynthetic process; P:terpenoid biosynthetic process; F:isopentenyl-diphosphate delta-isomerase activity; P:photosynthesis; C:chloroplast; F:hydrolase activity	EC:5.3.3.2
Qs-dev_c15508	isopentenyl-diphosphate delta-isomerase	1185	15	2.5659e-113	0.958	8	P:terpenoid biosynthetic process; F:hydrolase activity; P:flower development; P:isopentenyl diphosphate biosynthetic process; C:chloroplast; C:cytosol; C:mitochondrion; F:isopentenyl-diphosphate delta-isomerase activity	EC:5.3.3.2
Contig17585	isopentenyl-diphosphate delta-isomerase	1195	15	3.39691e-121	0.955333	8	P:terpenoid biosynthetic process; F:hydrolase activity; P:flower development; P:isopentenyl diphosphate biosynthetic process; C:chloroplast; C:cytosol; C:mitochondrion; F:isopentenyl-diphosphate delta-isomerase activity	EC:5.3.3.2
isotig02286	nudix hydrolase 3-like	2813	15	0	0.826667	6	C:cytosol; C:vacuole; P:proteolysis; F:isopentenyl-diphosphate delta-isomerase activity; F:dipeptidyl-peptidase activity; F:protein binding	EC:5.3.3.2
isotig02284	nudix hydrolase 3-like	2836	15	0	0.806667	6	C:cytosol; C:vacuole; P:proteolysis; F:isopentenyl-diphosphate delta-isomerase activity; F:dipeptidyl-peptidase activity; F:protein binding	EC:5.3.3.2
isotig02283	nudix hydrolase 3-like	2836	15	0	0.806667	6	C:cytosol; C:vacuole; P:proteolysis; F:isopentenyl-diphosphate delta-isomerase activity; F:dipeptidyl-peptidase activity; F:protein binding	EC:5.3.3.2
Contig7108	nudix hydrolase 3-like	3529	15	0	0.798	6	C:cytosol; C:vacuole; P:proteolysis; F:isopentenyl-diphosphate delta-isomerase activity; F:dipeptidyl-peptidase activity; F:protein binding	EC:5.3.3.2
Contig5099	nudix hydrolase 3-like	2598	15	0	0.822667	6	C:cytosol; C:vacuole; P:proteolysis; F:isopentenyl-diphosphate delta-isomerase activity; F:dipeptidyl-peptidase activity; F:protein binding	EC:5.3.3.2
Contig21827	nudix hydrolase 3-like	2813	15	0	0.821333	6	C:cytosol; C:vacuole; P:proteolysis; F:isopentenyl-diphosphate delta-isomerase activity; F:dipeptidyl-peptidase activity; F:protein binding	EC:5.3.3.2
Contig18070	macrophage migration inhibitory factor family protein	740	15	7.04112e-55	0.958	4	P:response to other organism; F:phenylpyruvate tautomerase activity; P:inflammatory response; C:chloroplast	EC:5.3.2.1
Qs-dev_rep_c85671	macrophage migration inhibitory factor family protein	633	15	1.65542e-42	0.957333	2	F:phenylpyruvate tautomerase activity; C:chloroplast	EC:5.3.2.1
Qs-dev_rep_c93117	glucose-6-phosphate isomerase	827	15	3.71563e-45	0.758	17	P:gluconeogenesis; C:chloroplast envelope; F:glucose-6-phosphate isomerase activity; P:positive regulation of catalytic activity; P:starch biosynthetic process; P:plant-type cell wall organization; P:isopentenyl diphosphate biosynthetic process, mevalonate-independent pathway; P:positive regulation of flower development; P:immune response; P:maltose metabolic process; F:transferase activity; C:cy…	EC:5.3.1.9
Qs-dev_rep_c83035	glucose-6-phosphate isomerase	556	15	8.07955e-84	0.874667	17	P:gluconeogenesis; C:chloroplast envelope; F:glucose-6-phosphate isomerase activity; P:positive regulation of catalytic activity; P:starch biosynthetic process; P:plant-type cell wall organization; P:isopentenyl diphosphate biosynthetic process, mevalonate-independent pathway; P:positive regulation of flower development; P:immune response; P:maltose metabolic process; F:transferase activity; C:cy…	EC:5.3.1.9
Contig17521	glucose-6-phosphate isomerase	2073	15	0	0.935333	17	P:gluconeogenesis; C:chloroplast envelope; F:glucose-6-phosphate isomerase activity; P:positive regulation of catalytic activity; P:starch biosynthetic process; P:plant-type cell wall organization; P:isopentenyl diphosphate biosynthetic process, mevalonate-independent pathway; P:positive regulation of flower development; P:immune response; P:maltose metabolic process; F:transferase activity; C:cy…	EC:5.3.1.9
Qs-dev_rep_c101346	glucose-6-phosphate isomerase	1168	15	3.44599e-133	0.961333	6	P:gluconeogenesis; F:glucose-6-phosphate isomerase activity; P:response to cadmium ion; P:defense response to fungus, incompatible interaction; P:glycolysis; C:cytosol	EC:5.3.1.9
Contig23082	glucose-6-phosphate isomerase	2147	15	0	0.903333	6	P:gluconeogenesis; F:glucose-6-phosphate isomerase activity; P:response to cadmium ion; P:defense response to fungus, incompatible interaction; P:glycolysis; C:cytosol	EC:5.3.1.9
Contig21141	glucose-6-phosphate isomerase	2185	15	0	0.9	6	P:gluconeogenesis; F:glucose-6-phosphate isomerase activity; P:response to cadmium ion; P:defense response to fungus, incompatible interaction; P:glycolysis; C:cytosol	EC:5.3.1.9
Qs-dev_c65453	phosphoglucose isomerase	209	15	7.99094e-23	0.892667	4	C:cytoplasm; P:gluconeogenesis; F:glucose-6-phosphate isomerase activity; P:glycolysis	EC:5.3.1.9
Qs-dev_rep_c98063	cytosolic phosphoglucose isomerase	621	15	6.42048e-75	0.970667	4	C:cytoplasm; P:gluconeogenesis; F:glucose-6-phosphate isomerase activity; P:glycolysis	EC:5.3.1.9
Qs-dev_c14128	phosphoglucose isomerase	630	15	3.59676e-82	0.793333	4	C:cytoplasm; P:gluconeogenesis; F:glucose-6-phosphate isomerase activity; P:glycolysis	EC:5.3.1.9
isotig11283	plastid movement impaired1	751	15	9.58092e-39	0.763333	14	P:regulation of protein dephosphorylation; P:embryo development ending in seed dormancy; P:photosystem II assembly; P:chloroplast relocation; C:chloroplast; C:cytosol; P:actin cytoskeleton organization; P:carbohydrate metabolic process; P:positive regulation of transcription, DNA-dependent; F:mannose-6-phosphate isomerase activity; P:transcription from plastid promoter; C:plasma membrane; P:rRNA …	EC:5.3.1.8
Contig15316	plastid movement impaired1	549	15	4.83373e-62	0.702667	14	P:regulation of protein dephosphorylation; P:embryo development ending in seed dormancy; P:photosystem II assembly; P:chloroplast relocation; C:chloroplast; C:cytosol; P:actin cytoskeleton organization; P:carbohydrate metabolic process; P:positive regulation of transcription, DNA-dependent; F:mannose-6-phosphate isomerase activity; P:transcription from plastid promoter; C:plasma membrane; P:rRNA …	EC:5.3.1.8
Contig6082	plastid movement impaired1	1545	15	8.68911e-167	0.72	12	P:regulation of protein dephosphorylation; P:embryo development ending in seed dormancy; P:photosystem II assembly; P:chloroplast relocation; C:cytosol; P:actin cytoskeleton organization; P:positive regulation of transcription, DNA-dependent; F:mannose-6-phosphate isomerase activity; P:transcription from plastid promoter; C:plasma membrane; P:rRNA processing; P:thylakoid membrane organization	EC:5.3.1.8
Contig6431	protein	1000	15	2.30791e-45	0.657333	7	C:cytosol; P:chloroplast accumulation movement; F:mannose-6-phosphate isomerase activity; P:response to blue light; P:chloroplast avoidance movement; F:protein binding; P:L-ascorbic acid biosynthetic process	EC:5.3.1.8
Qs-dev_rep_c88896	mannose-6-phosphate isomerase	427	15	3.22786e-32	0.812667	6	F:zinc ion binding; F:mannose-6-phosphate isomerase activity; P:L-ascorbic acid biosynthetic process; P:GDP-mannose biosynthetic process; C:cytoplasm; P:embryo development ending in seed dormancy	EC:5.3.1.8
Qs-dev_rep_c77253	mannose-6-phosphate isomerase	946	15	8.12817e-98	0.754667	6	F:zinc ion binding; P:carbohydrate metabolic process; F:mannose-6-phosphate isomerase activity; P:GDP-mannose biosynthetic process; C:cytoplasm; P:embryo development ending in seed dormancy	EC:5.3.1.8
Qs-dev_c72010	mannose-6-phosphate isomerase	911	15	2.13505e-108	0.795333	6	F:zinc ion binding; F:mannose-6-phosphate isomerase activity; P:L-ascorbic acid biosynthetic process; P:GDP-mannose biosynthetic process; C:cytoplasm; P:embryo development ending in seed dormancy	EC:5.3.1.8
isotig06334	mannose-6-phosphate isomerase	1588	15	5.12312e-174	0.773333	6	F:zinc ion binding; F:mannose-6-phosphate isomerase activity; P:L-ascorbic acid biosynthetic process; P:GDP-mannose biosynthetic process; C:cytoplasm; P:embryo development ending in seed dormancy	EC:5.3.1.8
Contig3881	mannose-6-phosphate isomerase	1637	15	5.70284e-176	0.779333	6	F:zinc ion binding; F:mannose-6-phosphate isomerase activity; P:L-ascorbic acid biosynthetic process; P:GDP-mannose biosynthetic process; C:cytoplasm; P:embryo development ending in seed dormancy	EC:5.3.1.8
[truncated: 79,080 more rows]
