# Supplementary material for: Characterization of the cork oak transcriptome dynamics during acorn development
Source: BMC Plant Biol. 2015 Jun 25;15:158. doi: 10.1186/s12870-015-0534-1 (PMC4479327; doi:10.1186/s12870-015-0534-1)
Supplement: Additional file 6 File S3. — Classification of Orthologous Groups (COG). Analysis of the COGs present in data retrieved from Q. suber, CODB (Cork oak Database), Q. petraea and Q. robur and association to each Arabidopsis gene. [file 12870_2015_534_MOESM6_ESM.xlsx]

## Sheet: Qsuber specific COGs
ID	KOG	Qsu_transcripts	CODB_transcripts	Qpe_transcripts	Qro_transcripts	Group	Group_Name		Group	COGs	%
KOG1261	KOG1261	KOG1261 Malate synthase	4	12	0	0	C - Energy production and conversion		A - RNA processing and modification	14	6.33484
KOG1993	KOG1993	KOG1993 Nuclear transport receptor KAP120 (importin beta superfamily)	6	8	0	0	Y - Nuclear structure		B - Chromatin structure and dynamics	4	1.80995
KOG2363	KOG2363	KOG2363 Protein subunit of nuclear ribonuclease P (RNase P)	5	8	0	0	J - Translation, ribosomal structure and biogenesis		C - Energy production and conversion	4	1.80995
KOG2736	KOG2736	KOG2736 Presenilin	3	8	0	0	T - Signal transduction mechanisms		D - Cell cycle control, cell division, chromosome partitioning	12	5.42986
KOG1206	KOG1206	KOG1206 Peroxisomal multifunctional beta-oxidation protein and related enzymes	9	7	0	0	I - Lipid transport and metabolism		E - Amino acid transport and metabolism	4	1.80995
KOG2731	KOG2731	KOG2731 DNA alkylation damage repair protein	6	7	0	0	A - RNA processing and modification		F - Nucleotide transport and metabolism	3	1.35747
KOG3948	KOG3948	KOG3948 Mediator of U snRNA nuclear export PHAX	7	7	0	0	A - RNA processing and modification		G - Carbohydrate transport and metabolism	2	0.904977
KOG0558	KOG0558	KOG0558 Dihydrolipoamide transacylase (alpha-keto acid dehydrogenase E2 subunit)	3	6	0	0	C - Energy production and conversion		H - Coenzyme transport and metabolism	5	2.26244
KOG0645	KOG0645	KOG0645 WD40 repeat protein	4	6	0	0	R - General function prediction only		I - Lipid transport and metabolism	11	4.97738
KOG2095	KOG2095	KOG2095 DNA polymerase iota/DNA damage inducible protein	5	6	0	0	L - Replication, recombination and repair		J - Translation, ribosomal structure and biogenesis	13	5.88235
KOG2214	KOG2214	KOG2214 Predicted esterase of the alpha-beta hydrolase superfamily	5	6	0	0	R - General function prediction only		K - Transcription	11	4.97738
KOG2385	KOG2385	KOG2385 Uncharacterized conserved protein	7	6	0	0	S - Function unknown		L - Replication, recombination and repair	27	12.2172
KOG2977	KOG2977	KOG2977 Glycosyltransferase	5	6	0	0	R - General function prediction only		M - Cell wall/membrane/envelope biogenesis	2	0.904977
KOG0218	KOG0218	KOG0218 Mismatch repair MSH3	2	5	0	0	L - Replication, recombination and repair		O - Post-translational modification, protein turnover, and chaperones	11	4.97738
KOG0353	KOG0353	KOG0353 ATP-dependent DNA helicase	5	5	0	0	R - General function prediction only		P - Inorganic ion transport and metabolism	2	0.904977
KOG0413	KOG0413	KOG0413 Uncharacterized conserved protein related to condensin complex subunit 1	6	5	0	0	S - Function unknown		Q - Secondary metabolites biosynthesis, transport, and catabolism	1	0.452489
KOG1005	KOG1005	KOG1005 Telomerase catalytic subunit/reverse transcriptase TERT	14	5	0	0	L - Replication, recombination and repair		R - General function prediction only	29	13.1222
KOG1523	KOG1523	KOG1523 Actin-related protein Arp2/3 complex, subunit ARPC1/p41-ARC	4	5	0	0	Z - Cytoskeleton		S - Function unknown	46	20.8145
KOG1649	KOG1649	KOG1649 SWI-SNF chromatin remodeling complex, Snf5 subunit	3	5	0	0	B - Chromatin structure and dynamics		T - Signal transduction mechanisms	8	3.61991
KOG2049	KOG2049	KOG2049 Translational repressor MPT5/PUF4 and related RNA-binding proteins (Puf superfamily)	3	5	0	0	J - Translation, ribosomal structure and biogenesis		U - Intracellular trafficking, secretion, and vesicular transport	6	2.71493
KOG2074	KOG2074	KOG2074 RNA polymerase II transcription initiation/nucleotide excision repair factor TFIIH, subunit TFB1	4	5	0	0	K - Transcription		Y - Nuclear structure	3	1.35747
KOG2143	KOG2143	KOG2143 Uncharacterized conserved protein	6	5	0	0	S - Function unknown		Z - Cytoskeleton	3	1.35747
KOG2327	KOG2327	KOG2327 DNA-binding subunit of a DNA-dependent protein kinase (Ku70 autoantigen)	10	5	0	0	L - Replication, recombination and repair			221	100
KOG2955	KOG2955	KOG2955 Uncharacterized conserved protein	2	5	0	0	S - Function unknown
KOG3069	KOG3069	KOG3069 Peroxisomal NUDIX hydrolase	3	5	0	0	L - Replication, recombination and repair
KOG3242	KOG3242	KOG3242 Oligoribonuclease (3'->5' exoribonuclease)	3	5	0	0	A - RNA processing and modification
KOG3429	KOG3429	KOG3429 Predicted peptidyl-tRNA hydrolase	2	5	0	0	J - Translation, ribosomal structure and biogenesis
KOG1035	KOG1035	KOG1035 eIF-2alpha kinase GCN2	7	4	0	0	J - Translation, ribosomal structure and biogenesis
KOG1115	KOG1115	KOG1115 Ceramide kinase	4	4	0	0	I - Lipid transport and metabolism
KOG1563	KOG1563	KOG1563 Mitochondrial protein Surfeit 1/SURF1/SHY1, required for expression of cytochrome oxidase	1	4	0	0	C - Energy production and conversion
KOG1771	KOG1771	KOG1771 GPI-alpha-mannosyltransferase III (GPI10/PIG-B) involved in glycosylphosphatidylinositol anchor biosynthesis	3	4	0	0	M - Cell wall/membrane/envelope biogenesis
KOG1814	KOG1814	KOG1814 Predicted E3 ubiquitin ligase	3	4	0	0	O - Post-translational modification, protein turnover, and chaperones
KOG2033	KOG2033	KOG2033 Low density lipoprotein B-like protein	3	4	0	0	I - Lipid transport and metabolism
KOG2093	KOG2093	KOG2093 Translesion DNA polymerase - REV1 deoxycytidyl transferase	3	4	0	0	L - Replication, recombination and repair
KOG2334	KOG2334	KOG2334 tRNA-dihydrouridine synthase	2	4	0	0	J - Translation, ribosomal structure and biogenesis
KOG2365	KOG2365	KOG2365 Uncharacterized membrane protein	2	4	0	0	S - Function unknown
KOG2522	KOG2522	KOG2522 Filamentous baseplate protein Ligatin, contains PUA domain	1	4	0	0	J - Translation, ribosomal structure and biogenesis
KOG2805	KOG2805	KOG2805 tRNA (5-methylaminomethyl-2-thiouridylate)-methyltransferase	2	4	0	0	J - Translation, ribosomal structure and biogenesis
KOG2859	KOG2859	KOG2859 DNA repair protein, member of the recA/RAD51 family	2	4	0	0	L - Replication, recombination and repair
KOG2902	KOG2902	KOG2902 Dihydroorotase	2	4	0	0	F - Nucleotide transport and metabolism
KOG3079	KOG3079	KOG3079 Uridylate kinase/adenylate kinase	1	4	0	0	F - Nucleotide transport and metabolism
KOG3134	KOG3134	KOG3134 Predicted membrane protein	3	4	0	0	S - Function unknown
KOG4273	KOG4273	KOG4273 Uncharacterized conserved protein	3	4	0	0	S - Function unknown
KOG4497	KOG4497	KOG4497 Uncharacterized conserved protein WDR8, contains WD repeats	2	4	0	0	R - General function prediction only
KOG4652	KOG4652	KOG4652 HORMA domain	5	4	0	0	B - Chromatin structure and dynamics
KOG4760	KOG4760	KOG4760 Uncharacterized conserved protein	4	4	0	0	S - Function unknown
KOG0126	KOG0126	KOG0126 Predicted RNA-binding protein (RRM superfamily)	2	3	0	0	R - General function prediction only
KOG0150	KOG0150	KOG0150 Spliceosomal protein FBP21	2	3	0	0	A - RNA processing and modification
KOG0158	KOG0158	KOG0158 Cytochrome P450 CYP3/CYP5/CYP6/CYP9 subfamilies	3	3	0	0	Q - Secondary metabolites biosynthesis, transport, and catabolism
KOG0165	KOG0165	KOG0165 Microtubule-associated protein Asp	4	3	0	0	Z - Cytoskeleton
KOG0220	KOG0220	KOG0220 Mismatch repair ATPase MSH4 (MutS family)	4	3	0	0	L - Replication, recombination and repair
KOG0346	KOG0346	KOG0346 RNA helicase	5	3	0	0	A - RNA processing and modification
KOG0348	KOG0348	KOG0348 ATP-dependent RNA helicase	3	3	0	0	A - RNA processing and modification
KOG0467	KOG0467	KOG0467 Translation elongation factor 2/ribosome biogenesis protein RIA1 and related proteins	3	3	0	0	J - Translation, ribosomal structure and biogenesis
KOG0646	KOG0646	KOG0646 WD40 repeat protein	6	3	0	0	R - General function prediction only
KOG0797	KOG0797	KOG0797 Actin-related protein	4	3	0	0	Z - Cytoskeleton
KOG0990	KOG0990	KOG0990 Replication factor C, subunit RFC5	1	3	0	0	L - Replication, recombination and repair
KOG1045	KOG1045	KOG1045 Uncharacterized conserved protein HEN1/CORYMBOSA2	2	3	0	0	S - Function unknown
KOG1167	KOG1167	KOG1167 Serine/threonine protein kinase of the CDC7 subfamily involved in DNA synthesis, repair and recombination	7	3	0	0	L - Replication, recombination and repair
KOG1306	KOG1306	KOG1306 Ca2+/Na+ exchanger NCX1 and related proteins	2	3	0	0	P - Inorganic ion transport and metabolism
KOG1600	KOG1600	KOG1600 Fatty acid desaturase	6	3	0	0	I - Lipid transport and metabolism
KOG1848	KOG1848	KOG1848 Uncharacterized conserved protein	4	3	0	0	S - Function unknown
KOG1953	KOG1953	KOG1953 Targeting complex (TRAPP) subunit	3	3	0	0	U - Intracellular trafficking, secretion, and vesicular transport
KOG2048	KOG2048	KOG2048 WD40 repeat protein	4	3	0	0	R - General function prediction only
KOG2114	KOG2114	KOG2114 Vacuolar assembly/sorting protein PEP5/VPS11	1	3	0	0	U - Intracellular trafficking, secretion, and vesicular transport
KOG2218	KOG2218	KOG2218 ER to golgi transport protein/RAD50-interacting protein 1	3	3	0	0	U - Intracellular trafficking, secretion, and vesicular transport
KOG2303	KOG2303	KOG2303 Predicted NAD synthase, contains CN hydrolase domain	3	3	0	0	H - Coenzyme transport and metabolism
KOG2343	KOG2343	KOG2343 Glucose-repressible protein and related proteins	2	3	0	0	R - General function prediction only
KOG2390	KOG2390	KOG2390 Uncharacterized conserved protein	3	3	0	0	S - Function unknown
KOG2421	KOG2421	KOG2421 Predicted starch-binding protein	2	3	0	0	R - General function prediction only
KOG2587	KOG2587	KOG2587 RNA polymerase III (C) subunit	4	3	0	0	K - Transcription
KOG2618	KOG2618	KOG2618 Uncharacterized conserved protein	2	3	0	0	S - Function unknown
KOG2634	KOG2634	KOG2634 Initiator tRNA phosphoribosyl-transferase	2	3	0	0	A - RNA processing and modification
KOG2732	KOG2732	KOG2732 DNA polymerase delta, regulatory subunit 55	3	3	0	0	L - Replication, recombination and repair
KOG2762	KOG2762	KOG2762 Mannosyltransferase	2	3	0	0	G - Carbohydrate transport and metabolism
KOG2810	KOG2810	KOG2810 Checkpoint 9-1-1 complex, RAD9 component	2	3	0	0	D - Cell cycle control, cell division, chromosome partitioning
KOG2864	KOG2864	KOG2864 Nuclear division RFT1 protein	3	3	0	0	D - Cell cycle control, cell division, chromosome partitioning
KOG2888	KOG2888	KOG2888 Putative RNA binding protein	4	3	0	0	R - General function prediction only
KOG2928	KOG2928	KOG2928 Origin recognition complex, subunit 2	2	3	0	0	L - Replication, recombination and repair
KOG2934	KOG2934	KOG2934 Uncharacterized conserved protein, contains Josephin domain	2	3	0	0	R - General function prediction only
KOG3041	KOG3041	KOG3041 Nucleoside diphosphate-sugar hydrolase of the MutT (NUDIX) family	1	3	0	0	L - Replication, recombination and repair
KOG3062	KOG3062	KOG3062 RNA polymerase II elongator associated protein	1	3	0	0	R - General function prediction only
KOG3159	KOG3159	KOG3159 Lipoate-protein ligase A	3	3	0	0	H - Coenzyme transport and metabolism
KOG3169	KOG3169	KOG3169 RNA polymerase II transcriptional regulation mediator	2	3	0	0	K - Transcription
KOG3313	KOG3313	KOG3313 Molecular chaperone Prefoldin, subunit 3	3	3	0	0	O - Post-translational modification, protein turnover, and chaperones
KOG3322	KOG3322	KOG3322 Ribonucleases P/MRP protein subunit	4	3	0	0	A - RNA processing and modification
KOG3329	KOG3329	KOG3329 RAN guanine nucleotide release factor	3	3	0	0	T - Signal transduction mechanisms
KOG3443	KOG3443	KOG3443 Uncharacterized conserved protein	4	3	0	0	S - Function unknown
KOG3724	KOG3724	KOG3724 Negative regulator of COPII vesicle formation	6	3	0	0	U - Intracellular trafficking, secretion, and vesicular transport
KOG4150	KOG4150	KOG4150 Predicted ATP-dependent RNA helicase	2	3	0	0	A - RNA processing and modification
KOG4168	KOG4168	KOG4168 Predicted RNA polymerase III subunit C17	1	3	0	0	K - Transcription
KOG4234	KOG4234	KOG4234 TPR repeat-containing protein	6	3	0	0	R - General function prediction only
KOG4420	KOG4420	KOG4420 Uncharacterized conserved protein (Ganglioside-induced differentiation associated protein 1, GDAP1)	1	3	0	0	S - Function unknown
KOG4460	KOG4460	KOG4460 Nuclear pore complex, Nup88/rNup84 component	4	3	0	0	Y - Nuclear structure
KOG4640	KOG4640	KOG4640 Anaphase-promoting complex (APC), subunit 4	4	3	0	0	D - Cell cycle control, cell division, chromosome partitioning
KOG4727	KOG4727	KOG4727 U1-like Zn-finger protein	1	3	0	0	R - General function prediction only
KOG0347	KOG0347	KOG0347 RNA helicase	5	2	0	0	A - RNA processing and modification
KOG0410	KOG0410	KOG0410 Predicted GTP binding protein	1	2	0	0	R - General function prediction only
KOG0511	KOG0511	KOG0511 Ankyrin repeat protein	1	2	0	0	R - General function prediction only
KOG0757	KOG0757	KOG0757 Mitochondrial carrier protein - Rim2p/Mrs12p	1	2	0	0	C - Energy production and conversion
KOG0885	KOG0885	KOG0885 Peptidyl-prolyl cis-trans isomerase	4	2	0	0	O - Post-translational modification, protein turnover, and chaperones
KOG0926	KOG0926	KOG0926 DEAH-box RNA helicase	3	2	0	0	A - RNA processing and modification
KOG1014	KOG1014	KOG1014 17 beta-hydroxysteroid dehydrogenase type 3, HSD17B3	1	2	0	0	I - Lipid transport and metabolism
KOG1131	KOG1131	KOG1131 RNA polymerase II transcription initiation/nucleotide excision repair factor TFIIH, 5'-3' helicase subunit RAD3	3	2	0	0	K - Transcription
KOG1155	KOG1155	KOG1155 Anaphase-promoting complex (APC), Cdc23 subunit	2	2	0	0	D - Cell cycle control, cell division, chromosome partitioning
KOG1183	KOG1183	KOG1183 N-acetylglucosaminyltransferase complex, subunit PIG-Q/GPI1, required for phosphatidylinositol biosynthesis	4	2	0	0	M - Cell wall/membrane/envelope biogenesis
KOG1313	KOG1313	KOG1313 DHHC-type Zn-finger proteins	2	2	0	0	R - General function prediction only
KOG1408	KOG1408	KOG1408 WD40 repeat protein	1	2	0	0	S - Function unknown
KOG1537	KOG1537	KOG1537 Homoserine kinase	1	2	0	0	E - Amino acid transport and metabolism
KOG1791	KOG1791	KOG1791 Uncharacterized conserved protein	4	2	0	0	S - Function unknown
KOG1878	KOG1878	KOG1878 Nuclear receptor coregulator SMRT/SMRTER, contains Myb-like domains	2	2	0	0	K - Transcription
KOG1969	KOG1969	KOG1969 DNA replication checkpoint protein CHL12/CTF18	3	2	0	0	D - Cell cycle control, cell division, chromosome partitioning
KOG1977	KOG1977	KOG1977 DNA mismatch repair protein - MLH3 family	5	2	0	0	L - Replication, recombination and repair
KOG2011	KOG2011	KOG2011 Sister chromatid cohesion complex Cohesin, subunit STAG/IRR1/SCC3	3	2	0	0	D - Cell cycle control, cell division, chromosome partitioning
KOG2031	KOG2031	KOG2031 Tyrosyl-DNA phosphodiesterase	3	2	0	0	L - Replication, recombination and repair
KOG2121	KOG2121	KOG2121 Predicted metal-dependent hydrolase (beta-lactamase superfamily)	2	2	0	0	R - General function prediction only
KOG2173	KOG2173	KOG2173 Integral membrane protein	3	2	0	0	R - General function prediction only
KOG2236	KOG2236	KOG2236 Uncharacterized conserved protein	1	2	0	0	S - Function unknown
KOG2278	KOG2278	KOG2278 RNA:NAD 2'-phosphotransferase TPT1	3	2	0	0	#N/A
KOG2331	KOG2331	KOG2331 Predicted glycosylhydrolase	1	2	0	0	R - General function prediction only
KOG2420	KOG2420	KOG2420 Phosphatidylserine decarboxylase	2	2	0	0	I - Lipid transport and metabolism
KOG2477	KOG2477	KOG2477 Uncharacterized conserved protein	2	2	0	0	S - Function unknown
KOG2505	KOG2505	KOG2505 Ankyrin repeat protein	2	2	0	0	R - General function prediction only
KOG2578	KOG2578	KOG2578 Transcription factor E2F/dimerization partner (TDP)-like proteins	2	2	0	0	K - Transcription
KOG2671	KOG2671	KOG2671 Putative RNA methylase	3	2	0	0	L - Replication, recombination and repair
KOG2707	KOG2707	KOG2707 Predicted metalloprotease with chaperone activity (RNAse H/HSP70 fold)	2	2	0	0	O - Post-translational modification, protein turnover, and chaperones
KOG2782	KOG2782	KOG2782 Putative SAM dependent methyltransferases	2	2	0	0	R - General function prediction only
KOG2848	KOG2848	KOG2848 1-acyl-sn-glycerol-3-phosphate acyltransferase	5	2	0	0	I - Lipid transport and metabolism
KOG2866	KOG2866	KOG2866 Uncharacterized conserved protein	3	2	0	0	S - Function unknown
KOG2879	KOG2879	KOG2879 Predicted E3 ubiquitin ligase	3	2	0	0	O - Post-translational modification, protein turnover, and chaperones
KOG3042	KOG3042	KOG3042 Panthothenate synthetase	1	2	0	0	H - Coenzyme transport and metabolism
KOG3046	KOG3046	KOG3046 Transcription factor, subunit of SRB subcomplex of RNA polymerase II	2	2	0	0	K - Transcription
KOG3097	KOG3097	KOG3097 Predicted membrane protein	2	2	0	0	S - Function unknown
KOG3355	KOG3355	KOG3355 Mitochondrial sulfhydryl oxidase involved in the biogenesis of cytosolic Fe/S proteins	1	2	0	0	O - Post-translational modification, protein turnover, and chaperones
KOG4055	KOG4055	KOG4055 Uncharacterized conserved protein	1	2	0	0	S - Function unknown
KOG4317	KOG4317	KOG4317 Predicted Zn-finger protein	1	2	0	0	S - Function unknown
KOG4341	KOG4341	KOG4341 F-box protein containing LRR	4	2	0	0	R - General function prediction only
KOG4378	KOG4378	KOG4378 Nuclear protein COP1	3	2	0	0	T - Signal transduction mechanisms
KOG4382	KOG4382	KOG4382 Uncharacterized conserved protein, contains DTW domain	3	2	0	0	S - Function unknown
KOG4413	KOG4413	KOG4413 26S proteasome regulatory complex, subunit PSMD5	4	2	0	0	O - Post-translational modification, protein turnover, and chaperones
KOG4533	KOG4533	KOG4533 Uncharacterized conserved protein	1	2	0	0	S - Function unknown
KOG4618	KOG4618	KOG4618 Uncharacterized conserved protein	1	2	0	0	S - Function unknown
KOG4670	KOG4670	KOG4670 Uncharacterized conserved membrane protein	2	2	0	0	S - Function unknown
KOG4696	KOG4696	KOG4696 Uncharacterized conserved protein	3	2	0	0	S - Function unknown
KOG0284	KOG0284	KOG0284 Polyadenylation factor I complex, subunit PFS2	3	1	0	0	A - RNA processing and modification
KOG0380	KOG0380	KOG0380 Sterol O-acyltransferase/Diacylglycerol O-acyltransferase	1	1	0	0	I - Lipid transport and metabolism
KOG0551	KOG0551	KOG0551 Hsp90 co-chaperone CNS1 (contains TPR repeats)	3	1	0	0	O - Post-translational modification, protein turnover, and chaperones
KOG0685	KOG0685	KOG0685 Flavin-containing amine oxidase	2	1	0	0	H - Coenzyme transport and metabolism
KOG0717	KOG0717	KOG0717 Molecular chaperone (DnaJ superfamily)	3	1	0	0	O - Post-translational modification, protein turnover, and chaperones
KOG0945	KOG0945	KOG0945 Alpha-aminoadipic semialdehyde dehydrogenase-phosphopantetheinyl transferase	1	1	0	0	E - Amino acid transport and metabolism
KOG0969	KOG0969	KOG0969 DNA polymerase delta, catalytic subunit	2	1	0	0	L - Replication, recombination and repair
KOG1133	KOG1133	KOG1133 Helicase of the DEAD superfamily	1	1	0	0	L - Replication, recombination and repair
KOG1331	KOG1331	KOG1331 Predicted methyltransferase	2	1	0	0	R - General function prediction only
KOG1338	KOG1338	KOG1338 Uncharacterized conserved protein	3	1	0	0	S - Function unknown
KOG1414	KOG1414	KOG1414 Transcriptional activator FOSB/c-Fos and related bZIP transcription factors	1	1	0	0	K - Transcription
KOG1679	KOG1679	KOG1679 Enoyl-CoA hydratase	4	1	0	0	I - Lipid transport and metabolism
KOG1880	KOG1880	KOG1880 Nuclear inhibitor of phosphatase-1	1	1	0	0	R - General function prediction only
KOG1939	KOG1939	KOG1939 Oxoprolinase	3	1	0	0	E - Amino acid transport and metabolism
KOG2009	KOG2009	KOG2009 Transcription initiation factor TFIIIB, Bdp1 subunit	1	1	0	0	K - Transcription
KOG2021	KOG2021	KOG2021 Nuclear mRNA export factor receptor LOS1/Exportin-t (importin beta superfamily)	3	1	0	0	Y - Nuclear structure
KOG2210	KOG2210	KOG2210 Oxysterol-binding protein	4	1	0	0	T - Signal transduction mechanisms
KOG2259	KOG2259	KOG2259 Uncharacterized conserved protein	4	1	0	0	S - Function unknown
KOG2414	KOG2414	KOG2414 Putative Xaa-Pro aminopeptidase	2	1	0	0	E - Amino acid transport and metabolism
KOG2417	KOG2417	KOG2417 Predicted G-protein coupled receptor	1	1	0	0	T - Signal transduction mechanisms
KOG2432	KOG2432	KOG2432 Uncharacterized conserved protein	2	1	0	0	S - Function unknown
KOG2464	KOG2464	KOG2464 Serine/threonine kinase (haspin family)	2	1	0	0	D - Cell cycle control, cell division, chromosome partitioning
KOG2492	KOG2492	KOG2492 CDK5 activator-binding protein	1	1	0	0	T - Signal transduction mechanisms
KOG2506	KOG2506	KOG2506 SpoU rRNA Methylase family protein	1	1	0	0	J - Translation, ribosomal structure and biogenesis
KOG2538	KOG2538	KOG2538 Origin recognition complex, subunit 3	3	1	0	0	L - Replication, recombination and repair
KOG2543	KOG2543	KOG2543 Origin recognition complex, subunit 5	3	1	0	0	L - Replication, recombination and repair
KOG2623	KOG2623	KOG2623 Tyrosyl-tRNA synthetase	1	1	0	0	J - Translation, ribosomal structure and biogenesis
KOG2647	KOG2647	KOG2647 Predicted Dolichyl-phosphate-mannose-protein mannosyltransferase	2	1	0	0	R - General function prediction only
KOG2721	KOG2721	KOG2721 Uncharacterized conserved protein	3	1	0	0	S - Function unknown
KOG2735	KOG2735	KOG2735 Phosphatidylserine synthase	1	1	0	0	I - Lipid transport and metabolism
KOG2875	KOG2875	KOG2875 8-oxoguanine DNA glycosylase	2	1	0	0	L - Replication, recombination and repair
KOG2980	KOG2980	KOG2980 Integral membrane protease of the rhomboid family involved in different forms of regulated intramembrane proteolysis	3	1	0	0	T - Signal transduction mechanisms
KOG3080	KOG3080	KOG3080 Nucleolar protein-like/EBNA1-binding protein	2	1	0	0	A - RNA processing and modification
KOG3186	KOG3186	KOG3186 Mitotic spindle checkpoint protein	3	1	0	0	D - Cell cycle control, cell division, chromosome partitioning
KOG3200	KOG3200	KOG3200 Uncharacterized conserved protein	2	1	0	0	S - Function unknown
KOG3268	KOG3268	KOG3268 Predicted E3 ubiquitin ligase	1	1	0	0	O - Post-translational modification, protein turnover, and chaperones
KOG3305	KOG3305	KOG3305 Uncharacterized conserved protein	1	1	0	0	S - Function unknown
KOG3354	KOG3354	KOG3354 Gluconate kinase	1	1	0	0	G - Carbohydrate transport and metabolism
KOG3367	KOG3367	KOG3367 Hypoxanthine-guanine phosphoribosyltransferase	1	1	0	0	F - Nucleotide transport and metabolism
KOG3395	KOG3395	KOG3395 Uncharacterized conserved protein	2	1	0	0	S - Function unknown
KOG3413	KOG3413	KOG3413 Mitochondrial matrix protein frataxin, involved in Fe/S protein biosynthesis	1	1	0	0	P - Inorganic ion transport and metabolism
KOG3416	KOG3416	KOG3416 Predicted nucleic acid binding protein	1	1	0	0	R - General function prediction only
KOG3702	KOG3702	KOG3702 Nuclear polyadenylated RNA binding protein	2	1	0	0	A - RNA processing and modification
KOG4054	KOG4054	KOG4054 Uncharacterized conserved protein	4	1	0	0	S - Function unknown
KOG4071	KOG4071	KOG4071 Uncharacterized conserved protein	1	1	0	0	S - Function unknown
KOG4200	KOG4200	KOG4200 Uncharacterized conserved protein	2	1	0	0	S - Function unknown
KOG4224	KOG4224	KOG4224 Armadillo repeat protein VAC8 required for vacuole fusion, inheritance and cytosol-to-vacuole protein targeting	1	1	0	0	U - Intracellular trafficking, secretion, and vesicular transport
KOG4459	KOG4459	KOG4459 Membrane-associated proteoglycan Leprecan	1	1	0	0	S - Function unknown
KOG4486	KOG4486	KOG4486 3-methyladenine DNA glycosylase	1	1	0	0	L - Replication, recombination and repair
KOG4523	KOG4523	KOG4523 Uncharacterized conserved protein	1	1	0	0	S - Function unknown
KOG4553	KOG4553	KOG4553 Uncharacterized conserved protein	3	1	0	0	S - Function unknown
KOG4603	KOG4603	KOG4603 TBP-1 interacting protein	2	1	0	0	T - Signal transduction mechanisms
KOG4712	KOG4712	KOG4712 Uncharacterized conserved protein	4	1	0	0	S - Function unknown
KOG0221	KOG0221	KOG0221 Mismatch repair ATPase MSH5 (MutS family)	1	0	0	0	L - Replication, recombination and repair
KOG0438	KOG0438	KOG0438 Mitochondrial/chloroplast ribosomal protein L2	1	0	0	0	J - Translation, ribosomal structure and biogenesis
KOG0480	KOG0480	KOG0480 DNA replication licensing factor, MCM6 component	1	0	0	0	L - Replication, recombination and repair
KOG0744	KOG0744	KOG0744 AAA+-type ATPase	2	0	0	0	O - Post-translational modification, protein turnover, and chaperones
KOG0811	KOG0811	KOG0811 SNARE protein PEP12/VAM3/Syntaxin 7/Syntaxin 17	1	0	0	0	U - Intracellular trafficking, secretion, and vesicular transport
KOG1009	KOG1009	KOG1009 Chromatin assembly complex 1 subunit B/CAC2 (contains WD40 repeats)	1	0	0	0	B - Chromatin structure and dynamics
KOG1109	KOG1109	KOG1109 Vacuole membrane protein VMP1	1	0	0	0	R - General function prediction only
KOG1381	KOG1381	KOG1381 Para-hydroxybenzoate-polyprenyl transferase	4	0	0	0	H - Coenzyme transport and metabolism
	KOG1564	KOG1564 DNA repair protein RHP57	1	0	0	0	L - Replication, recombination and repair
	KOG2028	KOG2028 ATPase related to the helicase subunit of the Holliday junction resolvase	1	0	0	0	L - Replication, recombination and repair
	KOG2132	KOG2132 Uncharacterized conserved protein, contains JmjC domain	1	0	0	0	B - Chromatin structure and dynamics
	KOG2496	KOG2496 Cdk activating kinase (CAK)/RNA polymerase II transcription initiation/nucleotide excision repair factor TFIIH/TFIIK, cyclin H subunit	1	0	0	0	D - Cell cycle control, cell division, chromosome partitioning
	KOG2508	KOG2508 Predicted phospholipase	1	0	0	0	I - Lipid transport and metabolism
	KOG2576	KOG2576 Glucosyltransferase - Alg8p	3	0	0	0	K - Transcription
	KOG3004	KOG3004 Meiotic chromosome segregation protein	1	0	0	0	D - Cell cycle control, cell division, chromosome partitioning
	KOG3056	KOG3056 Protein required for S-phase initiation or completion	2	0	0	0	D - Cell cycle control, cell division, chromosome partitioning
	KOG3383	KOG3383 Uncharacterized conserved protein	1	0	0	0	S - Function unknown
	KOG3999	KOG3999 Checkpoint 9-1-1 complex, HUS1 component	1	0	0	0	D - Cell cycle control, cell division, chromosome partitioning
	KOG4262	KOG4262 Uncharacterized conserved protein	2	0	0	0	S - Function unknown
	KOG4636	KOG4636 Uncharacterized conserved protein with TLDc domain	1	0	0	0	S - Function unknown
	KOG4751	KOG4751 DNA recombinational repair protein BRCA2	4	0	0	0	L - Replication, recombination and repair
	KOG0002	KOG0002 60s ribosomal protein L39	0	3	0	0	J - Translation, ribosomal structure and biogenesis
	KOG3100	KOG3100 Uncharacterized conserved protein	0	2	0	0	S - Function unknown
	KOG2815	KOG2815 Mitochondrial/choloroplast ribosomal protein S15	0	1	0	0	J - Translation, ribosomal structure and biogenesis
	KOG4487	KOG4487 Uncharacterized conserved protein	0	1	0	0	S - Function unknown

## Sheet: Number transcripts per KOG
ID	KOG	Qsu_transcripts	CODB_transcripts	Qpe_transcripts	Qro_transcripts	Group
KOG1261	KOG1261 Malate synthase	4	12	0	0	C - Energy production and conversion
KOG1993	KOG1993 Nuclear transport receptor KAP120 (importin beta superfamily)	6	8	0	0	Y - Nuclear structure
KOG2363	KOG2363 Protein subunit of nuclear ribonuclease P (RNase P)	5	8	0	0	J - Translation, ribosomal structure and biogenesis
KOG2736	KOG2736 Presenilin	3	8	0	0	T - Signal transduction mechanisms
KOG1206	KOG1206 Peroxisomal multifunctional beta-oxidation protein and related enzymes	9	7	0	0	I - Lipid transport and metabolism
KOG2731	KOG2731 DNA alkylation damage repair protein	6	7	0	0	A - RNA processing and modification
KOG3948	KOG3948 Mediator of U snRNA nuclear export PHAX	7	7	0	0	A - RNA processing and modification
KOG0558	KOG0558 Dihydrolipoamide transacylase (alpha-keto acid dehydrogenase E2 subunit)	3	6	0	0	C - Energy production and conversion
KOG0645	KOG0645 WD40 repeat protein	4	6	0	0	R - General function prediction only
KOG2095	KOG2095 DNA polymerase iota/DNA damage inducible protein	5	6	0	0	L - Replication, recombination and repair
KOG2214	KOG2214 Predicted esterase of the alpha-beta hydrolase superfamily	5	6	0	0	R - General function prediction only
KOG2385	KOG2385 Uncharacterized conserved protein	7	6	0	0	S - Function unknown
KOG2977	KOG2977 Glycosyltransferase	5	6	0	0	R - General function prediction only
KOG0218	KOG0218 Mismatch repair MSH3	2	5	0	0	L - Replication, recombination and repair
KOG0353	KOG0353 ATP-dependent DNA helicase	5	5	0	0	R - General function prediction only
KOG0413	KOG0413 Uncharacterized conserved protein related to condensin complex subunit 1	6	5	0	0	S - Function unknown
KOG1005	KOG1005 Telomerase catalytic subunit/reverse transcriptase TERT	14	5	0	0	L - Replication, recombination and repair
KOG1523	KOG1523 Actin-related protein Arp2/3 complex, subunit ARPC1/p41-ARC	4	5	0	0	Z - Cytoskeleton
KOG1649	KOG1649 SWI-SNF chromatin remodeling complex, Snf5 subunit	3	5	0	0	B - Chromatin structure and dynamics
KOG2049	KOG2049 Translational repressor MPT5/PUF4 and related RNA-binding proteins (Puf superfamily)	3	5	0	0	J - Translation, ribosomal structure and biogenesis
KOG2074	KOG2074 RNA polymerase II transcription initiation/nucleotide excision repair factor TFIIH, subunit TFB1	4	5	0	0	K - Transcription
KOG2143	KOG2143 Uncharacterized conserved protein	6	5	0	0	S - Function unknown
KOG2327	KOG2327 DNA-binding subunit of a DNA-dependent protein kinase (Ku70 autoantigen)	10	5	0	0	L - Replication, recombination and repair
KOG2955	KOG2955 Uncharacterized conserved protein	2	5	0	0	S - Function unknown
KOG3069	KOG3069 Peroxisomal NUDIX hydrolase	3	5	0	0	L - Replication, recombination and repair
KOG3242	KOG3242 Oligoribonuclease (3'->5' exoribonuclease)	3	5	0	0	A - RNA processing and modification
KOG3429	KOG3429 Predicted peptidyl-tRNA hydrolase	2	5	0	0	J - Translation, ribosomal structure and biogenesis
KOG1035	KOG1035 eIF-2alpha kinase GCN2	7	4	0	0	J - Translation, ribosomal structure and biogenesis
KOG1115	KOG1115 Ceramide kinase	4	4	0	0	I - Lipid transport and metabolism
KOG1563	KOG1563 Mitochondrial protein Surfeit 1/SURF1/SHY1, required for expression of cytochrome oxidase	1	4	0	0	C - Energy production and conversion
KOG1771	KOG1771 GPI-alpha-mannosyltransferase III (GPI10/PIG-B) involved in glycosylphosphatidylinositol anchor biosynthesis	3	4	0	0	M - Cell wall/membrane/envelope biogenesis
KOG1814	KOG1814 Predicted E3 ubiquitin ligase	3	4	0	0	O - Post-translational modification, protein turnover, and chaperones
KOG2033	KOG2033 Low density lipoprotein B-like protein	3	4	0	0	I - Lipid transport and metabolism
KOG2093	KOG2093 Translesion DNA polymerase - REV1 deoxycytidyl transferase	3	4	0	0	L - Replication, recombination and repair
KOG2334	KOG2334 tRNA-dihydrouridine synthase	2	4	0	0	J - Translation, ribosomal structure and biogenesis
KOG2365	KOG2365 Uncharacterized membrane protein	2	4	0	0	S - Function unknown
KOG2522	KOG2522 Filamentous baseplate protein Ligatin, contains PUA domain	1	4	0	0	J - Translation, ribosomal structure and biogenesis
KOG2805	KOG2805 tRNA (5-methylaminomethyl-2-thiouridylate)-methyltransferase	2	4	0	0	J - Translation, ribosomal structure and biogenesis
KOG2859	KOG2859 DNA repair protein, member of the recA/RAD51 family	2	4	0	0	L - Replication, recombination and repair
KOG2902	KOG2902 Dihydroorotase	2	4	0	0	F - Nucleotide transport and metabolism
KOG3079	KOG3079 Uridylate kinase/adenylate kinase	1	4	0	0	F - Nucleotide transport and metabolism
KOG3134	KOG3134 Predicted membrane protein	3	4	0	0	S - Function unknown
KOG4273	KOG4273 Uncharacterized conserved protein	3	4	0	0	S - Function unknown
KOG4497	KOG4497 Uncharacterized conserved protein WDR8, contains WD repeats	2	4	0	0	R - General function prediction only
KOG4652	KOG4652 HORMA domain	5	4	0	0	B - Chromatin structure and dynamics
KOG4760	KOG4760 Uncharacterized conserved protein	4	4	0	0	S - Function unknown
KOG0126	KOG0126 Predicted RNA-binding protein (RRM superfamily)	2	3	0	0	R - General function prediction only
KOG0150	KOG0150 Spliceosomal protein FBP21	2	3	0	0	A - RNA processing and modification
KOG0158	KOG0158 Cytochrome P450 CYP3/CYP5/CYP6/CYP9 subfamilies	3	3	0	0	Q - Secondary metabolites biosynthesis, transport, and catabolism
KOG0165	KOG0165 Microtubule-associated protein Asp	4	3	0	0	Z - Cytoskeleton
KOG0220	KOG0220 Mismatch repair ATPase MSH4 (MutS family)	4	3	0	0	L - Replication, recombination and repair
KOG0346	KOG0346 RNA helicase	5	3	0	0	A - RNA processing and modification
KOG0348	KOG0348 ATP-dependent RNA helicase	3	3	0	0	A - RNA processing and modification
KOG0467	KOG0467 Translation elongation factor 2/ribosome biogenesis protein RIA1 and related proteins	3	3	0	0	J - Translation, ribosomal structure and biogenesis
KOG0646	KOG0646 WD40 repeat protein	6	3	0	0	R - General function prediction only
KOG0797	KOG0797 Actin-related protein	4	3	0	0	Z - Cytoskeleton
KOG0990	KOG0990 Replication factor C, subunit RFC5	1	3	0	0	L - Replication, recombination and repair
KOG1045	KOG1045 Uncharacterized conserved protein HEN1/CORYMBOSA2	2	3	0	0	S - Function unknown
KOG1167	KOG1167 Serine/threonine protein kinase of the CDC7 subfamily involved in DNA synthesis, repair and recombination	7	3	0	0	L - Replication, recombination and repair
KOG1306	KOG1306 Ca2+/Na+ exchanger NCX1 and related proteins	2	3	0	0	P - Inorganic ion transport and metabolism
KOG1600	KOG1600 Fatty acid desaturase	6	3	0	0	I - Lipid transport and metabolism
KOG1848	KOG1848 Uncharacterized conserved protein	4	3	0	0	S - Function unknown
KOG1953	KOG1953 Targeting complex (TRAPP) subunit	3	3	0	0	U - Intracellular trafficking, secretion, and vesicular transport
KOG2048	KOG2048 WD40 repeat protein	4	3	0	0	R - General function prediction only
KOG2114	KOG2114 Vacuolar assembly/sorting protein PEP5/VPS11	1	3	0	0	U - Intracellular trafficking, secretion, and vesicular transport
KOG2218	KOG2218 ER to golgi transport protein/RAD50-interacting protein 1	3	3	0	0	U - Intracellular trafficking, secretion, and vesicular transport
KOG2303	KOG2303 Predicted NAD synthase, contains CN hydrolase domain	3	3	0	0	H - Coenzyme transport and metabolism
KOG2343	KOG2343 Glucose-repressible protein and related proteins	2	3	0	0	R - General function prediction only
KOG2390	KOG2390 Uncharacterized conserved protein	3	3	0	0	S - Function unknown
KOG2421	KOG2421 Predicted starch-binding protein	2	3	0	0	R - General function prediction only
KOG2587	KOG2587 RNA polymerase III (C) subunit	4	3	0	0	K - Transcription
KOG2618	KOG2618 Uncharacterized conserved protein	2	3	0	0	S - Function unknown
KOG2634	KOG2634 Initiator tRNA phosphoribosyl-transferase	2	3	0	0	A - RNA processing and modification
KOG2732	KOG2732 DNA polymerase delta, regulatory subunit 55	3	3	0	0	L - Replication, recombination and repair
KOG2762	KOG2762 Mannosyltransferase	2	3	0	0	G - Carbohydrate transport and metabolism
KOG2810	KOG2810 Checkpoint 9-1-1 complex, RAD9 component	2	3	0	0	D - Cell cycle control, cell division, chromosome partitioning
KOG2864	KOG2864 Nuclear division RFT1 protein	3	3	0	0	D - Cell cycle control, cell division, chromosome partitioning
KOG2888	KOG2888 Putative RNA binding protein	4	3	0	0	R - General function prediction only
KOG2928	KOG2928 Origin recognition complex, subunit 2	2	3	0	0	L - Replication, recombination and repair
KOG2934	KOG2934 Uncharacterized conserved protein, contains Josephin domain	2	3	0	0	R - General function prediction only
KOG3041	KOG3041 Nucleoside diphosphate-sugar hydrolase of the MutT (NUDIX) family	1	3	0	0	L - Replication, recombination and repair
KOG3062	KOG3062 RNA polymerase II elongator associated protein	1	3	0	0	R - General function prediction only
KOG3159	KOG3159 Lipoate-protein ligase A	3	3	0	0	H - Coenzyme transport and metabolism
KOG3169	KOG3169 RNA polymerase II transcriptional regulation mediator	2	3	0	0	K - Transcription
KOG3313	KOG3313 Molecular chaperone Prefoldin, subunit 3	3	3	0	0	O - Post-translational modification, protein turnover, and chaperones
KOG3322	KOG3322 Ribonucleases P/MRP protein subunit	4	3	0	0	A - RNA processing and modification
KOG3329	KOG3329 RAN guanine nucleotide release factor	3	3	0	0	T - Signal transduction mechanisms
KOG3443	KOG3443 Uncharacterized conserved protein	4	3	0	0	S - Function unknown
KOG3724	KOG3724 Negative regulator of COPII vesicle formation	6	3	0	0	U - Intracellular trafficking, secretion, and vesicular transport
KOG4150	KOG4150 Predicted ATP-dependent RNA helicase	2	3	0	0	A - RNA processing and modification
KOG4168	KOG4168 Predicted RNA polymerase III subunit C17	1	3	0	0	K - Transcription
KOG4234	KOG4234 TPR repeat-containing protein	6	3	0	0	R - General function prediction only
KOG4420	KOG4420 Uncharacterized conserved protein (Ganglioside-induced differentiation associated protein 1, GDAP1)	1	3	0	0	S - Function unknown
KOG4460	KOG4460 Nuclear pore complex, Nup88/rNup84 component	4	3	0	0	Y - Nuclear structure
KOG4640	KOG4640 Anaphase-promoting complex (APC), subunit 4	4	3	0	0	D - Cell cycle control, cell division, chromosome partitioning
KOG4727	KOG4727 U1-like Zn-finger protein	1	3	0	0	R - General function prediction only
KOG0347	KOG0347 RNA helicase	5	2	0	0	A - RNA processing and modification
KOG0410	KOG0410 Predicted GTP binding protein	1	2	0	0	R - General function prediction only
KOG0511	KOG0511 Ankyrin repeat protein	1	2	0	0	R - General function prediction only
KOG0757	KOG0757 Mitochondrial carrier protein - Rim2p/Mrs12p	1	2	0	0	C - Energy production and conversion
KOG0885	KOG0885 Peptidyl-prolyl cis-trans isomerase	4	2	0	0	O - Post-translational modification, protein turnover, and chaperones
KOG0926	KOG0926 DEAH-box RNA helicase	3	2	0	0	A - RNA processing and modification
KOG1014	KOG1014 17 beta-hydroxysteroid dehydrogenase type 3, HSD17B3	1	2	0	0	I - Lipid transport and metabolism
KOG1131	KOG1131 RNA polymerase II transcription initiation/nucleotide excision repair factor TFIIH, 5'-3' helicase subunit RAD3	3	2	0	0	K - Transcription
KOG1155	KOG1155 Anaphase-promoting complex (APC), Cdc23 subunit	2	2	0	0	D - Cell cycle control, cell division, chromosome partitioning
KOG1183	KOG1183 N-acetylglucosaminyltransferase complex, subunit PIG-Q/GPI1, required for phosphatidylinositol biosynthesis	4	2	0	0	M - Cell wall/membrane/envelope biogenesis
KOG1313	KOG1313 DHHC-type Zn-finger proteins	2	2	0	0	R - General function prediction only
KOG1408	KOG1408 WD40 repeat protein	1	2	0	0	S - Function unknown
KOG1537	KOG1537 Homoserine kinase	1	2	0	0	E - Amino acid transport and metabolism
KOG1791	KOG1791 Uncharacterized conserved protein	4	2	0	0	S - Function unknown
KOG1878	KOG1878 Nuclear receptor coregulator SMRT/SMRTER, contains Myb-like domains	2	2	0	0	K - Transcription
KOG1969	KOG1969 DNA replication checkpoint protein CHL12/CTF18	3	2	0	0	D - Cell cycle control, cell division, chromosome partitioning
KOG1977	KOG1977 DNA mismatch repair protein - MLH3 family	5	2	0	0	L - Replication, recombination and repair
KOG2011	KOG2011 Sister chromatid cohesion complex Cohesin, subunit STAG/IRR1/SCC3	3	2	0	0	D - Cell cycle control, cell division, chromosome partitioning
KOG2031	KOG2031 Tyrosyl-DNA phosphodiesterase	3	2	0	0	L - Replication, recombination and repair
KOG2121	KOG2121 Predicted metal-dependent hydrolase (beta-lactamase superfamily)	2	2	0	0	R - General function prediction only
KOG2173	KOG2173 Integral membrane protein	3	2	0	0	R - General function prediction only
KOG2236	KOG2236 Uncharacterized conserved protein	1	2	0	0	S - Function unknown
KOG2278	KOG2278 RNA:NAD 2'-phosphotransferase TPT1	3	2	0	0	#N/A
KOG2331	KOG2331 Predicted glycosylhydrolase	1	2	0	0	R - General function prediction only
KOG2420	KOG2420 Phosphatidylserine decarboxylase	2	2	0	0	I - Lipid transport and metabolism
KOG2477	KOG2477 Uncharacterized conserved protein	2	2	0	0	S - Function unknown
KOG2505	KOG2505 Ankyrin repeat protein	2	2	0	0	R - General function prediction only
KOG2578	KOG2578 Transcription factor E2F/dimerization partner (TDP)-like proteins	2	2	0	0	K - Transcription
KOG2671	KOG2671 Putative RNA methylase	3	2	0	0	L - Replication, recombination and repair
KOG2707	KOG2707 Predicted metalloprotease with chaperone activity (RNAse H/HSP70 fold)	2	2	0	0	O - Post-translational modification, protein turnover, and chaperones
KOG2782	KOG2782 Putative SAM dependent methyltransferases	2	2	0	0	R - General function prediction only
KOG2848	KOG2848 1-acyl-sn-glycerol-3-phosphate acyltransferase	5	2	0	0	I - Lipid transport and metabolism
KOG2866	KOG2866 Uncharacterized conserved protein	3	2	0	0	S - Function unknown
KOG2879	KOG2879 Predicted E3 ubiquitin ligase	3	2	0	0	O - Post-translational modification, protein turnover, and chaperones
KOG3042	KOG3042 Panthothenate synthetase	1	2	0	0	H - Coenzyme transport and metabolism
KOG3046	KOG3046 Transcription factor, subunit of SRB subcomplex of RNA polymerase II	2	2	0	0	K - Transcription
KOG3097	KOG3097 Predicted membrane protein	2	2	0	0	S - Function unknown
KOG3355	KOG3355 Mitochondrial sulfhydryl oxidase involved in the biogenesis of cytosolic Fe/S proteins	1	2	0	0	O - Post-translational modification, protein turnover, and chaperones
KOG4055	KOG4055 Uncharacterized conserved protein	1	2	0	0	S - Function unknown
KOG4317	KOG4317 Predicted Zn-finger protein	1	2	0	0	S - Function unknown
KOG4341	KOG4341 F-box protein containing LRR	4	2	0	0	R - General function prediction only
KOG4378	KOG4378 Nuclear protein COP1	3	2	0	0	T - Signal transduction mechanisms
KOG4382	KOG4382 Uncharacterized conserved protein, contains DTW domain	3	2	0	0	S - Function unknown
KOG4413	KOG4413 26S proteasome regulatory complex, subunit PSMD5	4	2	0	0	O - Post-translational modification, protein turnover, and chaperones
KOG4533	KOG4533 Uncharacterized conserved protein	1	2	0	0	S - Function unknown
KOG4618	KOG4618 Uncharacterized conserved protein	1	2	0	0	S - Function unknown
KOG4670	KOG4670 Uncharacterized conserved membrane protein	2	2	0	0	S - Function unknown
KOG4696	KOG4696 Uncharacterized conserved protein	3	2	0	0	S - Function unknown
KOG0284	KOG0284 Polyadenylation factor I complex, subunit PFS2	3	1	0	0	A - RNA processing and modification
KOG0380	KOG0380 Sterol O-acyltransferase/Diacylglycerol O-acyltransferase	1	1	0	0	I - Lipid transport and metabolism
KOG0551	KOG0551 Hsp90 co-chaperone CNS1 (contains TPR repeats)	3	1	0	0	O - Post-translational modification, protein turnover, and chaperones
KOG0685	KOG0685 Flavin-containing amine oxidase	2	1	0	0	H - Coenzyme transport and metabolism
KOG0717	KOG0717 Molecular chaperone (DnaJ superfamily)	3	1	0	0	O - Post-translational modification, protein turnover, and chaperones
KOG0945	KOG0945 Alpha-aminoadipic semialdehyde dehydrogenase-phosphopantetheinyl transferase	1	1	0	0	E - Amino acid transport and metabolism
KOG0969	KOG0969 DNA polymerase delta, catalytic subunit	2	1	0	0	L - Replication, recombination and repair
KOG1133	KOG1133 Helicase of the DEAD superfamily	1	1	0	0	L - Replication, recombination and repair
KOG1331	KOG1331 Predicted methyltransferase	2	1	0	0	R - General function prediction only
KOG1338	KOG1338 Uncharacterized conserved protein	3	1	0	0	S - Function unknown
KOG1414	KOG1414 Transcriptional activator FOSB/c-Fos and related bZIP transcription factors	1	1	0	0	K - Transcription
KOG1679	KOG1679 Enoyl-CoA hydratase	4	1	0	0	I - Lipid transport and metabolism
KOG1880	KOG1880 Nuclear inhibitor of phosphatase-1	1	1	0	0	R - General function prediction only
KOG1939	KOG1939 Oxoprolinase	3	1	0	0	E - Amino acid transport and metabolism
KOG2009	KOG2009 Transcription initiation factor TFIIIB, Bdp1 subunit	1	1	0	0	K - Transcription
KOG2021	KOG2021 Nuclear mRNA export factor receptor LOS1/Exportin-t (importin beta superfamily)	3	1	0	0	Y - Nuclear structure
KOG2210	KOG2210 Oxysterol-binding protein	4	1	0	0	T - Signal transduction mechanisms
KOG2259	KOG2259 Uncharacterized conserved protein	4	1	0	0	S - Function unknown
KOG2414	KOG2414 Putative Xaa-Pro aminopeptidase	2	1	0	0	E - Amino acid transport and metabolism
KOG2417	KOG2417 Predicted G-protein coupled receptor	1	1	0	0	T - Signal transduction mechanisms
KOG2432	KOG2432 Uncharacterized conserved protein	2	1	0	0	S - Function unknown
KOG2464	KOG2464 Serine/threonine kinase (haspin family)	2	1	0	0	D - Cell cycle control, cell division, chromosome partitioning
KOG2492	KOG2492 CDK5 activator-binding protein	1	1	0	0	T - Signal transduction mechanisms
KOG2506	KOG2506 SpoU rRNA Methylase family protein	1	1	0	0	J - Translation, ribosomal structure and biogenesis
KOG2538	KOG2538 Origin recognition complex, subunit 3	3	1	0	0	L - Replication, recombination and repair
KOG2543	KOG2543 Origin recognition complex, subunit 5	3	1	0	0	L - Replication, recombination and repair
KOG2623	KOG2623 Tyrosyl-tRNA synthetase	1	1	0	0	J - Translation, ribosomal structure and biogenesis
KOG2647	KOG2647 Predicted Dolichyl-phosphate-mannose-protein mannosyltransferase	2	1	0	0	R - General function prediction only
KOG2721	KOG2721 Uncharacterized conserved protein	3	1	0	0	S - Function unknown
KOG2735	KOG2735 Phosphatidylserine synthase	1	1	0	0	I - Lipid transport and metabolism
KOG2875	KOG2875 8-oxoguanine DNA glycosylase	2	1	0	0	L - Replication, recombination and repair
KOG2980	KOG2980 Integral membrane protease of the rhomboid family involved in different forms of regulated intramembrane proteolysis	3	1	0	0	T - Signal transduction mechanisms
KOG3080	KOG3080 Nucleolar protein-like/EBNA1-binding protein	2	1	0	0	A - RNA processing and modification
KOG3186	KOG3186 Mitotic spindle checkpoint protein	3	1	0	0	D - Cell cycle control, cell division, chromosome partitioning
KOG3200	KOG3200 Uncharacterized conserved protein	2	1	0	0	S - Function unknown
KOG3268	KOG3268 Predicted E3 ubiquitin ligase	1	1	0	0	O - Post-translational modification, protein turnover, and chaperones
KOG3305	KOG3305 Uncharacterized conserved protein	1	1	0	0	S - Function unknown
KOG3354	KOG3354 Gluconate kinase	1	1	0	0	G - Carbohydrate transport and metabolism
KOG3367	KOG3367 Hypoxanthine-guanine phosphoribosyltransferase	1	1	0	0	F - Nucleotide transport and metabolism
KOG3395	KOG3395 Uncharacterized conserved protein	2	1	0	0	S - Function unknown
KOG3413	KOG3413 Mitochondrial matrix protein frataxin, involved in Fe/S protein biosynthesis	1	1	0	0	P - Inorganic ion transport and metabolism
KOG3416	KOG3416 Predicted nucleic acid binding protein	1	1	0	0	R - General function prediction only
KOG3702	KOG3702 Nuclear polyadenylated RNA binding protein	2	1	0	0	A - RNA processing and modification
KOG4054	KOG4054 Uncharacterized conserved protein	4	1	0	0	S - Function unknown
KOG4071	KOG4071 Uncharacterized conserved protein	1	1	0	0	S - Function unknown
KOG4200	KOG4200 Uncharacterized conserved protein	2	1	0	0	S - Function unknown
KOG4224	KOG4224 Armadillo repeat protein VAC8 required for vacuole fusion, inheritance and cytosol-to-vacuole protein targeting	1	1	0	0	U - Intracellular trafficking, secretion, and vesicular transport
KOG4459	KOG4459 Membrane-associated proteoglycan Leprecan	1	1	0	0	S - Function unknown
KOG4486	KOG4486 3-methyladenine DNA glycosylase	1	1	0	0	L - Replication, recombination and repair
KOG4523	KOG4523 Uncharacterized conserved protein	1	1	0	0	S - Function unknown
KOG4553	KOG4553 Uncharacterized conserved protein	3	1	0	0	S - Function unknown
KOG4603	KOG4603 TBP-1 interacting protein	2	1	0	0	T - Signal transduction mechanisms
KOG4712	KOG4712 Uncharacterized conserved protein	4	1	0	0	S - Function unknown
KOG0221	KOG0221 Mismatch repair ATPase MSH5 (MutS family)	1	0	0	0	L - Replication, recombination and repair
KOG0438	KOG0438 Mitochondrial/chloroplast ribosomal protein L2	1	0	0	0	J - Translation, ribosomal structure and biogenesis
KOG0480	KOG0480 DNA replication licensing factor, MCM6 component	1	0	0	0	L - Replication, recombination and repair
KOG0744	KOG0744 AAA+-type ATPase	2	0	0	0	O - Post-translational modification, protein turnover, and chaperones
KOG0811	KOG0811 SNARE protein PEP12/VAM3/Syntaxin 7/Syntaxin 17	1	0	0	0	U - Intracellular trafficking, secretion, and vesicular transport
KOG1009	KOG1009 Chromatin assembly complex 1 subunit B/CAC2 (contains WD40 repeats)	1	0	0	0	B - Chromatin structure and dynamics
KOG1109	KOG1109 Vacuole membrane protein VMP1	1	0	0	0	R - General function prediction only
KOG1381	KOG1381 Para-hydroxybenzoate-polyprenyl transferase	4	0	0	0	H - Coenzyme transport and metabolism
KOG1564	KOG1564 DNA repair protein RHP57	1	0	0	0	L - Replication, recombination and repair
KOG2028	KOG2028 ATPase related to the helicase subunit of the Holliday junction resolvase	1	0	0	0	L - Replication, recombination and repair
KOG2132	KOG2132 Uncharacterized conserved protein, contains JmjC domain	1	0	0	0	B - Chromatin structure and dynamics
KOG2496	KOG2496 Cdk activating kinase (CAK)/RNA polymerase II transcription initiation/nucleotide excision repair factor TFIIH/TFIIK, cyclin H subunit	1	0	0	0	D - Cell cycle control, cell division, chromosome partitioning
KOG2508	KOG2508 Predicted phospholipase	1	0	0	0	I - Lipid transport and metabolism
KOG2576	KOG2576 Glucosyltransferase - Alg8p	3	0	0	0	K - Transcription
KOG3004	KOG3004 Meiotic chromosome segregation protein	1	0	0	0	D - Cell cycle control, cell division, chromosome partitioning
KOG3056	KOG3056 Protein required for S-phase initiation or completion	2	0	0	0	D - Cell cycle control, cell division, chromosome partitioning
KOG3383	KOG3383 Uncharacterized conserved protein	1	0	0	0	S - Function unknown
KOG3999	KOG3999 Checkpoint 9-1-1 complex, HUS1 component	1	0	0	0	D - Cell cycle control, cell division, chromosome partitioning
KOG4262	KOG4262 Uncharacterized conserved protein	2	0	0	0	S - Function unknown
KOG4636	KOG4636 Uncharacterized conserved protein with TLDc domain	1	0	0	0	S - Function unknown
KOG4751	KOG4751 DNA recombinational repair protein BRCA2	4	0	0	0	L - Replication, recombination and repair
KOG0002	KOG0002 60s ribosomal protein L39	0	3	0	0	J - Translation, ribosomal structure and biogenesis
KOG3100	KOG3100 Uncharacterized conserved protein	0	2	0	0	S - Function unknown
KOG2815	KOG2815 Mitochondrial/choloroplast ribosomal protein S15	0	1	0	0	J - Translation, ribosomal structure and biogenesis
KOG4487	KOG4487 Uncharacterized conserved protein	0	1	0	0	S - Function unknown
KOG2202	KOG2202 U2 snRNP splicing factor, small subunit, and related proteins	13	17	0	9
KOG1410	KOG1410 Nuclear transport receptor RanBP16 (importin beta superfamily)	17	14	0	2
KOG2277	KOG2277 S-M checkpoint control protein CID1 and related nucleotidyltransferases	22	14	0	7
KOG4160	KOG4160 BPI/LBP/CETP family protein	12	14	0	3
KOG2443	KOG2443 Uncharacterized conserved protein	7	13	0	9
KOG0282	KOG0282 mRNA splicing factor	8	12	0	2
KOG1289	KOG1289 Amino acid transporters	8	12	0	2
KOG2568	KOG2568 Predicted membrane protein	9	12	0	5
KOG4830	KOG4830 Predicted sugar transporter	5	12	0	4
KOG1783	KOG1783 Small nuclear ribonucleoprotein F	8	11	0	2
KOG2368	KOG2368 Hydroxymethylglutaryl-CoA lyase	8	11	0	3
KOG2788	KOG2788 Glycosyltransferase	4	11	0	4
KOG0495	KOG0495 HAT repeat protein	6	10	0	3
KOG1565	KOG1565 Gelatinase A and related matrix metalloproteases	3	10	0	6
KOG1789	KOG1789 Endocytosis protein RME-8, contains DnaJ domain	2	10	0	7
KOG1910	KOG1910 Uncharacterized conserved protein	5	10	0	3
KOG3051	KOG3051 RNA binding/translational regulation protein of the SUA5 family	7	10	0	3
KOG3487	KOG3487 TRAPP 20 K subunit	4	10	0	3
KOG4730	KOG4730 D-arabinono-1, 4-lactone oxidase	9	10	0	3
KOG0740	KOG0740 AAA+-type ATPase	5	9	0	1
KOG0835	KOG0835 Cyclin L	11	9	0	3
KOG1037	KOG1037 NAD+ ADP-ribosyltransferase Parp, required for poly-ADP ribosylation of nuclear proteins	11	9	0	5
KOG2073	KOG2073 SAP family cell cycle dependent phosphatase-associated protein	7	9	0	5
KOG2076	KOG2076 RNA polymerase III transcription factor TFIIIC	10	9	0	2
KOG2615	KOG2615 Permease of the major facilitator superfamily	5	9	0	3
KOG2880	KOG2880 SMAD6 interacting protein AMSH, contains JAB/MPN/Mov34 domain	11	9	0	3
KOG2903	KOG2903 Predicted glutathione S-transferase	9	9	0	7
KOG3058	KOG3058 Uncharacterized conserved protein	9	9	0	19
KOG3662	KOG3662 Cell division control protein/predicted DNA repair exonuclease	5	9	0	3
KOG0330	KOG0330 ATP-dependent RNA helicase	5	8	0	4
KOG0382	KOG0382 Carbonic anhydrase	14	8	0	4
KOG0635	KOG0635 Adenosine 5'-phosphosulfate kinase	3	8	0	2
KOG0785	KOG0785 Isocitrate dehydrogenase, alpha subunit	5	8	0	1
KOG1726	KOG1726 HVA22/DP1 gene product-related proteins	10	8	0	1
KOG1954	KOG1954 Endocytosis/signaling protein EHD1	7	8	0	8
KOG2001	KOG2001 Gamma-tubulin complex, DGRIP84/SPC97 component	10	8	0	2
KOG2519	KOG2519 5'-3' exonuclease	9	8	0	4
KOG2590	KOG2590 RNA-binding protein LARP/SRO9 and related La domain proteins	10	8	0	6
KOG2603	KOG2603 Oligosaccharyltransferase, gamma subunit	3	8	0	6
KOG2681	KOG2681 Metal-dependent phosphohydrolase	7	8	0	4
KOG2951	KOG2951 Inositol monophosphatase	14	8	0	10
KOG3076	KOG3076 5'-phosphoribosylglycinamide formyltransferase	8	8	0	3
KOG4409	KOG4409 Predicted hydrolase/acyltransferase (alpha/beta hydrolase superfamily)	3	8	0	6
KOG4675	KOG4675 Uncharacterized conserved protein, contains ENT domain	8	8	0	1
KOG0392	KOG0392 SNF2 family DNA-dependent ATPase domain-containing protein	6	7	0	2
KOG0732	KOG0732 AAA+-type ATPase containing the bromodomain	11	7	0	3
KOG1645	KOG1645 RING-finger-containing E3 ubiquitin ligase	9	7	0	1
KOG2254	KOG2254 Predicted endo-1,3-beta-glucanase	4	7	0	1
KOG2823	KOG2823 Cellular protein (glioma tumor suppressor candidate region gene 2)	3	7	0	2
KOG2877	KOG2877 sn-1,2-diacylglycerol ethanolamine- and cholinephosphotranferases	7	7	0	5
KOG2918	KOG2918 Carboxymethyl transferase	2	7	0	2
KOG4646	KOG4646 Uncharacterized conserved protein, contains ARM repeats	3	7	0	2
KOG0275	KOG0275 Conserved WD40 repeat-containing protein	7	6	0	4
KOG0338	KOG0338 ATP-dependent RNA helicase	5	6	0	1
KOG0809	KOG0809 SNARE protein TLG2/Syntaxin 16	3	6	0	2
KOG1161	KOG1161 Protein involved in vacuolar polyphosphate accumulation, contains SPX domain	8	6	0	5
KOG1193	KOG1193 Arginyl-tRNA-protein transferase	6	6	0	1
KOG1250	KOG1250 Threonine/serine dehydratases	5	6	0	3
KOG1500	KOG1500 Protein arginine N-methyltransferase CARM1	3	6	0	3
KOG1534	KOG1534 Putative transcription factor FET5	4	6	0	1
KOG1611	KOG1611 Predicted short chain-type dehydrogenase	2	6	0	1
KOG1617	KOG1617 CDP-alcohol phosphatidyltransferase/Phosphatidylglycerol-phosphate synthase	5	6	0	2
KOG1687	KOG1687 NADH-ubiquinone oxidoreductase, NUFS7/PSST/20 kDa subunit	2	6	0	7
KOG1979	KOG1979 DNA mismatch repair protein - MLH1 family	8	6	0	1
KOG1992	KOG1992 Nuclear export receptor CSE1/CAS (importin beta superfamily)	3	6	0	3
KOG2081	KOG2081 Nuclear transport regulator	3	6	0	2
KOG2356	KOG2356 Transcriptional activator, adenine-specific DNA methyltransferase	3	6	0	1
KOG2441	KOG2441 mRNA splicing factor/probable chromatin binding snw family nuclear protein	6	6	0	8
KOG2526	KOG2526 Predicted aminopeptidases - M20/M25/M40 family	3	6	0	2
KOG2642	KOG2642 Alpha-1,2 glucosyltransferase/transcriptional activator	6	6	0	1
KOG2714	KOG2714 SETA binding protein SB1 and related proteins, contain BTB/POZ domain	4	6	0	2
KOG2737	KOG2737 Putative metallopeptidase	4	6	0	8
KOG3278	KOG3278 Mitochondrial/chloroplast ribosomal protein L28	4	6	0	1
KOG3281	KOG3281 Mitochondrial F1-ATPase assembly protein	7	6	0	3
KOG3454	KOG3454 U1 snRNP-specific protein C	10	6	0	2
KOG4046	KOG4046 RNase MRP and P, subunit POP4/p29	10	6	0	1
KOG4608	KOG4608 Uncharacterized conserved protein	1	6	0	3
KOG0110	KOG0110 RNA-binding protein (RRM superfamily)	3	5	0	3
KOG0215	KOG0215 RNA polymerase III, second largest subunit	6	5	0	1
KOG0231	KOG0231 Junctional membrane complex protein Junctophilin and related MORN repeat proteins	8	5	0	3
KOG0298	KOG0298 DEAD box-containing helicase-like transcription factor/DNA repair protein	5	5	0	2
KOG0302	KOG0302 Ribosome Assembly protein	2	5	0	2
KOG0509	KOG0509 Ankyrin repeat and DHHC-type Zn-finger domain containing proteins	7	5	0	4
KOG0672	KOG0672 Halotolerance protein HAL3 (contains flavoprotein domain)	1	5	0	2
KOG0838	KOG0838 RNA Methylase, SpoU family	4	5	0	1
KOG1476	KOG1476 Beta-1,3-glucuronyltransferase B3GAT1/SQV-8	8	5	0	10
KOG1731	KOG1731 FAD-dependent sulfhydryl oxidase/quiescin and related proteins	4	5	0	2
KOG1794	KOG1794 N-Acetylglucosamine kinase	3	5	0	3
KOG1798	KOG1798 DNA polymerase epsilon, catalytic subunit A	8	5	0	1
KOG1832	KOG1832 HIV-1 Vpr-binding protein	3	5	0	4
KOG1905	KOG1905 Class IV sirtuins (SIR2 family)	10	5	0	1
KOG1952	KOG1952 Transcription factor NF-X1, contains NFX-type Zn2+-binding and R3H domains	5	5	0	1
KOG1985	KOG1985 Vesicle coat complex COPII, subunit SEC24/subunit SFB2	9	5	0	6
KOG2217	KOG2217 U4/U6.U5 snRNP associated protein	6	5	0	7
KOG2383	KOG2383 Predicted ATPase	5	5	0	2
KOG2400	KOG2400 Nuclear protein ZAP	6	5	0	1
KOG2608	KOG2608 Endoplasmic reticulum membrane-associated oxidoreductin involved in disulfide bond formation	10	5	0	5
KOG2643	KOG2643 Ca2+ binding protein, contains EF-hand motifs	3	5	0	3
KOG2769	KOG2769 Putative u4/u6 small nuclear ribonucleoprotein	6	5	0	5
KOG2795	KOG2795 Catalytic subunit of the meiotic double strand break transesterase	4	5	0	3
KOG2812	KOG2812 Uncharacterized conserved protein	7	5	0	2
KOG2904	KOG2904 Predicted methyltransferase	4	5	0	1
KOG2948	KOG2948 Predicted metal-binding protein	5	5	0	3
KOG3014	KOG3014 Protein involved in establishing cohesion between sister chromatids during DNA replication	2	5	0	3
KOG3018	KOG3018 Malonyl-CoA decarboxylase	3	5	0	1
KOG3050	KOG3050 COP9 signalosome, subunit CSN6	3	5	0	1
KOG3074	KOG3074 Transcriptional regulator of the PUR family, single-stranded-DNA-binding	1	5	0	6
KOG3095	KOG3095 Transcription initiation factor IIE, beta subunit	4	5	0	3
KOG3138	KOG3138 Predicted N-acetyltransferase	6	5	0	1
KOG3145	KOG3145 Cystine transporter Cystinosin	3	5	0	2
KOG3154	KOG3154 Uncharacterized conserved protein	5	5	0	2
KOG3492	KOG3492 Ribosome biogenesis protein NIP7	3	5	0	4
KOG4266	KOG4266 Subtilisin kexin isozyme-1/site 1 protease, subtilase superfamily	4	5	0	1
KOG4280	KOG4280 Kinesin-like protein	14	5	0	4
KOG4621	KOG4621 Uncharacterized conserved protein	4	5	0	1
KOG0262	KOG0262 RNA polymerase I, large subunit	6	4	0	1
KOG0314	KOG0314 Predicted E3 ubiquitin ligase	9	4	0	2
KOG0334	KOG0334 RNA helicase	5	4	0	2
KOG0718	KOG0718 Molecular chaperone (DnaJ superfamily)	1	4	0	1
KOG0736	KOG0736 Peroxisome assembly factor 2 containing the AAA+-type ATPase domain	3	4	0	1
KOG0789	KOG0789 Protein tyrosine phosphatase	8	4	0	4
KOG0915	KOG0915 Uncharacterized conserved protein	4	4	0	1
KOG0979	KOG0979 Structural maintenance of chromosome protein SMC5/Spr18, SMC superfamily	4	4	0	1
KOG1098	KOG1098 Putative SAM-dependent rRNA methyltransferase SPB1	5	4	0	3
KOG1127	KOG1127 TPR repeat-containing protein	3	4	0	2
KOG1151	KOG1151 Tousled-like protein kinase	3	4	0	2
KOG1159	KOG1159 NADP-dependent flavoprotein reductase	5	4	0	5
KOG1224	KOG1224 Para-aminobenzoate (PABA) synthase ABZ1	5	4	0	4
KOG1241	KOG1241 Karyopherin (importin) beta 1	3	4	0	3
KOG1434	KOG1434 Meiotic recombination protein Dmc1	5	4	0	1
KOG1436	KOG1436 Dihydroorotate dehydrogenase	6	4	0	3
KOG1548	KOG1548 Transcription elongation factor TAT-SF1	2	4	0	2
KOG1615	KOG1615 Phosphoserine phosphatase	3	4	0	3
KOG1624	KOG1624 Mitochondrial/chloroplast ribosomal protein L4	4	4	0	3
KOG1784	KOG1784 Small Nuclear ribonucleoprotein splicing factor	3	4	0	4
KOG1810	KOG1810 Cell cycle-associated protein	7	4	0	1
KOG1882	KOG1882 Transcriptional regulator SNIP1, contains FHA domain	3	4	0	1
KOG1931	KOG1931 Putative transmembrane protein	4	4	0	1
KOG1957	KOG1957 DNA topoisomerase III beta	5	4	0	2
KOG2006	KOG2006 WD40 repeat protein	9	4	0	6
KOG2034	KOG2034 Vacuolar sorting protein PEP3/VPS18	6	4	0	2
KOG2078	KOG2078 tRNA modification enzyme	4	4	0	2
KOG2091	KOG2091 Predicted member of glycosyl hydrolase family 18	4	4	0	1
KOG2135	KOG2135 Proteins containing the RNA recognition motif	2	4	0	2
KOG2206	KOG2206 Exosome 3'-5' exoribonuclease complex, subunit PM/SCL-100 (Rrp6)	4	4	0	1
KOG2233	KOG2233 Alpha-N-acetylglucosaminidase	13	4	0	2
KOG2238	KOG2238 Uncharacterized conserved protein TEX2, contains PH domain	1	4	0	3
KOG2337	KOG2337 Ubiquitin activating E1 enzyme-like protein	4	4	0	1
KOG2364	KOG2364 Predicted pseudouridylate synthase	5	4	0	1
KOG2379	KOG2379 Endonuclease MUS81	2	4	0	1
KOG2411	KOG2411 Aspartyl-tRNA synthetase, mitochondrial	1	4	0	3
KOG2457	KOG2457 A/G-specific adenine DNA glycosylase	3	4	0	2
KOG2473	KOG2473 RNA polymerase III transcription factor (TF)IIIC subunit	3	4	0	2
KOG2531	KOG2531 Sugar (pentulose and hexulose) kinases	2	4	0	3
KOG2556	KOG2556 Leishmanolysin-like peptidase (Peptidase M8 family)	5	4	0	6
KOG2622	KOG2622 Putative myrosinase precursor	4	4	0	2
KOG2632	KOG2632 Rhomboid family proteins	6	4	0	1
KOG2651	KOG2651 rRNA adenine N-6-methyltransferase	4	4	0	2
KOG2656	KOG2656 DNA methyltransferase 1-associated protein-1	4	4	0	1
KOG2657	KOG2657 Transmembrane glycoprotein nicastrin	3	4	0	3
KOG2750	KOG2750 Uncharacterized conserved protein similar to ATP/GTP-binding protein	4	4	0	2
KOG2777	KOG2777 tRNA-specific adenosine deaminase 1	4	4	0	1
KOG2834	KOG2834 Nuclear pore complex, rNpl4 component (sc Npl4)	1	4	0	6
KOG2986	KOG2986 Uncharacterized conserved protein	5	4	0	1
KOG3012	KOG3012 Uncharacterized conserved protein	2	4	0	1
KOG3104	KOG3104 Mod5 protein sorting/negative effector of RNA Pol III synthesis	1	4	0	2
KOG3152	KOG3152 TBP-binding protein, activator of basal transcription (contains rrm motif)	1	4	0	2
KOG3168	KOG3168 U1 snRNP component	4	4	0	4
KOG3219	KOG3219 Transcription initiation factor TFIID, subunit TAF11	3	4	0	1
KOG3336	KOG3336 Predicted member of the intramitochondrial sorting protein family	2	4	0	2
KOG3385	KOG3385 V-SNARE	4	4	0	10
KOG3437	KOG3437 Anaphase-promoting complex (APC), subunit 10	4	4	0	2
KOG3682	KOG3682 Predicted membrane protein (associated with esophageal cancer in humans)	5	4	0	1
KOG3773	KOG3773 Adiponutrin and related vesicular transport proteins; predicted alpha/beta hydrolase	3	4	0	2
KOG4635	KOG4635 Vacuolar import and degradation protein	2	4	0	3
KOG4842	KOG4842 Protein involved in sister chromatid separation and/or segregation	2	4	0	4
KOG0025	KOG0025 Zn2+-binding dehydrogenase (nuclear receptor binding factor-1)	3	3	0	3
KOG0119	KOG0119 Splicing factor 1/branch point binding protein (RRM superfamily)	11	3	0	6
KOG0291	KOG0291 WD40-repeat-containing subunit of the 18S rRNA processing complex	1	3	0	1
KOG0351	KOG0351 ATP-dependent DNA helicase	12	3	0	1
KOG0415	KOG0415 Predicted peptidyl prolyl cis-trans isomerase	5	3	0	1
KOG0592	KOG0592 3-phosphoinositide-dependent protein kinase (PDK1)	7	3	0	1
KOG0677	KOG0677 Actin-related protein Arp2/3 complex, subunit Arp2	4	3	0	1
KOG0764	KOG0764 Mitochondrial FAD carrier protein	3	3	0	1
KOG0779	KOG0779 Protease, Ulp1 family	9	3	0	2
KOG0996	KOG0996 Structural maintenance of chromosome protein 4 (chromosome condensation complex Condensin, subunit C)	2	3	0	1
KOG1059	KOG1059 Vesicle coat complex AP-3, delta subunit	3	3	0	1
KOG1166	KOG1166 Mitotic checkpoint serine/threonine protein kinase	8	3	0	3
KOG1174	KOG1174 Anaphase-promoting complex (APC), subunit 7	5	3	0	1
KOG1248	KOG1248 Uncharacterized conserved protein	3	3	0	1
KOG1312	KOG1312 DHHC-type Zn-finger proteins	2	3	0	2
KOG1349	KOG1349 Gpi-anchor transamidase	2	3	0	1
KOG1467	KOG1467 Translation initiation factor 2B, delta subunit (eIF-2Bdelta/GCD2)	3	3	0	1
KOG1529	KOG1529 Mercaptopyruvate sulfurtransferase/thiosulfate sulfurtransferase	4	3	0	3
KOG1680	KOG1680 Enoyl-CoA hydratase	4	3	0	3
KOG1911	KOG1911 Heterochromatin-associated protein HP1 and related CHROMO domain proteins	2	3	0	2
KOG1920	KOG1920 IkappaB kinase complex, IKAP component	4	3	0	1
KOG1927	KOG1927 R-kappa-B and related transcription factors	1	3	0	1
KOG2029	KOG2029 Uncharacterized conserved protein	5	3	0	1
KOG2101	KOG2101 Intermediate filament-like protein, sorting nexins, and related proteins containing PX (PhoX) domain(s)	4	3	0	4
KOG2137	KOG2137 Protein kinase	3	3	0	3
KOG2165	KOG2165 Anaphase-promoting complex (APC), subunit 2	3	3	0	3
KOG2248	KOG2248 3'-5' exonuclease	5	3	0	2
KOG2274	KOG2274 Predicted importin 9	4	3	0	4
KOG2426	KOG2426 Dihydroxyacetone kinase/glycerone kinase	3	3	0	1
KOG2460	KOG2460 Signal recognition particle, subunit Srp68	7	3	0	5
KOG2478	KOG2478 Putative RNA polymerase II regulator	3	3	0	1
KOG2518	KOG2518 5'-3' exonuclease	3	3	0	1
KOG2544	KOG2544 Dihydropteroate synthase/7,8-dihydro-6-hydroxymethylpterin-pyrophosphokinase/Dihydroneopterin aldolase	1	3	0	4
KOG2625	KOG2625 Uncharacterized conserved protein	5	3	0	5
KOG2649	KOG2649 Zinc carboxypeptidase	4	3	0	2
KOG2727	KOG2727 Rab3 GTPase-activating protein, non-catalytic subunit	2	3	0	2
KOG2817	KOG2817 Predicted E3 ubiquitin ligase	3	3	0	1
KOG2926	KOG2926 Malonyl-CoA:ACP transacylase	3	3	0	1
KOG2946	KOG2946 Uncharacterized conserved protein	2	3	0	1
KOG2974	KOG2974 Uncharacterized conserved protein	4	3	0	4
KOG3071	KOG3071 Fatty acyl-CoA elongase/Polyunsaturated fatty acid specific elongation enzyme	2	3	0	1
KOG3136	KOG3136 Uncharacterized conserved protein	2	3	0	2
KOG3199	KOG3199 Nicotinamide mononucleotide adenylyl transferase	1	3	0	2
KOG3212	KOG3212 Uncharacterized conserved protein related to IojAP	2	3	0	4
KOG3213	KOG3213 Transcription factor IIB	3	3	0	4
KOG3249	KOG3249 Uncharacterized conserved protein	2	3	0	1
KOG3251	KOG3251 Golgi SNAP receptor complex member	2	3	0	2
KOG3273	KOG3273 Predicted RNA-binding protein Pno1p interacting with Nob1p and involved in 26S proteasome assembly	3	3	0	3
KOG3338	KOG3338 Divalent cation tolerance-related protein	3	3	0	3
KOG3351	KOG3351 Predicted nucleotidyltransferase	4	3	0	1
KOG3438	KOG3438 DNA-directed RNA polymerase, subunit L	1	3	0	1
KOG3869	KOG3869 Uncharacterized conserved protein	2	3	0	1
KOG4174	KOG4174 Uncharacterized conserved protein	5	3	0	4
KOG4386	KOG4386 Uncharacterized conserved protein	1	3	0	1
KOG4417	KOG4417 Predicted endonuclease	1	3	0	1
KOG4539	KOG4539 Uncharacterized conserved protein	2	3	0	1
KOG4546	KOG4546 Peroxisomal biogenesis protein (peroxin 16)	5	3	0	3
KOG4551	KOG4551 GPI-GlcNAc transferase complex, PIG-H component, involved in glycosylphosphatidylinositol anchor biosynthesis	3	3	0	1
KOG4666	KOG4666 Predicted phosphate acyltransferase, contains PlsC domain	2	3	0	6
KOG4843	KOG4843 Uncharacterized conserved protein	1	3	0	7
KOG0051	KOG0051 RNA polymerase I termination factor, Myb superfamily	1	2	0	4
KOG0073	KOG0073 GTP-binding ADP-ribosylation factor-like protein ARL2	5	2	0	1
KOG0076	KOG0076 GTP-binding ADP-ribosylation factor-like protein yARL3	2	2	0	5
KOG0155	KOG0155 Transcription factor CA150	7	2	0	4
KOG0367	KOG0367 Protein geranylgeranyltransferase Type I, beta subunit	1	2	0	1
KOG0423	KOG0423 Ubiquitin-protein ligase	2	2	0	4
KOG0570	KOG0570 Transcriptional coactivator	2	2	0	4
KOG0640	KOG0640 mRNA cleavage stimulating factor complex; subunit 1	2	2	0	1
KOG0704	KOG0704 ADP-ribosylation factor GTPase activator	3	2	0	3
KOG0807	KOG0807 Carbon-nitrogen hydrolase	2	2	0	1
KOG0828	KOG0828 Predicted E3 ubiquitin ligase	3	2	0	2
KOG0839	KOG0839 RNA Methylase, SpoU family	5	2	0	1
KOG0909	KOG0909 Peptide:N-glycanase	3	2	0	1
KOG0991	KOG0991 Replication factor C, subunit RFC2	2	2	0	3
KOG1007	KOG1007 WD repeat protein TSSC1, WD repeat superfamily	2	2	0	3
KOG1049	KOG1049 Polyadenylation factor I complex, subunit FIP1	4	2	0	1
KOG1185	KOG1185 Thiamine pyrophosphate-requiring enzyme	3	2	0	3
KOG1188	KOG1188 WD40 repeat protein	3	2	0	4
KOG1240	KOG1240 Protein kinase containing WD40 repeats	3	2	0	1
KOG1274	KOG1274 WD40 repeat protein	3	2	0	1
KOG1310	KOG1310 WD40 repeat protein	4	2	0	4
KOG1551	KOG1551 Uncharacterized conserved protein	2	2	0	1
KOG1625	KOG1625 DNA polymerase alpha-primase complex, polymerase-associated subunit B	1	2	0	1
KOG1634	KOG1634 Predicted transcription factor DATF1, contains PHD and TFS2M domains	3	2	0	1
KOG1664	KOG1664 Vacuolar H+-ATPase V1 sector, subunit E	4	2	0	21
KOG1685	KOG1685 Uncharacterized conserved protein	3	2	0	3
KOG1766	KOG1766 Enhancer of rudimentary	1	2	0	2
KOG1860	KOG1860 Nuclear protein export factor	3	2	0	1
KOG1873	KOG1873 Ubiquitin-specific protease	2	2	0	1
KOG1896	KOG1896 mRNA cleavage and polyadenylation factor II complex, subunit CFT1 (CPSF subunit)	6	2	0	1
KOG1900	KOG1900 Nuclear pore complex, Nup155 component (D Nup154, sc Nup157/Nup170)	4	2	0	2
KOG1967	KOG1967 DNA repair/transcription protein Mms19	5	2	0	1
KOG1968	KOG1968 Replication factor C, subunit RFC1 (large subunit)	5	2	0	1
KOG1988	KOG1988 Uncharacterized conserved protein	4	2	0	2
KOG2064	KOG2064 Poly(ADP-ribose) glycohydrolase	2	2	0	2
KOG2071	KOG2071 mRNA cleavage and polyadenylation factor I/II complex, subunit Pcf11	3	2	0	1
KOG2125	KOG2125 Glycosylphosphatidylinositol anchor synthesis protein	4	2	0	1
KOG2153	KOG2153 Protein involved in the nuclear export of pre-ribosomes	3	2	0	5
KOG2300	KOG2300 Uncharacterized conserved protein	2	2	0	2
KOG2310	KOG2310 DNA repair exonuclease MRE11	2	2	0	1
KOG2435	KOG2435 Uncharacterized conserved protein	1	2	0	1
KOG2491	KOG2491 Nuclear matrix protein	5	2	0	2
KOG2530	KOG2530 Members of tubulin/FtsZ family	2	2	0	1
KOG2534	KOG2534 DNA polymerase IV (family X)	2	2	0	3
KOG2540	KOG2540 Cytochrome oxidase assembly factor COX11	2	2	0	2
KOG2552	KOG2552 Major facilitator superfamily permease - Cdc91p	5	2	0	1
KOG2564	KOG2564 Predicted acetyltransferases and hydrolases with the alpha/beta hydrolase fold	3	2	0	3
KOG2619	KOG2619 Fucosyltransferase	3	2	0	2
KOG2627	KOG2627 Nuclear protein ES2	1	2	0	4
KOG2752	KOG2752 Uncharacterized conserved protein, contains N-recognin-type Zn-finger	2	2	0	2
KOG2897	KOG2897 DNA-binding protein YL1 and related proteins	3	2	0	2
KOG2911	KOG2911 Uncharacterized conserved protein	2	2	0	1
KOG2925	KOG2925 Predicted translation initiation factor related to eIF-1A	3	2	0	2
KOG2929	KOG2929 Transcription factor, component of CCR4 transcriptional complex	3	2	0	1
KOG2949	KOG2949 Ketopantoate hydroxymethyltransferase	1	2	0	2
KOG2967	KOG2967 Uncharacterized conserved protein	3	2	0	1
KOG2973	KOG2973 Uncharacterized conserved protein	1	2	0	1
KOG2993	KOG2993 Cytoplasm to vacuole targeting protein	4	2	0	5
KOG3054	KOG3054 Uncharacterized conserved protein	2	2	0	1
KOG3059	KOG3059 N-acetylglucosaminyltransferase complex, subunit PIG-C/GPI2, required for phosphatidylinositol biosynthesis	3	2	0	2
KOG3068	KOG3068 mRNA splicing factor	3	2	0	1
KOG3226	KOG3226 DNA repair protein	2	2	0	3
KOG3246	KOG3246 Sentrin-specific cysteine protease (Ulp1 family)	4	2	0	1
KOG3332	KOG3332 N-acetylglucosaminyl phosphatidylinositol de-N-acetylase	3	2	0	1
KOG3388	KOG3388 Predicted transcription regulator/nuclease, contains ParB domain	1	2	0	1
KOG3394	KOG3394 Protein OS-9	1	2	0	4
KOG3758	KOG3758 Uncharacterized conserved protein	3	2	0	3
KOG4036	KOG4036 Uncharacterized conserved protein	1	2	0	2
KOG4122	KOG4122 Mitochondrial/chloroplast ribosomal protein L36	2	2	0	4
KOG4180	KOG4180 Predicted kinase	2	2	0	3
KOG4192	KOG4192 Uncharacterized conserved protein	2	2	0	2
KOG4354	KOG4354 N-acetyl-gamma-glutamyl-phosphate reductase	1	2	0	2
KOG4547	KOG4547 WD40 repeat-containing protein	4	2	0	3
KOG4549	KOG4549 Magnesium-dependent phosphatase	1	2	0	3
KOG4557	KOG4557 Origin recognition complex, subunit 6	1	2	0	2
KOG4688	KOG4688 Putative beta-catenin-Tcf/Lef signaling pathway component DRCTNNB1A	1	2	0	1
KOG4707	KOG4707 Mitochondrial/chloroplast ribosomal protein L20	2	2	0	1
KOG4816	KOG4816 Uncharacterized conserved protein	1	2	0	1
KOG4832	KOG4832 Uncharacterized conserved protein	1	2	0	2
KOG0111	KOG0111 Cyclophilin-type peptidyl-prolyl cis-trans isomerase	1	1	0	3
KOG0280	KOG0280 Uncharacterized conserved protein	1	1	0	2
KOG0596	KOG0596 Dual specificity; serine/threonine and tyrosine kinase	2	1	0	2
KOG0681	KOG0681 Actin-related protein - Arp5p	3	1	0	2
KOG0770	KOG0770 Predicted mitochondrial carrier protein	2	1	0	1
KOG0987	KOG0987 DNA helicase PIF1/RRM3	1	1	0	1
KOG1069	KOG1069 Exosomal 3'-5' exoribonuclease complex, subunit Rrp46	2	1	0	1
KOG1359	KOG1359 Glycine C-acetyltransferase/2-amino-3-ketobutyrate-CoA ligase	3	1	0	1
KOG1365	KOG1365 RNA-binding protein Fusilli, contains RRM domain	2	1	0	2
KOG1640	KOG1640 Predicted steroid reductase	2	1	0	2
KOG1813	KOG1813 Predicted E3 ubiquitin ligase	2	1	0	1
KOG1858	KOG1858 Anaphase-promoting complex (APC), subunit 1 (meiotic check point regulator/Tsg24)	7	1	0	1
KOG1902	KOG1902 Putative signal transduction protein involved in RNA splicing	2	1	0	1
KOG1949	KOG1949 Uncharacterized conserved protein	3	1	0	2
KOG1994	KOG1994 Predicted RNA binding protein, contains G-patch and Zn-finger domains	2	1	0	3
KOG1996	KOG1996 mRNA splicing factor	5	1	0	3
KOG2018	KOG2018 Predicted dinucleotide-utilizing enzyme involved in molybdopterin and thiamine biosynthesis	2	1	0	1
KOG2065	KOG2065 Gamma-tubulin ring complex protein	1	1	0	1
KOG2097	KOG2097 Predicted N6-adenine methylase involved in transcription regulation	2	1	0	3
KOG2136	KOG2136 Transcriptional regulators binding to the GC-rich sequences	1	1	0	1
KOG2195	KOG2195 Transferrin receptor and related proteins containing the protease-associated (PA) domain	3	1	0	4
KOG2244	KOG2244 Highly conserved protein containing a thioredoxin domain	3	1	0	2
KOG2393	KOG2393 Transcription initiation factor IIF, large subunit (RAP74)	2	1	0	2
KOG2396	KOG2396 HAT (Half-A-TPR) repeat-containing protein	1	1	0	2
KOG2475	KOG2475 CDC45 (cell division cycle 45)-like protein	4	1	0	3
KOG2626	KOG2626 Histone H3 (Lys4) methyltransferase complex, subunit CPS60/ASH2/BRE2	1	1	0	2
KOG2664	KOG2664 Small nuclear RNA activating protein complex - 50kD subunit (SNAP50)	2	1	0	1
KOG2701	KOG2701 Uncharacterized conserved protein	1	1	0	1
KOG2739	KOG2739 Leucine-rich acidic nuclear protein	1	1	0	1
KOG2802	KOG2802 Membrane protein HUEL (cation efflux superfamily)	3	1	0	2
KOG2841	KOG2841 Structure-specific endonuclease ERCC1-XPF, ERCC1 component	2	1	0	1
KOG2857	KOG2857 Predicted MYND Zn-finger protein/hormone receptor interactor	3	1	0	3
KOG2876	KOG2876 Molybdenum cofactor biosynthesis pathway protein	1	1	0	1
KOG2906	KOG2906 RNA polymerase III subunit C11	1	1	0	1
KOG2915	KOG2915 tRNA(1-methyladenosine) methyltransferase, subunit GCD14	2	1	0	1
KOG2950	KOG2950 Uncharacterized protein involved in protein-protein interaction, contains polyproline-binding GYF domain	3	1	0	1
KOG3007	KOG3007 Mu-crystallin	1	1	0	2
KOG3011	KOG3011 Ubiquitin-conjugating enzyme	1	1	0	1
KOG3015	KOG3015 F1-ATP synthase assembly protein	2	1	0	1
KOG3028	KOG3028 Translocase of outer mitochondrial membrane complex, subunit TOM37/Metaxin 1	2	1	0	2
KOG3113	KOG3113 Uncharacterized conserved protein	1	1	0	2
KOG3167	KOG3167 Box H/ACA snoRNP component, involved in ribosomal RNA pseudouridinylation	1	1	0	9
KOG3183	KOG3183 Predicted Zn-finger protein	1	1	0	7
KOG3233	KOG3233 RNA polymerase III, subunit C34	3	1	0	1
KOG3276	KOG3276 Uncharacterized conserved protein, contains YggU domain	1	1	0	1
KOG3471	KOG3471 RNA polymerase II transcription initiation/nucleotide excision repair factor TFIIH, subunit TFB2	2	1	0	1
KOG3481	KOG3481 Uncharacterized conserved protein	1	1	0	1
KOG3903	KOG3903 Mitotic checkpoint protein PRCC	3	1	0	1
KOG4098	KOG4098 Molecular chaperone Prefoldin, subunit 2	2	1	0	12
KOG4313	KOG4313 Thiamine pyrophosphokinase	4	1	0	1
KOG4495	KOG4495 RNA polymerase II transcription elongation factor Elongin/SIII, subunit elongin B	1	1	0	2
KOG4624	KOG4624 Uncharacterized conserved protein	1	1	0	3
KOG4657	KOG4657 Uncharacterized conserved protein	1	1	0	1
KOG4723	KOG4723 Uncharacterized conserved protein	2	1	0	2
KOG4757	KOG4757 Predicted telomere binding protein	1	1	0	1
KOG4828	KOG4828 Uncharacterized conserved protein	1	1	0	3
KOG0270	KOG0270 WD40 repeat-containing protein	1	0	0	2
KOG0354	KOG0354 DEAD-box like helicase	1	0	0	1
KOG0414	KOG0414 Chromosome condensation complex Condensin, subunit D2	3	0	0	1
KOG0601	KOG0601 Cyclin-dependent kinase WEE1	1	0	0	1
KOG0899	KOG0899 Mitochondrial/chloroplast ribosomal protein S19	1	0	0	5
KOG1396	KOG1396 Uncharacterized conserved protein	1	0	0	2
KOG2228	KOG2228 Origin recognition complex, subunit 4	1	0	0	2
KOG2359	KOG2359 Uncharacterized conserved protein	1	0	0	1
KOG2577	KOG2577 Transcription factor E2F/dimerization partner (TDP)	1	0	0	1
KOG2697	KOG2697 Histidinol dehydrogenase	3	0	0	3
KOG2959	KOG2959 Transcriptional regulator	1	0	0	1
KOG3082	KOG3082 Methionyl-tRNA formyltransferase	2	0	0	2
KOG3164	KOG3164 Uncharacterized proteins of PilT N-term./Vapc superfamily	1	0	0	1
KOG3192	KOG3192 Mitochondrial J-type chaperone	2	0	0	1
KOG3217	KOG3217 Protein tyrosine phosphatase	1	0	0	1
KOG3307	KOG3307 Molybdopterin converting factor subunit 2	1	0	0	2
KOG3324	KOG3324 Mitochondrial import inner membrane translocase, subunit TIM23	1	0	0	3
KOG3371	KOG3371 Uncharacterized conserved protein	1	0	0	3
KOG3463	KOG3463 Transcription initiation factor IIA, gamma subunit	2	0	0	3
KOG4562	KOG4562 Uncharacterized conserved protein (tumor-rejection antigen MAGE in humans)	1	0	0	1
KOG4844	KOG4844 Mitochondrial ribosomal protein S27	1	0	0	2
KOG1341	KOG1341 Na+/K+ transporter	0	2	0	1
KOG1661	KOG1661 Protein-L-isoaspartate(D-aspartate) O-methyltransferase	0	2	0	1
KOG2026	KOG2026 Spindle pole body protein - Sad1p	0	2	0	1
KOG4268	KOG4268 Uncharacterized conserved protein containing PAP2 domain	0	2	0	1
KOG2730	KOG2730 Methylase	0	0	0	1
KOG3801	KOG3801 Uncharacterized conserved protein BCN92	0	0	0	1
KOG2154	KOG2154 Predicted nucleolar protein involved in ribosome biogenesis	3	37	3	0
KOG0474	KOG0474 Cl- channel CLC-7 and related proteins (CLC superfamily)	12	12	1	0
KOG1384	KOG1384 tRNA delta(2)-isopentenylpyrophosphate transferase	8	12	4	0
KOG2847	KOG2847 Phosphate acyltransferase	5	12	1	0
KOG2032	KOG2032 Uncharacterized conserved protein	11	10	5	0
KOG0323	KOG0323 TFIIF-interacting CTD phosphatases, including NLI-interacting factor	8	9	7	0
KOG0434	KOG0434 Isoleucyl-tRNA synthetase	9	9	1	0
KOG1099	KOG1099 SAM-dependent methyltransferase/cell division protein FtsJ	4	9	3	0
KOG1822	KOG1822 Uncharacterized conserved protein	10	9	1	0
KOG2255	KOG2255 Peptidyl-tRNA hydrolase	5	9	2	0
KOG3379	KOG3379 Diadenosine polyphosphate hydrolase and related proteins of the histidine triad (HIT) family	1	9	3	0
KOG1276	KOG1276 Protoporphyrinogen oxidase	3	8	3	0
KOG1302	KOG1302 Vacuolar sorting protein VPS33/slp1 (Sec1 family)	10	8	1	0
KOG1518	KOG1518 Coproporphyrinogen III oxidase CPO/HEM13	4	8	3	0
KOG1811	KOG1811 Predicted Zn2+-binding protein, contains FYVE domain	10	8	1	0
KOG1918	KOG1918 3-methyladenine DNA glycosidase	1	8	5	0
KOG2249	KOG2249 3'-5' exonuclease	8	8	6	0
KOG0315	KOG0315 G-protein beta subunit-like protein (contains WD40 repeats)	6	7	3	0
KOG0947	KOG0947 Cytoplasmic exosomal RNA helicase SKI2, DEAD-box superfamily	11	7	1	0
KOG1132	KOG1132 Helicase of the DEAD superfamily	19	7	5	0
KOG1867	KOG1867 Ubiquitin-specific protease	6	7	2	0
KOG2360	KOG2360 Proliferation-associated nucleolar protein (NOL1)	5	7	1	0
KOG2963	KOG2963 RNA-binding protein required for 60S ribosomal subunit biogenesis	4	7	1	0
KOG2966	KOG2966 Uncharacterized conserved protein	5	7	5	0
KOG3132	KOG3132 m3G-cap-specific nuclear import receptor (Snurportin1)	7	7	2	0
KOG0045	KOG0045 Cytosolic Ca2+-dependent cysteine protease (calpain), large subunit (EF-Hand protein superfamily)	7	6	1	0
KOG0135	KOG0135 Pristanoyl-CoA/acyl-CoA oxidase	8	6	7	0
KOG0621	KOG0621 Phospholipid scramblase	4	6	2	0
KOG0753	KOG0753 Mitochondrial fatty acid anion carrier protein/Uncoupling protein	6	6	4	0
KOG0826	KOG0826 Predicted E3 ubiquitin ligase involved in peroxisome organization	4	6	1	0
KOG0882	KOG0882 Cyclophilin-related peptidyl-prolyl cis-trans isomerase	5	6	1	0
KOG1914	KOG1914 mRNA cleavage and polyadenylation factor I complex, subunit RNA14	9	6	2	0
KOG2139	KOG2139 WD40 repeat protein	3	6	1	0
KOG2389	KOG2389 Predicted bromodomain transcription factor	3	6	2	0
KOG2997	KOG2997 F-box protein FBX9	7	6	2	0
KOG3150	KOG3150 Uncharacterized conserved protein	5	6	1	0
KOG3734	KOG3734 Predicted phosphoglycerate mutase	2	6	1	0
KOG3786	KOG3786 RNA polymerase II assessory factor Cdc73p	5	6	3	0
KOG4018	KOG4018 Uncharacterized conserved protein, contains RWD domain	2	6	4	0
KOG0310	KOG0310 Conserved WD40 repeat-containing protein	2	5	1	0
KOG0442	KOG0442 Structure-specific endonuclease ERCC1-XPF, catalytic component XPF/ERCC4	5	5	3	0
KOG0576	KOG0576 Mitogen-activated protein kinase kinase kinase kinase (MAP4K), germinal center kinase family	8	5	2	0
KOG0962	KOG0962 DNA repair protein RAD50, ABC-type ATPase/SMC superfamily	5	5	4	0
KOG1064	KOG1064 RAVE (regulator of V-ATPase assembly) complex subunit RAV1/DMX protein, WD repeat superfamily	8	5	1	0
KOG1081	KOG1081 Transcription factor NSD1 and related SET domain proteins	12	5	7	0
KOG1622	KOG1622 GMP synthase	2	5	5	0
KOG1681	KOG1681 Enoyl-CoA isomerase	2	5	2	0
KOG1856	KOG1856 Transcription elongation factor SPT6	7	5	1	0
KOG2138	KOG2138 Predicted RNA binding protein, contains G-patch domain	3	5	1	0
KOG2371	KOG2371 Molybdopterin biosynthesis protein	3	5	3	0
KOG3086	KOG3086 Predicted dioxygenase	2	5	1	0
KOG3176	KOG3176 Predicted alpha-helical protein, potentially involved in replication/repair	2	5	3	0
KOG3335	KOG3335 Predicted coiled-coil protein	2	5	1	0
KOG4328	KOG4328 WD40 protein	5	5	2	0
KOG4674	KOG4674 Uncharacterized conserved coiled-coil protein	6	5	1	0
KOG4772	KOG4772 Predicted tRNA-splicing endonuclease subunit	5	5	1	0
KOG0057	KOG0057 Mitochondrial Fe/S cluster exporter, ABC superfamily	4	4	4	0
KOG0550	KOG0550 Molecular chaperone (DnaJ superfamily)	3	4	1	0
KOG0722	KOG0722 Molecular chaperone (DnaJ superfamily)	6	4	2	0
KOG1000	KOG1000 Chromatin remodeling protein HARP/SMARCAL1, DEAD-box superfamily	12	4	3	0
KOG1273	KOG1273 WD40 repeat protein	2	4	1	0
KOG1423	KOG1423 Ras-like GTPase ERA	2	4	3	0
KOG1501	KOG1501 Arginine N-methyltransferase	4	4	2	0
KOG1921	KOG1921 Endonuclease III	1	4	1	0
KOG2016	KOG2016 NEDD8-activating complex, APP-BP1/UBA5 component	6	4	2	0
KOG2520	KOG2520 5'-3' exonuclease	5	4	1	0
KOG2550	KOG2550 IMP dehydrogenase/GMP reductase	3	4	2	0
KOG2901	KOG2901 Uncharacterized conserved protein	4	4	1	0
KOG3102	KOG3102 Uncharacterized conserved protein	4	4	2	0
KOG3345	KOG3345 Uncharacterized conserved protein	1	4	2	0
KOG4529	KOG4529 Uncharacterized conserved protein	2	4	3	0
KOG4672	KOG4672 Uncharacterized conserved low complexity protein	3	4	7	0
KOG4840	KOG4840 Predicted hydrolases or acyltransferases (alpha/beta hydrolase superfamily)	2	4	3	0
KOG0017	KOG0017 FOG: Transposon-encoded proteins with TYA, reverse transcriptase, integrase domains in various combinations	7	3	2	0
KOG0881	KOG0881 Cyclophilin type peptidyl-prolyl cis-trans isomerase	2	3	1	0
KOG1142	KOG1142 Transcription initiation factor TFIID, subunit TAF12 (also component of histone acetyltransferase SAGA)	3	3	1	0
KOG1234	KOG1234 ABC (ATP binding cassette) 1 protein	2	3	1	0
KOG1236	KOG1236 Predicted unusual protein kinase	8	3	3	0
KOG1245	KOG1245 Chromatin remodeling complex WSTF-ISWI, large subunit (contains heterochromatin localization, PHD and BROMO domains)	5	3	2	0
KOG1271	KOG1271 Methyltransferases	4	3	2	0
KOG1639	KOG1639 Steroid reductase required for elongation of the very long chain fatty acids	3	3	2	0
KOG1907	KOG1907 Phosphoribosylformylglycinamidine synthase	2	3	1	0
KOG1937	KOG1937 Uncharacterized conserved protein	3	3	1	0
KOG1943	KOG1943 Beta-tubulin folding cofactor D	1	3	2	0
KOG1974	KOG1974 DNA topoisomerase I-interacting protein	8	3	1	0
KOG2043	KOG2043 Signaling protein SWIFT and related BRCT domain proteins	3	3	2	0
KOG2108	KOG2108 3'-5' DNA helicase	4	3	1	0
KOG2188	KOG2188 Predicted RNA-binding protein, contains Pumilio domains	5	3	1	0
KOG2256	KOG2256 Predicted protein involved in nuclear export of pre-ribosomes	6	3	3	0
KOG2307	KOG2307 Low density lipoprotein receptor	5	3	1	0
KOG2340	KOG2340 Uncharacterized conserved protein	5	3	2	0
KOG2361	KOG2361 Predicted methyltransferase	2	3	1	0
KOG2374	KOG2374 Uncharacterized conserved protein	3	3	3	0
KOG2434	KOG2434 RNA polymerase I transcription factor	4	3	1	0
KOG2459	KOG2459 GPI transamidase complex, GPI17/PIG-S component, involved in glycosylphosphatidylinositol anchor biosynthesis	2	3	3	0
KOG2470	KOG2470 Similar to IMP-GMP specific 5'-nucleotidase	2	3	1	0
KOG2507	KOG2507 Ubiquitin regulatory protein UBXD2, contains UAS and UBX domains	2	3	3	0
KOG2513	KOG2513 Protein required for meiotic chromosome segregation	4	3	1	0
KOG2894	KOG2894 Uncharacterized conserved protein XAP-5	4	3	6	0
KOG2983	KOG2983 Uncharacterized conserved protein	2	3	3	0
KOG3005	KOG3005 GIY-YIG type nuclease	2	3	1	0
KOG3021	KOG3021 Predicted kinase	4	3	4	0
KOG3024	KOG3024 Uncharacterized conserved protein	7	3	3	0
KOG3117	KOG3117 Protein involved in rRNA processing	2	3	1	0
KOG3123	KOG3123 Diphthine synthase	4	3	2	0
KOG3129	KOG3129 26S proteasome regulatory complex, subunit PSMD9	3	3	2	0
KOG3153	KOG3153 Thiamine pyrophosphokinase	2	3	1	0
KOG3190	KOG3190 Uncharacterized conserved protein	2	3	3	0
KOG3433	KOG3433 Protein involved in meiotic recombination/predicted coiled-coil protein	3	3	1	0
KOG3707	KOG3707 Uncharacterized conserved protein	3	3	1	0
KOG4548	KOG4548 Mitochondrial ribosomal protein L17	2	3	2	0
KOG0322	KOG0322 G-protein beta subunit-like protein GNB1L, contains WD repeats	2	2	3	0
KOG0343	KOG0343 RNA Helicase	2	2	1	0
KOG0649	KOG0649 WD40 repeat protein	3	2	2	0
KOG0995	KOG0995 Centromere-associated protein HEC1	2	2	2	0
KOG1063	KOG1063 RNA polymerase II elongator complex, subunit ELP2, WD repeat superfamily	1	2	4	0
KOG1582	KOG1582 UDP-galactose transporter related protein	2	2	1	0
KOG1929	KOG1929 Nucleotide excision repair factor NEF2, RAD4/CUT5 component	5	2	2	0
KOG1956	KOG1956 DNA topoisomerase III alpha	3	2	1	0
KOG1960	KOG1960 Predicted RNA-binding protein, contains KH domains	3	2	1	0
KOG2090	KOG2090 Metalloendopeptidase family - mitochondrial intermediate peptidase	5	2	1	0
KOG2124	KOG2124 Glycosylphosphatidylinositol anchor synthesis protein	8	2	1	0
KOG2174	KOG2174 Leptin receptor gene-related protein	1	2	2	0
KOG2179	KOG2179 Nucleotide excision repair complex XPC-HR23B, subunit XPC/DPB11	5	2	1	0
KOG2322	KOG2322 N-methyl-D-aspartate receptor glutamate-binding subunit	4	2	2	0
KOG2341	KOG2341 TATA box binding protein (TBP)-associated factor, RNA polymerase II	5	2	1	0
KOG2354	KOG2354 RNA Polymerase C (III) 37 kDa subunit	2	2	2	0
KOG2410	KOG2410 Gamma-glutamyltransferase	3	2	4	0
KOG2512	KOG2512 Beta-tubulin folding cofactor C	2	2	1	0
KOG2555	KOG2555 AICAR transformylase/IMP cyclohydrolase/methylglyoxal synthase	4	2	1	0
KOG2575	KOG2575 Glucosyltransferase - Alg6p	3	2	1	0
KOG2580	KOG2580 Mitochondrial import inner membrane translocase, subunit TIM44	2	2	1	0
KOG2594	KOG2594 Uncharacterized conserved protein	3	2	2	0
KOG2654	KOG2654 Uncharacterized conserved protein	3	2	1	0
KOG2702	KOG2702 Predicted panthothenate kinase/uridine kinase-related protein	2	2	1	0
KOG2749	KOG2749 mRNA cleavage and polyadenylation factor IA/II complex, subunit CLP1	2	2	1	0
KOG2760	KOG2760 Vacuolar sorting protein VPS36	2	2	2	0
KOG2811	KOG2811 Uncharacterized conserved protein	2	2	2	0
KOG2832	KOG2832 TFIIF-interacting CTD phosphatase, including NLI-interacting factor (involved in RNA polymerase II regulation)	2	2	2	0
KOG2863	KOG2863 RNA lariat debranching enzyme	3	2	1	0
KOG2873	KOG2873 Ubiquinol cytochrome c reductase assembly protein CBP3	2	2	2	0
KOG2891	KOG2891 Surface glycoprotein	1	2	1	0
KOG2976	KOG2976 Protein involved in autophagy and nutrient starvation	1	2	2	0
KOG2979	KOG2979 Protein involved in DNA repair	2	2	1	0
KOG3180	KOG3180 Electron transfer flavoprotein, beta subunit	2	2	1	0
KOG3245	KOG3245 Uncharacterized conserved protein	1	2	1	0
KOG3299	KOG3299 Uncharacterized conserved protein	3	2	1	0
KOG3439	KOG3439 Protein conjugation factor involved in autophagy	1	2	3	0
KOG4344	KOG4344 Uncharacterized conserved protein	3	2	2	0
KOG4692	KOG4692 Predicted E3 ubiquitin ligase	1	2	3	0
KOG4837	KOG4837 Uncharacterized conserved protein	3	2	3	0
KOG0036	KOG0036 Predicted mitochondrial carrier protein	5	1	5	0
KOG0319	KOG0319 WD40-repeat-containing subunit of the 18S rRNA processing complex	1	1	1	0
KOG0365	KOG0365 Beta subunit of farnesyltransferase	2	1	4	0
KOG0659	KOG0659 Cdk activating kinase (CAK)/RNA polymerase II transcription initiation/nucleotide excision repair factor TFIIH/TFIIK, kinase subunit CDK7	4	1	2	0
KOG0914	KOG0914 Thioredoxin-like protein	3	1	2	0
KOG1126	KOG1126 DNA-binding cell division cycle control protein	1	1	1	0
KOG1138	KOG1138 Predicted cleavage and polyadenylation specificity factor (CPSF subunit)	3	1	1	0
KOG1293	KOG1293 Proteins containing armadillo/beta-catenin-like repeat	1	1	1	0
KOG1385	KOG1385 Nucleoside phosphatase	1	1	2	0
KOG1612	KOG1612 Exosomal 3'-5' exoribonuclease complex, subunit Rrp42	4	1	8	0
KOG1709	KOG1709 Guanidinoacetate methyltransferase and related proteins	1	1	3	0
KOG1849	KOG1849 Regulator of spindle pole body duplication	5	1	1	0
KOG1859	KOG1859 Leucine-rich repeat proteins	5	1	4	0
KOG1928	KOG1928 Alpha-1,4-N-acetylglucosaminyltransferase	2	1	2	0
KOG2131	KOG2131 Uncharacterized conserved protein, contains JmjC domain	2	1	2	0
KOG2187	KOG2187 tRNA uracil-5-methyltransferase and related tRNA-modifying enzymes	4	1	2	0
KOG2227	KOG2227 Pre-initiation complex, subunit CDC6, AAA+ superfamily ATPase	2	1	1	0
KOG2311	KOG2311 NAD/FAD-utilizing protein possibly involved in translation	2	1	1	0
KOG2326	KOG2326 DNA-binding subunit of a DNA-dependent protein kinase (Ku80 autoantigen)	2	1	1	0
KOG2409	KOG2409 KRR1-interacting protein involved in 40S ribosome biogenesis	1	1	1	0
KOG2545	KOG2545 Conserved membrane protein	3	1	3	0
KOG2546	KOG2546 Abl interactor ABI-1, contains SH3 domain	2	1	2	0
KOG2554	KOG2554 Pseudouridylate synthase	3	1	1	0
KOG2610	KOG2610 Uncharacterized conserved protein	2	1	2	0
KOG2668	KOG2668 Flotillins	2	1	3	0
KOG2791	KOG2791 N-acetylglucosaminyltransferase	1	1	1	0
KOG2942	KOG2942 Uncharacterized conserved protein	2	1	2	0
KOG3055	KOG3055 Phosphoribosylformimino-5-aminoimidazole carboxamide ribonucleotide (ProFAR) isomerase	1	1	2	0
KOG3108	KOG3108 Single-stranded DNA-binding replication protein A (RPA), medium (30 kD) subunit	2	1	3	0
KOG3130	KOG3130 Uncharacterized conserved protein	2	1	1	0
KOG3451	KOG3451 Uncharacterized conserved protein	2	1	3	0
KOG3683	KOG3683 Uncharacterized conserved protein	1	1	1	0
KOG3860	KOG3860 Acyltransferase required for palmitoylation of Hedgehog (Hh) family of secreted signaling proteins	2	1	2	0
KOG4067	KOG4067 Uncharacterized conserved protein	1	1	1	0
KOG4202	KOG4202 Phosphoribosylanthranilate isomerase	1	1	1	0
KOG4231	KOG4231 Intracellular membrane-bound Ca2+-independent phospholipase A2	1	1	1	0
KOG4285	KOG4285 Mitotic phosphoprotein	1	1	6	0
KOG4362	KOG4362 Transcriptional regulator BRCA1	1	1	2	0
KOG4364	KOG4364 Chromatin assembly factor-I	3	1	1	0
KOG4749	KOG4749 Inositol polyphosphate kinase	1	1	2	0
KOG4795	KOG4795 Protein associated with transcriptional elongation factor ELL	5	1	1	0
KOG0827	KOG0827 Predicted E3 ubiquitin ligase	1	0	1	0
KOG1800	KOG1800 Ferredoxin/adrenodoxin reductase	1	0	2	0
KOG2211	KOG2211 Predicted Golgi transport complex 1 protein	1	0	1	0
KOG2497	KOG2497 Predicted methyltransferase	4	0	2	0
KOG2537	KOG2537 Phosphoglucomutase/phosphomannomutase	3	0	1	0
KOG2665	KOG2665 Predicted FAD-dependent oxidoreductase	2	0	1	0
KOG3377	KOG3377 Uncharacterized conserved protein	1	0	2	0
KOG3477	KOG3477 Putative cytochrome c oxidase, subunit COX19	1	0	3	0
KOG1040	KOG1040 Polyadenylation factor I complex, subunit, Yth1 (CPSF subunit)	0	0	1	0
KOG1711	KOG1711 Mitochondrial/chloroplast ribosomal protein L22	0	0	1	0
KOG4197	KOG4197 FOG: PPR repeat	913	560	128	138
KOG1187	KOG1187 Serine/threonine protein kinase	497	541	171	313
KOG4658	KOG4658 Apoptotic ATPase	643	426	75	106
KOG1192	KOG1192 UDP-glucuronosyl and UDP-glucosyl transferase	324	326	145	188
KOG0619	KOG0619 FOG: Leucine rich repeat	294	289	103	147
KOG0156	KOG0156 Cytochrome P450 CYP2 subfamily	236	242	129	212
KOG1075	KOG1075 FOG: Reverse transcriptase	404	233	25	37
KOG0143	KOG0143 Iron/ascorbate family oxidoreductases	173	199	170	197
KOG0254	KOG0254 Predicted transporter (major facilitator superfamily)	211	195	88	138
KOG0800	KOG0800 FOG: Predicted E3 ubiquitin ligase	177	192	130	194
KOG0118	KOG0118 FOG: RRM domain	181	189	209	285
KOG0504	KOG0504 FOG: Ankyrin repeat	195	178	90	98
KOG1339	KOG1339 Aspartyl protease	136	173	148	204
KOG0157	KOG0157 Cytochrome P450 CYP4/CYP19/CYP26 subfamilies	171	169	126	153
KOG0725	KOG0725 Reductases with broad range of substrate specificities	117	149	91	86
KOG1282	KOG1282 Serine carboxypeptidases (lysosomal cathepsin A)	134	140	102	123
KOG1263	KOG1263 Multicopper oxidases	121	138	97	162
KOG0698	KOG0698 Serine/threonine protein phosphatase	140	137	113	162
KOG0048	KOG0048 Transcription factor, Myb superfamily	140	136	37	74
KOG1347	KOG1347 Uncharacterized membrane protein, predicted efflux pump	127	136	45	43
KOG1237	KOG1237 H+/oligopeptide symporter	113	130	58	55
KOG0583	KOG0583 Serine/threonine protein kinase	97	127	112	152
KOG1502	KOG1502 Flavonol reductase/cinnamoyl-CoA reductase	83	117	96	139
KOG0406	KOG0406 Glutathione S-transferase	78	114	155	269
KOG0710	KOG0710 Molecular chaperone (small heat-shock protein Hsp26/Hsp42)	71	114	396	166
KOG1303	KOG1303 Amino acid transporters	89	111	34	59
KOG0192	KOG0192 Tyrosine kinase specific for activated (GTP-bound) p21cdc42Hs	98	105	58	74
KOG0223	KOG0223 Aquaporin (major intrinsic protein family)	63	105	287	416
KOG0266	KOG0266 WD40 repeat-containing protein	119	104	52	72
KOG1947	KOG1947 Leucine rich repeat proteins, some proteins contain F-box	122	104	54	120
KOG1601	KOG1601 GATA-4/5/6 transcription factors	101	96	76	112
KOG0167	KOG0167 FOG: Armadillo/beta-catenin-like repeats	88	94	53	84
KOG1575	KOG1575 Voltage-gated shaker-like K+ channel, subunit beta/KCNAB	82	93	87	102
KOG0498	KOG0498 K+-channel ERG and related proteins, contain PAS/PAC sensor domain	119	88	18	43
KOG1196	KOG1196 Predicted NAD-dependent oxidoreductase	65	86	45	50
KOG1378	KOG1378 Purple acid phosphatase	72	86	16	16
KOG0626	KOG0626 Beta-glucosidase, lactase phlorizinhydrolase, and related proteins	135	85	151	99
KOG1721	KOG1721 FOG: Zn-finger	72	83	60	89
KOG0204	KOG0204 Calcium transporting ATPase	97	81	38	27
KOG4742	KOG4742 Predicted chitinase	89	80	89	148
KOG1515	KOG1515 Arylacetamide deacetylase	61	78	37	64
KOG1176	KOG1176 Acyl-CoA synthetase	70	77	67	95
KOG0022	KOG0022 Alcohol dehydrogenase, class III	46	74	151	256
KOG1208	KOG1208 Dehydrogenases with different specificities (related to short-chain alcohol dehydrogenases)	55	73	45	66
KOG0023	KOG0023 Alcohol dehydrogenase, class V	36	72	23	67
KOG0032	KOG0032 Ca2+/calmodulin-dependent protein kinase, EF-Hand protein superfamily	71	72	32	43
KOG0054	KOG0054 Multidrug resistance-associated protein/mitoxantrone resistance protein, ABC superfamily	99	72	23	21
KOG0101	KOG0101 Molecular chaperones HSP70/HSC70, HSP70 superfamily	82	70	128	127
KOG0853	KOG0853 Glycosyltransferase	51	70	68	147
KOG0065	KOG0065 Pleiotropic drug resistance proteins (PDR1-15), ABC superfamily	46	67	24	30
KOG0840	KOG0840 ATP-dependent Clp protease, proteolytic subunit	38	66	55	44
KOG1441	KOG1441 Glucose-6-phosphate/phosphate and phosphoenolpyruvate/phosphate antiporter	62	65	67	90
KOG3178	KOG3178 Hydroxyindole-O-methyltransferase and related SAM-dependent methyltransferases	57	65	80	98
KOG0027	KOG0027 Calmodulin and related proteins (EF-Hand superfamily)	51	64	121	253
KOG0014	KOG0014 MADS box transcription factor	83	63	22	43
KOG1021	KOG1021 Acetylglucosaminyltransferase EXT1/exostosin 1	69	63	34	38
KOG0001	KOG0001 Ubiquitin and ubiquitin-like proteins	63	62	229	347
KOG1072	KOG1072 FOG: Kelch repeat	50	62	37	47
KOG0916	KOG0916 1,3-beta-glucan synthase/callose synthase catalytic subunit	85	61	22	37
KOG1829	KOG1829 Uncharacterized conserved protein, contains C1, PH and RUN domains	25	61	4	11
KOG1211	KOG1211 Amidases	37	60	22	20
KOG0055	KOG0055 Multidrug/pheromone exporter, ABC superfamily	52	59	34	28
KOG1327	KOG1327 Copine	68	58	20	51
KOG1603	KOG1603 Copper chaperone	39	58	83	138
KOG1987	KOG1987 Speckle-type POZ protein SPOP and related proteins with TRAF, MATH and BTB/POZ domains	47	57	8	25
KOG0019	KOG0019 Molecular chaperone (HSP90 family)	48	56	95	93
KOG1198	KOG1198 Zinc-binding oxidoreductase	44	55	62	32
KOG0069	KOG0069 Glyoxylate/hydroxypyruvate reductase (D-isomer-specific 2-hydroxy acid dehydrogenase superfamily)	45	54	91	112
KOG1454	KOG1454 Predicted hydrolase/acyltransferase (alpha/beta hydrolase superfamily)	34	53	25	23
KOG0660	KOG0660 Mitogen-activated protein kinase	34	52	35	43
KOG1235	KOG1235 Predicted unusual protein kinase	52	52	28	41
KOG0198	KOG0198 MEKK and related serine/threonine protein kinases	51	50	22	22
KOG0496	KOG0496 Beta-galactosidase	55	50	33	46
KOG2440	KOG2440 Pyrophosphate-dependent phosphofructo-1-kinase	52	50	43	49
KOG2450	KOG2450 Aldehyde dehydrogenase	39	50	57	56
KOG0061	KOG0061 Transporter, ABC superfamily (Breast cancer resistance protein)	49	49	27	18
KOG0087	KOG0087 GTPase Rab11/YPT3, small G protein superfamily	31	49	35	43
KOG0331	KOG0331 ATP-dependent RNA helicase	47	49	34	39
KOG0658	KOG0658 Glycogen synthase kinase-3	39	49	46	74
KOG0731	KOG0731 AAA+-type ATPase containing the peptidase M41 domain	43	49	63	54
KOG1065	KOG1065 Maltase glucoamylase and related hydrolases, glycosyl hydrolase family 31	31	49	2	15
KOG4178	KOG4178 Soluble epoxide hydrolase	31	49	21	34
KOG0039	KOG0039 Ferric reductase, NADH/NADPH oxidase and related proteins	54	48	22	33
KOG0102	KOG0102 Molecular chaperones mortalin/PBP74/GRP75, HSP70 superfamily	41	48	49	31
KOG0701	KOG0701 dsRNA-specific nuclease Dicer and related ribonucleases	107	48	7	16
KOG2344	KOG2344 Exocyst component protein and related proteins	36	48	28	20
KOG0446	KOG0446 Vacuolar sorting protein VPS1, dynamin, and related proteins	51	47	18	30
KOG0907	KOG0907 Thioredoxin	36	47	98	177
KOG0070	KOG0070 GTP-binding ADP-ribosylation factor Arf1	29	46	121	172
KOG1376	KOG1376 Alpha tubulin	38	46	157	211
KOG1950	KOG1950 Glycosyl transferase, family 8 - glycogenin	59	46	43	29
KOG0356	KOG0356 Mitochondrial chaperonin, Cpn60/Hsp60p	40	45	72	55
KOG0724	KOG0724 Zuotin and related molecular chaperones (DnaJ superfamily), contains DNA-binding domains	33	45	21	48
KOG1267	KOG1267 Mitochondrial transcription termination factor, mTERF	79	45	21	27
KOG1471	KOG1471 Phosphatidylinositol transfer protein SEC14 and related proteins	37	45	66	50
KOG3184	KOG3184 60S ribosomal protein L7	28	45	81	75
KOG0160	KOG0160 Myosin class V heavy chain	65	44	9	11
KOG0483	KOG0483 Transcription factor HEX, contains HOX and HALZ domains	42	44	28	35
KOG0841	KOG0841 Multifunctional chaperone (14-3-3 family)	39	44	174	223
KOG1050	KOG1050 Trehalose-6-phosphate synthase component TPS1 and related subunits	39	44	32	28
KOG1609	KOG1609 Protein involved in mRNA turnover and stability	33	44	24	41
KOG0657	KOG0657 Glyceraldehyde 3-phosphate dehydrogenase	30	43	287	279
KOG0743	KOG0743 AAA+-type ATPase	46	43	15	26
KOG1577	KOG1577 Aldo/keto reductase family proteins	40	43	21	63
KOG2467	KOG2467 Glycine/serine hydroxymethyltransferase	25	43	61	102
KOG3043	KOG3043 Predicted hydrolase related to dienelactone hydrolase	18	43	48	43
KOG1429	KOG1429 dTDP-glucose 4-6-dehydratase/UDP-glucuronic acid decarboxylase	32	42	136	116
KOG1940	KOG1940 Zn-finger protein	41	42	15	36
KOG2323	KOG2323 Pyruvate kinase	38	42	89	81
KOG0417	KOG0417 Ubiquitin-protein ligase	57	41	119	190
KOG1203	KOG1203 Predicted dehydrogenase	28	40	38	32
KOG4287	KOG4287 Pectin acetylesterase and similar proteins	23	40	8	15
KOG0773	KOG0773 Transcription factor MEIS1 and related HOX domain proteins	58	38	24	53
KOG1256	KOG1256 Long-chain acyl-CoA synthetases (AMP-forming)	16	38	20	25
KOG1375	KOG1375 Beta tubulin	26	38	48	77
KOG1650	KOG1650 Predicted K+/H+-antiporter	36	38	12	15
KOG0692	KOG0692 Pentafunctional AROM protein	36	37	39	46
KOG1252	KOG1252 Cystathionine beta-synthase and related enzymes	31	37	52	50
KOG1426	KOG1426 FOG: RCC1 domain	41	37	14	20
KOG1623	KOG1623 Multitransmembrane protein	24	37	11	17
KOG1809	KOG1809 Vacuolar protein sorting-associated protein	43	37	6	5
KOG2190	KOG2190 PolyC-binding proteins alphaCP-1 and related KH domain proteins	42	37	12	27
KOG4203	KOG4203 Armadillo/beta-Catenin/plakoglobin	40	37	35	45
KOG0538	KOG0538 Glycolate oxidase	27	36	43	37
KOG1046	KOG1046 Puromycin-sensitive aminopeptidase and related aminopeptidases	37	36	22	44
KOG0134	KOG0134 NADH:flavin oxidoreductase/12-oxophytodienoate reductase	15	35	11	23
KOG0712	KOG0712 Molecular chaperone (DnaJ superfamily)	30	35	72	119
KOG1329	KOG1329 Phospholipase D1	30	35	24	27
KOG1371	KOG1371 UDP-glucose 4-epimerase/UDP-sulfoquinovose synthase	30	35	41	57
KOG0513	KOG0513 Ca2+-independent phospholipase A2	21	34	6	15
KOG0730	KOG0730 AAA+-type ATPase	26	34	33	32
KOG1496	KOG1496 Malate dehydrogenase	37	34	42	48
KOG1663	KOG1663 O-methyltransferase	15	34	27	56
KOG2262	KOG2262 Sexual differentiation process protein ISP4	32	34	20	12
KOG2288	KOG2288 Galactosyltransferases	25	34	20	20
KOG2620	KOG2620 Prohibitins and stomatins of the PID superfamily	14	34	24	53
KOG0676	KOG0676 Actin and related proteins	48	33	57	119
KOG0700	KOG0700 Protein phosphatase 2C/pyruvate dehydrogenase (lipoamide) phosphatase	33	33	26	31
KOG0714	KOG0714 Molecular chaperone (DnaJ superfamily)	51	33	21	50
KOG1322	KOG1322 GDP-mannose pyrophosphorylase/mannose-1-phosphate guanylyltransferase	22	33	48	27
KOG1485	KOG1485 Mitochondrial Fe2+ transporter MMT1 and related transporters (cation diffusion facilitator superfamily)	34	33	13	19
KOG4282	KOG4282 Transcription factor GT-2 and related proteins, contains trihelix DNA-binding/SANT domain	47	33	12	21
KOG4748	KOG4748 Subunit of Golgi mannosyltransferase complex	14	33	8	10
KOG0497	KOG0497 Oxidosqualene-lanosterol cyclase and related proteins	31	32	22	25
KOG1292	KOG1292 Xanthine/uracil transporters	26	32	30	36
KOG1552	KOG1552 Predicted alpha/beta hydrolase	30	32	9	13
KOG2502	KOG2502 Tub family proteins	25	32	15	29
KOG0239	KOG0239 Kinesin (KAR3 subfamily)	50	31	19	32
KOG0409	KOG0409 Predicted dehydrogenase	13	31	17	11
KOG1269	KOG1269 SAM-dependent methyltransferases	19	31	29	29
KOG1205	KOG1205 Predicted dehydrogenase	18	30	13	3
KOG1677	KOG1677 CCCH-type Zn-finger protein	19	30	18	17
KOG1764	KOG1764 5'-AMP-activated protein kinase, gamma subunit	38	30	26	24
KOG2501	KOG2501 Thioredoxin, nucleoredoxin and related proteins	30	30	6	29
KOG2614	KOG2614 Kynurenine 3-monooxygenase and related flavoprotein monooxygenases	25	30	27	18
KOG0078	KOG0078 GTP-binding protein SEC4, small G protein superfamily, and related Ras family GTP-binding proteins	15	29	22	40
KOG0439	KOG0439 VAMP-associated protein involved in inositol metabolism	23	29	13	22
KOG0470	KOG0470 1,4-alpha-glucan branching enzyme/starch branching enzyme II	33	29	24	8
KOG0584	KOG0584 Serine/threonine protein kinase	27	29	10	13
KOG0752	KOG0752 Mitochondrial solute carrier protein	26	29	10	20
KOG0865	KOG0865 Cyclophilin type peptidyl-prolyl cis-trans isomerase	27	29	58	111
KOG1158	KOG1158 NADP/FAD dependent oxidoreductase	18	29	37	31
KOG1164	KOG1164 Casein kinase (serine/threonine/tyrosine protein kinase)	36	29	49	59
KOG1455	KOG1455 Lysophospholipase	29	29	14	20
KOG1506	KOG1506 S-adenosylmethionine synthetase	24	29	124	202
KOG1526	KOG1526 NADP-dependent isocitrate dehydrogenase	25	29	23	17
KOG1815	KOG1815 Predicted E3 ubiquitin ligase	25	29	10	13
KOG2088	KOG2088 Predicted lipase/calmodulin-binding heat-shock protein	27	29	6	5
KOG2962	KOG2962 Prohibitin-related membrane protease subunits	27	29	1	4
KOG4249	KOG4249 Uncharacterized conserved protein	39	29	6	5
KOG0029	KOG0029 Amine oxidase	28	28	15	13
KOG0052	KOG0052 Translation elongation factor EF-1 alpha/Tu	38	28	186	291
KOG0077	KOG0077 Vesicle coat complex COPII, GTPase subunit SAR1	28	28	27	23
KOG0205	KOG0205 Plasma membrane H+-transporting ATPase	26	28	48	52
KOG0600	KOG0600 Cdc2-related protein kinase	24	28	9	22
KOG1320	KOG1320 Serine protease	29	28	16	14
KOG1543	KOG1543 Cysteine proteinase Cathepsin L	18	28	65	59
KOG1626	KOG1626 Inorganic pyrophosphatase/Nucleosome remodeling factor, subunit NURF38	18	28	19	42
KOG1792	KOG1792 Reticulon	20	28	37	60
KOG2230	KOG2230 Predicted beta-mannosidase	47	28	2	6
KOG2263	KOG2263 Methionine synthase II (cobalamin-independent)	21	28	39	79
KOG2366	KOG2366 Alpha-D-galactosidase (melibiase)	17	28	2	16
KOG3078	KOG3078 Adenylate kinase	21	28	16	13
KOG0242	KOG0242 Kinesin-like protein	38	27	19	23
KOG0543	KOG0543 FKBP-type peptidyl-prolyl cis-trans isomerase	28	27	25	17
KOG0594	KOG0594 Protein kinase PCTAIRE and related kinases	20	27	25	46
KOG0627	KOG0627 Heat shock transcription factor	46	27	10	10
KOG0671	KOG0671 LAMMER dual specificity kinases	35	27	22	17
KOG0729	KOG0729 26S proteasome regulatory complex, ATPase RPT1	17	27	24	24
KOG1012	KOG1012 Ca2+-dependent lipid-binding protein CLB1/vesicle protein vp115/Granuphilin A, contains C2 domain	22	27	26	44
KOG1051	KOG1051 Chaperone HSP104 and related ATP-dependent Clp proteases	39	27	38	41
KOG1278	KOG1278 Endosomal membrane proteins, EMP70	16	27	18	38
KOG1291	KOG1291 Mn2+ and Fe2+ transporters of the NRAMP family	13	27	11	8
KOG1470	KOG1470 Phosphatidylinositol transfer protein PDR16 and related proteins	20	27	17	22
KOG4293	KOG4293 Predicted membrane protein, contains DoH and Cytochrome b-561/ferric reductase transmembrane domains	25	27	23	31
KOG0123	KOG0123 Polyadenylate-binding protein (RRM superfamily)	22	26	68	77
KOG0190	KOG0190 Protein disulfide isomerase (prolyl 4-hydroxylase beta subunit)	28	26	24	34
KOG1254	KOG1254 ATP-citrate lyase	22	26	37	24
KOG1257	KOG1257 NADP+-dependent malic enzyme	24	26	52	67
KOG1557	KOG1557 Fructose-biphosphate aldolase	18	26	285	187
KOG1578	KOG1578 Predicted carbonic anhydrase involved in protection against oxidative damage	20	26	72	72
KOG2166	KOG2166 Cullins	20	26	12	35
KOG2289	KOG2289 Rhomboid family proteins	22	26	24	21
KOG2670	KOG2670 Enolase	24	26	124	141
KOG3033	KOG3033 Predicted PhzC/PhzF-type epimerase	29	26	3	10
KOG4163	KOG4163 Prolyl-tRNA synthetase	9	26	12	13
KOG0058	KOG0058 Peptide exporter, ABC superfamily	16	25	9	7
KOG0379	KOG0379 Kelch repeat-containing proteins	26	25	6	21
KOG0519	KOG0519 Sensory transduction histidine kinase	27	25	8	24
KOG0520	KOG0520 Uncharacterized conserved protein, contains IPT/TIG domain	25	25	7	17
KOG1041	KOG1041 Translation initiation factor 2C (eIF-2C) and related proteins	30	25	48	70
KOG1458	KOG1458 Fructose-1,6-bisphosphatase	19	25	50	35
KOG1684	KOG1684 Enoyl-CoA hydratase	16	25	5	7
KOG1745	KOG1745 Histones H3 and H4	23	25	121	233
KOG1756	KOG1756 Histone 2A	21	25	68	137
KOG1922	KOG1922 Rho GTPase effector BNI1 and related formins	26	25	7	11
KOG1965	KOG1965 Sodium/hydrogen exchanger protein	34	25	23	16
KOG2237	KOG2237 Predicted serine protease	30	25	8	3
KOG2456	KOG2456 Aldehyde dehydrogenase	19	25	15	16
KOG0011	KOG0011 Nucleotide excision repair factor NEF2, RAD23 component	18	24	11	29
KOG0047	KOG0047 Catalase	29	24	124	97
KOG0096	KOG0096 GTPase Ran/TC4/GSP1 (nuclear protein transport pathway), small G protein superfamily	13	24	33	22
KOG0715	KOG0715 Molecular chaperone (DnaJ superfamily)	24	24	13	39
KOG0868	KOG0868 Glutathione S-transferase	21	24	17	10
KOG0937	KOG0937 Adaptor complexes medium subunit family	23	24	20	20
KOG1134	KOG1134 Uncharacterized conserved protein	33	24	23	28
KOG1277	KOG1277 Endosomal membrane proteins, EMP70	15	24	30	36
KOG1399	KOG1399 Flavin-containing monooxygenase	33	24	9	13
KOG1735	KOG1735 Actin depolymerizing factor	18	24	58	94
KOG1737	KOG1737 Oxysterol-binding protein	17	24	17	26
KOG1839	KOG1839 Uncharacterized protein CLU1/cluA/TIF31 involved in mitochondrial morphology/distribution, also found associated with eIF-3	29	24	13	9
KOG2525	KOG2525 Folylpolyglutamate synthase	20	24	6	4
KOG2662	KOG2662 Magnesium transporters: CorA family	14	24	12	15
KOG2770	KOG2770 Aminomethyl transferase	12	24	15	13
KOG3142	KOG3142 Prenylated rab acceptor 1	11	24	7	14
KOG0034	KOG0034 Ca2+/calmodulin-dependent protein phosphatase (calcineurin subunit B), EF-Hand superfamily protein	44	23	24	40
KOG0092	KOG0092 GTPase Rab5/YPT51 and related small G protein superfamily GTPases	17	23	20	30
KOG0106	KOG0106 Alternative splicing factor SRp55/B52/SRp75 (RRM superfamily)	17	23	4	11
KOG0537	KOG0537 Cytochrome b5	13	23	33	70
KOG0552	KOG0552 FKBP-type peptidyl-prolyl cis-trans isomerase	17	23	4	18
KOG0610	KOG0610 Putative serine/threonine protein kinase	25	23	9	10
KOG0631	KOG0631 Galactokinase	21	23	7	26
KOG0674	KOG0674 Calreticulin	16	23	37	35
KOG0867	KOG0867 Glutathione S-transferase	14	23	43	64
KOG0920	KOG0920 ATP-dependent RNA helicase A	28	23	2	5
KOG0975	KOG0975 Branched chain aminotransferase BCAT1, pyridoxal phosphate enzymes type IV superfamily	16	23	17	11
KOG1725	KOG1725 Protein involved in membrane traffic (YOP1/TB2/DP1/HVA22 family)	30	23	11	18
KOG2287	KOG2287 Galactosyltransferases	16	23	11	12
KOG2938	KOG2938 Predicted inosine-uridine preferring nucleoside hydrolase	28	23	8	12
KOG3126	KOG3126 Porin/voltage-dependent anion-selective channel protein	17	23	26	21
KOG0276	KOG0276 Vesicle coat complex COPI, beta' subunit	20	22	8	15
KOG0441	KOG0441 Cu2+/Zn2+ superoxide dismutase SOD1	14	22	34	59
KOG0819	KOG0819 Annexin	18	22	34	38
KOG0823	KOG0823 Predicted E3 ubiquitin ligase	20	22	10	35
KOG0859	KOG0859 Synaptobrevin/VAMP-like protein	11	22	32	55
KOG0911	KOG0911 Glutaredoxin-related protein	13	22	28	7
KOG1190	KOG1190 Polypyrimidine tract-binding protein	22	22	10	12
KOG1404	KOG1404 Alanine-glyoxylate aminotransferase AGT2	17	22	6	17
KOG1499	KOG1499 Protein arginine N-methyltransferase PRMT1 and related enzymes	15	22	21	17
KOG1520	KOG1520 Predicted alkaloid synthase/Surface mucin Hemomucin	18	22	12	15
KOG1778	KOG1778 CREB binding protein/P300 and related TAZ Zn-finger proteins	23	22	19	11
KOG2027	KOG2027 Spindle pole body protein	20	22	8	13
KOG2855	KOG2855 Ribokinase	28	22	19	22
KOG3311	KOG3311 Ribosomal protein S18	8	22	62	60
KOG0116	KOG0116 RasGAP SH3 binding protein rasputin, contains NTF2 and RRM domains	24	21	12	24
KOG0202	KOG0202 Ca2+ transporting ATPase	18	21	10	9
KOG0374	KOG0374 Serine/threonine specific protein phosphatase PP1, catalytic subunit	19	21	25	22
KOG0399	KOG0399 Glutamate synthase	11	21	16	20
KOG0651	KOG0651 26S proteasome regulatory complex, ATPase RPT4	14	21	225	54
KOG0656	KOG0656 G1/S-specific cyclin D	19	21	9	3
KOG0799	KOG0799 Branching enzyme	15	21	5	15
KOG0901	KOG0901 60S ribosomal protein L14/L17/L23	11	21	74	74
KOG1394	KOG1394 3-oxoacyl-(acyl-carrier-protein) synthase (I and II)	26	21	21	25
KOG1411	KOG1411 Aspartate aminotransferase/Glutamic oxaloacetic transaminase AAT1/GOT2	13	21	63	34
KOG1573	KOG1573 Aldehyde reductase	14	21	7	11
KOG1591	KOG1591 Prolyl 4-hydroxylase alpha subunit	24	21	18	20
KOG1870	KOG1870 Ubiquitin C-terminal hydrolase	17	21	8	17
KOG1877	KOG1877 Putative transmembrane protein cmp44E	21	21	5	8
KOG2099	KOG2099 Glycogen phosphorylase	17	21	15	21
KOG0133	KOG0133 Deoxyribodipyrimidine photolyase/cryptochrome	23	20	26	49
KOG0166	KOG0166 Karyopherin (importin) alpha	18	20	7	14
KOG0462	KOG0462 Elongation factor-type GTP-binding protein	16	20	19	19
KOG0605	KOG0605 NDR and related serine/threonine kinases	17	20	9	21
KOG0739	KOG0739 AAA+-type ATPase	22	20	11	14
KOG0780	KOG0780 Signal recognition particle, subunit Srp54	13	20	16	4
KOG1052	KOG1052 Glutamate-gated kainate-type ion channel receptor subunit GluR5 and related subunits	31	20	10	15
KOG1100	KOG1100 Predicted E3 ubiquitin ligase	12	20	8	20
KOG1121	KOG1121 Tam3-transposase (Ac family)	44	20	9	13
KOG1197	KOG1197 Predicted quinone oxidoreductase	11	20	2	6
KOG1459	KOG1459 Squalene synthetase	13	20	25	17
KOG1595	KOG1595 CCCH-type Zn-finger protein	28	20	39	87
KOG1641	KOG1641 Mitochondrial chaperonin	14	20	45	44
KOG1744	KOG1744 Histone H2B	8	20	75	107
KOG1906	KOG1906 DNA polymerase sigma	19	20	3	13
KOG2605	KOG2605 OTU (ovarian tumor)-like cysteine protease	26	20	12	24
KOG2633	KOG2633 Hismacro and SEC14 domain-containing proteins	19	20	9	18
KOG2720	KOG2720 Predicted hydrolase (HIT family)	13	20	24	38
KOG2797	KOG2797 Prephenate dehydratase	26	20	5	8
KOG2854	KOG2854 Possible pfkB family carbohydrate kinase	11	20	36	67
KOG3181	KOG3181 40S ribosomal protein S3	16	20	54	68
KOG4698	KOG4698 Uncharacterized conserved protein	34	20	4	7
KOG0191	KOG0191 Thioredoxin/protein disulfide isomerase	19	19	32	49
KOG0228	KOG0228 Beta-fructofuranosidase (invertase)	12	19	4	12
KOG0264	KOG0264 Nucleosome remodeling factor, subunit CAF1/NURF55/MSI1	12	19	13	26
KOG0443	KOG0443 Actin regulatory proteins (gelsolin/villin family)	27	19	9	10
KOG0523	KOG0523 Transketolase	18	19	26	27
KOG0565	KOG0565 Inositol polyphosphate 5-phosphatase and related proteins	22	19	7	9
KOG0691	KOG0691 Molecular chaperone (DnaJ superfamily)	17	19	2	7
KOG1030	KOG1030 Predicted Ca2+-dependent phospholipid-binding protein	16	19	16	39
KOG1285	KOG1285 Beta, beta-carotene 15,15'-dioxygenase and related enzymes	18	19	18	16
KOG1336	KOG1336 Monodehydroascorbate/ferredoxin reductase	11	19	15	26
KOG1383	KOG1383 Glutamate decarboxylase/sphingosine phosphate lyase	17	19	17	36
KOG1397	KOG1397 Ca2+/H+ antiporter VCX1 and related proteins	29	19	7	19
KOG1433	KOG1433 DNA repair protein RAD51/RHP55	17	19	2	13
KOG1594	KOG1594 Uncharacterized enzymes related to aldose 1-epimerase	21	19	11	16
KOG1651	KOG1651 Glutathione peroxidase	16	19	43	53
KOG1716	KOG1716 Dual specificity phosphatase	16	19	4	20
KOG1801	KOG1801 tRNA-splicing endonuclease positive effector (SEN1)	24	19	9	5
KOG1865	KOG1865 Ubiquitin carboxyl-terminal hydrolase	20	19	14	12
KOG2040	KOG2040 Glycine dehydrogenase (decarboxylating)	30	19	65	43
KOG2119	KOG2119 Predicted bile acid beta-glucosidase	12	19	17	12
KOG2189	KOG2189 Vacuolar H+-ATPase V0 sector, subunit a	9	19	11	6
KOG2596	KOG2596 Aminopeptidase I zinc metalloprotease (M18)	7	19	7	9
KOG2641	KOG2641 Predicted seven transmembrane receptor - rhodopsin family	15	19	6	16
KOG2722	KOG2722 Predicted membrane protein	22	19	10	7
KOG2943	KOG2943 Predicted glyoxalase	9	19	31	29
KOG3166	KOG3166 60S ribosomal protein L7A	6	19	39	26
KOG4585	KOG4585 Predicted transposase	22	19	9	32
KOG4755	KOG4755 Predicted pyroglutamyl peptidase	9	19	9	8
KOG0211	KOG0211 Protein phosphatase 2A regulatory subunit A and related proteins	16	18	9	21
KOG0328	KOG0328 Predicted ATP-dependent RNA helicase FAL1, involved in rRNA maturation, DEAD-box superfamily	19	18	9	8
KOG0571	KOG0571 Asparagine synthase (glutamine-hydrolyzing)	16	18	24	51
KOG0589	KOG0589 Serine/threonine protein kinase	19	18	5	8
KOG0988	KOG0988 RNA-directed RNA polymerase QDE-1 required for posttranscriptional gene silencing and RNA interference	35	18	5	10
KOG1018	KOG1018 Cytosine deaminase FCY1 and related enzymes	6	18	12	8
KOG1124	KOG1124 FOG: TPR repeat	13	18	14	15
KOG1231	KOG1231 Proteins containing the FAD binding domain	16	18	3	1
KOG1311	KOG1311 DHHC-type Zn-finger proteins	18	18	6	5
KOG1592	KOG1592 Asparaginase	10	18	23	10
KOG1619	KOG1619 Cytochrome b	8	18	8	6
KOG1662	KOG1662 Mitochondrial F1F0-ATP synthase, subunit OSCP/ATP5	9	18	16	40
KOG1752	KOG1752 Glutaredoxin and related proteins	23	18	40	76
KOG1787	KOG1787 Kinase A-anchor protein Neurobeachin and related BEACH and WD40 repeat proteins	27	18	1	4
KOG1840	KOG1840 Kinesin light chain	21	18	8	8
KOG1885	KOG1885 Lysyl-tRNA synthetase (class II)	11	18	5	31
KOG2234	KOG2234 Predicted UDP-galactose transporter	18	18	3	9
KOG2240	KOG2240 RNA polymerase II general transcription factor BTF3 and related proteins	10	18	29	39
KOG2479	KOG2479 Translation initiation factor 3, subunit d (eIF-3d)	14	18	6	6
KOG2581	KOG2581 26S proteasome regulatory complex, subunit RPN3/PSMD3	14	18	12	17
KOG2617	KOG2617 Citrate synthase	12	18	18	20
KOG2672	KOG2672 Lipoate synthase	8	18	2	6
KOG2898	KOG2898 Predicted phosphate acyltransferase, contains PlsC domain	13	18	5	15
KOG2931	KOG2931 Differentiation-related gene 1 protein (NDR1 protein), related proteins	13	18	11	16
KOG3002	KOG3002 Zn finger protein	13	18	10	5
KOG3173	KOG3173 Predicted Zn-finger protein	12	18	38	109
KOG3204	KOG3204 60S ribosomal protein L13a	11	18	70	54
KOG3411	KOG3411 40S ribosomal protein S19	9	18	45	61
KOG4332	KOG4332 Predicted sugar transporter	7	18	12	23
KOG4569	KOG4569 Predicted lipase	18	18	20	23
KOG0059	KOG0059 Lipid exporter ABCA1 and related proteins, ABC superfamily	14	17	14	13
KOG0183	KOG0183 20S proteasome, regulatory subunit alpha type PSMA7/PRE6	6	17	13	8
KOG0236	KOG0236 Sulfate/bicarbonate/oxalate exchanger SAT-1 and related transporters (SLC26 family)	15	17	13	24
KOG0252	KOG0252 Inorganic phosphate transporter	9	17	16	17
KOG0329	KOG0329 ATP-dependent RNA helicase	17	17	14	20
KOG0370	KOG0370 Multifunctional pyrimidine synthesis protein CAD (includes carbamoyl-phophate synthetase, aspartate transcarbamylase, and glutamine amidotransferase)	17	17	11	10
KOG0401	KOG0401 Translation initiation factor 4F, ribosome/mRNA-bridging subunit (eIF-4G)	16	17	19	13
KOG0531	KOG0531 Protein phosphatase 1, regulatory subunit, and related proteins	14	17	7	7
KOG0534	KOG0534 NADH-cytochrome b-5 reductase	7	17	9	22
KOG0581	KOG0581 Mitogen-activated protein kinase kinase (MAP2K)	12	17	8	28
KOG0985	KOG0985 Vesicle coat protein clathrin, heavy chain	15	17	14	8
KOG1087	KOG1087 Cytosolic sorting protein GGA2/TOM1	24	17	18	29
KOG1343	KOG1343 Histone deacetylase complex, catalytic component HDA1	14	17	5	6
KOG1356	KOG1356 Putative transcription factor 5qNCA, contains JmjC domain	28	17	10	7
KOG1367	KOG1367 3-phosphoglycerate kinase	16	17	72	75
KOG1542	KOG1542 Cysteine proteinase Cathepsin F	16	17	54	64
KOG1549	KOG1549 Cysteine desulfurase NFS1	12	17	5	4
KOG1584	KOG1584 Sulfotransferase	20	17	1	2
KOG1616	KOG1616 Protein involved in Snf1 protein kinase complex assembly	19	17	13	14
KOG1642	KOG1642 Ribonuclease, T2 family	20	17	10	18
KOG1700	KOG1700 Regulatory protein MLP and related LIM proteins	7	17	24	40
KOG1959	KOG1959 Glycosyl hydrolase, family 38 - alpha-mannosidase	21	17	6	16
KOG2012	KOG2012 Ubiquitin activating enzyme UBA1	17	17	13	13
KOG2063	KOG2063 Vacuolar assembly/sorting proteins VPS39/VAM6/VPS3	7	17	3	2
KOG2499	KOG2499 Beta-N-acetylhexosaminidase	22	17	4	5
KOG2639	KOG2639 Sodium sulfate symporter and related arsenite permeases	25	17	5	11
KOG3035	KOG3035 Isoamyl acetate-hydrolyzing esterase	11	17	16	19
KOG3218	KOG3218 RNA polymerase, 25-kDa subunit (common to polymerases I, II and III)	12	17	9	8
KOG3271	KOG3271 Translation initiation factor 5A (eIF-5A)	11	17	60	115
KOG3353	KOG3353 60S ribosomal protein L22	8	17	49	86
KOG3373	KOG3373 Glycine cleavage system H protein (lipoate-binding)	13	17	28	38
KOG3430	KOG3430 Dynein light chain type 1	8	17	8	12
KOG4155	KOG4155 FOG: WD40 repeat	17	17	1	6
KOG4302	KOG4302 Microtubule-associated protein essential for anaphase spindle elongation	16	17	5	32
KOG4629	KOG4629 Predicted mechanosensitive ion channel	22	17	2	5
KOG0082	KOG0082 G-protein alpha subunit (small G protein superfamily)	28	16	4	10
KOG0107	KOG0107 Alternative splicing factor SRp20/9G8 (RRM superfamily)	24	16	17	24
KOG0147	KOG0147 Transcriptional coactivator CAPER (RRM superfamily)	13	16	9	8
KOG0152	KOG0152 Spliceosomal protein FBP11/Splicing factor PRP40	15	16	1	2
KOG0170	KOG0170 E3 ubiquitin protein ligase	10	16	4	5
KOG0185	KOG0185 20S proteasome, regulatory subunit beta type PSMB4/PRE4	18	16	13	15
KOG0207	KOG0207 Cation transport ATPase	20	16	13	12
KOG0257	KOG0257 Kynurenine aminotransferase, glutamine transaminase K	17	16	19	31
KOG0324	KOG0324 Uncharacterized conserved protein	23	16	13	28
KOG0355	KOG0355 DNA topoisomerase type II	24	16	13	13
KOG0376	KOG0376 Serine-threonine phosphatase 2A, catalytic subunit	13	16	4	7
KOG0381	KOG0381 HMG box-containing protein	13	16	17	29
KOG0400	KOG0400 40S ribosomal protein S13	10	16	26	50
KOG0524	KOG0524 Pyruvate dehydrogenase E1, beta subunit	14	16	19	13
KOG0563	KOG0563 Glucose-6-phosphate 1-dehydrogenase	21	16	29	15
KOG0749	KOG0749 Mitochondrial ADP/ATP carrier proteins	25	16	61	76
KOG0769	KOG0769 Predicted mitochondrial carrier protein	14	16	8	8
KOG0845	KOG0845 Nuclear pore complex, Nup98 component (sc Nup145/Nup100/Nup116)	13	16	4	3
KOG0893	KOG0893 60S ribosomal protein L31	11	16	53	93
KOG1169	KOG1169 Diacylglycerol kinase	13	16	12	12
KOG1184	KOG1184 Thiamine pyrophosphate-requiring enzyme	9	16	30	30
KOG1488	KOG1488 Translational repressor Pumilio/PUF3 and related RNA-binding proteins (Puf superfamily)	18	16	12	21
KOG1494	KOG1494 NAD-dependent malate dehydrogenase	23	16	47	60
KOG1558	KOG1558 Fe2+/Zn2+ regulated transporter	13	16	18	5
KOG1588	KOG1588 RNA-binding protein Sam68 and related KH domain proteins	9	16	11	12
KOG1599	KOG1599 Uricase (urate oxidase)	5	16	8	30
KOG1668	KOG1668 Elongation factor 1 beta/delta chain	18	16	42	51
KOG1712	KOG1712 Adenine phosphoribosyl transferases	11	16	20	8
KOG1715	KOG1715 Mitochondrial/chloroplast ribosomal protein L12	8	16	13	9
KOG1824	KOG1824 TATA-binding protein-interacting protein	2	16	3	3
KOG1838	KOG1838 Alpha/beta hydrolase	8	16	1	6
KOG1946	KOG1946 RNA polymerase I transcription factor UAF	20	16	21	21
KOG1990	KOG1990 Poly(A)-specific exoribonuclease PARN	26	16	9	9
KOG2004	KOG2004 Mitochondrial ATP-dependent protease PIM1/LON	13	16	4	8
KOG2111	KOG2111 Uncharacterized conserved protein, contains WD40 repeats	8	16	3	4
KOG2112	KOG2112 Lysophospholipase	12	16	8	20
KOG2118	KOG2118 Predicted membrane protein, contains two CBS domains	16	16	11	7
KOG2169	KOG2169 Zn-finger transcription factor	19	16	2	2
KOG2388	KOG2388 UDP-N-acetylglucosamine pyrophosphorylase	7	16	16	13
KOG2562	KOG2562 Protein phosphatase 2 regulatory subunit	9	16	12	14
KOG2584	KOG2584 Dihydroorotase and related enzymes	7	16	7	11
KOG2741	KOG2741 Dimeric dihydrodiol dehydrogenase	6	16	3	13
KOG2816	KOG2816 Predicted transporter ADD1 (major facilitator superfamily)	12	16	2	3
KOG3010	KOG3010 Methyltransferase	10	16	8	26
KOG3030	KOG3030 Lipid phosphate phosphatase and related enzymes of the PAP2 family	13	16	2	9
KOG3077	KOG3077 Uncharacterized conserved protein	12	16	12	23
KOG3135	KOG3135 1,4-benzoquinone reductase-like; Trp repressor binding protein-like/protoplast-secreted protein	12	16	30	62
KOG4536	KOG4536 Predicted membrane protein	8	16	7	6
KOG4626	KOG4626 O-linked N-acetylglucosamine transferase OGT	12	16	9	9
KOG0103	KOG0103 Molecular chaperones HSP105/HSP110/SSE1, HSP70 superfamily	19	15	17	14
KOG0206	KOG0206 P-type ATPase	21	15	11	14
KOG0251	KOG0251 Clathrin assembly protein AP180 and related proteins, contain ENTH domain	19	15	9	18
KOG0290	KOG0290 Conserved WD40 repeat-containing protein AN11	10	15	2	3
KOG0305	KOG0305 Anaphase promoting complex, Cdc20, Cdh1, and Ama1 subunits	12	15	5	7
KOG0383	KOG0383 Predicted helicase	13	15	2	5
KOG0394	KOG0394 Ras-related GTPase	12	15	14	26
KOG0560	KOG0560 Sulfite reductase (ferredoxin)	10	15	22	10
KOG0648	KOG0648 Predicted NUDIX hydrolase FGF-2 and related proteins	11	15	5	3
KOG0668	KOG0668 Casein kinase II, alpha subunit	8	15	5	13
KOG0682	KOG0682 Ammonia permease	12	15	6	10
KOG0688	KOG0688 Peptide chain release factor 1 (eRF1)	13	15	7	14
KOG0737	KOG0737 AAA+-type ATPase	10	15	8	9
KOG0759	KOG0759 Mitochondrial oxoglutarate/malate carrier proteins	12	15	57	123
KOG0805	KOG0805 Carbon-nitrogen hydrolase	23	15	9	13
KOG0806	KOG0806 Carbon-nitrogen hydrolase	16	15	5	15
KOG0830	KOG0830 40S ribosomal protein SA (P40)/Laminin receptor 1	11	15	46	49
KOG0862	KOG0862 Synaptobrevin/VAMP-like protein SEC22	6	15	5	7
KOG1032	KOG1032 Uncharacterized conserved protein, contains GRAM domain	25	15	1	4
KOG1066	KOG1066 Glucosidase II catalytic (alpha) subunit and related enzymes, glycosyl hydrolase family 31	15	15	10	10
KOG1246	KOG1246 DNA-binding protein jumonji/RBP2/SMCY, contains JmjC domain	12	15	5	6
KOG1337	KOG1337 N-methyltransferase	17	15	9	8
KOG1389	KOG1389 3-oxoacyl CoA thiolase	12	15	14	32
KOG1390	KOG1390 Acetyl-CoA acetyltransferase	9	15	19	21
KOG1401	KOG1401 Acetylornithine aminotransferase	10	15	13	11
KOG1418	KOG1418 Tandem pore domain K+ channel	7	15	8	8
KOG1430	KOG1430 C-3 sterol dehydrogenase/3-beta-hydroxysteroid dehydrogenase and related dehydrogenases	13	15	3	10
KOG1474	KOG1474 Transcription initiation factor TFIID, subunit BDF1 and related bromodomain proteins	21	15	9	17
KOG1475	KOG1475 Ribosomal protein RPL1/RPL2/RL4L4	18	15	28	36
KOG1525	KOG1525 Sister chromatid cohesion complex Cohesin, subunit PDS5	22	15	3	4
KOG1546	KOG1546 Metacaspase involved in regulation of apoptosis	8	15	7	18
KOG1561	KOG1561 CCAAT-binding factor, subunit B (HAP2)	18	15	6	11
KOG1632	KOG1632 Uncharacterized PHD Zn-finger protein	12	15	19	17
KOG1646	KOG1646 40S ribosomal protein S6	12	15	65	74
KOG1670	KOG1670 Translation initiation factor 4F, cap-binding subunit (eIF-4E) and related cap-binding proteins	9	15	7	12
KOG1676	KOG1676 K-homology type RNA binding proteins	19	15	4	11
KOG1748	KOG1748 Acyl carrier protein/NADH-ubiquinone oxidoreductase, NDUFAB1/SDAP subunit	9	15	53	71
KOG1901	KOG1901 Uncharacterized high-glucose-regulated protein	25	15	37	35
KOG1919	KOG1919 RNA pseudouridylate synthases	17	15	2	4
KOG2044	KOG2044 5'-3' exonuclease HKE1/RAT1	16	15	5	3
KOG2084	KOG2084 Predicted histone tail methylase containing SET domain	15	15	2	4
KOG2171	KOG2171 Karyopherin (importin) beta 3	10	15	6	14
KOG2250	KOG2250 Glutamate/leucine/phenylalanine/valine dehydrogenases	16	15	13	9
KOG2286	KOG2286 Exocyst complex subunit SEC6	9	15	2	5
KOG2369	KOG2369 Lecithin:cholesterol acyltransferase (LCAT)/Acyl-ceramide synthase	20	15	9	9
KOG2401	KOG2401 Predicted MutS-related protein involved in mismatch repair	22	15	16	38
KOG2517	KOG2517 Ribulose kinase and related carbohydrate kinases	11	15	8	8
KOG2653	KOG2653 6-phosphogluconate dehydrogenase	14	15	18	20
KOG2839	KOG2839 Diadenosine and diphosphoinositol polyphosphate phosphohydrolase	13	15	16	30
KOG2952	KOG2952 Cell cycle control protein	8	15	8	25
KOG2960	KOG2960 Protein involved in thiamine biosynthesis and DNA damage tolerance	7	15	53	22
KOG2989	KOG2989 Uncharacterized conserved protein	11	15	1	12
KOG3036	KOG3036 Protein involved in cell differentiation/sexual development	11	15	1	2
KOG3085	KOG3085 Predicted hydrolase (HAD superfamily)	25	15	9	15
KOG3197	KOG3197 Predicted hydrolases of HD superfamily	12	15	3	1
KOG3283	KOG3283 40S ribosomal protein S8	13	15	53	56
KOG4205	KOG4205 RNA-binding protein musashi/mRNA cleavage and polyadenylation factor I complex, subunit HRP1	17	15	11	13
KOG4281	KOG4281 Uncharacterized conserved protein	21	15	6	16
KOG4711	KOG4711 Predicted membrane protein	15	15	4	3
KOG0142	KOG0142 Isopentenyl pyrophosphate:dimethylallyl pyrophosphate isomerase	4	14	18	22
KOG0171	KOG0171 Mitochondrial inner membrane protease, subunit IMP1	9	14	4	3
KOG0176	KOG0176 20S proteasome, regulatory subunit alpha type PSMA5/PUP2	6	14	4	6
KOG0357	KOG0357 Chaperonin complex component, TCP-1 epsilon subunit (CCT5)	15	14	20	32
KOG0371	KOG0371 Serine/threonine protein phosphatase 2A, catalytic subunit	16	14	25	23
KOG0386	KOG0386 Chromatin remodeling complex SWI/SNF, component SWI2 and related ATPases (DNA/RNA helicase superfamily)	15	14	6	10
KOG0452	KOG0452 RNA-binding translational regulator IRP (aconitase superfamily)	13	14	11	33
KOG0548	KOG0548 Molecular co-chaperone STI1	7	14	12	24
KOG0653	KOG0653 Cyclin B and related kinase-activating proteins	17	14	8	15
KOG0654	KOG0654 G2/Mitotic-specific cyclin A	17	14	4	5
KOG0726	KOG0726 26S proteasome regulatory complex, ATPase RPT2	12	14	21	25
KOG0776	KOG0776 Geranylgeranyl pyrophosphate synthase/Polyprenyl synthetase	14	14	11	7
KOG0898	KOG0898 40S ribosomal protein S15	6	14	33	83
KOG1107	KOG1107 Membrane coat complex Retromer, subunit VPS35	12	14	4	6
KOG1157	KOG1157 Predicted guanosine polyphosphate pyrophosphohydrolase/synthase	12	14	15	7
KOG1186	KOG1186 Copper amine oxidase	19	14	16	12
KOG1305	KOG1305 Amino acid transporter protein	14	14	4	11
KOG1315	KOG1315 Predicted DHHC-type Zn-finger protein	12	14	3	5
KOG1342	KOG1342 Histone deacetylase complex, catalytic component RPD3	12	14	14	13
KOG1362	KOG1362 Choline transporter-like protein	11	14	2	6
KOG1369	KOG1369 Hexokinase	16	14	12	16
KOG1432	KOG1432 Predicted DNA repair exonuclease SIA1	10	14	12	11
KOG1460	KOG1460 GDP-mannose pyrophosphorylase	5	14	4	1
KOG1654	KOG1654 Microtubule-associated anchor protein involved in autophagy and membrane trafficking	11	14	22	46
KOG1689	KOG1689 mRNA cleavage factor I subunit	7	14	7	12
KOG1694	KOG1694 60s ribosomal protein L6	9	14	29	53
KOG1724	KOG1724 SCF ubiquitin ligase, Skp1 component	10	14	59	42
KOG1769	KOG1769 Ubiquitin-like proteins	17	14	11	42
KOG1770	KOG1770 Translation initiation factor 1 (eIF-1/SUI1)	4	14	32	90
KOG1851	KOG1851 Uncharacterized conserved protein	7	14	5	5
KOG1944	KOG1944 Peroxisomal membrane protein MPV17 and related proteins	10	14	21	23
KOG1984	KOG1984 Vesicle coat complex COPII, subunit SFB3	11	14	1	5
KOG1989	KOG1989 ARK protein kinase family	7	14	1	4
KOG1991	KOG1991 Nuclear transport receptor RANBP7/RANBP8 (importin beta superfamily)	14	14	5	4
KOG2005	KOG2005 26S proteasome regulatory complex, subunit RPN1/PSMD2	15	14	13	20
KOG2085	KOG2085 Serine/threonine protein phosphatase 2A, regulatory subunit	11	14	14	22
KOG2309	KOG2309 60s ribosomal protein L2/L8	17	14	29	44
KOG2352	KOG2352 Predicted spermine/spermidine synthase	9	14	7	7
KOG2408	KOG2408 Peroxidase/oxygenase	16	14	9	2
KOG2451	KOG2451 Aldehyde dehydrogenase	9	14	7	9
KOG2606	KOG2606 OTU (ovarian tumor)-like cysteine protease	14	14	7	5
KOG2624	KOG2624 Triglyceride lipase-cholesterol esterase	12	14	8	3
KOG2726	KOG2726 Mitochondrial polypeptide chain release factor	10	14	12	5
KOG2765	KOG2765 Predicted membrane protein	14	14	5	5
KOG2772	KOG2772 Transaldolase	11	14	31	35
KOG2824	KOG2824 Glutaredoxin-related protein	15	14	10	5
KOG3088	KOG3088 Secretory carrier membrane protein	11	14	12	13
KOG3106	KOG3106 ER lumen protein retaining receptor	12	14	12	16
KOG3111	KOG3111 D-ribulose-5-phosphate 3-epimerase	5	14	22	15
KOG3255	KOG3255 60S ribosomal protein L9	14	14	62	72
KOG3400	KOG3400 RNA polymerase subunit 8	5	14	2	7
KOG3424	KOG3424 40S ribosomal protein S24	8	14	35	44
KOG0004	KOG0004 Ubiquitin/40S ribosomal protein S27a fusion	4	13	32	85
KOG0010	KOG0010 Ubiquitin-like protein	6	13	13	10
KOG0089	KOG0089 Methylenetetrahydrofolate dehydrogenase/methylenetetrahydrofolate cyclohydrolase	15	13	14	10
KOG0100	KOG0100 Molecular chaperones GRP78/BiP/KAR2, HSP70 superfamily	18	13	31	28
KOG0131	KOG0131 Splicing factor 3b, subunit 4	12	13	2	5
KOG0179	KOG0179 20S proteasome, regulatory subunit beta type PSMB1/PRE7	4	13	10	12
KOG0238	KOG0238 3-Methylcrotonyl-CoA carboxylase, biotin-containing subunit/Propionyl-CoA carboxylase, alpha chain/Acetyl-CoA carboxylase, biotin carboxylase subunit	12	13	9	5
KOG0243	KOG0243 Kinesin-like protein	15	13	4	5
KOG0258	KOG0258 Alanine aminotransferase	14	13	29	29
KOG0259	KOG0259 Tyrosine aminotransferase	10	13	8	11
KOG0292	KOG0292 Vesicle coat complex COPI, alpha subunit	11	13	1	5
KOG0327	KOG0327 Translation initiation factor 4F, helicase subunit (eIF-4A) and related helicases	21	13	44	45
KOG0404	KOG0404 Thioredoxin reductase	6	13	7	10
KOG0541	KOG0541 Alkyl hydroperoxide reductase/peroxiredoxin	7	13	34	55
KOG0557	KOG0557 Dihydrolipoamide acetyltransferase	10	13	6	9
KOG0661	KOG0661 MAPK related serine/threonine protein kinase	11	13	13	5
KOG0667	KOG0667 Dual-specificity tyrosine-phosphorylation regulated kinase	13	13	7	7
KOG0675	KOG0675 Calnexin	19	13	36	26
KOG0683	KOG0683 Glutamine synthetase	18	13	60	74
KOG0771	KOG0771 Prolactin regulatory element-binding protein/Protein transport protein SEC12p	17	13	16	23
KOG0815	KOG0815 60S acidic ribosomal protein P0	15	13	43	47
KOG0876	KOG0876 Manganese superoxide dismutase	8	13	11	13
KOG0955	KOG0955 PHD finger protein BR140/LIN-49	12	13	5	3
KOG1080	KOG1080 Histone H3 (Lys4) methyltransferase complex, subunit SET1 and related methyltransferases	14	13	7	11
KOG1175	KOG1175 Acyl-CoA synthetase	15	13	9	16
KOG1200	KOG1200 Mitochondrial/plastidial beta-ketoacyl-ACP reductase	7	13	8	4
KOG1223	KOG1223 Isochorismate synthase	15	13	1	3
KOG1286	KOG1286 Amino acid transporters	15	13	9	10
KOG1332	KOG1332 Vesicle coat complex COPII, subunit SEC13	8	13	4	13
KOG1354	KOG1354 Serine/threonine protein phosphatase 2A, regulatory subunit	8	13	6	8
KOG1379	KOG1379 Serine/threonine protein phosphatase	5	13	2	6
KOG1448	KOG1448 Ribose-phosphate pyrophosphokinase	13	13	5	6
KOG1540	KOG1540 Ubiquinone biosynthesis methyltransferase COQ5	14	13	11	10
KOG1550	KOG1550 Extracellular protein SEL-1 and related proteins	11	13	6	1
KOG1555	KOG1555 26S proteasome regulatory complex, subunit RPN11	10	13	12	15
KOG1692	KOG1692 Putative cargo transport protein EMP24 (p24 protein family)	3	13	3	18
KOG1703	KOG1703 Adaptor protein Enigma and related PDZ-LIM proteins	20	13	7	9
KOG1823	KOG1823 DRIM (Down-regulated in metastasis)-like proteins	30	13	5	10
KOG1831	KOG1831 Negative regulator of transcription	10	13	3	2
KOG1986	KOG1986 Vesicle coat complex COPII, subunit SEC23	11	13	3	8
KOG2100	KOG2100 Dipeptidyl aminopeptidase	18	13	14	13
KOG2246	KOG2246 Galactosyltransferases	10	13	2	2
KOG2381	KOG2381 Phosphatidylinositol 4-kinase	9	13	6	8
KOG2495	KOG2495 NADH-dehydrogenase (ubiquinone)	15	13	6	14
KOG2638	KOG2638 UDP-glucose pyrophosphorylase	13	13	24	18
KOG2666	KOG2666 UDP-glucose/GDP-mannose dehydrogenase	8	13	33	32
KOG2914	KOG2914 Predicted haloacid-halidohydrolase and related hydrolases	15	13	6	7
KOG2922	KOG2922 Uncharacterized conserved protein	21	13	6	9
KOG3022	KOG3022 Predicted ATPase, nucleotide-binding	16	13	9	15
KOG3092	KOG3092 Casein kinase II, beta subunit	13	13	6	11
KOG3109	KOG3109 Haloacid dehalogenase-like hydrolase	12	13	14	44
KOG3147	KOG3147 6-phosphogluconolactonase - like protein	14	13	12	18
KOG3316	KOG3316 Transport protein particle (TRAPP) complex subunit	4	13	6	6
KOG3319	KOG3319 Predicted membrane protein	2	13	8	12
KOG3414	KOG3414 Component of the U4/U6.U5 snRNP/mitosis protein DIM1	6	13	5	16
KOG3459	KOG3459 Small nuclear ribonucleoprotein (snRNP) Sm core protein	7	13	2	24
KOG3493	KOG3493 Ubiquitin-like protein	5	13	9	23
KOG4176	KOG4176 Uncharacterized conserved protein	15	13	4	4
KOG4198	KOG4198 RNA-binding Ran Zn-finger protein and related proteins	11	13	4	10
KOG4246	KOG4246 Predicted DNA-binding protein, contains SAP domain	22	13	4	6
KOG4701	KOG4701 Chitinase	8	13	5	2
KOG0063	KOG0063 RNAse L inhibitor, ABC superfamily	7	12	5	1
KOG0169	KOG0169 Phosphoinositide-specific phospholipase C	11	12	3	16
KOG0230	KOG0230 Phosphatidylinositol-4-phosphate 5-kinase and related FYVE finger-containing proteins	14	12	14	11
KOG0232	KOG0232 Vacuolar H+-ATPase V0 sector, subunits c/c'	6	12	27	32
KOG0244	KOG0244 Kinesin-like protein	10	12	12	15
KOG0273	KOG0273 Beta-transducin family (WD-40 repeat) protein	8	12	9	5
KOG0304	KOG0304 mRNA deadenylase subunit	7	12	13	73
KOG0378	KOG0378 40S ribosomal protein S4	16	12	56	84
KOG0450	KOG0450 2-oxoglutarate dehydrogenase, E1 subunit	6	12	5	4
KOG0454	KOG0454 3-isopropylmalate dehydratase (aconitase superfamily)	9	12	29	19
KOG0559	KOG0559 Dihydrolipoamide succinyltransferase (2-oxoglutarate dehydrogenase, E2 subunit)	10	12	8	12
KOG0741	KOG0741 AAA+-type ATPase	16	12	9	12
KOG0810	KOG0810 SNARE protein Syntaxin 1 and related proteins	9	12	12	15
KOG0817	KOG0817 Acyl-CoA-binding protein	13	12	17	47
KOG0887	KOG0887 60S ribosomal protein L35A/L37	6	12	60	63
KOG0929	KOG0929 Guanine nucleotide exchange factor	12	12	9	11
KOG0959	KOG0959 N-arginine dibasic convertase NRD1 and related Zn2+-dependent endopeptidases, insulinase superfamily	14	12	8	12
KOG1116	KOG1116 Sphingosine kinase, involved in sphingolipid metabolism	7	12	8	6
KOG1144	KOG1144 Translation initiation factor 5B (eIF-5B)	6	12	3	3
KOG1180	KOG1180 Acyl-CoA synthetase	9	12	2	6
KOG1330	KOG1330 Sugar transporter/spinster transmembrane protein	13	12	4	6
KOG1340	KOG1340 Prosaposin	6	12	6	12
KOG1352	KOG1352 Vacuolar H+-ATPase V1 sector, subunit A	11	12	15	12
KOG1427	KOG1427 Uncharacterized conserved protein, contains RCC1 domain	7	12	5	9
KOG1435	KOG1435 Sterol reductase/lamin B receptor	7	12	6	6
KOG1479	KOG1479 Nucleoside transporter	14	12	3	5
KOG1606	KOG1606 Stationary phase-induced protein, SOR/SNZ family	8	12	16	17
KOG1628	KOG1628 40S ribosomal protein S3A	11	12	36	65
KOG1643	KOG1643 Triosephosphate isomerase	6	12	52	61
KOG1657	KOG1657 CCAAT-binding factor, subunit C (HAP5)	9	12	11	18
KOG1666	KOG1666 V-SNARE	7	12	6	13
KOG1674	KOG1674 Cyclin	8	12	4	5
KOG1678	KOG1678 60s ribosomal protein L15	7	12	43	55
KOG1696	KOG1696 60s ribosomal protein L19	7	12	48	77
KOG1698	KOG1698 Mitochondrial/chloroplast ribosomal protein L19	4	12	11	4
KOG1863	KOG1863 Ubiquitin carboxyl-terminal hydrolase	26	12	10	29
KOG1886	KOG1886 BAH domain proteins	9	12	1	6
KOG1895	KOG1895 mRNA cleavage and polyadenylation factor II complex, subunit PTA1	12	12	2	3
KOG2109	KOG2109 WD40 repeat protein	10	12	3	1
KOG2142	KOG2142 Molybdenum cofactor sulfurase	16	12	4	4
KOG2183	KOG2183 Prolylcarboxypeptidase (angiotensinase C)	18	12	9	8
KOG2265	KOG2265 Nuclear distribution protein NUDC	6	12	2	9
KOG2375	KOG2375 Protein interacting with poly(A)-binding protein	7	12	6	4
KOG2395	KOG2395 Protein involved in vacuole import and degradation	5	12	1	7
KOG2453	KOG2453 Aldehyde dehydrogenase	8	12	7	8
KOG2458	KOG2458 Endoplasmic reticulum protein EP58, contains filamin rod domain and KDEL motif	12	12	10	5
KOG2484	KOG2484 GTPase	6	12	3	8
KOG2532	KOG2532 Permease of the major facilitator superfamily	22	12	6	14
KOG2663	KOG2663 Acetolactate synthase, small subunit	6	12	2	9
KOG2865	KOG2865 NADH:ubiquinone oxidoreductase, NDUFA9/39kDa subunit	6	12	5	3
KOG2944	KOG2944 Glyoxalase	6	12	4	2
KOG3039	KOG3039 Uncharacterized conserved protein	2	12	9	7
KOG3289	KOG3289 Uncharacterized conserved protein encoded by sequence overlapping the COX4 gene	2	12	6	10
KOG3412	KOG3412 60S ribosomal protein L28	8	12	39	31
KOG3436	KOG3436 60S ribosomal protein L35	6	12	48	34
KOG4162	KOG4162 Predicted calmodulin-binding protein	9	12	3	5
KOG4270	KOG4270 GTPase-activator protein	16	12	7	6
KOG4513	KOG4513 Phosphoglycerate mutase	7	12	33	36
KOG4747	KOG4747 Two-component phosphorelay intermediate involved in MAP kinase cascade regulation	11	12	10	19
KOG4758	KOG4758 Predicted membrane protein	12	12	3	4
KOG0037	KOG0037 Ca2+-binding protein, EF-Hand protein superfamily	9	11	5	10
KOG0225	KOG0225 Pyruvate dehydrogenase E1, alpha subunit	15	11	17	24
KOG0233	KOG0233 Vacuolar H+-ATPase V0 sector, subunit c''	5	11	8	8
KOG0235	KOG0235 Phosphoglycerate mutase	15	11	2	5
KOG0293	KOG0293 WD40 repeat-containing protein	9	11	3	4
KOG0385	KOG0385 Chromatin remodeling complex WSTF-ISWI, small subunit	20	11	8	10
KOG0595	KOG0595 Serine/threonine-protein kinase involved in autophagy	10	11	7	3
KOG0644	KOG0644 Uncharacterized conserved protein, contains WD40 repeat and BROMO domains	7	11	3	4
KOG0713	KOG0713 Molecular chaperone (DnaJ superfamily)	7	11	11	13
KOG0733	KOG0733 Nuclear AAA ATPase (VCP subfamily)	10	11	5	3
KOG0738	KOG0738 AAA+-type ATPase	7	11	7	10
KOG0746	KOG0746 60S ribosomal protein L3 and related proteins	17	11	36	46
KOG0781	KOG0781 Signal recognition particle receptor, alpha subunit	8	11	8	5
KOG0788	KOG0788 S-adenosylmethionine decarboxylase	8	11	68	95
KOG0802	KOG0802 E3 ubiquitin ligase	11	11	3	6
KOG0812	KOG0812 SNARE protein SED5/Syntaxin 5	5	11	2	3
KOG0871	KOG0871 Class 2 transcription repressor NC2, beta subunit (Dr1)	6	11	6	6
KOG0880	KOG0880 Peptidyl-prolyl cis-trans isomerase	8	11	6	9
KOG0891	KOG0891 DNA-dependent protein kinase	12	11	4	1
KOG0939	KOG0939 E3 ubiquitin-protein ligase/Putative upstream regulatory element binding protein	14	11	9	15
KOG0978	KOG0978 E3 ubiquitin ligase involved in syntaxin degradation	11	11	3	6
KOG1039	KOG1039 Predicted E3 ubiquitin ligase	8	11	6	9
KOG1079	KOG1079 Transcriptional repressor EZH1	5	11	5	5
KOG1111	KOG1111 N-acetylglucosaminyltransferase complex, subunit PIG-A/SPT14, required for phosphatidylinositol biosynthesis/Sulfolipid synthase	3	11	2	10
KOG1114	KOG1114 Tripeptidyl peptidase II	8	11	4	15
KOG1172	KOG1172 Na+-independent Cl/HCO3 exchanger AE1 and related transporters (SLC4 family)	13	11	5	6
KOG1505	KOG1505 Lysophosphatidic acid acyltransferase LPAAT and related acyltransferases	8	11	1	7
KOG1516	KOG1516 Carboxylesterase and related proteins	16	11	3	11
KOG1531	KOG1531 F0F1-type ATP synthase, gamma subunit	11	11	29	31
KOG1562	KOG1562 Spermidine synthase	14	11	13	18
KOG1579	KOG1579 Homocysteine S-methyltransferase	6	11	4	6
KOG1597	KOG1597 Transcription initiation factor TFIIB	7	11	7	10
KOG1604	KOG1604 Predicted mutarotase	8	11	13	14
KOG1605	KOG1605 TFIIF-interacting CTD phosphatase, including NLI-interacting factor (involved in RNA polymerase II regulation)	10	11	2	10
KOG1607	KOG1607 Protein transporter of the TRAM (translocating chain-associating membrane) superfamily	13	11	3	3
KOG1671	KOG1671 Ubiquinol cytochrome c reductase, subunit RIP1	8	11	42	23
KOG1706	KOG1706 Argininosuccinate synthase	9	11	13	10
KOG1727	KOG1727 Microtubule-binding protein (translationally controlled tumor protein)	8	11	81	111
KOG1767	KOG1767 40S ribosomal protein S25	6	11	45	60
KOG1776	KOG1776 Zn-binding protein Push	9	11	3	4
KOG1843	KOG1843 Uncharacterized conserved protein	10	11	4	10
KOG1845	KOG1845 MORC family ATPases	21	11	4	2
KOG1862	KOG1862 GYF domain containing proteins	8	11	3	7
KOG1915	KOG1915 Cell cycle control protein (crooked neck)	8	11	4	2
KOG1933	KOG1933 Cholesterol transport protein (Niemann-Pick C disease protein)	7	11	8	12
KOG2194	KOG2194 Aminopeptidases of the M20 family	11	11	1	4
KOG2273	KOG2273 Membrane coat complex Retromer, subunit VPS5/SNX1, Sorting nexins, and related PX domain-containing proteins	11	11	3	8
KOG2275	KOG2275 Aminoacylase ACY1 and related metalloexopeptidases	6	11	8	14
KOG2387	KOG2387 CTP synthase (UTP-ammonia lyase)	20	11	1	7
KOG2407	KOG2407 GPI transamidase complex, GPI16/PIG-T component, involved in glycosylphosphatidylinositol anchor biosynthesis	7	11	1	3
KOG2413	KOG2413 Xaa-Pro aminopeptidase	5	11	13	9
KOG2442	KOG2442 Uncharacterized conserved protein, contains PA domain	11	11	21	16
KOG2446	KOG2446 Glucose-6-phosphate isomerase	9	11	12	14
KOG2449	KOG2449 Methylmalonate semialdehyde dehydrogenase	16	11	10	9
KOG2485	KOG2485 Conserved ATP/GTP binding protein	15	11	2	1
KOG2509	KOG2509 Seryl-tRNA synthetase	12	11	4	6
KOG2553	KOG2553 Pseudouridylate synthase	10	11	1	1
KOG2592	KOG2592 Tumor differentially expressed (TDE) protein	15	11	13	26
KOG2597	KOG2597 Predicted aminopeptidase of the M17 family	10	11	13	12
KOG2635	KOG2635 Medium subunit of clathrin adaptor complex	8	11	8	7
KOG2804	KOG2804 Phosphorylcholine transferase/cholinephosphate cytidylyltransferase	7	11	6	10
KOG2806	KOG2806 Chitinase	19	11	11	7
KOG2881	KOG2881 Predicted membrane protein	8	11	13	11
KOG2882	KOG2882 p-Nitrophenyl phosphatase	10	11	7	10
KOG2953	KOG2953 mRNA-binding protein Encore	5	11	14	26
KOG3020	KOG3020 TatD-related DNase	8	11	3	3
KOG3140	KOG3140 Predicted membrane protein	8	11	27	13
KOG3202	KOG3202 SNARE protein TLG1/Syntaxin 6	11	11	9	10
KOG3230	KOG3230 Vacuolar assembly/sorting protein DID4	11	11	14	24
KOG3243	KOG3243 6,7-dimethyl-8-ribityllumazine synthase	7	11	4	1
KOG3301	KOG3301 Ribosomal protein S4	9	11	70	77
KOG3406	KOG3406 40S ribosomal protein S12	5	11	49	71
KOG3418	KOG3418 60S ribosomal protein L27	12	11	25	63
KOG3475	KOG3475 60S ribosomal protein L37	7	11	34	62
KOG4204	KOG4204 Histone deacetylase complex, SIN3 component	14	11	13	10
KOG4207	KOG4207 Predicted splicing factor, SR protein superfamily	7	11	5	7
KOG4248	KOG4248 Ubiquitin-like protein, regulator of apoptosis	13	11	7	7
KOG4288	KOG4288 Predicted oxidoreductase	5	11	10	6
KOG4361	KOG4361 BCL2-associated athanogene-like proteins and related BAG family chaperone regulators	12	11	16	27
KOG4600	KOG4600 Mitochondrial ribosomal protein MRP7 (L2)	5	11	11	13
KOG4683	KOG4683 Uncharacterized conserved protein	9	11	5	3
KOG4822	KOG4822 Predicted nuclear membrane protein involved in mRNA transport and sex determination via splicing modulation	3	11	4	1
KOG0024	KOG0024 Sorbitol dehydrogenase	8	10	27	26
KOG0053	KOG0053 Cystathionine beta-lyases/cystathionine gamma-synthases	14	10	26	32
KOG0084	KOG0084 GTPase Rab1/YPT1, small G protein superfamily, and related GTP-binding proteins	14	10	15	63
KOG0122	KOG0122 Translation initiation factor 3, subunit g (eIF-3g)	6	10	8	14
KOG0141	KOG0141 Isovaleryl-CoA dehydrogenase	5	10	3	6
KOG0187	KOG0187 40S ribosomal protein S17	4	10	22	29
KOG0188	KOG0188 Alanyl-tRNA synthetase	9	10	7	9
KOG0222	KOG0222 Phenylalanine and histidine ammonia-lyase	11	10	20	40
KOG0246	KOG0246 Kinesin-like protein	6	10	3	22
KOG0260	KOG0260 RNA polymerase II, large subunit	7	10	2	3
KOG0283	KOG0283 WD40 repeat-containing protein	9	10	2	9
KOG0307	KOG0307 Vesicle coat complex COPII, subunit SEC31	21	10	9	9
KOG0333	KOG0333 U5 snRNP-like RNA helicase subunit	8	10	6	5
KOG0362	KOG0362 Chaperonin complex component, TCP-1 theta subunit (CCT8)	6	10	5	16
KOG0407	KOG0407 40S ribosomal protein S14	10	10	35	44
KOG0420	KOG0420 Ubiquitin-protein ligase	4	10	18	18
KOG0432	KOG0432 Valyl-tRNA synthetase	22	10	11	4
KOG0475	KOG0475 Cl- channel CLC-3 and related proteins (CLC superfamily)	6	10	3	8
KOG0526	KOG0526 Nucleosome-binding factor SPN, POB3 subunit	3	10	10	7
KOG0554	KOG0554 Asparaginyl-tRNA synthetase (mitochondrial)	11	10	5	4
KOG0602	KOG0602 Neutral trehalase	6	10	2	3
KOG0636	KOG0636 ATP sulfurylase (sulfate adenylyltransferase)	11	10	8	22
KOG0728	KOG0728 26S proteasome regulatory complex, ATPase RPT6	7	10	12	15
KOG0745	KOG0745 Putative ATP-dependent Clp-type protease (AAA+ ATPase superfamily)	16	10	7	7
KOG0768	KOG0768 Mitochondrial carrier protein PET8	11	10	8	5
KOG0834	KOG0834 CDK9 kinase-activating protein cyclin T	9	10	4	5
KOG0858	KOG0858 Predicted membrane protein	5	10	5	3
KOG0892	KOG0892 Protein kinase ATM/Tel1, involved in telomere length regulation and DNA repair	20	10	1	1
KOG0922	KOG0922 DEAH-box RNA helicase	10	10	1	6
KOG0927	KOG0927 Predicted transporter (ABC superfamily)	7	10	26	45
KOG1043	KOG1043 Ca2+-binding transmembrane protein LETM1/MRS7	10	10	9	6
KOG1062	KOG1062 Vesicle coat complex AP-1, gamma subunit	5	10	4	6
KOG1073	KOG1073 Uncharacterized mRNA-associated protein RAP55	8	10	3	8
KOG1076	KOG1076 Translation initiation factor 3, subunit c (eIF-3c)	9	10	3	6
KOG1078	KOG1078 Vesicle coat complex COPI, gamma subunit	7	10	12	12
KOG1402	KOG1402 Ornithine aminotransferase	16	10	5	6
KOG1490	KOG1490 GTP-binding protein CRFG/NOG1 (ODN superfamily)	12	10	4	6
KOG1556	KOG1556 26S proteasome regulatory complex, subunit RPN8/PSMD7	5	10	8	8
KOG1570	KOG1570 60S ribosomal protein L10A	8	10	51	46
KOG1571	KOG1571 Predicted E3 ubiquitin ligase	9	10	4	3
KOG1629	KOG1629 Bax-mediated apoptosis inhibitor TEGT/BI-1	5	10	34	69
KOG1656	KOG1656 Protein involved in glucose derepression and pre-vacuolar endosome protein sorting	5	10	12	13
KOG1714	KOG1714 60s ribosomal protein L18	10	10	43	59
KOG1742	KOG1742 60s ribosomal protein L15/L27	6	10	28	61
KOG1790	KOG1790 60s ribosomal protein L34	8	10	29	31
KOG1812	KOG1812 Predicted E3 ubiquitin ligase	11	10	3	7
KOG2058	KOG2058 Ypt/Rab GTPase activating protein	14	10	2	7
KOG2072	KOG2072 Translation initiation factor 3, subunit a (eIF-3a)	10	10	3	6
KOG2140	KOG2140 Uncharacterized conserved protein	7	10	1	1
KOG2150	KOG2150 CCR4-NOT transcriptional regulation complex, NOT5 subunit	4	10	1	6
KOG2258	KOG2258 Glycerophosphoryl diester phosphodiesterase	25	10	14	28
KOG2280	KOG2280 Vacuolar assembly/sorting protein VPS16	4	10	2	6
KOG2301	KOG2301 Voltage-gated Ca2+ channels, alpha1 subunits	13	10	4	6
KOG2392	KOG2392 Serpin	6	10	4	3
KOG2405	KOG2405 Predicted 3'-5' exonuclease	6	10	10	8
KOG2604	KOG2604 Subunit of cis-Golgi transport vesicle tethering complex - Sec34p	10	10	2	2
KOG2659	KOG2659 LisH motif-containing protein	8	10	6	5
KOG2686	KOG2686 Choline kinase	9	10	2	3
KOG2699	KOG2699 Predicted ubiquitin regulatory protein	9	10	6	7
KOG2743	KOG2743 Cobalamin synthesis protein	7	10	12	5
KOG2761	KOG2761 START domain-containing proteins involved in steroidogenesis/phosphatidylcholine transfer	8	10	5	20
KOG2786	KOG2786 Putative glutamate/ornithine acetyltransferase	14	10	2	1
KOG2835	KOG2835 Phosphoribosylamidoimidazole-succinocarboxamide synthase	9	10	1	2
KOG2874	KOG2874 rRNA processing protein	5	10	3	7
KOG2887	KOG2887 Membrane protein involved in ER to Golgi transport	6	10	8	13
KOG2998	KOG2998 Uncharacterized conserved protein	12	10	2	2
KOG3125	KOG3125 Thymidine kinase	3	10	2	2
KOG3151	KOG3151 26S proteasome regulatory complex, subunit RPN12/PSMD8	5	10	10	9
KOG3182	KOG3182 Predicted cation transporter	8	10	3	2
KOG3257	KOG3257 Mitochondrial/chloroplast ribosomal protein L11	6	10	4	7
KOG3291	KOG3291 Ribosomal protein S7	13	10	34	52
KOG3295	KOG3295 60S Ribosomal protein L13	11	10	36	58
KOG3302	KOG3302 TATA-box binding protein (TBP), component of TFIID and TFIIIB	4	10	5	10
KOG3320	KOG3320 40S ribosomal protein S7	3	10	56	97
KOG3399	KOG3399 Predicted Yippee-type zinc-binding protein	10	10	15	24
KOG3462	KOG3462 Predicted membrane protein	2	10	3	4
KOG3467	KOG3467 Histone H4	13	10	76	141
KOG3937	KOG3937 mRNA splicing factor	9	10	2	1
KOG4206	KOG4206 Spliceosomal protein snRNP-U1A/U2B	11	10	6	8
KOG4412	KOG4412 26S proteasome regulatory complex, subunit PSMD10	3	10	2	3
KOG4563	KOG4563 Cell cycle-regulated histone H1-binding protein	9	10	8	6
KOG4638	KOG4638 Uncharacterized conserved protein	7	10	2	4
KOG4660	KOG4660 Protein Mei2, essential for commitment to meiosis, and related proteins	17	10	2	5
KOG4813	KOG4813 Translation initiation factor eIF3, p35 subunit	5	10	1	3
KOG0007	KOG0007 Splicing factor 3a, subunit 1	8	9	2	8
KOG0028	KOG0028 Ca2+-binding protein (centrin/caltractin), EF-Hand superfamily protein	12	9	11	24
KOG0098	KOG0098 GTPase Rab2, small G protein superfamily	11	9	5	11
KOG0117	KOG0117 Heterogeneous nuclear ribonucleoprotein R (RRM superfamily)	10	9	7	10
KOG0120	KOG0120 Splicing factor U2AF, large subunit (RRM superfamily)	18	9	13	5
KOG0154	KOG0154 RNA-binding protein RBM5 and related proteins, contain G-patch and RRM domains	10	9	1	3
KOG0175	KOG0175 20S proteasome, regulatory subunit beta type PSMB5/PSMB8/PRE2	11	9	13	22
KOG0240	KOG0240 Kinesin (SMY1 subfamily)	12	9	2	2
KOG0256	KOG0256 1-aminocyclopropane-1-carboxylate synthase, and related proteins	10	9	6	3
KOG0313	KOG0313 Microtubule binding protein YTM1 (contains WD40 repeats)	9	9	2	5
KOG0342	KOG0342 ATP-dependent RNA helicase pitchoune	10	9	9	7
KOG0361	KOG0361 Chaperonin complex component, TCP-1 eta subunit (CCT7)	7	9	9	5
KOG0363	KOG0363 Chaperonin complex component, TCP-1 beta subunit (CCT2)	7	9	8	7
KOG0364	KOG0364 Chaperonin complex component, TCP-1 gamma subunit (CCT3)	9	9	11	8
KOG0384	KOG0384 Chromodomain-helicase DNA-binding protein	9	9	2	4
KOG0390	KOG0390 DNA repair protein, SNF2 family	12	9	3	3
KOG0460	KOG0460 Mitochondrial translation elongation factor Tu	7	9	12	4
KOG0468	KOG0468 U5 snRNP-specific protein	8	9	4	3
KOG0542	KOG0542 Predicted exonuclease	7	9	2	5
KOG0546	KOG0546 HSP90 co-chaperone CPR7/Cyclophilin	8	9	6	3
KOG0549	KOG0549 FKBP-type peptidyl-prolyl cis-trans isomerase	4	9	6	13
KOG0582	KOG0582 Ste20-like serine/threonine protein kinase	5	9	5	7
KOG0625	KOG0625 Phosphoglucomutase	15	9	13	9
KOG0637	KOG0637 Sucrose transporter and related proteins	5	9	4	2
KOG0687	KOG0687 26S proteasome regulatory complex, subunit RPN7/PSMD6	7	9	8	11
KOG0702	KOG0702 Predicted GTPase-activating protein	8	9	3	3
KOG0703	KOG0703 Predicted GTPase-activating protein	9	9	8	10
KOG0747	KOG0747 Putative NAD+-dependent epimerases	10	9	24	31
KOG0748	KOG0748 Predicted membrane proteins, contain hemolysin III domain	7	9	6	2
KOG0767	KOG0767 Mitochondrial phosphate carrier protein	9	9	20	27
KOG0795	KOG0795 Chorismate mutase	8	9	4	13
KOG0857	KOG0857 60s ribosomal protein L10	11	9	67	108
KOG0864	KOG0864 Ran-binding protein RANBP1 and related RanBD domain proteins	11	9	29	14
KOG0873	KOG0873 C-4 sterol methyl oxidase	5	9	1	3
KOG0886	KOG0886 40S ribosomal protein S2	15	9	36	48
KOG0895	KOG0895 Ubiquitin-conjugating enzyme	10	9	4	12
KOG0896	KOG0896 Ubiquitin-conjugating enzyme E2	3	9	26	52
KOG0989	KOG0989 Replication factor C, subunit RFC4	10	9	4	5
KOG1001	KOG1001 Helicase-like transcription factor HLTF/DNA helicase RAD5, DEAD-box superfamily	10	9	2	11
KOG1110	KOG1110 Putative steroid membrane receptor Hpr6.6/25-Dx	6	9	24	17
KOG1122	KOG1122 tRNA and rRNA cytosine-C5-methylase (nucleolar protein NOL1/NOP2)	12	9	3	7
KOG1135	KOG1135 mRNA cleavage and polyadenylation factor II complex, subunit CFT2 (CPSF subunit)	5	9	3	3
KOG1162	KOG1162 Predicted small molecule transporter	9	9	3	2
KOG1213	KOG1213 Sister chromatid cohesion complex Cohesin, subunit RAD21/SCC1	5	9	5	3
KOG1238	KOG1238 Glucose dehydrogenase/choline dehydrogenase/mandelonitrile lyase (GMC oxidoreductase family)	17	9	2	14
KOG1335	KOG1335 Dihydrolipoamide dehydrogenase	8	9	9	17
KOG1363	KOG1363 Predicted regulator of the ubiquitin pathway (contains UAS and UBX domains)	6	9	5	9
KOG1370	KOG1370 S-adenosylhomocysteine hydrolase	9	9	49	68
KOG1440	KOG1440 CDP-diacylglycerol synthase	5	9	2	2
KOG1444	KOG1444 Nucleotide-sugar transporter VRG4/SQV-7	9	9	2	6
KOG1528	KOG1528 Salt-sensitive 3'-phosphoadenosine-5'-phosphatase HAL2/SAL1	7	9	2	8
KOG1566	KOG1566 Conserved protein Mo25	4	9	5	11
KOG1602	KOG1602 Cis-prenyltransferase	8	9	5	8
KOG1636	KOG1636 DNA polymerase delta processivity factor (proliferating cell nuclear antigen)	4	9	5	7
KOG1688	KOG1688 Golgi proteins involved in ER retention (RER)	9	9	19	20
KOG1728	KOG1728 40S ribosomal protein S11	7	9	48	81
KOG1754	KOG1754 40S ribosomal protein S15/S22	6	9	72	100
KOG1763	KOG1763 Uncharacterized conserved protein, contains CCCH-type Zn-finger	4	9	1	5
KOG1768	KOG1768 40s ribosomal protein S26	5	9	32	48
KOG1795	KOG1795 U5 snRNP spliceosome subunit	1	9	9	3
KOG1844	KOG1844 PHD Zn-finger proteins	7	9	4	2
KOG1932	KOG1932 TATA binding protein associated factor	10	9	1	4
KOG1962	KOG1962 B-cell receptor-associated protein and related proteins	8	9	5	14
KOG1983	KOG1983 Tomosyn and related SNARE-interacting proteins	11	9	5	8
KOG1999	KOG1999 RNA polymerase II transcription elongation factor DSIF/SUPT5H/SPT5	10	9	3	6
KOG2039	KOG2039 Transcriptional coactivator p100	8	9	9	9
KOG2066	KOG2066 Vacuolar assembly/sorting protein VPS41	10	9	4	1
KOG2067	KOG2067 Mitochondrial processing peptidase, alpha subunit	5	9	2	6
KOG2145	KOG2145 Cytoplasmic tryptophanyl-tRNA synthetase	4	9	3	2
KOG2197	KOG2197 Ypt/Rab-specific GTPase-activating protein GYP7 and related proteins	7	9	4	4
KOG2215	KOG2215 Exocyst complex subunit	10	9	5	7
KOG2245	KOG2245 Poly(A) polymerase and related nucleotidyltransferases	30	9	2	8
KOG2332	KOG2332 Ferritin	3	9	3	9
KOG2335	KOG2335 tRNA-dihydrouridine synthase	9	9	3	5
KOG2394	KOG2394 WD40 protein DMR-N9	10	9	6	2
KOG2423	KOG2423 Nucleolar GTPase	5	9	4	1
KOG2429	KOG2429 Glycosyl hydrolase, family 47	10	9	2	3
KOG2448	KOG2448 Dihydroxy-acid dehydratase	4	9	6	7
KOG2498	KOG2498 IK cytokine down-regulator of HLA class II	3	9	10	8
KOG2529	KOG2529 Pseudouridine synthase	9	9	4	9
KOG2536	KOG2536 MAM33, mitochondrial matrix glycoprotein	3	9	6	8
KOG2541	KOG2541 Palmitoyl protein thioesterase	6	9	1	6
KOG2673	KOG2673 Uncharacterized conserved protein, contains PSP domain	10	9	1	1
KOG2717	KOG2717 Uncharacterized conserved protein with similarity to embryogenesis protein H beta 58 and VPS26	5	9	1	1
KOG2793	KOG2793 Putative N2,N2-dimethylguanosine tRNA methyltransferase	4	9	3	7
KOG2842	KOG2842 Interferon-related protein PC4 like	4	9	1	8
KOG2909	KOG2909 Vacuolar H+-ATPase V1 sector, subunit C	4	9	3	2
KOG2969	KOG2969 Uncharacterized conserved protein	1	9	1	1
KOG2988	KOG2988 60S ribosomal protein L30	6	9	30	46
KOG3038	KOG3038 Histone acetyltransferase SAGA associated factor SGF29	4	9	5	5
KOG3067	KOG3067 Translin family protein	4	9	3	3
KOG3120	KOG3120 Predicted haloacid dehalogenase-like hydrolase	5	9	8	14
KOG3188	KOG3188 Uncharacterized conserved protein	3	9	8	5
KOG3205	KOG3205 Rho GDP-dissociation inhibitor	20	9	6	2
KOG3235	KOG3235 Subunit of the major N alpha-acetyltransferase	3	9	2	1
KOG3277	KOG3277 Uncharacterized conserved protein	4	9	2	2
KOG3421	KOG3421 60S ribosomal protein L14	3	9	58	77
KOG4090	KOG4090 Uncharacterized conserved protein	4	9	16	35
KOG4161	KOG4161 Methyl-CpG binding transcription regulators	9	9	2	6
KOG4189	KOG4189 Uncharacterized conserved protein	6	9	5	7
KOG4232	KOG4232 Delta 6-fatty acid desaturase/delta-8 sphingolipid desaturase	5	9	8	12
KOG4372	KOG4372 Predicted alpha/beta hydrolase	14	9	8	5
KOG4400	KOG4400 E3 ubiquitin ligase interacting with arginine methyltransferase	5	9	3	3
KOG4408	KOG4408 Putative Mg2+ and Co2+ transporter CorD	9	9	5	3
KOG4520	KOG4520 Predicted coiled-coil protein	3	9	2	2
KOG4522	KOG4522 RNA polymerase II transcription mediator	9	9	3	2
KOG4628	KOG4628 Predicted E3 ubiquitin ligase	6	9	12	11
KOG4661	KOG4661 Hsp27-ERE-TATA-binding protein/Scaffold attachment factor (SAF-B)	11	9	4	2
KOG4735	KOG4735 Extracellular protein with conserved cysteines	7	9	1	4
KOG0020	KOG0020 Endoplasmic reticulum glucose-regulated protein (GRP94/endoplasmin), HSP90 family	7	8	9	3
KOG0060	KOG0060 Long-chain acyl-CoA transporter, ABC superfamily (involved in peroxisome organization and biogenesis)	5	8	7	11
KOG0173	KOG0173 20S proteasome, regulatory subunit beta type PSMB7/PSMB10/PUP1	9	8	17	17
KOG0177	KOG0177 20S proteasome, regulatory subunit beta type PSMB2/PRE1	3	8	8	14
KOG0214	KOG0214 RNA polymerase II, second largest subunit	9	8	10	6
KOG0279	KOG0279 G protein beta subunit-like protein	10	8	33	36
KOG0366	KOG0366 Protein geranylgeranyltransferase type II, beta subunit	8	8	4	6
KOG0387	KOG0387 Transcription-coupled repair protein CSB/RAD26 (contains SNF2 family DNA-dependent ATPase domain)	12	8	1	2
KOG0393	KOG0393 Ras-related small GTPase, Rho type	20	8	27	33
KOG0405	KOG0405 Pyridine nucleotide-disulphide oxidoreductase	15	8	11	9
KOG0416	KOG0416 Ubiquitin-protein ligase	5	8	4	15
KOG0431	KOG0431 Auxilin-like protein and related proteins containing DnaJ domain	9	8	9	4
KOG0471	KOG0471 Alpha-amylase	9	8	1	1
KOG0522	KOG0522 Ankyrin repeat protein	7	8	1	4
KOG0606	KOG0606 Microtubule-associated serine/threonine kinase and related proteins	7	8	6	5
KOG0638	KOG0638 4-hydroxyphenylpyruvate dioxygenase	5	8	5	7
KOG0716	KOG0716 Molecular chaperone (DnaJ superfamily)	3	8	5	2
KOG0727	KOG0727 26S proteasome regulatory complex, ATPase RPT3	4	8	5	4
KOG0760	KOG0760 Mitochondrial carrier protein MRS3/4	9	8	1	2
KOG0765	KOG0765 Predicted mitochondrial carrier protein	8	8	1	19
KOG0784	KOG0784 Isocitrate dehydrogenase, gamma subunit	4	8	7	3
KOG0846	KOG0846 Mitochondrial/chloroplast ribosomal protein L15/L10	4	8	18	7
KOG0855	KOG0855 Alkyl hydroperoxide reductase, thiol specific antioxidant and related enzymes	5	8	9	2
KOG0910	KOG0910 Thioredoxin-like protein	7	8	9	21
KOG0925	KOG0925 mRNA splicing factor ATP-dependent RNA helicase	6	8	8	11
KOG0934	KOG0934 Clathrin adaptor complex, small subunit	8	8	8	14
KOG0948	KOG0948 Nuclear exosomal RNA helicase MTR4, DEAD-box superfamily	8	8	3	5
KOG0965	KOG0965 Predicted RNA-binding protein, contains SWAP and G-patch domains	9	8	3	3
KOG0967	KOG0967 ATP-dependent DNA ligase I	10	8	1	2
KOG0968	KOG0968 DNA polymerase zeta, catalytic subunit	18	8	2	2
KOG0998	KOG0998 Synaptic vesicle protein EHS-1 and related EH domain proteins	10	8	1	2
KOG1010	KOG1010 Rb (Retinoblastoma tumor suppressor)-related protein	6	8	1	1
KOG1102	KOG1102 Rab6 GTPase activator GAPCenA and related TBC domain proteins	10	8	1	3
KOG1171	KOG1171 Metallothionein-like protein	12	8	2	4
KOG1191	KOG1191 Mitochondrial GTPase	8	8	6	5
KOG1242	KOG1242 Protein containing adaptin N-terminal region	5	8	4	5
KOG1270	KOG1270 Methyltransferases	7	8	2	2
KOG1287	KOG1287 Amino acid transporters	9	8	2	3
KOG1298	KOG1298 Squalene monooxygenase	10	8	15	7
KOG1372	KOG1372 GDP-mannose 4,6 dehydratase	4	8	7	9
KOG1395	KOG1395 Tryptophan synthase beta chain	9	8	2	8
KOG1437	KOG1437 Fasciclin and related adhesion glycoproteins	8	8	6	20
KOG1532	KOG1532 GTPase XAB1, interacts with DNA repair protein XPA	4	8	1	1
KOG1567	KOG1567 Ribonucleotide reductase, beta subunit	8	8	11	6
KOG1586	KOG1586 Protein required for fusion of vesicles in vesicular transport, alpha-SNAP	5	8	6	11
KOG1635	KOG1635 Peptide methionine sulfoxide reductase	4	8	16	23
KOG1637	KOG1637 Threonyl-tRNA synthetase	7	8	7	8
KOG1723	KOG1723 60s ribosomal protein L30 isolog	4	8	4	2
KOG1759	KOG1759 Macrophage migration inhibitory factor	4	8	23	32
KOG1808	KOG1808 AAA ATPase containing von Willebrand factor type A (vWA) domain	18	8	4	5
KOG1875	KOG1875 Thyroid hormone receptor-associated coactivator complex component (TRAP170)	4	8	2	2
KOG1879	KOG1879 UDP-glucose:glycoprotein glucosyltransferase	2	8	7	4
KOG1888	KOG1888 Putative phosphoinositide phosphatase	11	8	6	4
KOG1897	KOG1897 Damage-specific DNA binding complex, subunit DDB1	7	8	5	8
KOG1913	KOG1913 Regucalcin gene promoter region-related protein (RGPR)	8	8	3	4
KOG1916	KOG1916 Nuclear protein, contains WD40 repeats	5	8	8	7
KOG2020	KOG2020 Nuclear transport receptor CRM1/MSN5 (importin beta superfamily)	8	8	11	1
KOG2051	KOG2051 Nonsense-mediated mRNA decay 2 protein	7	8	2	6
KOG2056	KOG2056 Equilibrative nucleoside transporter protein	11	8	3	4
KOG2116	KOG2116 Protein involved in plasmid maintenance/nuclear protein involved in lipid metabolism	6	8	1	2
KOG2146	KOG2146 Splicing coactivator SRm160/300, subunit SRm160 (contains PWI domain)	1	8	1	4
KOG2160	KOG2160 Armadillo/beta-catenin-like repeat-containing protein	8	8	2	4
KOG2184	KOG2184 Tuftelin-interacting protein TIP39, contains G-patch domain	11	8	6	2
KOG2358	KOG2358 NifU-like domain-containing proteins	4	8	7	7
KOG2399	KOG2399 K+-dependent Na+:Ca2+ antiporter	6	8	3	1
KOG2472	KOG2472 Phenylalanyl-tRNA synthetase beta subunit	8	8	3	2
KOG2569	KOG2569 G protein-coupled seven transmembrane receptor	5	8	8	10
KOG2572	KOG2572 Ribosome biogenesis protein - Nop58p/Nop5p	11	8	3	4
KOG2637	KOG2637 Uncharacterized conserved protein	13	8	2	2
KOG2667	KOG2667 COPII vesicle protein	7	8	12	17
KOG2690	KOG2690 Uncharacterized conserved protein, contains BSD domain	5	8	2	3
KOG2692	KOG2692 Sialyltransferase	7	8	2	6
KOG2703	KOG2703 C4-type Zn-finger protein	5	8	3	1
KOG2718	KOG2718 Na+-bile acid cotransporter	13	8	7	2
KOG2738	KOG2738 Putative methionine aminopeptidase	7	8	4	5
KOG2747	KOG2747 Histone acetyltransferase (MYST family)	3	8	3	5
KOG2759	KOG2759 Vacuolar H+-ATPase V1 sector, subunit H	6	8	4	3
KOG2787	KOG2787 Lanthionine synthetase C-like protein 1	12	8	5	5
KOG2803	KOG2803 Choline phosphate cytidylyltransferase/Predicted CDP-ethanolamine synthase	7	8	3	4
KOG2868	KOG2868 Decapping enzyme complex component DCP1	5	8	2	6
KOG2871	KOG2871 Uncharacterized conserved protein	4	8	5	8
KOG2893	KOG2893 Zn finger protein	6	8	2	1
KOG2936	KOG2936 Uncharacterized conserved protein	12	8	20	13
KOG3009	KOG3009 Predicted carbohydrate kinase, contains PfkB domain	7	8	2	2
KOG3017	KOG3017 Defense-related protein containing SCP domain	9	8	18	16
KOG3063	KOG3063 Membrane coat complex Retromer, subunit VPS26	10	8	3	9
KOG3075	KOG3075 Ribose 5-phosphate isomerase	6	8	3	2
KOG3083	KOG3083 Prohibitin	7	8	4	13
KOG3084	KOG3084 NADH pyrophosphatase I of the Nudix family of hydrolases	5	8	2	3
KOG3090	KOG3090 Prohibitin-like protein	6	8	4	12
KOG3094	KOG3094 Predicted membrane protein	4	8	2	4
KOG3101	KOG3101 Esterase D	6	8	9	13
KOG3124	KOG3124 Pyrroline-5-carboxylate reductase	3	8	1	1
KOG3141	KOG3141 Mitochondrial/chloroplast ribosomal protein L3	6	8	13	6
KOG3195	KOG3195 Uncharacterized membrane protein NPD008/CGI-148	6	8	3	2
KOG3229	KOG3229 Vacuolar sorting protein VPS24	3	8	2	6
KOG3250	KOG3250 COP9 signalosome, subunit CSN7	6	8	1	6
KOG3296	KOG3296 Translocase of outer mitochondrial membrane complex, subunit TOM40	3	8	14	9
KOG3312	KOG3312 Predicted membrane protein	3	8	2	5
KOG3328	KOG3328 HGG motif-containing thioesterase	7	8	8	20
KOG3330	KOG3330 Transport protein particle (TRAPP) complex subunit	3	8	4	10
KOG3344	KOG3344 40s ribosomal protein s10	4	8	54	70
KOG3352	KOG3352 Cytochrome c oxidase, subunit Vb/COX4	4	8	2	9
KOG3378	KOG3378 Globins and related hemoproteins	2	8	19	51
KOG3452	KOG3452 60S ribosomal protein L36	5	8	66	54
KOG3534	KOG3534 p53 inducible protein PIR121	4	8	6	2
KOG4159	KOG4159 Predicted E3 ubiquitin ligase	6	8	13	5
KOG4166	KOG4166 Thiamine pyrophosphate-requiring enzyme	4	8	1	2
KOG4308	KOG4308 LRR-containing protein	7	8	1	4
KOG4315	KOG4315 G-patch nucleic acid binding protein	3	8	1	6
KOG4393	KOG4393 Predicted pseudouridylate synthase	6	8	1	2
KOG4430	KOG4430 Topoisomerase I-binding arginine-serine-rich protein	7	8	2	4
KOG4473	KOG4473 Uncharacterized membrane protein	6	8	16	7
KOG4526	KOG4526 Predicted membrane protein	6	8	9	2
KOG4642	KOG4642 Chaperone-dependent E3 ubiquitin protein ligase (contains TPR repeats)	4	8	1	2
KOG4738	KOG4738 Predicted metallothionein	12	8	241	575
KOG4744	KOG4744 Uncharacterized conserved protein	10	8	3	8
KOG0003	KOG0003 Ubiquitin/60s ribosomal protein L40 fusion	10	7	46	55
KOG0062	KOG0062 ATPase component of ABC transporters with duplicated ATPase domains/Translation elongation factor EF-3b	12	7	3	8
KOG0068	KOG0068 D-3-phosphoglycerate dehydrogenase, D-isomer-specific 2-hydroxy acid dehydrogenase superfamily	11	7	12	7
KOG0094	KOG0094 GTPase Rab6/YPT6/Ryh1, small G protein superfamily	4	7	4	7
KOG0149	KOG0149 Predicted RNA-binding protein SEB4 (RRM superfamily)	11	7	6	15
KOG0172	KOG0172 Lysine-ketoglutarate reductase/saccharopine dehydrogenase	6	7	1	2
KOG0255	KOG0255 Synaptic vesicle transporter SVOP and related transporters (major facilitator superfamily)	5	7	5	4
KOG0267	KOG0267 Microtubule severing protein katanin p80 subunit B (contains WD40 repeats)	7	7	2	5
KOG0274	KOG0274 Cdc4 and related F-box and WD-40 proteins	6	7	2	6
KOG0335	KOG0335 ATP-dependent RNA helicase	12	7	4	5
KOG0359	KOG0359 Chaperonin complex component, TCP-1 zeta subunit (CCT6)	8	7	14	19
KOG0368	KOG0368 Acetyl-CoA carboxylase	7	7	3	5
KOG0389	KOG0389 SNF2 family DNA-dependent ATPase	6	7	1	5
KOG0403	KOG0403 Neoplastic transformation suppressor Pdcd4/MA-3, contains MA3 domain	6	7	5	17
KOG0418	KOG0418 Ubiquitin-protein ligase	4	7	10	13
KOG0421	KOG0421 Ubiquitin-protein ligase	3	7	3	4
KOG0424	KOG0424 Ubiquitin-protein ligase	7	7	25	17
KOG0433	KOG0433 Isoleucyl-tRNA synthetase	7	7	1	3
KOG0457	KOG0457 Histone acetyltransferase complex SAGA/ADA, subunit ADA2	11	7	5	2
KOG0465	KOG0465 Mitochondrial elongation factor	7	7	21	13
KOG0556	KOG0556 Aspartyl-tRNA synthetase	4	7	4	6
KOG0567	KOG0567 HEAT repeat-containing protein	4	7	4	2
KOG0620	KOG0620 Glucose-repressible alcohol dehydrogenase transcriptional effector CCR4 and related proteins	6	7	3	3
KOG0643	KOG0643 Translation initiation factor 3, subunit i (eIF-3i)/TGF-beta receptor-interacting protein (TRIP-1)	6	7	6	12
KOG0652	KOG0652 26S proteasome regulatory complex, ATPase RPT5	9	7	12	17
KOG0693	KOG0693 Myo-inositol-1-phosphate synthase	5	7	19	13
KOG0734	KOG0734 AAA+-type ATPase containing the peptidase M41 domain	8	7	4	11
KOG0758	KOG0758 Mitochondrial carnitine-acylcarnitine carrier protein	5	7	11	13
KOG0796	KOG0796 Spliceosome subunit	5	7	2	3
KOG0803	KOG0803 Predicted E3 ubiquitin ligase	10	7	5	1
KOG0874	KOG0874 Sphingolipid hydroxylase	3	7	5	15
KOG0877	KOG0877 40S ribosomal protein S2/30S ribosomal protein S5	6	7	16	21
KOG0879	KOG0879 U-snRNP-associated cyclophilin type peptidyl-prolyl cis-trans isomerase	2	7	2	11
KOG0889	KOG0889 Histone acetyltransferase SAGA, TRRAP/TRA1 component, PI-3 kinase superfamily	5	7	3	4
KOG0902	KOG0902 Phosphatidylinositol 4-kinase	6	7	1	5
KOG0946	KOG0946 ER-Golgi vesicle-tethering protein p115	10	7	4	14
KOG0951	KOG0951 RNA helicase BRR2, DEAD-box superfamily	13	7	3	12
KOG0954	KOG0954 PHD finger protein	6	7	5	3
KOG0981	KOG0981 DNA topoisomerase I	5	7	8	7
KOG1022	KOG1022 Acetylglucosaminyltransferase EXT2/exostosin 2	5	7	7	11
KOG1038	KOG1038 Mitochondrial/chloroplast DNA-directed RNA polymerase RPO41, provides primers for DNA replication-initiation	10	7	1	3
KOG1058	KOG1058 Vesicle coat complex COPI, beta subunit	4	7	11	9
KOG1077	KOG1077 Vesicle coat complex AP-2, alpha subunit	7	7	4	3
KOG1120	KOG1120 Fe-S cluster biosynthesis protein ISA1 (contains a HesB-like domain)	5	7	3	11
KOG1128	KOG1128 Uncharacterized conserved protein, contains TPR repeats	9	7	2	1
KOG1220	KOG1220 Phosphoglucomutase/phosphomannomutase	4	7	2	6
KOG1249	KOG1249 Predicted GTPases	6	7	3	3
KOG1284	KOG1284 Bifunctional GTP cyclohydrolase II/3,4-dihydroxy-2butanone-4-phosphate synthase	4	7	9	8
KOG1294	KOG1294 Apurinic/apyrimidinic endonuclease and related enzymes	6	7	1	3
KOG1299	KOG1299 Vacuolar sorting protein VPS45/Stt10 (Sec1 family)	12	7	1	7
KOG1300	KOG1300 Vesicle trafficking protein Sec1	4	7	3	4
KOG1348	KOG1348 Asparaginyl peptidases	11	7	13	4
KOG1357	KOG1357 Serine palmitoyltransferase	8	7	1	3
KOG1358	KOG1358 Serine palmitoyltransferase	5	7	5	3
KOG1373	KOG1373 Transport protein Sec61, alpha subunit	12	7	15	12
KOG1439	KOG1439 RAB proteins geranylgeranyltransferase component A (RAB escort protein)	13	7	21	22
KOG1446	KOG1446 Histone H3 (Lys4) methyltransferase complex and RNA cleavage factor II complex, subunit SWD2	4	7	2	3
KOG1468	KOG1468 Predicted translation initiation factor related to eIF-2B alpha/beta/delta subunits (CIG2/IDI2)	4	7	2	4
KOG1482	KOG1482 Zn2+ transporter	9	7	2	1
KOG1491	KOG1491 Predicted GTP-binding protein (ODN superfamily)	5	7	10	2
KOG1511	KOG1511 Mevalonate kinase MVK/ERG12	5	7	4	2
KOG1530	KOG1530 Rhodanese-related sulfurtransferase	6	7	3	8
KOG1554	KOG1554 COP9 signalosome, subunit CSN5	2	7	9	4
KOG1613	KOG1613 Exosomal 3'-5' exoribonuclease complex, subunit Rrp43	7	7	2	4
KOG1659	KOG1659 Class 2 transcription repressor NC2, alpha subunit (DRAP1)	8	7	2	4
KOG1691	KOG1691 emp24/gp25L/p24 family of membrane trafficking proteins	6	7	5	9
KOG1757	KOG1757 Histone 2A	7	7	14	35
KOG1772	KOG1772 Vacuolar H+-ATPase V1 sector, subunit G	6	7	13	16
KOG1773	KOG1773 Stress responsive protein	5	7	31	54
KOG1804	KOG1804 RNA helicase	9	7	2	3
KOG1825	KOG1825 Fry-like conserved proteins	2	7	5	2
KOG1883	KOG1883 Cofactor required for Sp1 transcriptional activation, subunit 3	4	7	3	3
KOG1889	KOG1889 Putative phosphoinositide phosphatase	5	7	5	4
KOG1898	KOG1898 Splicing factor 3b, subunit 3	5	7	3	5
KOG1936	KOG1936 Histidyl-tRNA synthetase	14	7	4	3
KOG2000	KOG2000 Gamma-tubulin complex, DGRIP91/SPC98 component	7	7	1	3
KOG2017	KOG2017 Molybdopterin synthase sulfurylase	5	7	3	1
KOG2042	KOG2042 Ubiquitin fusion degradation protein-2	4	7	3	9
KOG2102	KOG2102 Exosomal 3'-5' exoribonuclease complex, subunit Rrp44/Dis3	9	7	5	4
KOG2162	KOG2162 Nonsense-mediated mRNA decay protein	6	7	3	3
KOG2203	KOG2203 GTP-binding protein	7	7	6	7
KOG2207	KOG2207 Predicted 3'-5' exonuclease	6	7	1	2
KOG2229	KOG2229 Protein required for actin cytoskeleton organization and cell cycle progression	4	7	2	1
KOG2241	KOG2241 tRNA-binding protein	4	7	2	6
KOG2282	KOG2282 NADH-ubiquinone oxidoreductase, NDUFS1/75 kDa subunit	6	7	6	3
KOG2292	KOG2292 Oligosaccharyltransferase, STT3 subunit	12	7	7	10
KOG2338	KOG2338 Transcriptional effector CCR4-related protein	6	7	1	2
KOG2397	KOG2397 Protein kinase C substrate, 80 KD protein, heavy chain	7	7	5	4
KOG2444	KOG2444 WD40 repeat protein	4	7	3	9
KOG2474	KOG2474 Zinc transporter and related ZIP domain-containing proteins	4	7	2	6
KOG2549	KOG2549 Transcription initiation factor TFIID, subunit TAF6 (also component of histone acetyltransferase SAGA)	7	7	4	4
KOG2560	KOG2560 RNA splicing factor - Slu7p	6	7	7	6
KOG2650	KOG2650 Zinc carboxypeptidase	4	7	3	2
KOG2669	KOG2669 Regulator of nuclear mRNA	6	7	4	5
KOG2708	KOG2708 Predicted metalloprotease with chaperone activity (RNAse H/HSP70 fold)	7	7	2	5
KOG2711	KOG2711 Glycerol-3-phosphate dehydrogenase/dihydroxyacetone 3-phosphate reductase	9	7	3	4
KOG2712	KOG2712 Transcriptional coactivator	1	7	4	4
KOG2754	KOG2754 Oligosaccharyltransferase, beta subunit	7	7	5	13
KOG2784	KOG2784 Phenylalanyl-tRNA synthetase, beta subunit	4	7	8	3
KOG2819	KOG2819 Uncharacterized conserved protein	3	7	3	3
KOG2920	KOG2920 Predicted methyltransferase	4	7	3	3
KOG2930	KOG2930 SCF ubiquitin ligase, Rbx1 component	3	7	8	12
KOG2991	KOG2991 Splicing regulator	3	7	7	5
KOG3093	KOG3093 5-formyltetrahydrofolate cyclo-ligase	2	7	3	1
KOG3112	KOG3112 Uncharacterized conserved protein	4	7	2	2
KOG3149	KOG3149 Transcription initiation factor IIF, auxiliary subunit	6	7	2	3
KOG3158	KOG3158 HSP90 co-chaperone p23	5	7	7	7
KOG3160	KOG3160 Gamma-interferon inducible lysosomal thiol reductase	4	7	9	2
KOG3187	KOG3187 Protein tyrosine phosphatase-like protein PTPLA (contains Pro instead of catalytic Arg)	6	7	4	4
KOG3203	KOG3203 Mitochondrial/chloroplast ribosomal protein L13	2	7	9	12
[truncated: 1,111 more rows]

## Sheet: Qsuber
Qsuber_transcript	Athaliana_ortho
contig08216	AT3G53180.1
contig08217	AT3G53180.1
contig08225	AT3G14930.1
Contig1	AT5G23150.1
Contig10	AT1G12800.1
Contig100	AT1G05460.1
Contig1000	AT4G37050.1
Contig10000	AT2G03120.1
Contig10001	AT1G76200.1
Contig10002	AT5G59020.1
Contig10007	AT5G47810.1
Contig10008	AT1G20580.1
Contig1001	AT3G61960.1
Contig10010	AT2G02360.1
Contig10011	AT5G67570.1
Contig10012	AT1G53750.1
Contig10013	AT5G63930.1
Contig10014	AT4G37510.1
Contig10015	AT5G50230.1
Contig10016	AT1G01230.1
Contig10017	AT3G11730.1
Contig10018	AT1G64720.1
Contig10019	AT3G01120.1
Contig10020	AT4G20360.1
Contig10021	AT3G20820.1
Contig10022	AT5G12860.1
Contig10023	AT2G27090.1
Contig10026	AT5G57910.1
Contig10028	AT5G18420.2
Contig10029	AT2G24060.1
Contig1003	AT2G16710.3
Contig10030	AT5G22430.1
Contig10031	AT5G13020.1
Contig10032	AT3G53710.1
Contig10033	AT3G02875.1
Contig10034	AT3G56950.2
Contig10035	AT4G27810.1
Contig10036	AT1G16860.1
Contig10037	AT3G51550.1
Contig10039	AT1G61780.1
Contig1004	AT3G51620.2
Contig10040	AT2G45180.1
Contig10041	AT1G63770.5
Contig10042	AT2G12400.1
Contig10044	AT4G09800.1
Contig10045	AT2G41870.1
Contig10046	AT1G09630.1
Contig10047	AT4G03090.1
Contig10048	AT3G02850.1
Contig10049	AT1G51130.1
Contig1005	AT5G58003.1
Contig10050	AT5G47750.1
Contig10051	AT2G36880.1
Contig10053	AT4G21700.1
Contig10054	AT3G12500.1
Contig10055	AT1G32130.1
Contig10056	AT5G49710.3
Contig1006	AT1G80400.1
Contig10060	AT5G53400.1
Contig10061	AT1G17370.1
Contig10062	AT4G05200.1
Contig10063	AT3G13460.1
Contig10064	AT5G09680.1
Contig10065	AT1G30620.1
Contig10066	AT5G58640.1
Contig10068	AT2G39720.1
Contig10069	AT5G12360.1
Contig1007	AT1G17260.1
Contig10070	AT4G18975.1
Contig10071	AT4G37740.1
Contig10072	AT1G76490.1
Contig10073	AT3G04600.1
Contig10074	AT3G16510.1
Contig10075	AT3G23610.3
Contig10078	AT5G06830.1
Contig10079	AT2G40690.1
Contig1008	AT1G60770.1
Contig10080	AT5G61440.1
Contig10081	AT4G33865.1
Contig10082	AT3G13430.1
Contig10083	AT3G59190.1
Contig10085	AT4G17960.1
Contig10086	AT4G19810.1
Contig10087	AT5G14930.2
Contig10088	AT5G45520.1
Contig10089	AT3G06050.1
Contig1009	AT1G29240.1
Contig10091	AT4G14030.1
Contig10092	AT3G17940.1
Contig10093	AT5G03150.1
Contig10094	AT5G43330.1
Contig10095	AT5G01130.1
Contig10096	AT3G51820.1
Contig10097	AT1G47740.1
Contig10099	AT3G58530.1
Contig101	AT1G55860.1
Contig1010	AT5G58970.1
Contig10100	AT3G51670.1
Contig10102	AT2G29570.1
Contig10103	AT1G21190.1
Contig10105	AT4G10840.1
Contig10106	AT5G05340.1
Contig10107	AT5G11420.1
Contig10108	AT3G26710.1
Contig1011	AT1G50490.1
Contig10110	AT1G10940.2
Contig10112	AT3G03070.1
Contig10113	AT5G47870.1
Contig10114	AT5G02740.1
Contig10115	AT2G39730.1
Contig10117	AT1G60690.1
Contig10119	AT3G24870.1
Contig1012	AT3G49810.1
Contig10120	AT1G67850.1
Contig10121	AT5G20885.1
Contig10123	AT3G21360.1
Contig10124	AT3G26380.1
Contig10125	AT1G08450.1
Contig10126	AT5G51170.1
Contig10127	AT3G05000.1
Contig10128	AT4G27780.1
Contig10129	AT3G27925.1
Contig1013	AT2G46900.1
Contig10130	AT5G09810.1
Contig10131	AT4G05460.1
Contig10135	AT2G44830.1
Contig10137	AT4G21430.1
Contig10138	AT5G27700.1
Contig10139	AT5G54250.1
Contig1014	AT4G38360.2
Contig10140	AT1G79870.1
Contig10141	ATMG01250.1
Contig10143	AT3G29320.1
Contig10144	AT4G13970.1
Contig10145	AT3G14470.1
Contig10146	AT2G47470.1
Contig10148	AT3G19240.1
Contig10149	AT4G02080.1
Contig1015	AT4G33220.1
Contig10151	AT1G20100.1
Contig10152	AT1G22460.1
Contig10153	AT5G37490.1
Contig10154	AT3G58730.1
Contig10155	AT5G49740.1
Contig10156	AT5G09760.1
Contig10157	AT1G70510.1
Contig1016	AT3G55140.1
Contig10160	AT3G08510.1
Contig10162	AT1G43700.1
Contig10163	AT4G27220.1
Contig10164	AT3G47810.2
Contig10165	AT3G19820.1
Contig10166	AT1G48030.1
Contig10167	AT5G56750.1
Contig10168	AT2G02570.1
Contig10169	AT1G30845.1
Contig1017	AT5G11580.1
Contig10170	AT3G49720.1
Contig10172	AT5G13980.1
Contig10174	AT1G68650.1
Contig10175	AT4G10320.1
Contig10177	AT1G60690.1
Contig10178	AT3G52580.1
Contig10179	AT1G26320.1
Contig1018	AT4G36580.1
Contig10181	AT1G56450.1
Contig10182	AT3G25910.1
Contig10183	AT5G24530.1
Contig10184	AT2G42740.1
Contig10185	AT1G01610.1
Contig10186	AT5G01210.1
Contig10187	AT5G38280.1
Contig1019	AT2G30990.1
Contig10191	AT1G56070.1
Contig10192	AT3G53020.1
Contig10193	AT2G33700.1
Contig10194	AT4G14050.1
Contig10195	AT1G16310.1
Contig10196	AT5G05670.2
Contig10197	AT4G11270.1
Contig10199	AT4G25440.1
Contig1020	AT1G61680.1
Contig10201	AT3G25120.1
Contig10203	AT1G09010.1
Contig10204	AT5G27350.1
Contig10205	AT5G43150.1
Contig10206	AT1G50420.1
Contig10209	AT2G43160.3
Contig1021	AT1G01110.2
Contig10210	AT1G80560.1
Contig10211	AT5G11650.1
Contig10212	AT3G18520.2
Contig10213	AT1G15420.1
Contig10215	AT1G42540.1
Contig10216	AT1G23870.1
Contig10217	AT4G34030.1
Contig10218	AT3G15090.1
Contig10219	AT4G25850.1
Contig1022	AT5G66860.1
Contig10220	AT5G27650.1
Contig10221	AT2G26540.1
Contig10222	AT5G15080.1
Contig10223	AT1G70750.1
Contig10224	AT3G49650.1
Contig10225	AT5G64510.1
Contig10227	AT5G27950.1
Contig10228	AT1G60220.1
Contig10229	AT4G02020.1
Contig1023	AT3G07210.1
Contig10230	AT2G24220.1
Contig10231	AT3G23150.1
Contig10232	AT2G17580.1
Contig10233	AT3G16000.1
Contig10234	AT1G59600.1
Contig10235	AT4G00650.1
Contig10236	AT4G08500.1
Contig10237	AT5G19300.1
Contig10238	AT1G36990.1
Contig10239	AT1G18670.1
Contig1024	AT3G07940.1
Contig10240	AT1G16930.1
Contig10241	AT1G31280.1
Contig10242	AT1G55760.1
Contig10243	AT5G41020.1
Contig10244	AT1G25380.1
Contig10245	AT2G46060.1
Contig10246	AT4G32730.2
Contig10247	AT3G26600.1
Contig10248	AT5G10560.1
Contig10249	AT3G54610.1
Contig1025	AT5G58270.1
Contig10250	AT3G19270.1
Contig10251	AT3G56360.1
Contig10252	AT5G43130.2
Contig10253	AT5G61190.1
Contig10254	AT3G53920.1
Contig10255	AT5G57120.1
Contig10256	AT5G61930.1
Contig10257	AT5G42320.1
Contig10258	AT1G15490.1
Contig10259	AT3G55270.1
Contig1026	AT1G54570.1
Contig10260	AT5G20740.1
Contig10261	AT5G63040.1
Contig10262	AT2G14255.1
Contig10263	AT3G23910.1
Contig10264	AT5G64816.1
Contig10265	AT5G13840.1
Contig10266	AT5G10790.1
Contig10267	AT5G27720.1
Contig10268	AT1G19990.1
Contig10269	AT3G09670.1
Contig1027	AT5G54140.1
Contig10270	AT2G44020.1
Contig10271	AT2G18030.1
Contig10272	AT3G08600.1
Contig10273	AT1G26370.1
Contig10274	AT2G40060.1
Contig10275	AT5G63700.1
Contig10277	AT3G51650.1
Contig10278	AT4G34020.1
Contig10279	AT5G60920.1
Contig1028	AT2G20340.1
Contig10280	AT4G22830.2
Contig10281	AT5G06390.1
Contig10283	AT4G21110.1
Contig10284	AT4G10550.3
Contig10285	AT1G68750.1
Contig10286	AT3G46790.1
Contig10287	AT1G80260.1
Contig1029	AT5G23880.1
Contig10290	AT1G68590.1
Contig10291	AT1G03080.1
Contig10293	AT1G08845.2
Contig10294	AT1G66310.1
Contig10295	AT5G23390.1
Contig10296	AT1G58025.2
Contig10297	AT1G59840.1
Contig10299	AT1G32070.2
Contig103	AT4G29950.1
Contig1030	AT5G52880.1
Contig10300	AT2G14170.1
Contig10301	AT2G01080.1
Contig10302	AT4G18260.1
Contig10303	AT3G63540.1
Contig10305	AT1G29760.1
Contig10306	AT4G25880.1
Contig10307	AT4G25280.1
Contig10308	AT2G47990.1
Contig10309	AT4G16710.1
Contig1031	AT1G16290.1
Contig10310	AT5G25752.1
Contig10312	AT2G28520.1
Contig10313	AT3G21400.1
Contig10314	AT2G44740.1
Contig10315	AT2G15730.1
Contig10316	AT5G13790.1
Contig10317	AT4G15545.1
Contig10318	AT3G07220.1
Contig1032	AT5G17860.1
Contig10320	AT4G13970.1
Contig10321	AT5G60030.1
Contig10322	AT5G25080.1
Contig10323	AT2G37370.1
Contig10325	AT3G15352.1
Contig10326	AT3G02065.2
Contig10327	AT5G37930.1
Contig10328	AT1G55090.1
Contig10329	AT5G54920.2
Contig1033	AT3G06880.2
Contig10330	AT4G03180.1
Contig10331	AT3G10080.1
Contig10332	AT4G20720.1
Contig10334	AT1G08080.1
Contig10336	AT2G26310.1
Contig10337	AT2G24610.1
Contig10338	AT3G59980.1
Contig10339	AT2G40980.1
Contig1034	AT1G72820.1
Contig10340	AT2G13600.1
Contig10342	AT4G31570.1
Contig10343	AT4G37608.1
Contig10345	AT2G41490.1
Contig10346	AT3G10110.1
Contig10347	AT3G48470.1
Contig10348	AT3G03341.1
Contig10349	AT3G18790.1
Contig1035	AT1G10130.1
Contig10351	AT5G04360.1
Contig10352	AT5G65650.1
Contig10354	AT1G06110.1
Contig10355	AT4G16070.1
Contig10356	AT1G73177.1
Contig10358	AT1G79600.1
Contig1036	AT1G09380.1
Contig10360	AT4G15800.1
Contig10361	AT3G29240.1
Contig10362	AT4G19400.1
Contig10363	AT2G41760.1
Contig10364	AT5G48600.2
Contig10365	AT3G25690.1
Contig10366	AT5G44750.2
Contig10368	AT1G49245.1
Contig10369	AT3G28030.1
Contig1037	AT1G13570.1
Contig10370	AT5G42270.1
Contig10371	AT3G12080.1
Contig10373	AT3G10405.1
Contig10374	AT3G26600.1
Contig10375	AT2G45320.1
Contig10376	AT1G58030.1
Contig10378	AT4G30860.1
Contig10379	AT1G57540.1
Contig1038	AT4G01690.1
Contig10380	AT5G11090.1
Contig10381	AT5G36930.2
Contig10382	AT4G09550.1
Contig10384	AT3G20570.1
Contig10385	AT2G42770.1
Contig10386	AT1G32080.1
Contig10387	AT4G29440.1
Contig10388	AT5G07020.1
Contig10389	AT5G22750.1
Contig1039	AT5G54290.2
Contig10390	AT5G54530.1
Contig10391	AT2G01710.1
Contig10393	AT2G34620.1
Contig10394	AT5G48330.1
Contig10395	AT4G10500.1
Contig10396	AT1G80900.1
Contig10397	AT5G09230.7
Contig10398	AT5G45540.1
Contig10399	AT3G48550.1
Contig104	AT4G24560.1
Contig1040	AT5G43100.1
Contig10400	AT5G27230.1
Contig10401	AT1G67780.1
Contig10402	AT1G54570.1
Contig10403	AT5G09770.1
Contig10404	AT3G56710.1
Contig10405	AT1G28960.1
Contig10406	AT5G35750.1
Contig10407	AT3G56930.1
Contig10408	AT5G59460.1
Contig10409	AT1G06150.1
Contig1041	AT5G39450.1
Contig10412	AT3G15620.1
Contig10413	AT4G18590.1
Contig10414	AT5G17900.1
Contig10415	AT3G22490.1
Contig10418	AT3G56370.1
Contig10419	AT4G00525.1
Contig1042	AT4G15560.1
Contig10421	AT5G40570.2
Contig10422	AT1G76420.1
Contig10423	AT4G34120.1
Contig10424	AT2G31960.1
Contig10425	AT4G29790.1
Contig10426	AT1G32090.1
Contig10427	AT4G15475.1
Contig10428	AT3G25400.1
Contig1043	AT4G33060.1
Contig10431	AT2G01818.1
Contig10433	AT5G62200.1
Contig10435	AT5G17460.2
Contig10436	AT5G23760.1
Contig10437	AT4G21670.1
Contig10438	AT4G00840.1
Contig10439	AT4G30580.1
Contig1044	AT5G32470.1
Contig10442	AT3G44160.1
Contig10443	AT5G49130.1
Contig10444	AT3G25040.1
Contig10445	AT3G14470.1
Contig10446	AT5G60980.2
Contig10447	AT5G42850.1
Contig10449	AT5G24165.1
Contig1045	AT5G37630.1
Contig10450	AT2G36930.1
Contig10451	AT5G40020.1
Contig10453	AT3G28670.1
Contig10454	AT3G14470.1
Contig10455	AT2G38020.1
Contig10456	AT2G20050.1
Contig10458	AT1G43170.1
Contig1046	AT1G34320.1
Contig10460	AT5G11590.1
Contig10461	AT3G01820.1
Contig10465	AT1G04850.1
Contig10466	AT5G52970.1
Contig10467	AT2G32030.1
Contig10468	AT5G01710.1
Contig10469	AT4G09650.1
Contig1047	AT2G44140.1
Contig10470	AT5G60930.1
Contig10471	AT5G20400.1
Contig10474	AT2G30810.1
Contig10475	AT1G26170.1
Contig10477	AT1G69770.1
Contig10478	AT5G20920.1
Contig1048	AT3G57570.2
Contig10480	AT5G64480.1
Contig10481	AT2G42760.1
Contig10484	AT2G18890.1
Contig10486	AT4G18760.1
Contig10487	AT5G01650.2
Contig10489	AT2G18400.1
Contig1049	AT5G16760.1
Contig10490	AT3G07180.1
Contig10491	AT5G39850.1
Contig10492	AT4G01220.1
Contig10493	AT3G18770.1
Contig10494	AT1G74730.1
Contig10495	AT1G31360.1
Contig10496	AT3G54390.1
Contig10497	AT2G34630.2
Contig10498	AT5G27650.1
Contig105	AT2G19390.1
Contig1050	AT4G33920.1
Contig10501	AT1G09530.1
Contig10502	AT5G12330.4
Contig10503	AT3G08600.1
Contig10504	AT3G13275.1
Contig10507	AT5G24910.1
Contig10508	AT4G37300.1
Contig1051	AT1G31930.1
Contig10510	AT4G25390.1
Contig10512	AT2G33260.1
Contig10514	AT1G48910.1
Contig10516	AT1G54780.1
Contig10517	AT1G75690.1
Contig10518	AT3G24060.1
Contig10519	AT1G58100.1
Contig1052	AT5G03070.1
Contig10520	AT5G05320.1
Contig10521	AT4G39700.1
Contig10522	AT1G05385.1
Contig10523	AT1G68360.1
Contig10525	AT3G18860.1
Contig10529	AT3G10720.2
Contig1053	AT1G73820.1
Contig10531	AT5G02410.1
Contig10532	AT2G30070.1
Contig10533	AT1G24120.1
Contig10534	AT1G42960.1
Contig10536	AT5G38760.1
Contig10537	AT1G80260.1
Contig10538	AT1G15060.1
Contig10539	AT1G03650.1
Contig1054	AT2G41190.1
Contig10543	AT2G32630.1
Contig10544	AT3G22400.1
Contig10545	AT4G36720.1
Contig10546	AT2G42760.1
Contig10547	AT1G14560.1
Contig10548	AT4G18370.1
Contig10549	AT4G33460.1
Contig1055	AT2G40480.1
Contig10550	AT3G30300.1
Contig10553	AT5G24910.1
Contig10554	AT5G35530.1
Contig10555	AT3G18295.1
Contig10556	AT1G49740.1
Contig10559	AT1G47200.1
Contig1056	AT1G08460.1
Contig10561	AT5G19875.1
Contig10562	AT5G61010.1
Contig10563	AT4G13810.1
Contig10565	AT1G30440.1
Contig10566	AT5G40850.1
Contig10567	AT3G50940.1
Contig10568	AT5G66230.1
Contig10569	AT5G20060.2
Contig1057	AT5G03680.1
Contig10570	AT3G05590.1
Contig10571	AT3G56160.1
Contig10572	AT5G52050.1
Contig10574	AT4G02350.1
Contig10575	AT4G16695.1
Contig10576	AT5G05830.1
Contig10577	AT1G05780.1
Contig1058	AT1G28140.1
Contig10580	AT5G61930.1
Contig10582	AT1G24300.1
Contig10584	AT2G28350.1
Contig10585	AT1G65470.1
Contig10586	AT1G71460.1
Contig10587	AT5G23110.1
Contig10588	AT4G09890.1
Contig10589	AT5G21280.1
Contig1059	AT5G40640.1
Contig10591	AT5G05400.1
Contig10592	AT2G38840.1
Contig10593	AT1G79950.1
Contig10594	AT5G06740.1
Contig10595	AT5G56250.2
Contig10598	AT4G02060.1
Contig106	AT1G11720.2
Contig1060	AT3G07565.4
Contig10600	AT3G08800.1
Contig10602	AT5G64410.1
Contig10604	AT5G45480.1
Contig10607	AT5G40230.1
Contig10608	AT5G42710.1
Contig1061	AT3G62200.1
Contig10611	AT3G16180.1
Contig10612	AT3G24190.1
Contig10613	AT3G54280.2
Contig10614	AT5G51200.1
Contig10615	AT3G61440.1
Contig10617	AT3G33530.3
Contig10618	AT5G42630.1
Contig1062	AT1G17120.1
Contig10620	AT1G80690.1
Contig10622	AT2G21120.1
Contig10625	AT4G36970.1
Contig10626	AT2G28480.1
Contig10627	AT3G01100.1
Contig10628	AT5G17680.1
Contig10629	AT5G11430.1
Contig1063	AT3G26730.1
Contig10631	AT1G10490.1
Contig10632	AT3G10400.1
Contig10633	AT3G22800.1
Contig10634	AT1G07110.1
Contig10637	AT1G53300.1
Contig10638	AT4G29660.1
Contig10639	AT5G22620.1
Contig1064	AT4G21700.1
Contig10640	AT5G35210.1
Contig10643	AT1G12845.1
Contig10644	AT2G39580.1
Contig10645	AT2G44350.2
Contig10647	AT5G55500.1
Contig10649	AT5G14950.1
Contig1065	AT3G19830.1
Contig10651	AT5G36930.2
Contig10652	AT1G11545.1
Contig10653	AT5G59980.2
Contig10657	AT1G16000.1
Contig10658	AT3G11591.1
Contig10659	AT4G02510.1
Contig1066	AT4G17720.1
Contig10660	AT4G18460.1
Contig10661	AT2G22140.1
Contig10662	AT5G13770.1
Contig10663	AT5G15870.1
Contig10664	AT5G52020.1
Contig10666	AT5G07670.1
Contig10668	AT3G15880.2
Contig10669	AT5G24350.2
Contig1067	AT5G46740.1
Contig10670	AT2G27030.3
Contig10672	AT4G16835.1
Contig10674	AT4G32551.2
Contig10678	AT5G02220.1
Contig10679	AT3G57040.1
Contig1068	AT4G28880.1
Contig10680	AT4G38380.1
Contig10681	AT1G71850.1
Contig10682	AT5G62810.1
Contig10684	AT4G10300.1
Contig10685	AT5G58700.1
Contig10689	AT5G36700.1
Contig1069	AT3G26570.1
Contig10690	AT2G39000.1
Contig10693	AT2G04235.1
Contig10694	AT1G75290.1
Contig10696	AT1G55325.2
Contig10698	AT4G18160.1
Contig107	AT5G23890.1
Contig1070	AT2G36690.1
Contig10700	AT5G43190.1
Contig10702	AT1G02990.3
Contig10703	AT2G13440.1
Contig10704	AT5G18525.1
Contig10706	AT4G38650.1
Contig10707	AT5G67020.1
Contig10708	AT3G04560.1
Contig1071	AT4G30820.1
Contig10710	AT5G22470.1
Contig10711	AT5G64470.2
Contig10712	AT3G27670.1
Contig10713	AT5G62680.1
Contig10714	AT4G31540.1
Contig10715	AT2G41810.1
Contig10716	AT4G36180.1
Contig10717	AT4G16700.1
Contig10718	AT1G11780.1
Contig10719	AT1G58807.1
Contig1072	AT2G20810.1
Contig10722	AT3G17380.1
Contig10723	AT1G10520.1
Contig10725	AT3G42170.1
Contig10727	AT3G02750.3
Contig1073	AT5G02820.1
Contig10730	AT5G24740.1
Contig10731	AT1G57790.1
Contig10733	AT1G74780.1
Contig10735	AT5G23990.1
Contig10736	AT1G14220.1
Contig10737	AT1G07530.1
Contig10738	AT3G23980.1
Contig10739	AT3G02100.1
Contig1074	AT4G13040.3
Contig10742	AT4G03490.2
Contig10744	AT5G26230.1
Contig10745	AT2G14170.1
Contig10746	AT4G19510.1
Contig10748	AT3G57320.1
Contig10749	AT4G28400.1
Contig1075	AT1G08750.1
Contig10751	AT3G17700.1
Contig10752	AT3G06490.1
Contig10754	AT2G37580.1
Contig10756	AT5G06590.1
Contig10757	AT3G45780.1
Contig10758	AT4G11650.1
Contig10759	AT2G31340.1
Contig1076	AT4G29840.1
Contig10760	AT3G44600.1
Contig10761	AT5G24830.1
Contig10762	AT3G53130.1
Contig10763	AT5G52450.1
Contig10765	AT4G37640.1
Contig10766	AT3G63340.2
Contig10767	AT4G12730.1
Contig10768	AT5G07900.1
Contig10769	AT2G34650.1
Contig1077	AT1G79830.4
Contig10770	AT4G20390.1
Contig10772	AT2G46200.1
Contig10773	AT1G55150.1
Contig10775	AT2G26710.1
Contig10776	AT3G55550.1
Contig10778	AT1G33055.1
Contig10779	AT2G47730.1
Contig1078	AT3G51520.1
Contig10780	AT4G32190.1
Contig10781	AT1G21640.2
Contig10782	AT1G15360.1
Contig10783	AT1G03360.1
Contig10784	AT4G29400.1
Contig10785	AT1G79460.1
Contig10786	AT1G32750.1
Contig10787	AT2G46560.1
Contig10788	AT2G14080.1
Contig1079	AT1G76010.1
Contig10791	AT3G18524.1
Contig10792	AT5G10720.1
Contig10793	AT1G80870.1
Contig10794	AT1G49610.1
Contig10796	AT3G53480.1
Contig10797	AT3G58590.1
Contig10798	AT5G47860.1
Contig10799	AT5G45200.1
Contig108	AT5G51430.1
Contig1080	AT2G28290.1
Contig10800	AT3G45740.1
Contig10801	AT2G28250.1
Contig10803	AT1G44760.1
Contig10804	AT5G26760.2
Contig10805	AT3G43660.1
Contig10806	AT5G41220.1
Contig1081	AT2G24590.1
Contig10811	AT1G33810.1
Contig10813	AT1G58210.1
Contig10814	AT4G28010.1
Contig10818	AT1G09720.1
Contig1082	AT4G33010.1
Contig10823	AT5G61990.1
Contig10824	AT1G51405.1
Contig10825	AT4G27620.1
Contig10826	AT2G32390.3
Contig10827	AT4G27190.1
Contig10828	AT1G13570.1
Contig10829	AT5G05240.1
Contig1083	AT2G06040.1
Contig10834	AT1G74240.1
Contig10836	AT5G41150.1
Contig10837	AT3G14470.1
Contig1084	AT1G17820.1
Contig10842	AT1G15030.1
Contig10845	AT5G40810.1
Contig10848	AT4G33500.1
Contig10849	AT5G17680.1
Contig1085	AT1G67660.1
Contig10850	AT3G26430.1
Contig10853	AT2G34650.1
Contig10854	AT5G26770.2
Contig10859	AT5G06120.1
Contig1086	AT1G52190.1
Contig10860	AT1G09210.1
Contig10861	AT5G21274.1
Contig10863	AT4G23180.1
Contig10865	AT3G13226.1
Contig10869	AT3G55550.1
Contig1087	AT3G61670.1
Contig10870	AT1G54270.1
Contig10875	AT1G68020.2
Contig10876	AT5G66060.1
Contig10877	AT1G15460.1
Contig10878	AT5G37830.1
Contig1088	AT4G10450.1
Contig10880	AT4G29180.2
Contig10882	AT5G44080.1
Contig10883	AT2G33280.1
Contig10885	AT1G70630.1
Contig10886	AT5G50460.1
Contig1089	AT1G80070.1
Contig10891	AT5G03800.1
Contig10895	AT3G47950.1
Contig10896	AT2G40400.1
Contig10897	AT5G08535.1
Contig10898	AT5G28540.1
Contig10899	AT5G47910.1
Contig109	AT2G22010.2
Contig1090	AT3G56510.1
Contig10900	AT5G02710.1
Contig10901	AT2G46150.1
Contig10902	AT1G67510.1
Contig10903	AT1G08360.1
Contig10906	AT2G46490.1
Contig10908	AT5G02860.1
Contig10909	AT3G60860.1
Contig1091	AT2G40270.1
Contig10910	AT3G48590.1
Contig10911	AT3G09200.1
Contig10912	AT2G40360.1
Contig10913	AT2G15580.1
Contig10914	AT3G06270.1
Contig10915	AT4G39670.1
Contig10917	AT3G51140.1
Contig10918	AT5G22800.1
Contig10919	AT3G07480.1
Contig1092	AT3G48210.1
Contig10920	AT1G34300.1
Contig10922	AT3G20860.1
Contig10924	AT5G06850.1
Contig10925	AT4G04350.1
Contig10929	AT5G05560.1
Contig1093	AT3G07660.1
Contig10930	AT4G27990.1
Contig10931	AT5G43260.1
Contig10932	AT2G36380.1
Contig10933	AT5G64380.1
Contig10934	AT2G23540.1
Contig10936	AT3G52220.1
Contig10937	AT3G06740.1
Contig10938	AT5G19820.1
Contig10939	AT5G66850.1
Contig1094	AT1G78560.1
Contig10940	AT3G19050.1
Contig10941	AT1G31170.4
Contig10942	AT1G75020.1
Contig10943	AT1G50240.2
Contig10945	AT5G13500.1
Contig10946	AT5G60250.1
Contig10948	AT1G09740.1
Contig1095	AT3G03790.3
Contig10951	AT1G16800.1
Contig10952	AT3G46180.1
Contig10954	AT5G62550.1
Contig10956	AT2G40770.1
Contig1096	AT5G28350.1
Contig10960	AT5G53045.1
Contig10962	AT1G18440.1
Contig10963	AT1G68330.1
Contig10964	AT5G66230.1
Contig10965	AT4G28740.1
Contig10967	AT5G52190.1
Contig10968	AT5G67030.1
Contig1097	AT3G21880.1
Contig10970	AT1G72840.2
Contig10972	AT1G51440.1
Contig10973	AT5G57610.1
Contig10974	AT4G35890.1
Contig10976	AT3G02040.1
Contig1098	AT5G64813.1
Contig10982	AT1G79350.1
Contig10983	AT5G20320.1
Contig10984	AT3G13880.1
Contig10985	AT5G44240.1
Contig10987	AT4G33720.1
Contig10989	AT3G22910.1
Contig1099	AT1G12110.1
Contig10990	AT5G62620.1
Contig10992	AT3G01990.1
Contig10993	AT3G59140.1
Contig10996	AT4G27250.1
Contig11	AT3G12810.1
Contig110	AT1G02080.1
Contig1100	AT5G55960.1
Contig11001	AT1G72370.1
Contig11002	AT2G18940.1
Contig11004	AT5G24910.1
Contig11005	AT5G53130.1
Contig11007	AT1G65000.1
Contig11009	AT4G32400.1
Contig1101	AT2G44640.1
Contig11010	AT1G58230.1
Contig11011	AT1G52155.1
Contig11012	AT1G29220.2
Contig11014	AT3G01680.1
Contig11015	AT3G49410.1
Contig11016	AT5G50100.1
Contig11017	AT3G27230.1
Contig11019	AT3G07470.1
Contig1102	AT3G53720.1
Contig11020	AT1G79560.1
Contig11022	AT3G31430.1
Contig11026	AT1G29290.1
Contig11027	AT1G30920.1
Contig11028	AT4G39710.1
Contig1103	AT3G16980.1
Contig11034	AT4G29090.1
Contig11036	AT5G46270.1
Contig11037	AT1G21350.3
Contig11038	AT2G20560.1
Contig11039	AT1G72690.1
Contig1104	AT3G49410.1
Contig11040	AT3G18430.1
Contig11041	AT2G30300.1
Contig11042	AT5G65560.1
Contig11044	AT5G13770.1
Contig11045	AT3G17380.1
Contig11047	AT2G31660.1
Contig11048	AT1G16970.1
Contig11049	AT3G06290.1
Contig1105	AT5G57150.4
Contig11051	AT5G46080.1
Contig11054	AT2G17040.1
Contig11055	AT2G21950.1
Contig11056	AT5G01420.1
Contig11057	AT2G30550.2
Contig11058	AT1G64860.1
Contig1106	AT2G16250.1
Contig11062	AT1G10130.1
Contig11063	AT5G60040.2
Contig11064	AT4G00390.1
Contig11066	AT1G50900.1
Contig11067	AT4G22580.1
Contig1107	AT1G34260.1
Contig11070	AT2G25930.1
Contig11071	AT1G58410.1
Contig11072	AT4G00850.1
Contig11073	AT2G05710.1
Contig11076	AT3G52050.3
Contig11077	AT5G49410.1
Contig11078	AT3G07160.1
Contig11079	AT5G62200.1
Contig1108	AT1G69870.1
Contig11081	AT5G64410.1
Contig11082	AT2G37310.1
Contig11083	AT1G11790.1
Contig11084	AT3G51770.2
Contig11085	AT2G25740.1
Contig11087	AT5G42960.1
Contig11089	AT5G10750.1
Contig1109	AT2G16070.2
Contig11093	AT4G10170.1
Contig11094	AT5G20480.1
Contig11096	AT4G25950.1
Contig11097	AT2G38510.1
Contig11098	AT3G52905.1
Contig11099	AT5G47650.1
Contig111	AT1G68920.1
Contig1110	AT5G47910.1
Contig11101	AT1G33390.1
Contig11102	AT1G53035.1
Contig11103	AT4G27290.1
Contig11104	AT4G25120.1
Contig11105	AT5G04840.1
Contig11106	AT5G40030.1
Contig1111	AT1G69770.1
Contig11110	AT5G42400.1
Contig11112	AT5G12930.1
Contig11117	AT4G27990.1
Contig11118	AT2G05760.1
Contig1112	AT3G61740.1
Contig11120	AT3G17830.1
Contig11121	AT3G63290.1
Contig11122	AT3G61880.2
Contig11123	AT3G17770.1
Contig11124	AT1G46480.1
Contig11125	AT2G31880.1
Contig11127	AT3G24100.1
Contig11128	AT1G74100.1
Contig11129	AT4G20140.1
Contig1113	AT5G51750.1
Contig11130	AT4G25810.1
Contig11132	AT2G03530.1
Contig11133	AT1G13680.1
Contig11135	AT4G39660.1
Contig11136	AT1G63430.2
Contig11139	AT3G14460.1
Contig1114	AT2G33360.1
Contig11141	AT2G27800.1
Contig11142	AT3G51560.1
Contig11145	AT1G65880.1
Contig11147	AT1G74120.1
Contig11149	AT1G21140.1
Contig1115	AT5G05600.1
Contig11152	AT4G15510.1
Contig11155	AT4G29910.1
Contig11156	AT2G39140.1
Contig11157	AT1G63880.1
Contig11159	AT5G24080.1
Contig1116	AT5G06440.4
Contig11161	AT5G49555.1
Contig11162	AT4G23180.1
Contig11164	AT4G35890.1
Contig11165	AT1G68990.2
Contig11167	AT3G59410.2
Contig11168	AT4G30720.1
Contig11169	AT1G65920.1
Contig1117	AT4G16130.1
Contig11171	AT2G38040.1
Contig11172	AT1G06920.1
Contig11174	AT5G53940.1
Contig11175	AT3G60340.1
Contig11178	AT3G23440.1
Contig11179	AT2G28160.1
Contig1118	AT5G28150.1
Contig11180	AT1G48760.1
Contig11182	AT3G54970.1
Contig11184	AT2G45570.1
Contig11186	AT1G65870.1
Contig11187	AT4G32660.1
Contig11188	AT1G64150.1
Contig11189	AT1G61870.1
Contig1119	AT1G24706.2
Contig11191	AT5G15180.1
Contig11193	AT4G31350.1
Contig11198	AT5G05840.1
Contig112	AT3G15350.1
Contig1120	AT5G28237.1
Contig11200	AT2G23470.1
Contig11202	AT4G28640.2
Contig11203	AT5G54280.2
Contig11204	AT3G21250.2
Contig11205	AT5G67570.1
Contig11207	AT5G27230.1
Contig11208	AT4G19510.1
Contig11209	AT1G76390.1
Contig1121	AT2G44710.1
Contig11211	AT5G40690.1
Contig11214	AT2G30920.1
Contig11215	AT4G34190.1
Contig11216	AT3G60280.1
Contig11217	AT3G06290.1
Contig11219	AT1G59740.1
Contig1122	AT2G20300.1
Contig11220	AT4G12850.1
Contig11221	AT5G06400.1
Contig11222	AT5G40230.1
Contig11224	AT4G22310.1
Contig11225	AT2G40475.1
Contig11226	AT5G08680.1
Contig11227	AT1G63440.1
Contig11228	AT4G10720.1
Contig1123	AT1G75660.1
Contig11232	AT2G13770.1
Contig11233	AT1G16260.1
Contig11234	AT4G35130.1
Contig11235	AT1G53490.1
Contig11236	AT5G01980.1
Contig11238	AT3G54650.1
Contig11239	AT2G45510.1
Contig1124	AT1G48110.1
Contig11240	AT4G10000.1
Contig11242	AT3G47630.2
Contig11243	AT1G69670.1
Contig11244	AT3G23590.1
Contig11245	AT1G53710.1
Contig11246	AT2G36770.1
Contig11247	AT1G67810.1
Contig11248	AT5G20920.1
Contig1125	AT1G36990.1
Contig11250	AT5G59320.1
Contig11251	AT3G55990.1
Contig11252	AT2G17705.1
Contig11254	AT1G68540.1
Contig11257	AT3G45400.1
Contig11258	AT5G02890.1
Contig11259	AT2G47300.2
Contig1126	AT1G77360.1
Contig11260	AT1G07270.1
Contig11261	AT2G39510.1
Contig11262	AT3G22990.1
Contig11264	AT3G47680.1
Contig11265	AT3G04030.3
Contig11266	AT4G26340.1
Contig11268	AT1G26870.1
Contig1127	AT5G17910.1
Contig11272	AT1G15470.1
Contig11274	AT3G24420.1
Contig11275	AT3G26070.1
Contig11276	AT5G15900.1
Contig11277	AT5G08510.1
Contig11278	AT5G22050.2
Contig11280	AT3G59410.2
Contig11281	AT4G18210.1
Contig11282	AT2G33760.1
Contig11284	AT2G28560.1
Contig11287	AT4G27950.1
Contig11289	AT2G30070.1
Contig1129	AT3G18270.1
Contig11290	AT1G01320.1
Contig11291	AT5G25190.1
Contig11293	AT3G57660.1
Contig11294	AT2G44920.2
Contig11296	AT5G10860.1
Contig113	AT4G03550.1
Contig1130	AT4G00380.1
Contig11300	AT3G27785.1
Contig11301	AT1G55850.1
Contig11304	AT4G16130.1
Contig11305	AT2G15580.1
Contig11306	AT5G64667.1
Contig11307	AT1G68890.1
Contig11308	AT4G24990.1
Contig1131	AT1G55630.1
Contig11311	AT3G13290.1
Contig11312	AT1G72370.1
Contig11315	AT1G23390.1
Contig11317	AT2G03290.1
Contig11319	AT2G37510.1
Contig1132	AT3G50120.1
Contig11321	AT5G60610.1
Contig11323	AT5G05950.1
Contig11325	AT3G07330.1
Contig11326	AT1G30240.2
Contig11327	AT4G19060.1
Contig11329	AT1G32640.1
Contig1133	AT1G22360.1
Contig11333	AT4G19050.1
Contig11334	AT1G09070.1
Contig11337	AT2G18570.1
Contig11339	AT2G25680.1
Contig1134	AT4G31480.1
Contig11340	AT4G11670.1
Contig11343	AT3G54050.1
Contig11346	AT2G39410.2
Contig11347	AT4G37920.1
Contig11348	AT1G52510.1
Contig11349	AT3G04760.1
Contig1135	AT4G15850.1
Contig11350	AT3G50660.1
Contig11351	AT3G25520.1
Contig11353	AT5G09900.3
Contig11354	AT1G18610.1
Contig11356	AT1G65850.2
Contig11357	AT1G20780.1
Contig1136	AT1G03430.1
Contig11361	AT2G23460.1
Contig11362	AT4G37220.1
Contig11364	AT5G35830.1
Contig11365	AT3G15160.1
Contig11366	AT1G71460.1
Contig11368	AT1G63810.1
Contig11369	AT1G67500.2
Contig1137	AT2G47620.1
Contig11370	AT2G46060.1
Contig11372	AT3G27110.1
Contig11374	AT2G32840.1
Contig11375	AT4G30720.1
Contig11376	AT2G31940.1
Contig11379	AT4G28030.1
Contig1138	AT1G75850.1
Contig11380	AT4G16360.3
Contig11381	AT5G67100.1
Contig11382	AT1G48310.1
Contig11384	AT1G13120.1
Contig11385	AT3G62940.2
Contig11389	AT5G50300.1
Contig1139	AT4G19140.1
Contig11390	AT4G37530.1
Contig11391	AT5G07610.1
Contig11392	AT4G32250.1
Contig11393	AT4G37650.1
Contig114	AT3G26890.1
Contig1140	AT5G34930.1
Contig11401	AT5G23890.1
Contig11406	AT5G10310.1
Contig11407	AT4G23740.1
Contig11409	AT4G00380.1
Contig1141	AT1G76040.2
Contig11410	AT3G25110.1
Contig11411	AT4G29130.1
Contig11412	AT1G53440.1
Contig11413	AT1G64500.1
Contig11414	AT1G10320.1
Contig11416	AT4G31830.1
Contig11417	AT1G14870.1
Contig11418	AT4G32600.1
Contig1142	AT1G70150.1
Contig11420	AT5G48570.1
Contig11421	AT3G57730.1
Contig11422	AT2G40190.1
Contig11423	AT1G57820.1
Contig11424	AT2G27260.1
Contig11425	AT3G10180.1
Contig11428	AT1G74180.1
Contig1143	AT1G09540.1
Contig11430	AT4G11170.1
Contig11432	AT2G34780.1
Contig11433	AT3G51000.1
Contig11434	AT3G12590.1
Contig11435	AT5G17900.1
Contig11436	AT1G56180.1
Contig1144	AT1G70480.2
Contig11440	AT4G36810.1
Contig11441	AT2G28520.1
Contig11442	AT5G63950.1
Contig11445	AT1G63650.1
Contig11446	AT2G21120.1
Contig11447	AT3G01090.2
Contig1145	AT5G09330.1
Contig11450	AT2G19400.1
Contig11454	AT4G16430.1
Contig11455	AT5G16520.1
Contig11456	AT5G42480.1
Contig1146	AT3G30390.1
Contig11460	AT4G20740.1
Contig11461	AT5G59210.1
Contig11464	AT1G55870.1
Contig11465	AT5G60020.1
Contig11466	AT2G27800.1
Contig11467	AT1G14030.1
Contig11469	AT3G51550.1
Contig1147	AT2G14820.1
Contig11470	AT3G51620.2
Contig11471	AT2G40080.1
Contig11472	AT1G03670.1
Contig11473	AT1G29200.2
Contig11474	AT4G20060.1
Contig11475	AT1G26460.1
Contig11479	AT4G23720.1
Contig1148	AT5G43310.1
Contig11480	AT4G32790.1
Contig11481	AT5G51830.1
Contig11482	AT3G49220.1
Contig11483	AT5G47020.1
Contig11484	AT4G11650.1
Contig11485	AT2G45900.1
Contig11486	AT2G38410.1
Contig11487	AT1G10380.1
Contig11488	AT3G21670.1
Contig11489	AT1G15370.1
Contig1149	AT2G17900.1
Contig11490	AT5G11510.1
Contig11491	AT4G38740.1
Contig11493	AT5G20660.1
Contig11494	AT1G32415.1
Contig11495	AT3G02820.1
Contig11499	AT5G01370.1
Contig115	AT2G35720.1
Contig1150	AT3G54690.1
Contig11501	AT3G28030.1
Contig11503	AT4G16630.1
Contig11504	AT2G26800.2
Contig11507	AT3G13700.1
Contig11508	AT4G19100.1
Contig11509	AT3G28050.1
Contig1151	AT4G21520.1
Contig11510	AT2G02980.1
Contig11511	AT1G05960.2
Contig11512	AT2G37650.1
Contig11513	AT3G14460.1
Contig11514	AT4G08180.1
Contig11516	AT1G55290.1
Contig11518	AT5G52380.1
Contig1152	AT2G42160.1
Contig11520	AT4G34970.1
Contig11522	AT2G27600.1
Contig11523	AT1G02030.1
Contig11525	AT1G21010.1
Contig11526	AT3G18240.1
Contig11527	AT4G20060.1
Contig11529	AT1G64260.1
Contig1153	AT3G16830.1
Contig11530	AT1G49740.1
Contig11531	AT1G51340.2
Contig11535	AT2G17265.1
Contig11537	AT4G03260.1
Contig11538	AT2G35390.2
Contig11539	AT3G42170.1
Contig11540	AT3G42170.1
Contig11541	AT5G39710.1
Contig11543	AT2G05590.2
Contig11544	AT5G51180.1
Contig11547	AT1G09840.1
Contig11549	AT2G31290.1
Contig1155	AT3G60850.1
Contig11550	AT4G34260.1
Contig11551	AT4G28080.1
Contig11552	AT3G07140.1
Contig11553	AT1G71240.1
Contig11554	AT5G03940.1
Contig11555	AT2G01650.1
Contig11556	AT1G33250.1
Contig11559	AT2G47180.1
Contig1156	AT1G21660.1
Contig11560	AT4G24200.1
Contig11561	AT4G08950.1
Contig11562	AT1G51650.1
Contig11563	AT2G16920.1
Contig11564	AT2G36380.1
Contig11565	AT5G08120.1
Contig11568	AT3G55490.1
Contig11569	AT5G09960.1
Contig1157	AT5G06310.1
Contig11570	AT2G20280.1
Contig11571	AT1G68410.1
Contig11575	AT1G59960.1
Contig11576	AT5G42790.1
Contig11577	AT4G31940.1
Contig11578	AT3G27925.1
Contig11579	AT3G17609.2
Contig1158	AT1G67140.3
Contig11580	AT1G45207.2
Contig11581	AT1G19860.1
Contig11583	AT1G18260.1
Contig11584	AT3G06190.1
Contig11585	AT4G18640.1
Contig11587	AT5G24800.1
Contig11589	AT1G70320.1
Contig1159	AT2G20020.1
Contig11590	AT4G19900.1
Contig11591	AT2G36690.1
Contig11592	AT2G45990.1
Contig11594	AT5G53920.1
Contig11595	AT5G16690.1
Contig11596	AT2G32230.1
Contig11597	AT4G35110.3
Contig11598	AT4G05200.1
Contig11599	AT2G33990.1
Contig116	AT1G32120.1
Contig1160	AT5G29000.2
Contig11600	AT5G26340.1
Contig11601	AT5G26360.1
Contig11603	AT5G28050.2
Contig11605	AT5G64020.1
Contig11607	AT4G16280.2
Contig11608	AT1G27752.1
Contig11609	AT1G58230.1
Contig1161	AT1G70560.1
Contig11610	AT3G62890.1
Contig11611	AT2G26500.2
Contig11612	AT3G52200.2
Contig11614	AT3G17600.1
Contig11615	AT5G09310.1
Contig11618	AT1G43760.1
Contig11619	AT5G03455.1
Contig1162	AT1G13160.1
Contig11620	AT5G44370.1
Contig11621	AT5G44650.1
Contig11623	AT1G79950.1
Contig11624	AT1G48650.2
Contig11626	AT1G18390.2
Contig11627	AT1G50910.1
Contig11628	AT5G32440.3
Contig1163	AT3G26690.1
Contig11632	AT1G70060.1
Contig11633	AT1G66430.1
Contig11634	AT3G16760.1
Contig11635	AT3G11760.1
Contig11636	AT5G11840.1
Contig11638	AT1G79280.2
Contig1164	AT1G15410.1
Contig11640	AT5G46110.4
Contig11642	AT4G12020.2
Contig11645	AT5G47080.1
Contig11646	AT2G43400.1
Contig11647	AT1G22940.1
Contig11649	AT3G19360.1
Contig1165	AT4G13990.1
Contig11651	AT2G41510.1
Contig11654	AT3G10030.1
Contig11655	AT1G58400.1
Contig11658	AT2G18190.1
Contig1166	AT3G18060.1
Contig11660	AT5G21280.1
Contig11662	AT1G04170.1
Contig11663	AT5G24910.1
Contig11664	AT4G17310.1
Contig11666	AT5G22750.1
Contig11667	ATMG00730.1
Contig11668	AT1G03190.1
Contig11669	AT2G29420.1
Contig1167	AT3G46100.1
Contig11671	AT1G32550.2
Contig11672	AT5G46100.1
Contig11673	AT1G16710.1
Contig11674	AT2G03350.1
Contig11676	AT1G70730.3
Contig11678	AT1G73880.1
Contig11679	AT5G56140.1
Contig1168	AT2G25100.1
Contig11680	AT5G11700.2
Contig11682	AT2G25940.1
Contig11683	AT1G08490.1
Contig11684	AT1G04080.3
Contig11685	AT2G43180.1
Contig11686	AT3G14470.1
Contig11687	AT5G20635.1
Contig11688	AT5G18570.1
Contig11689	AT3G58680.1
Contig1169	AT3G55350.1
Contig11690	AT1G66950.1
Contig11691	AT3G10370.1
Contig11692	AT3G52420.1
Contig11693	AT5G64550.1
Contig11695	AT5G53160.2
Contig11696	AT5G58003.1
Contig11697	AT2G32040.1
Contig11699	AT2G38090.1
Contig117	AT1G62390.1
Contig1170	AT1G67690.1
Contig11700	AT3G16520.3
Contig11701	AT5G22330.1
Contig11702	AT1G70280.2
Contig11706	AT5G65430.3
Contig11707	AT5G48385.1
Contig11708	AT5G47650.1
Contig1171	AT2G20570.2
Contig11711	AT1G72430.1
Contig11714	AT2G25730.2
Contig11715	AT1G53530.1
Contig11717	AT5G55390.1
Contig11718	AT1G33560.1
Contig11719	AT1G56180.1
Contig1172	AT3G11560.2
Contig11720	AT3G05040.1
Contig11722	AT2G32990.1
Contig11723	AT5G14580.1
Contig11726	AT5G47660.1
Contig11727	AT1G09810.1
Contig11728	AT5G61120.1
Contig11729	AT3G09730.2
Contig1173	AT2G32900.1
Contig11730	AT3G04380.1
Contig11731	AT1G30000.1
Contig11734	AT5G10320.1
Contig11735	AT3G26900.1
Contig11736	AT4G32330.1
Contig11737	AT4G12010.1
Contig11738	AT5G42950.1
Contig11739	AT2G36730.1
Contig1174	AT4G05420.1
Contig11740	AT3G53970.1
Contig11741	AT1G46264.1
Contig11742	AT1G12280.1
Contig11743	AT2G15860.2
Contig11744	AT3G07040.1
Contig11745	AT3G01560.1
Contig11746	AT3G17450.1
Contig11747	AT1G33590.1
Contig11748	AT3G42170.1
Contig11749	AT3G60340.1
Contig1175	AT1G02080.1
Contig11750	AT4G28820.1
Contig11751	AT3G12120.1
Contig11752	AT5G36930.2
Contig11753	AT5G14940.1
Contig11756	AT1G12700.1
Contig11757	AT2G43370.1
Contig11758	AT2G26770.1
Contig11759	AT5G61910.1
Contig1176	AT3G18850.1
Contig11760	AT5G18470.1
Contig11761	AT5G51350.1
Contig11762	AT1G42960.1
Contig11764	AT5G62260.1
Contig11765	AT1G02960.2
Contig11766	AT4G34265.1
Contig11767	AT5G23960.1
Contig11768	AT5G52440.1
Contig1177	AT1G33240.1
Contig11770	AT3G26670.1
Contig11771	AT2G06990.1
Contig11773	AT1G51120.1
Contig11774	AT5G07900.1
Contig11775	AT4G23160.1
Contig11776	AT3G19320.1
Contig11777	AT1G31120.1
Contig11778	AT5G24170.1
Contig11779	AT5G55000.2
Contig1178	AT5G01030.1
Contig11780	AT3G63270.1
Contig11781	AT5G03300.1
Contig11782	AT3G53900.2
Contig11783	AT4G22540.1
Contig11784	AT4G16310.1
Contig11785	AT1G22140.1
Contig11787	AT3G52240.1
Contig11788	AT1G12400.1
Contig11789	AT2G44930.1
Contig1179	AT1G01510.1
Contig11790	AT4G01870.1
Contig11791	AT5G51130.1
Contig11792	AT1G55120.1
Contig11793	AT1G35910.1
Contig11795	AT1G18660.4
Contig11796	AT5G20600.1
Contig11798	AT1G05380.1
Contig11799	AT5G33280.1
Contig118	AT3G51150.2
Contig1180	AT5G62610.1
Contig11800	AT4G38890.1
Contig11801	AT4G38540.1
Contig11802	AT3G50210.1
Contig11803	AT1G02520.1
Contig11805	AT3G22060.1
Contig11808	AT2G31940.1
Contig11809	AT4G13990.1
Contig1181	AT3G24740.1
Contig11810	AT4G36530.2
Contig11811	AT5G43330.1
Contig11812	AT5G38240.1
Contig11813	AT5G12430.1
Contig11815	AT3G46510.1
Contig11816	AT4G10265.1
Contig11817	AT1G20610.1
Contig11818	AT1G15800.1
Contig11819	AT5G12890.1
Contig1182	AT1G63020.1
Contig11820	AT1G10310.1
Contig11821	AT2G45880.1
Contig11822	AT1G52530.1
Contig11823	AT5G25520.2
Contig11825	AT1G55870.1
Contig11826	AT1G03110.1
Contig11827	AT2G04340.1
Contig11828	AT1G13710.1
Contig11830	ATMG00665.1
Contig11831	AT2G48060.1
Contig11832	AT3G01100.1
Contig11834	AT4G39920.1
Contig11837	AT3G03770.1
Contig11838	AT5G44070.1
Contig11839	AT3G07930.3
Contig1184	AT4G16070.1
Contig11840	AT2G35140.1
Contig11841	AT2G33740.2
Contig11842	AT3G13490.1
Contig11843	AT4G34890.1
Contig11845	AT1G79190.1
Contig11846	AT1G76405.2
Contig11847	AT5G04480.1
Contig11848	AT1G55810.1
Contig1185	AT4G28570.1
Contig11850	AT2G37050.3
Contig11851	AT5G59720.1
Contig11852	AT1G09610.1
Contig11854	AT1G13750.1
Contig11855	AT1G67120.1
Contig11857	AT4G38380.1
Contig11858	AT3G22960.1
Contig11859	AT5G17330.1
Contig1186	AT3G13560.1
Contig11860	AT3G49600.1
Contig11861	AT2G17030.1
Contig11862	AT5G05680.1
Contig11863	AT1G17130.2
Contig11864	AT1G09010.1
Contig11865	AT3G62190.1
Contig11866	AT2G37975.1
Contig11868	AT1G12680.1
Contig11869	AT4G16340.1
Contig1187	AT1G32340.1
Contig11870	AT5G13740.1
Contig11871	AT5G20300.1
Contig11872	AT3G29320.1
Contig11873	AT3G07040.1
Contig11874	AT5G46330.1
Contig11875	AT1G75730.1
Contig11877	AT2G34300.1
Contig11879	AT5G36930.2
Contig1188	AT5G51110.1
Contig11880	AT4G17000.1
Contig11881	AT1G50730.1
Contig11882	AT1G29530.1
Contig11883	AT1G11760.1
Contig11884	AT4G20900.1
Contig11885	AT2G41670.1
Contig11886	AT1G27840.3
Contig11887	AT5G57120.1
Contig11888	AT5G52540.1
Contig11889	AT4G02940.1
Contig1189	AT5G18660.1
Contig11890	AT2G45150.1
Contig11891	AT1G28440.1
Contig11892	AT1G08500.1
Contig11895	AT1G66430.1
Contig11897	AT4G05120.1
Contig11898	AT4G04790.1
Contig11899	AT5G49830.2
Contig119	AT3G03570.1
Contig1190	AT1G73180.1
Contig11900	AT1G50640.1
Contig11901	AT5G16340.1
Contig11902	AT3G26560.1
Contig11903	AT5G64300.1
Contig11904	AT3G51630.1
Contig11905	AT3G05030.1
Contig11906	AT2G46550.1
Contig11907	AT1G73680.2
Contig11908	AT1G16130.1
Contig11909	AT5G04930.1
Contig1191	ATMG00860.1
Contig11910	AT3G24255.1
Contig11911	AT3G26560.1
Contig11912	AT1G42440.1
Contig11913	AT4G10330.1
Contig11914	AT1G58190.2
Contig11915	AT5G27460.1
Contig11916	AT3G53030.1
Contig11917	AT3G06850.1
Contig11918	AT1G06950.1
Contig11919	AT3G59140.1
Contig1192	AT3G15920.1
Contig11920	AT5G18050.1
Contig11921	AT3G62370.1
Contig11922	AT4G25970.1
Contig11923	AT3G47620.1
Contig11924	AT3G49190.1
Contig11927	AT2G37630.1
Contig11928	AT5G10980.1
Contig1193	AT5G67030.1
Contig11930	AT5G66780.1
Contig11931	AT1G32900.1
Contig11932	AT2G04030.1
Contig11934	AT4G32890.1
Contig11935	AT4G12750.1
Contig11936	AT4G37880.1
Contig11937	AT3G53110.1
Contig11938	AT4G20760.1
Contig11939	AT4G34350.1
Contig1194	AT4G08540.1
Contig11940	AT4G17020.3
Contig11942	AT3G48520.1
Contig11945	AT1G05190.1
Contig11947	AT4G20990.1
Contig11948	AT5G60600.1
Contig11949	AT2G39190.2
Contig1195	AT2G29560.1
Contig11950	AT1G27430.1
Contig11953	AT3G20490.1
Contig11954	AT3G58760.1
Contig11955	AT5G62910.1
Contig11956	AT1G76680.2
Contig1196	AT1G80370.1
Contig11961	AT3G46050.1
Contig11962	AT2G37975.1
Contig11963	AT3G07040.1
Contig11964	AT1G17680.1
Contig11966	AT4G13700.1
Contig11967	AT5G01020.1
Contig11968	AT4G12680.1
Contig11969	AT2G30100.1
Contig1197	AT5G20950.1
Contig11971	AT2G02780.1
Contig11973	AT1G64940.1
Contig11974	AT1G76760.1
Contig11975	AT4G15090.1
Contig11976	AT4G17980.1
Contig11977	AT4G02590.1
Contig11978	AT1G17420.1
Contig11979	AT1G73010.1
Contig1198	AT2G46950.1
Contig11980	AT1G62660.1
Contig11981	AT1G50200.1
Contig11982	AT1G07910.1
Contig11983	AT1G03000.1
Contig11984	AT1G21280.1
Contig11985	AT5G04670.1
Contig11986	AT3G51000.1
Contig11989	AT1G17870.1
Contig1199	AT2G23200.1
Contig11990	AT3G48470.1
Contig11992	AT1G45688.1
Contig11993	AT4G35520.1
Contig11994	AT2G34090.2
Contig11996	AT5G63840.1
Contig11997	AT1G12390.1
Contig11998	AT4G13920.1
Contig11999	AT4G11060.1
Contig12	AT2G36850.1
Contig120	AT5G06530.2
Contig1200	AT4G24530.1
Contig12001	AT5G61620.1
Contig12004	AT4G16440.1
Contig12005	AT1G11020.1
Contig12006	AT1G14980.1
Contig12007	AT1G11350.1
Contig12008	AT5G08560.1
Contig12009	AT1G56600.1
Contig1201	AT1G64690.1
Contig12012	AT3G58590.1
Contig12013	AT5G41540.1
Contig12014	AT1G21630.2
Contig12015	AT5G12950.1
Contig12016	AT1G06210.1
Contig12017	AT5G47090.1
Contig12018	AT2G35450.1
Contig12019	AT3G06130.1
Contig1202	AT1G48160.1
Contig12020	AT1G28490.1
Contig12021	AT2G32850.2
Contig12023	AT5G03650.1
Contig12024	AT1G24330.1
Contig12025	AT5G44180.1
Contig12026	AT3G02680.1
Contig12028	AT5G15680.1
Contig12029	AT2G22590.1
Contig1203	AT3G48150.1
Contig12030	AT2G01210.1
Contig12032	AT1G72990.1
Contig12033	AT5G60990.1
Contig12035	AT5G13070.1
Contig12039	AT5G56000.1
Contig1204	AT2G34710.1
Contig12042	AT5G64600.1
Contig12043	AT5G19660.1
Contig12044	AT1G55365.1
Contig12045	AT3G51430.1
Contig12046	AT3G14580.1
Contig12047	AT3G08690.1
Contig12049	AT3G54390.1
Contig1205	AT4G05520.1
Contig12050	AT4G08170.2
Contig12051	AT5G37360.1
Contig12052	AT2G26790.1
Contig12053	AT1G14640.1
Contig12057	AT3G60680.1
Contig12058	AT3G62830.1
Contig12059	AT5G13700.1
Contig1206	AT5G66330.1
Contig12060	AT1G18450.1
Contig12061	AT4G29090.1
Contig12062	AT4G14090.1
Contig12063	AT5G12410.1
Contig12065	AT5G43970.1
Contig12068	AT5G49060.1
Contig12069	AT3G63520.1
Contig1207	AT5G03160.1
Contig12070	AT4G38040.1
Contig12071	AT1G07430.1
Contig12072	AT4G26810.1
Contig12073	AT1G67590.1
Contig12074	AT5G28910.2
Contig12077	AT1G77300.1
Contig12078	AT1G26120.1
Contig1208	AT5G44370.1
Contig12080	AT2G46550.1
Contig12081	AT3G07040.1
Contig12082	AT4G20010.1
Contig12083	AT3G08590.1
Contig12085	AT1G08960.1
Contig12086	AT1G64260.1
Contig12087	AT1G45231.2
Contig12089	AT2G40570.1
Contig1209	AT3G10350.2
Contig12090	AT1G31830.1
Contig12093	AT1G17260.1
Contig12095	AT5G13550.1
Contig12097	AT1G65540.1
Contig12098	AT1G53200.1
Contig12099	AT2G39810.1
Contig121	AT1G48120.1
Contig1210	AT2G15900.1
Contig12101	AT5G45140.1
Contig12102	AT5G42770.2
Contig12103	AT2G02090.1
Contig12104	AT1G09240.1
Contig12105	AT3G57570.2
Contig12106	AT2G06010.1
Contig12107	AT4G33690.1
Contig12108	AT4G19070.1
Contig12109	AT1G48280.1
Contig1211	AT3G25910.1
Contig12110	AT1G18080.1
Contig12112	AT1G14920.1
Contig12113	AT3G52860.1
Contig12114	AT3G57710.1
Contig12115	AT3G24740.1
Contig12116	AT3G61050.1
Contig12117	AT1G80550.1
Contig12118	AT1G19630.1
Contig12119	AT1G14990.2
Contig1212	AT1G23090.1
Contig12120	AT3G61080.1
Contig12122	AT3G52155.1
Contig12123	AT2G25770.1
Contig12124	AT4G32730.2
Contig12125	AT1G36240.1
Contig12126	AT1G47820.1
Contig12127	AT1G54390.2
Contig1213	AT2G34570.1
Contig12130	AT1G15220.1
Contig12131	AT5G58005.1
Contig12132	AT4G10770.1
Contig12133	AT5G27650.1
Contig12134	AT2G44450.1
Contig12135	AT3G62200.1
Contig12136	AT3G08720.1
Contig12137	AT2G18710.1
Contig12138	AT1G65690.1
Contig12139	AT1G65420.1
Contig1214	AT5G59010.1
Contig12141	AT5G25060.1
Contig12142	AT2G39260.1
Contig12143	AT3G61320.1
Contig12145	AT5G08260.1
Contig12146	AT1G14700.1
Contig12147	AT1G28540.1
Contig12148	AT5G54160.1
Contig1215	AT5G41920.1
Contig12150	AT5G52010.1
Contig12151	AT1G76450.1
Contig12152	AT4G28730.1
Contig12153	AT1G74060.1
Contig12154	AT3G50860.1
Contig12156	AT3G29170.1
Contig12157	AT2G01670.1
Contig12158	AT3G56640.1
Contig12159	AT1G30040.1
Contig1216	AT1G23230.1
Contig12160	AT2G39740.1
Contig12161	AT5G67470.1
Contig12162	AT5G05800.1
Contig12164	AT4G16566.1
Contig12165	AT5G51950.1
Contig12166	AT5G60190.1
Contig12168	AT1G77800.1
Contig12169	AT2G28430.1
Contig1217	AT3G20150.1
Contig12170	AT5G02050.1
Contig12171	AT3G52490.1
Contig12173	AT1G58110.1
Contig12176	AT1G69550.1
Contig12177	AT1G17440.1
Contig12179	AT2G40330.1
Contig1218	AT1G44960.1
Contig12180	AT5G40670.1
Contig12181	AT4G27660.1
Contig12182	AT1G13330.1
Contig12183	AT4G15920.1
Contig12185	AT1G68680.1
Contig12186	AT5G04520.1
Contig12187	AT2G21710.1
Contig12188	AT4G35580.2
Contig12189	AT3G04710.1
Contig1219	AT1G16070.2
Contig12190	AT2G41510.1
Contig12191	AT1G58350.1
Contig12192	AT5G04160.1
Contig12193	AT2G01200.2
Contig12194	AT2G02170.1
Contig12195	AT2G01770.1
Contig12196	AT1G76570.1
Contig12197	AT3G60670.1
Contig12199	AT2G29540.3
Contig122	AT1G10240.1
Contig1220	AT5G24320.2
Contig12200	AT3G55880.2
Contig12202	AT5G03905.1
Contig12203	AT2G29420.1
Contig12204	AT3G51290.1
Contig12205	AT1G07030.1
Contig12206	AT2G19070.1
Contig12208	AT5G56760.1
Contig12209	AT1G77370.1
Contig1221	AT2G28940.2
Contig12210	AT5G11450.1
Contig12211	AT3G24255.1
Contig12213	AT5G20320.1
Contig12214	AT4G15030.2
Contig12215	AT1G25530.1
Contig12216	AT4G17950.1
Contig12217	AT3G16340.1
Contig12218	AT3G24760.1
Contig12220	AT1G66910.1
Contig12221	AT3G58560.1
Contig12223	AT2G31810.1
Contig12225	AT1G63270.1
Contig12226	AT1G18680.1
Contig12228	AT3G05975.1
Contig12229	AT5G64880.1
Contig1223	AT5G19960.1
Contig12230	AT3G42670.1
Contig12232	AT3G05210.1
Contig12233	AT3G01860.1
Contig12234	AT4G16400.1
Contig12235	AT1G44900.1
Contig12236	AT2G17250.1
Contig12238	AT4G21120.1
Contig12239	AT3G57120.1
Contig1224	AT1G34300.1
Contig12240	AT5G12900.1
Contig12241	AT5G26960.1
Contig12242	AT2G26200.1
Contig12243	AT1G34320.1
Contig12244	AT2G34930.1
Contig12245	AT2G44970.1
Contig12246	AT4G36180.1
Contig12248	AT5G41220.1
Contig12249	AT5G20230.1
Contig1225	AT1G52220.1
Contig12250	AT1G28280.1
Contig12251	AT4G17030.1
Contig12252	AT2G07340.1
Contig12255	AT5G59840.1
Contig12257	AT1G14310.1
Contig12258	AT5G44040.1
Contig12259	AT1G58340.1
Contig12260	AT1G43760.1
Contig12262	AT4G27430.1
Contig12263	AT4G30260.1
Contig12265	AT4G33890.1
Contig12266	AT2G27770.1
Contig12267	AT5G51050.1
Contig12268	AT1G15240.2
Contig12269	AT5G18960.1
Contig1227	AT2G01440.1
Contig12270	AT4G22300.1
Contig12274	AT3G20620.1
Contig12275	AT5G23720.1
Contig12276	AT1G18390.2
Contig12278	AT1G14390.1
Contig12279	AT5G42930.1
Contig1228	AT5G62930.1
Contig12281	AT5G26610.1
Contig12282	AT5G18750.1
Contig12283	AT5G02580.1
Contig12287	AT1G43760.1
Contig12288	AT4G04220.1
Contig1229	AT1G62750.1
Contig12290	AT3G42630.1
Contig12292	AT3G49100.1
Contig12293	AT3G48430.1
Contig12296	AT5G55050.1
Contig12297	ATMG00710.1
Contig12298	AT1G58070.1
Contig12299	AT5G09360.1
Contig123	AT3G61690.1
Contig1230	AT2G19070.1
Contig12301	AT3G04550.1
Contig12303	AT5G35970.1
Contig12304	AT3G17220.1
Contig12305	AT5G04890.1
Contig1231	AT4G02260.1
Contig12310	AT5G56420.1
Contig12311	AT5G24314.2
Contig12312	AT3G28600.1
Contig12314	AT1G02680.1
Contig12315	AT5G12000.1
Contig12317	AT5G40400.1
Contig12318	AT4G23840.1
Contig12319	AT4G10300.1
Contig1232	AT3G07870.1
Contig12320	AT2G24390.1
Contig12321	AT3G52960.1
Contig12324	AT3G05870.1
Contig12328	AT3G06530.2
Contig12329	AT1G61580.1
Contig1233	AT1G76950.1
Contig12330	AT4G34980.1
Contig12331	AT5G17250.1
Contig12332	AT5G13680.1
Contig12334	AT2G35010.1
Contig12335	AT3G19970.1
Contig12338	AT1G09320.1
Contig12339	AT4G03230.1
Contig1234	AT1G05270.1
Contig12340	AT5G02920.1
Contig12342	AT1G29260.1
Contig12348	AT2G23690.1
Contig12349	AT1G01920.1
Contig1235	AT2G40010.1
Contig12350	AT1G42470.1
Contig12351	AT3G50380.1
Contig12352	AT5G15320.1
Contig12353	AT5G59990.1
Contig12354	AT5G52380.1
Contig12355	AT4G31520.1
Contig12356	AT3G27670.1
Contig12357	AT1G62670.1
Contig12358	AT1G03160.1
Contig1236	AT2G36960.3
Contig12360	AT1G79540.1
Contig12361	AT2G33847.1
Contig12362	AT1G74720.1
Contig12363	AT5G14920.1
Contig12364	AT4G24000.1
Contig12367	AT4G03230.1
Contig12368	AT5G63290.1
Contig1237	AT1G19860.1
Contig12370	AT1G25270.1
Contig12371	AT2G18220.1
Contig12372	AT5G15700.2
Contig12374	AT5G56840.1
Contig12375	AT3G52820.1
Contig12376	AT4G09460.1
Contig12378	AT5G04480.1
Contig12379	AT1G30400.1
Contig1238	AT1G54490.1
Contig12380	AT3G13800.1
Contig12382	AT1G28960.1
Contig12384	AT4G35440.2
Contig12385	AT4G13330.1
Contig1239	AT5G56450.1
Contig12390	AT4G30370.1
Contig12392	AT3G52780.1
Contig12393	AT3G04950.1
Contig12394	AT1G01950.3
Contig12395	AT5G05960.1
Contig12396	AT1G06490.1
Contig12397	AT2G24630.1
Contig12398	AT5G41650.1
Contig12399	AT4G14790.1
Contig124	AT3G01810.1
Contig1240	AT3G15940.1
Contig12400	AT5G20480.1
Contig12401	AT3G23830.1
Contig12403	AT5G15100.1
Contig12404	AT5G25930.1
Contig12406	AT4G37790.1
Contig12407	AT1G08230.2
Contig12408	AT3G19508.1
Contig12409	AT1G74520.1
Contig1241	AT3G14920.1
Contig12410	AT1G74340.1
Contig12412	AT4G25330.1
Contig12414	AT5G58320.2
Contig12416	AT4G29060.1
Contig12417	AT5G20600.1
Contig12419	AT5G10970.1
Contig1242	AT2G21180.1
Contig12421	AT1G15510.1
Contig12423	AT5G67490.1
Contig12426	AT2G32950.1
Contig1243	AT5G60450.1
Contig12430	AT5G07900.1
Contig12431	AT5G27110.1
Contig12432	AT5G50100.1
Contig12433	AT1G02180.1
Contig12437	AT1G07530.1
Contig12438	AT2G29760.1
Contig12439	AT1G16740.1
Contig1244	AT4G32030.1
Contig12440	AT2G34730.1
Contig12441	AT1G02630.1
Contig12443	AT1G69400.1
Contig12446	AT4G25610.1
Contig12448	AT5G65207.1
Contig12449	AT4G13440.1
[truncated: 47,946 more rows]

## Sheet: Qro
Qro_transcript	Athaliana_ortho
Qro|gi|166243493|gb|CU639560.1|CU639560	AT5G43810.1
Qro|gi|166243494|gb|CU639561.1|CU639561	AT3G13460.1
Qro|gi|166243495|gb|CU639562.1|CU639562	AT1G01340.2
Qro|gi|166243496|gb|CU639563.1|CU639563	AT5G05340.1
Qro|gi|166243497|gb|CU639564.1|CU639564	AT4G14570.1
Qro|gi|166243498|gb|CU639565.1|CU639565	AT3G02050.1
Qro|gi|166243500|gb|CU639567.1|CU639567	AT3G59920.1
Qro|gi|166243501|gb|CU639568.1|CU639568	AT3G58610.1
Qro|gi|166243502|gb|CU639569.1|CU639569	AT4G31940.1
Qro|gi|166243503|gb|CU639570.1|CU639570	AT4G34640.1
Qro|gi|166243504|gb|CU639571.1|CU639571	AT1G01340.2
Qro|gi|166243505|gb|CU639572.1|CU639572	AT3G24503.1
Qro|gi|166243506|gb|CU639573.1|CU639573	AT2G37040.1
Qro|gi|166243507|gb|CU639574.1|CU639574	AT5G59160.1
Qro|gi|166243508|gb|CU639575.1|CU639575	AT4G33565.1
Qro|gi|166243509|gb|CU639576.1|CU639576	AT2G36530.1
Qro|gi|166243510|gb|CU639577.1|CU639577	AT2G37040.1
Qro|gi|166243511|gb|CU639578.1|CU639578	AT5G62180.1
Qro|gi|166243512|gb|CU639579.1|CU639579	AT1G17180.1
Qro|gi|166243513|gb|CU639580.1|CU639580	AT1G16860.1
Qro|gi|166243514|gb|CU639581.1|CU639581	AT4G23430.2
Qro|gi|166243515|gb|CU639582.1|CU639582	AT1G79450.1
Qro|gi|166243516|gb|CU639583.1|CU639583	AT2G25737.1
Qro|gi|166243517|gb|CU639584.1|CU639584	AT1G26320.1
Qro|gi|166243518|gb|CU639585.1|CU639585	AT3G14470.1
Qro|gi|166243520|gb|CU639587.1|CU639587	AT1G11910.1
Qro|gi|166243521|gb|CU639588.1|CU639588	AT3G14470.1
Qro|gi|166243522|gb|CU639589.1|CU639589	AT1G77120.1
Qro|gi|166243523|gb|CU639590.1|CU639590	AT3G52850.1
Qro|gi|166243524|gb|CU639591.1|CU639591	AT5G19440.1
Qro|gi|166243525|gb|CU639592.1|CU639592	AT5G19440.1
Qro|gi|166243527|gb|CU639594.1|CU639594	AT3G24503.1
Qro|gi|166243530|gb|CU639597.1|CU639597	AT1G54100.1
Qro|gi|166243531|gb|CU639598.1|CU639598	AT5G09360.1
Qro|gi|166243532|gb|CU639599.1|CU639599	AT1G78240.1
Qro|gi|166243533|gb|CU639600.1|CU639600	AT2G24520.1
Qro|gi|166243534|gb|CU639601.1|CU639601	AT3G13470.1
Qro|gi|166243535|gb|CU639602.1|CU639602	AT1G17180.1
Qro|gi|166243536|gb|CU639603.1|CU639603	AT1G11680.1
Qro|gi|166243537|gb|CU639604.1|CU639604	AT5G07050.1
Qro|gi|166243538|gb|CU639605.1|CU639605	AT3G17800.2
Qro|gi|166243539|gb|CU639606.1|CU639606	AT1G22360.1
Qro|gi|166243540|gb|CU639608.1|CU639608	AT5G62180.1
Qro|gi|166243541|gb|CU639609.1|CU639609	AT2G47470.1
Qro|gi|166243542|gb|CU639610.1|CU639610	AT2G37040.1
Qro|gi|166243543|gb|CU639611.1|CU639611	AT5G41040.1
Qro|gi|166243544|gb|CU639612.1|CU639612	AT5G25560.2
Qro|gi|166243545|gb|CU639613.1|CU639613	AT2G26830.1
Qro|gi|166243547|gb|CU639616.1|CU639616	AT1G09850.1
Qro|gi|166243548|gb|CU639617.1|CU639617	AT3G13460.1
Qro|gi|166243550|gb|CU639619.1|CU639619	AT5G19600.1
Qro|gi|166243551|gb|CU639620.1|CU639620	AT1G21750.1
Qro|gi|166243552|gb|CU639621.1|CU639621	AT2G37040.1
Qro|gi|166243553|gb|CU639622.1|CU639622	AT1G47128.1
Qro|gi|166243554|gb|CU639623.1|CU639623	AT2G37570.1
Qro|gi|166243556|gb|CU639626.1|CU639626	AT2G20780.1
Qro|gi|166243557|gb|CU639627.1|CU639627	AT1G53440.1
Qro|gi|166243558|gb|CU639628.1|CU639628	AT1G78130.1
Qro|gi|166243560|gb|CU639630.1|CU639630	AT2G12400.1
Qro|gi|166243561|gb|CU639632.1|CU639632	AT1G21750.1
Qro|gi|166243563|gb|CU639634.1|CU639634	AT1G63290.1
Qro|gi|166243564|gb|CU639635.1|CU639635	AT1G68020.2
Qro|gi|166243566|gb|CU639637.1|CU639637	AT3G11400.2
Qro|gi|166243567|gb|CU639638.1|CU639638	AT4G33000.1
Qro|gi|166243568|gb|CU639639.1|CU639639	AT4G14960.2
Qro|gi|166243569|gb|CU639640.1|CU639640	AT4G29730.1
Qro|gi|166243570|gb|CU639642.1|CU639642	AT5G62000.1
Qro|gi|166243571|gb|CU639643.1|CU639643	AT3G29360.1
Qro|gi|166243572|gb|CU639644.1|CU639644	AT5G11670.1
Qro|gi|166243573|gb|CU639645.1|CU639645	AT3G23640.1
Qro|gi|166243574|gb|CU639646.1|CU639646	AT4G26270.1
Qro|gi|166243575|gb|CU639647.1|CU639647	AT1G18800.1
Qro|gi|166243577|gb|CU639650.1|CU639650	AT1G34780.1
Qro|gi|166243578|gb|CU639651.1|CU639651	AT5G11200.2
Qro|gi|166243579|gb|CU639652.1|CU639652	AT3G13060.2
Qro|gi|166243581|gb|CU639660.1|CU639660	AT1G79550.1
Qro|gi|166243582|gb|CU639661.1|CU639661	AT5G50870.2
Qro|gi|166243583|gb|CU639662.1|CU639662	AT5G17920.1
Qro|gi|166243584|gb|CU639663.1|CU639663	AT5G46150.2
Qro|gi|166243585|gb|CU639664.1|CU639664	AT3G62720.1
Qro|gi|166243586|gb|CU639665.1|CU639665	AT1G13340.1
Qro|gi|166243587|gb|CU639666.1|CU639666	AT3G08650.2
Qro|gi|166243588|gb|CU639667.1|CU639667	AT5G50430.1
Qro|gi|166243590|gb|CU639669.1|CU639669	AT1G19180.1
Qro|gi|166243593|gb|CU639672.1|CU639672	AT1G27340.1
Qro|gi|166243594|gb|CU639673.1|CU639673	AT1G22190.1
Qro|gi|166243595|gb|CU639674.1|CU639674	AT3G19430.1
Qro|gi|166243597|gb|CU639676.1|CU639676	AT4G23570.3
Qro|gi|166243599|gb|CU639678.1|CU639678	AT3G22630.1
Qro|gi|166243600|gb|CU639679.1|CU639679	AT5G38600.1
Qro|gi|166243601|gb|CU639680.1|CU639680	AT5G52060.1
Qro|gi|166243602|gb|CU639681.1|CU639681	AT5G62530.1
Qro|gi|166243603|gb|CU639682.1|CU639682	AT4G33070.1
Qro|gi|166243605|gb|CU639684.1|CU639684	AT5G21160.3
Qro|gi|166243606|gb|CU639685.1|CU639685	AT3G44190.1
Qro|gi|166243607|gb|CU639686.1|CU639686	AT5G43060.1
Qro|gi|166243608|gb|CU639687.1|CU639687	AT2G40890.1
Qro|gi|166243609|gb|CU639688.1|CU639688	AT1G21890.1
Qro|gi|166243610|gb|CU639689.1|CU639689	AT5G07050.1
Qro|gi|166243611|gb|CU639690.1|CU639690	AT5G07340.2
Qro|gi|166243612|gb|CU639691.1|CU639691	AT4G14960.2
Qro|gi|166243613|gb|CU639692.1|CU639692	AT5G58430.1
Qro|gi|166243614|gb|CU639693.1|CU639693	AT5G07850.1
Qro|gi|166243615|gb|CU639694.1|CU639694	AT2G45960.3
Qro|gi|166243616|gb|CU639695.1|CU639695	AT5G59350.1
Qro|gi|166243617|gb|CU639696.1|CU639696	AT4G22740.1
Qro|gi|166243618|gb|CU639697.1|CU639697	AT1G76970.1
Qro|gi|166243619|gb|CU639698.1|CU639698	AT4G22740.1
Qro|gi|166243620|gb|CU639699.1|CU639699	AT2G27030.3
Qro|gi|166243621|gb|CU639700.1|CU639700	AT3G54020.1
Qro|gi|166243622|gb|CU639701.1|CU639701	AT1G24510.1
Qro|gi|166243623|gb|CU639702.1|CU639702	AT3G46440.1
Qro|gi|166243624|gb|CU639703.1|CU639703	AT1G24510.1
Qro|gi|166243625|gb|CU639704.1|CU639704	AT3G03780.1
Qro|gi|166243626|gb|CU639705.1|CU639705	AT5G60390.1
Qro|gi|166243627|gb|CU639706.1|CU639706	AT5G17920.1
Qro|gi|166243628|gb|CU639707.1|CU639707	AT5G60390.1
Qro|gi|166243629|gb|CU639708.1|CU639708	AT3G46440.1
Qro|gi|166243630|gb|CU639709.1|CU639709	AT4G23630.1
Qro|gi|166243631|gb|CU639710.1|CU639710	AT2G28760.2
Qro|gi|166243632|gb|CU639711.1|CU639711	AT5G13450.1
Qro|gi|166243633|gb|CU639712.1|CU639712	AT4G35830.1
Qro|gi|166243634|gb|CU639713.1|CU639713	AT5G01220.1
Qro|gi|166243637|gb|CU639716.1|CU639716	AT5G60390.1
Qro|gi|166243640|gb|CU639719.1|CU639719	AT2G27030.3
Qro|gi|166243641|gb|CU639720.1|CU639720	AT1G77120.1
Qro|gi|166243642|gb|CU639721.1|CU639721	AT1G49760.1
Qro|gi|166243643|gb|CU639722.1|CU639722	AT3G12390.1
Qro|gi|166243644|gb|CU639723.1|CU639723	AT3G04120.1
Qro|gi|166243645|gb|CU639724.1|CU639724	AT4G34050.1
Qro|gi|166243646|gb|CU639725.1|CU639725	AT5G66920.1
Qro|gi|166243647|gb|CU639726.1|CU639726	AT5G13850.1
Qro|gi|166243733|gb|CU640148.1|CU640148	AT1G72160.1
Qro|gi|166243735|gb|CU640150.1|CU640150	AT3G12780.1
Qro|gi|166243736|gb|CU640151.1|CU640151	AT1G61250.1
Qro|gi|166243739|gb|CU640154.1|CU640154	AT1G42470.1
Qro|gi|166243740|gb|CU640155.1|CU640155	AT5G20350.1
Qro|gi|166243741|gb|CU640156.1|CU640156	AT1G23410.1
Qro|gi|166243742|gb|CU640157.1|CU640157	AT2G36530.1
Qro|gi|166243743|gb|CU640158.1|CU640158	AT5G51160.1
Qro|gi|166243744|gb|CU640159.1|CU640159	AT4G11260.1
Qro|gi|166243745|gb|CU640160.1|CU640160	AT4G23430.2
Qro|gi|166243746|gb|CU640161.1|CU640161	AT1G53240.1
Qro|gi|166243748|gb|CU640163.1|CU640163	AT2G34260.1
Qro|gi|166243749|gb|CU640164.1|CU640164	AT3G51550.1
Qro|gi|166243750|gb|CU640165.1|CU640165	AT3G51550.1
Qro|gi|166243751|gb|CU640166.1|CU640166	AT4G14960.2
Qro|gi|166243752|gb|CU640167.1|CU640167	AT4G39830.1
Qro|gi|166243753|gb|CU640168.1|CU640168	AT5G49900.1
Qro|gi|166243754|gb|CU640169.1|CU640169	AT5G36110.1
Qro|gi|166243756|gb|CU640171.1|CU640171	AT1G15520.1
Qro|gi|166243757|gb|CU640172.1|CU640172	AT2G34260.1
Qro|gi|166243758|gb|CU640173.1|CU640173	AT2G34260.1
Qro|gi|166243759|gb|CU640174.1|CU640174	AT3G51550.1
Qro|gi|166243760|gb|CU640175.1|CU640175	AT3G12780.1
Qro|gi|166243761|gb|CU640176.1|CU640176	AT1G79550.1
Qro|gi|166243762|gb|CU640177.1|CU640177	AT2G45740.1
Qro|gi|166243763|gb|CU640178.1|CU640178	AT3G12780.1
Qro|gi|166243764|gb|CU640179.1|CU640179	AT2G28930.1
Qro|gi|166243765|gb|CU640180.1|CU640180	AT1G72370.1
Qro|gi|166243766|gb|CU640181.1|CU640181	AT1G72160.1
Qro|gi|166243767|gb|CU640182.1|CU640182	AT5G56290.1
Qro|gi|166243768|gb|CU640183.1|CU640183	AT3G12780.1
Qro|gi|166243769|gb|CU640184.1|CU640184	AT5G32440.3
Qro|gi|166243770|gb|CU640185.1|CU640185	AT5G27850.1
Qro|gi|166243771|gb|CU640186.1|CU640186	AT3G12780.1
Qro|gi|166243772|gb|CU640187.1|CU640187	AT1G60750.1
Qro|gi|166243773|gb|CU640188.1|CU640188	AT1G31230.1
Qro|gi|166243774|gb|CU640189.1|CU640189	AT5G56350.1
Qro|gi|166243775|gb|CU640190.1|CU640190	AT5G62190.1
Qro|gi|166243776|gb|CU640191.1|CU640191	AT2G45740.1
Qro|gi|166243778|gb|CU640193.1|CU640193	AT4G39350.1
Qro|gi|166243779|gb|CU640194.1|CU640194	AT4G11640.1
Qro|gi|166243780|gb|CU640195.1|CU640195	AT4G11640.1
Qro|gi|166243781|gb|CU640196.1|CU640196	AT5G56350.1
Qro|gi|166243782|gb|CU640197.1|CU640197	AT1G60750.1
Qro|gi|166243785|gb|CU640200.1|CU640200	AT5G20350.1
Qro|gi|166243787|gb|CU640202.1|CU640202	AT4G35090.1
Qro|gi|166243788|gb|CU640203.1|CU640203	AT5G61820.1
Qro|gi|166243789|gb|CU640204.1|CU640204	AT5G10550.1
Qro|gi|166243790|gb|CU640205.1|CU640205	AT1G60730.3
Qro|gi|166243791|gb|CU640206.1|CU640206	AT5G36110.1
Qro|gi|166243792|gb|CU640207.1|CU640207	AT5G57560.1
Qro|gi|166243793|gb|CU640208.1|CU640208	AT3G51050.1
Qro|gi|166243794|gb|CU640209.1|CU640209	AT1G02305.1
Qro|gi|166243795|gb|CU640210.1|CU640210	AT5G43940.2
Qro|gi|166243796|gb|CU640211.1|CU640211	AT3G46510.1
Qro|gi|166243797|gb|CU640212.1|CU640212	AT5G23340.1
Qro|gi|166243798|gb|CU640213.1|CU640213	AT3G08505.2
Qro|gi|166243799|gb|CU640214.1|CU640214	AT5G10230.1
Qro|gi|166243800|gb|CU640215.1|CU640215	AT3G54250.1
Qro|gi|166243801|gb|CU640216.1|CU640216	AT4G02570.1
Qro|gi|166243802|gb|CU640217.1|CU640217	AT1G50480.1
Qro|gi|166243803|gb|CU640218.1|CU640218	AT5G11200.2
Qro|gi|166243804|gb|CU640219.1|CU640219	AT1G08440.1
Qro|gi|166243805|gb|CU640220.1|CU640220	AT3G14590.2
Qro|gi|166243807|gb|CU640222.1|CU640222	AT3G08505.2
Qro|gi|166243808|gb|CU640223.1|CU640223	AT1G79750.1
Qro|gi|166243810|gb|CU640225.1|CU640225	AT5G56350.1
Qro|gi|166243811|gb|CU640226.1|CU640226	AT5G49900.1
Qro|gi|166243812|gb|CU640227.1|CU640227	AT2G23780.1
Qro|gi|166243813|gb|CU640228.1|CU640228	AT3G61220.2
Qro|gi|166243814|gb|CU640229.1|CU640229	AT5G48485.1
Qro|gi|166243816|gb|CU640231.1|CU640231	AT5G13420.1
Qro|gi|166243817|gb|CU640232.1|CU640232	AT4G32410.1
Qro|gi|166243818|gb|CU640233.1|CU640233	AT4G35090.1
Qro|gi|166243819|gb|CU640234.1|CU640234	AT4G35090.1
Qro|gi|166243820|gb|CU640235.1|CU640235	AT2G36460.1
Qro|gi|166243821|gb|CU640236.1|CU640236	AT1G07570.3
Qro|gi|166243822|gb|CU640237.1|CU640237	AT2G14910.1
Qro|gi|166243823|gb|CU640238.1|CU640238	AT5G49910.1
Qro|gi|166243824|gb|CU640239.1|CU640239	AT5G56350.1
Qro|gi|166243827|gb|CU640242.1|CU640242	AT4G26690.1
Qro|gi|166243828|gb|CU640243.1|CU640243	AT5G23860.1
Qro|gi|166243829|gb|CU640244.1|CU640244	AT1G22930.1
Qro|gi|166243830|gb|CU640245.1|CU640245	AT1G29050.1
Qro|gi|166243831|gb|CU640246.1|CU640246	AT3G16240.1
Qro|gi|166243832|gb|CU640247.1|CU640247	AT4G03415.1
Qro|gi|166243833|gb|CU640248.1|CU640248	AT5G13420.1
Qro|gi|166243834|gb|CU640249.1|CU640249	AT2G36530.1
Qro|gi|166243835|gb|CU640250.1|CU640250	AT2G36530.1
Qro|gi|166243836|gb|CU640251.1|CU640251	AT5G60160.1
Qro|gi|166243837|gb|CU640252.1|CU640252	AT1G23780.1
Qro|gi|166243838|gb|CU640253.1|CU640253	AT4G38540.1
Qro|gi|166243839|gb|CU640254.1|CU640254	AT2G36530.1
Qro|gi|166243841|gb|CU640256.1|CU640256	AT3G14420.1
Qro|gi|166243842|gb|CU640257.1|CU640257	AT1G60710.1
Qro|gi|166243843|gb|CU640258.1|CU640258	AT5G19600.1
Qro|gi|166243844|gb|CU640259.1|CU640259	AT4G34030.1
Qro|gi|166243846|gb|CU640261.1|CU640261	AT2G23190.1
Qro|gi|166243848|gb|CU640263.1|CU640263	AT5G43060.1
Qro|gi|166243849|gb|CU640264.1|CU640264	AT3G14840.2
Qro|gi|166243850|gb|CU640265.1|CU640265	AT1G22930.1
Qro|gi|166243851|gb|CU640266.1|CU640266	AT4G17340.1
Qro|gi|166243852|gb|CU640267.1|CU640267	AT1G20950.1
Qro|gi|166243853|gb|CU640268.1|CU640268	AT2G20560.1
Qro|gi|166243854|gb|CU640269.1|CU640269	AT4G16370.1
Qro|gi|166243855|gb|CU640270.1|CU640270	AT5G54960.1
Qro|gi|166243857|gb|CU640272.1|CU640272	AT5G65020.1
Qro|gi|166243858|gb|CU640273.1|CU640273	AT1G52360.2
Qro|gi|166243859|gb|CU640274.1|CU640274	AT1G02840.1
Qro|gi|166243860|gb|CU640275.1|CU640275	AT2G36460.1
Qro|gi|166243861|gb|CU640276.1|CU640276	AT5G45410.1
Qro|gi|166243863|gb|CU640278.1|CU640278	AT1G22930.1
Qro|gi|166243864|gb|CU640279.1|CU640279	AT5G43060.1
Qro|gi|166243865|gb|CU640280.1|CU640280	AT4G30960.1
Qro|gi|166243866|gb|CU640281.1|CU640281	AT1G60710.1
Qro|gi|166243867|gb|CU640282.1|CU640282	AT1G60710.1
Qro|gi|166243868|gb|CU640283.1|CU640283	AT3G14830.1
Qro|gi|166243869|gb|CU640284.1|CU640284	AT5G43060.1
Qro|gi|166243870|gb|CU640285.1|CU640285	AT1G15690.1
Qro|gi|166243871|gb|CU640286.1|CU640286	AT3G11170.1
Qro|gi|166243872|gb|CU640287.1|CU640287	AT5G54960.1
Qro|gi|166243873|gb|CU640288.1|CU640288	AT3G11320.1
Qro|gi|166243874|gb|CU640289.1|CU640289	AT5G59350.1
Qro|gi|166243875|gb|CU640290.1|CU640290	AT3G12780.1
Qro|gi|166243876|gb|CU640291.1|CU640291	AT3G17810.1
Qro|gi|166243877|gb|CU640292.1|CU640292	AT5G48485.1
Qro|gi|166243878|gb|CU640293.1|CU640293	AT3G54250.1
Qro|gi|166243879|gb|CU640294.1|CU640294	AT4G31990.3
Qro|gi|166243880|gb|CU640295.1|CU640295	AT5G54380.1
Qro|gi|166243881|gb|CU640296.1|CU640296	AT4G38900.1
Qro|gi|166243882|gb|CU640297.1|CU640297	AT3G45600.1
Qro|gi|166243883|gb|CU640298.1|CU640298	AT3G01910.1
Qro|gi|166243884|gb|CU640299.1|CU640299	AT3G12780.1
Qro|gi|166243885|gb|CU640300.1|CU640300	AT3G14420.1
Qro|gi|166243886|gb|CU640301.1|CU640301	AT5G43060.1
Qro|gi|166243887|gb|CU640302.1|CU640302	AT3G11320.1
Qro|gi|166243888|gb|CU640303.1|CU640303	AT5G58080.1
Qro|gi|166243889|gb|CU640304.1|CU640304	AT3G14420.1
Qro|gi|166243890|gb|CU640305.1|CU640305	AT5G43060.1
Qro|gi|166243891|gb|CU640306.1|CU640306	AT3G12700.1
Qro|gi|166243892|gb|CU640307.1|CU640307	AT3G17810.1
Qro|gi|166243893|gb|CU640308.1|CU640308	AT2G07698.1
Qro|gi|166243894|gb|CU640309.1|CU640309	AT3G12780.1
Qro|gi|166243895|gb|CU640310.1|CU640310	AT5G45410.1
Qro|gi|166243896|gb|CU640311.1|CU640311	AT5G64760.1
Qro|gi|166243897|gb|CU640312.1|CU640312	AT1G07570.3
Qro|gi|166243898|gb|CU640313.1|CU640313	AT4G35090.1
Qro|gi|166243899|gb|CU640314.1|CU640314	AT2G26710.1
Qro|gi|166243900|gb|CU640315.1|CU640315	AT4G30920.1
Qro|gi|166243901|gb|CU640316.1|CU640316	AT5G47490.1
Qro|gi|166243902|gb|CU640317.1|CU640317	AT1G60710.1
Qro|gi|166243904|gb|CU640319.1|CU640319	AT4G16370.1
Qro|gi|166243905|gb|CU640320.1|CU640320	AT3G17810.1
Qro|gi|166243906|gb|CU640321.1|CU640321	AT4G27960.2
Qro|gi|166243907|gb|CU640322.1|CU640322	AT4G23180.1
Qro|gi|166243908|gb|CU640323.1|CU640323	AT5G52060.1
Qro|gi|166243909|gb|CU640324.1|CU640324	AT3G08790.1
Qro|gi|166243910|gb|CU640325.1|CU640325	AT2G38550.1
Qro|gi|166243911|gb|CU640326.1|CU640326	AT3G60240.4
Qro|gi|166243912|gb|CU640327.1|CU640327	AT2G02370.1
Qro|gi|166243913|gb|CU640328.1|CU640328	AT3G57610.1
Qro|gi|166243914|gb|CU640329.1|CU640329	AT1G52360.2
Qro|gi|166243915|gb|CU640330.1|CU640330	AT3G47950.1
Qro|gi|166244140|gb|CU640331.1|CU640331	AT4G38900.1
Qro|gi|166244141|gb|CU640332.1|CU640332	AT5G51160.1
Qro|gi|166244142|gb|CU640333.1|CU640333	AT1G03220.1
Qro|gi|166244143|gb|CU640334.1|CU640334	AT1G02305.1
Qro|gi|166244144|gb|CU640335.1|CU640335	AT1G52570.1
Qro|gi|166244146|gb|CU640337.1|CU640337	AT3G60100.1
Qro|gi|166244147|gb|CU640338.1|CU640338	AT1G29050.1
Qro|gi|166244148|gb|CU640339.1|CU640339	AT2G36460.1
Qro|gi|166244149|gb|CU640340.1|CU640340	AT1G68410.1
Qro|gi|166244150|gb|CU640341.1|CU640341	AT5G25560.2
Qro|gi|166244151|gb|CU640342.1|CU640342	AT1G76490.1
Qro|gi|166244152|gb|CU640343.1|CU640343	AT1G77120.1
Qro|gi|166244153|gb|CU640344.1|CU640344	AT4G23630.1
Qro|gi|166244154|gb|CU640345.1|CU640345	AT1G76490.1
Qro|gi|166244155|gb|CU640346.1|CU640346	AT3G04120.1
Qro|gi|166244156|gb|CU640347.1|CU640347	AT1G49760.1
Qro|gi|166244157|gb|CU640348.1|CU640348	AT5G60390.1
Qro|gi|166244158|gb|CU640349.1|CU640349	AT4G23630.1
Qro|gi|166244159|gb|CU640350.1|CU640350	AT3G55440.1
Qro|gi|166244160|gb|CU640351.1|CU640351	AT3G55440.1
Qro|gi|166244161|gb|CU640352.1|CU640352	AT4G26690.1
Qro|gi|166244162|gb|CU640353.1|CU640353	AT1G49760.1
Qro|gi|166244164|gb|CU640355.1|CU640355	AT1G76490.1
Qro|gi|166244165|gb|CU640356.1|CU640356	AT1G56070.1
Qro|gi|166244166|gb|CU640357.1|CU640357	AT1G49760.1
Qro|gi|166244167|gb|CU640358.1|CU640358	AT3G04120.1
Qro|gi|166244168|gb|CU640359.1|CU640359	AT3G04120.1
Qro|gi|166244169|gb|CU640360.1|CU640360	AT1G66970.2
Qro|gi|166244170|gb|CU640361.1|CU640361	AT1G76490.1
Qro|gi|166244171|gb|CU640362.1|CU640362	AT4G25810.1
Qro|gi|166244173|gb|CU640364.1|CU640364	AT1G56070.1
Qro|gi|166244174|gb|CU640365.1|CU640365	AT3G18820.1
Qro|gi|166244175|gb|CU639607.1|CU639607	AT1G79450.1
Qro|gi|166244176|gb|CU639614.1|CU639614	AT1G01340.2
Qro|gi|166244177|gb|CU639625.1|CU639625	AT5G60920.1
Qro|gi|166244178|gb|CU639631.1|CU639631	AT3G56720.3
Qro|gi|166244179|gb|CU639641.1|CU639641	AT1G68650.1
Qro|gi|166244180|gb|CU639648.1|CU639648	AT3G01190.1
Qro|gi|166244183|gb|CU639491.1|CU639491	AT2G30020.1
Qro|gi|166244184|gb|CU639492.1|CU639492	AT5G59160.1
Qro|gi|166244185|gb|CU639493.1|CU639493	AT5G64120.1
Qro|gi|166244186|gb|CU639494.1|CU639494	AT2G18980.1
Qro|gi|166244188|gb|CU639496.1|CU639496	AT5G48160.1
Qro|gi|166244189|gb|CU639497.1|CU639497	AT2G37570.1
Qro|gi|166244190|gb|CU639498.1|CU639498	AT1G77120.1
Qro|gi|166244191|gb|CU639499.1|CU639499	AT1G79450.1
Qro|gi|166244192|gb|CU639500.1|CU639500	AT2G37040.1
Qro|gi|166244193|gb|CU639501.1|CU639501	AT2G37040.1
Qro|gi|166244194|gb|CU639502.1|CU639502	AT4G13780.1
Qro|gi|166244195|gb|CU639503.1|CU639503	AT5G16970.1
Qro|gi|166244196|gb|CU639504.1|CU639504	AT3G24503.1
Qro|gi|166244197|gb|CU639505.1|CU639505	AT3G02050.1
Qro|gi|166244198|gb|CU639506.1|CU639506	AT2G24520.1
Qro|gi|166244199|gb|CU639507.1|CU639507	AT2G27690.1
Qro|gi|166244200|gb|CU639508.1|CU639508	AT2G32670.1
Qro|gi|166244201|gb|CU639509.1|CU639509	AT2G37040.1
Qro|gi|166244202|gb|CU639510.1|CU639510	AT5G34940.2
Qro|gi|166244203|gb|CU639511.1|CU639511	AT2G25737.1
Qro|gi|166244204|gb|CU639512.1|CU639512	AT5G65430.3
Qro|gi|166244205|gb|CU639513.1|CU639513	AT2G44710.1
Qro|gi|166244206|gb|CU639514.1|CU639514	AT3G52850.1
Qro|gi|166244207|gb|CU639515.1|CU639515	AT2G44710.1
Qro|gi|166244208|gb|CU639516.1|CU639516	AT4G13780.1
Qro|gi|166244209|gb|CU639517.1|CU639517	AT2G32670.1
Qro|gi|166244210|gb|CU639518.1|CU639518	AT3G10920.1
Qro|gi|166244211|gb|CU639519.1|CU639519	AT4G31860.1
Qro|gi|166244213|gb|CU639521.1|CU639521	AT1G79450.1
Qro|gi|166244214|gb|CU639522.1|CU639522	AT1G77120.1
Qro|gi|166244215|gb|CU639523.1|CU639523	AT5G08640.1
Qro|gi|166244216|gb|CU639524.1|CU639524	AT1G77140.1
Qro|gi|166244217|gb|CU639525.1|CU639525	AT4G14570.1
Qro|gi|166244218|gb|CU639526.1|CU639526	AT3G24503.1
Qro|gi|166244219|gb|CU639527.1|CU639527	AT3G52850.1
Qro|gi|166244220|gb|CU639528.1|CU639528	AT5G13970.1
Qro|gi|166244221|gb|CU639529.1|CU639529	AT1G16860.1
Qro|gi|166244222|gb|CU639530.1|CU639530	AT2G36460.1
Qro|gi|166244223|gb|CU639531.1|CU639531	AT4G33000.1
Qro|gi|166244224|gb|CU639532.1|CU639532	AT4G31940.1
Qro|gi|166244225|gb|CU639533.1|CU639533	AT3G61220.2
Qro|gi|166244226|gb|CU639534.1|CU639534	AT2G25737.1
Qro|gi|166244227|gb|CU639535.1|CU639535	AT1G64550.1
Qro|gi|166244228|gb|CU639536.1|CU639536	AT3G08650.2
Qro|gi|166244229|gb|CU639537.1|CU639537	AT1G04510.1
Qro|gi|166244230|gb|CU639538.1|CU639538	AT4G29900.1
Qro|gi|166244231|gb|CU639539.1|CU639539	AT2G42740.1
Qro|gi|166244232|gb|CU639540.1|CU639540	AT2G36460.1
Qro|gi|166244233|gb|CU639541.1|CU639541	AT1G22360.1
Qro|gi|166244234|gb|CU639542.1|CU639542	AT3G59760.1
Qro|gi|166244235|gb|CU639543.1|CU639543	AT3G56130.1
Qro|gi|166244236|gb|CU639544.1|CU639544	AT1G30470.1
Qro|gi|166244237|gb|CU639545.1|CU639545	AT1G77120.1
Qro|gi|166244238|gb|CU639546.1|CU639546	AT4G26270.1
Qro|gi|166244239|gb|CU639547.1|CU639547	AT1G18800.1
Qro|gi|166244240|gb|CU639548.1|CU639548	AT5G10290.1
Qro|gi|166244241|gb|CU639549.1|CU639549	AT2G31610.1
Qro|gi|166244242|gb|CU639550.1|CU639550	AT1G67230.1
Qro|gi|166244245|gb|CU639553.1|CU639553	AT4G26270.1
Qro|gi|166244246|gb|CU639554.1|CU639554	AT5G07050.1
Qro|gi|166244247|gb|CU639555.1|CU639555	AT1G79550.1
Qro|gi|166244248|gb|CU639556.1|CU639556	AT4G27680.1
Qro|gi|166244249|gb|CU639557.1|CU639557	AT5G11170.1
Qro|gi|166244250|gb|CU639558.1|CU639558	AT3G56590.2
Qro|gi|166244251|gb|CU639559.1|CU639559	AT5G25560.2
Qro|gi|166244252|gb|CU639653.1|CU639653	AT2G16060.1
Qro|gi|166244253|gb|CU639654.1|CU639654	AT5G18170.1
Qro|gi|166244254|gb|CU639655.1|CU639655	AT3G22060.1
Qro|gi|166244255|gb|CU639656.1|CU639656	AT5G06600.1
Qro|gi|166244256|gb|CU639657.1|CU639657	AT4G35090.1
Qro|gi|166244257|gb|CU639658.1|CU639658	AT3G24503.1
Qro|gi|166989942|gb|CU640759.1|CU640759	AT1G32060.1
Qro|gi|166989943|gb|CU640760.1|CU640760	AT1G29120.5
Qro|gi|166989945|gb|CU640762.1|CU640762	AT4G10340.1
Qro|gi|166989946|gb|CU640763.1|CU640763	AT5G23960.1
Qro|gi|166989947|gb|CU640764.1|CU640764	AT1G32060.1
Qro|gi|166989948|gb|CU640765.1|CU640765	AT1G05170.2
Qro|gi|166989949|gb|CU640766.1|CU640766	AT3G01500.2
Qro|gi|166989950|gb|CU640767.1|CU640767	AT5G35970.1
Qro|gi|166989951|gb|CU640768.1|CU640768	AT4G16730.1
Qro|gi|166989952|gb|CU640769.1|CU640769	AT1G18800.1
Qro|gi|166989953|gb|CU640770.1|CU640770	AT2G33700.1
Qro|gi|166989954|gb|CU640771.1|CU640771	AT1G75380.1
Qro|gi|166989955|gb|CU640772.1|CU640772	AT3G55800.1
Qro|gi|166989956|gb|CU640773.1|CU640773	ATCG00540.1
Qro|gi|166989957|gb|CU640774.1|CU640774	AT5G13630.1
Qro|gi|166989958|gb|CU640775.1|CU640775	AT5G16440.1
Qro|gi|166989959|gb|CU640776.1|CU640776	AT3G55800.1
Qro|gi|166989960|gb|CU640777.1|CU640777	AT2G29210.1
Qro|gi|166989961|gb|CU640778.1|CU640778	AT1G44575.1
Qro|gi|166989962|gb|CU640779.1|CU640779	AT4G16730.1
Qro|gi|166989963|gb|CU640780.1|CU640780	AT3G05580.1
Qro|gi|166989964|gb|CU640781.1|CU640781	AT3G01500.2
Qro|gi|166989965|gb|CU640782.1|CU640782	AT2G41220.1
Qro|gi|166989966|gb|CU640783.1|CU640783	AT2G27600.1
Qro|gi|166989967|gb|CU640784.1|CU640784	AT5G66530.1
Qro|gi|166989968|gb|CU640785.1|CU640785	AT2G39760.1
Qro|gi|166989969|gb|CU640786.1|CU640786	ATCG00280.1
Qro|gi|166989970|gb|CU640787.1|CU640787	AT3G56940.1
Qro|gi|166989971|gb|CU640788.1|CU640788	AT2G24210.1
Qro|gi|166989972|gb|CU640789.1|CU640789	AT3G59970.3
Qro|gi|166989973|gb|CU640790.1|CU640790	AT1G43670.1
Qro|gi|166989974|gb|CU640791.1|CU640791	AT3G56940.1
Qro|gi|166989975|gb|CU640792.1|CU640792	AT4G15440.1
Qro|gi|166989976|gb|CU640793.1|CU640793	AT5G23960.1
Qro|gi|166989977|gb|CU640794.1|CU640794	AT1G19660.1
Qro|gi|166989978|gb|CU640795.1|CU640795	AT4G16730.1
Qro|gi|166989981|gb|CU640798.1|CU640798	AT4G10340.1
Qro|gi|166989982|gb|CU640799.1|CU640799	AT1G02145.3
Qro|gi|166989983|gb|CU640800.1|CU640800	AT4G28260.1
Qro|gi|166989984|gb|CU640801.1|CU640801	AT3G13470.1
Qro|gi|166989985|gb|CU640802.1|CU640802	AT3G13470.1
Qro|gi|166989986|gb|CU640803.1|CU640803	AT5G48020.1
Qro|gi|166989987|gb|CU640804.1|CU640804	AT1G59960.1
Qro|gi|166989988|gb|CU640805.1|CU640805	AT4G10340.1
Qro|gi|166989989|gb|CU640806.1|CU640806	AT2G22780.1
Qro|gi|166989990|gb|CU640807.1|CU640807	AT1G07110.1
Qro|gi|166989991|gb|CU640808.1|CU640808	AT5G61740.1
Qro|gi|166989992|gb|CU640809.1|CU640809	AT2G40960.1
Qro|gi|166989993|gb|CU640810.1|CU640810	AT2G19080.1
Qro|gi|166989994|gb|CU640811.1|CU640811	AT3G58500.1
Qro|gi|166989995|gb|CU640812.1|CU640812	AT1G59960.1
Qro|gi|166989996|gb|CU640813.1|CU640813	ATCG00280.1
Qro|gi|166989997|gb|CU640814.1|CU640814	AT1G15520.1
Qro|gi|166989998|gb|CU640815.1|CU640815	AT3G59920.1
Qro|gi|166989999|gb|CU640816.1|CU640816	AT3G46780.1
Qro|gi|166990000|gb|CU640817.1|CU640817	AT2G29330.1
Qro|gi|166990001|gb|CU640818.1|CU640818	AT1G52870.2
Qro|gi|166990002|gb|CU640819.1|CU640819	AT5G50920.1
Qro|gi|166990003|gb|CU640820.1|CU640820	AT5G67030.1
Qro|gi|166990004|gb|CU640821.1|CU640821	AT1G20200.1
Qro|gi|166990005|gb|CU640822.1|CU640822	AT2G22780.1
Qro|gi|166990006|gb|CU640823.1|CU640823	AT5G49730.1
Qro|gi|166990008|gb|CU640825.1|CU640825	AT1G72730.1
Qro|gi|166990009|gb|CU640826.1|CU640826	AT2G22780.1
Qro|gi|166990010|gb|CU640827.1|CU640827	AT1G06040.1
Qro|gi|166990012|gb|CU640829.1|CU640829	AT1G44575.1
Qro|gi|166990013|gb|CU640830.1|CU640830	AT3G58610.1
Qro|gi|166990014|gb|CU640831.1|CU640831	AT1G18800.1
Qro|gi|166990017|gb|CU640834.1|CU640834	AT3G42950.1
Qro|gi|166990018|gb|CU640835.1|CU640835	AT3G56130.1
Qro|gi|166990019|gb|CU640836.1|CU640836	AT4G10340.1
Qro|gi|166990021|gb|CU640838.1|CU640838	AT4G16730.1
Qro|gi|166990022|gb|CU640839.1|CU640839	AT5G03340.1
Qro|gi|166990023|gb|CU640840.1|CU640840	AT5G26742.2
Qro|gi|166990025|gb|CU640842.1|CU640842	AT3G47950.1
Qro|gi|166990026|gb|CU640843.1|CU640843	AT4G10340.1
Qro|gi|166990027|gb|CU640844.1|CU640844	AT1G66140.1
Qro|gi|166990029|gb|CU640846.1|CU640846	AT3G46780.1
Qro|gi|166990030|gb|CU640847.1|CU640847	AT5G52990.1
Qro|gi|166990031|gb|CU640848.1|CU640848	AT1G78510.1
Qro|gi|166990032|gb|CU640849.1|CU640849	AT2G45290.1
Qro|gi|166990033|gb|CU640850.1|CU640850	AT1G06040.1
Qro|gi|166990034|gb|CU640851.1|CU640851	AT1G60710.1
Qro|gi|166990036|gb|CU640853.1|CU640853	AT2G36460.1
Qro|gi|166990037|gb|CU640854.1|CU640854	AT2G22780.1
Qro|gi|166990038|gb|CU640855.1|CU640855	AT2G31380.1
Qro|gi|166990039|gb|CU640856.1|CU640856	AT1G70080.1
Qro|gi|166990040|gb|CU640857.1|CU640857	ATCG00540.1
Qro|gi|166990041|gb|CU640858.1|CU640858	AT1G63770.5
Qro|gi|166990042|gb|CU640859.1|CU640859	AT1G54350.1
Qro|gi|166990043|gb|CU640860.1|CU640860	AT3G60750.1
Qro|gi|166990044|gb|CU640861.1|CU640861	AT2G22780.1
Qro|gi|166990046|gb|CU640863.1|CU640863	AT4G16730.1
Qro|gi|166990047|gb|CU640864.1|CU640864	AT1G27340.1
Qro|gi|166990048|gb|CU640865.1|CU640865	AT2G36460.1
Qro|gi|166990049|gb|CU640866.1|CU640866	AT1G70080.1
Qro|gi|166990050|gb|CU640867.1|CU640867	AT5G23960.1
Qro|gi|166990052|gb|CU640869.1|CU640869	AT5G05740.1
Qro|gi|166990053|gb|CU640870.1|CU640870	AT1G59960.1
Qro|gi|166990054|gb|CU640871.1|CU640871	AT2G22780.1
Qro|gi|166990055|gb|CU640872.1|CU640872	AT1G55270.1
Qro|gi|166990056|gb|CU640873.1|CU640873	AT5G60390.1
Qro|gi|166990057|gb|CU640874.1|CU640874	AT4G11220.1
Qro|gi|166990058|gb|CU640875.1|CU640875	AT5G41600.1
Qro|gi|166990059|gb|CU640876.1|CU640876	AT1G20340.1
Qro|gi|166990060|gb|CU640877.1|CU640877	AT4G03280.1
Qro|gi|166990061|gb|CU640878.1|CU640878	AT3G04120.1
Qro|gi|166990062|gb|CU640879.1|CU640879	AT3G26650.1
Qro|gi|166990063|gb|CU640880.1|CU640880	AT5G48020.1
Qro|gi|166990065|gb|CU640491.1|CU640491	AT1G01060.1
Qro|gi|166990066|gb|CU640492.1|CU640492	AT5G59250.1
Qro|gi|166990067|gb|CU640493.1|CU640493	AT2G37220.1
Qro|gi|166990068|gb|CU640494.1|CU640494	AT1G53090.1
Qro|gi|166990069|gb|CU640495.1|CU640495	AT1G74960.2
Qro|gi|166990070|gb|CU640496.1|CU640496	AT3G13470.1
Qro|gi|166990071|gb|CU640497.1|CU640497	AT3G44750.1
Qro|gi|166990072|gb|CU640498.1|CU640498	AT5G60040.2
Qro|gi|166990073|gb|CU640499.1|CU640499	AT4G37990.1
Qro|gi|166990074|gb|CU640500.1|CU640500	AT5G26742.2
Qro|gi|166990075|gb|CU640501.1|CU640501	AT5G12200.1
Qro|gi|166990076|gb|CU640502.1|CU640502	AT1G47128.1
Qro|gi|166990077|gb|CU640503.1|CU640503	AT1G55370.2
Qro|gi|166990078|gb|CU640504.1|CU640504	AT4G17840.1
Qro|gi|166990080|gb|CU640506.1|CU640506	AT5G60040.2
Qro|gi|166990081|gb|CU640507.1|CU640507	AT1G04945.3
Qro|gi|166990082|gb|CU640508.1|CU640508	AT1G61520.1
Qro|gi|166990083|gb|CU640509.1|CU640509	AT5G50920.1
Qro|gi|166990084|gb|CU640510.1|CU640510	ATCG00710.1
Qro|gi|166990085|gb|CU640511.1|CU640511	AT4G16130.1
Qro|gi|166990086|gb|CU640512.1|CU640512	AT1G09850.1
Qro|gi|166990087|gb|CU640513.1|CU640513	AT1G55370.2
Qro|gi|166990088|gb|CU640514.1|CU640514	AT3G24430.1
Qro|gi|166990089|gb|CU640515.1|CU640515	AT4G35090.1
Qro|gi|166990090|gb|CU640516.1|CU640516	AT5G54380.1
Qro|gi|166990091|gb|CU640517.1|CU640517	AT1G58290.1
Qro|gi|166990093|gb|CU640519.1|CU640519	AT5G14970.1
Qro|gi|166990094|gb|CU640520.1|CU640520	AT4G02920.2
Qro|gi|166990095|gb|CU640521.1|CU640521	AT1G44575.1
Qro|gi|166990096|gb|CU640522.1|CU640522	AT1G70580.1
Qro|gi|166990097|gb|CU640523.1|CU640523	AT1G32060.1
Qro|gi|166990098|gb|CU640524.1|CU640524	AT2G27490.1
Qro|gi|166990099|gb|CU640525.1|CU640525	AT5G48020.1
Qro|gi|166990100|gb|CU640526.1|CU640526	AT4G21410.1
Qro|gi|166990101|gb|CU640527.1|CU640527	AT5G50920.1
Qro|gi|166990102|gb|CU640528.1|CU640528	AT2G20370.1
Qro|gi|166990103|gb|CU640529.1|CU640529	AT4G11410.1
Qro|gi|166990104|gb|CU640530.1|CU640530	AT4G30950.1
Qro|gi|166990105|gb|CU640531.1|CU640531	AT1G32060.1
Qro|gi|166990106|gb|CU640532.1|CU640532	AT2G36790.1
Qro|gi|166990107|gb|CU640533.1|CU640533	AT3G51800.2
Qro|gi|166990108|gb|CU640534.1|CU640534	AT1G11910.1
Qro|gi|166990109|gb|CU640535.1|CU640535	AT1G03940.1
Qro|gi|166990110|gb|CU640536.1|CU640536	AT4G24190.1
Qro|gi|166990111|gb|CU640537.1|CU640537	AT2G01470.1
Qro|gi|166990112|gb|CU640538.1|CU640538	AT4G11410.1
Qro|gi|166990113|gb|CU640539.1|CU640539	AT3G01500.2
Qro|gi|166990115|gb|CU640541.1|CU640541	AT5G42270.1
Qro|gi|166990116|gb|CU640542.1|CU640542	AT1G01060.1
Qro|gi|166990117|gb|CU640543.1|CU640543	AT1G55370.2
Qro|gi|166990118|gb|CU640544.1|CU640544	AT1G32990.1
Qro|gi|166990119|gb|CU640545.1|CU640545	AT5G53850.2
Qro|gi|166990120|gb|CU640546.1|CU640546	AT5G35970.1
Qro|gi|166990121|gb|CU640547.1|CU640547	AT1G59960.1
Qro|gi|166990122|gb|CU640548.1|CU640548	AT3G51860.1
Qro|gi|166990123|gb|CU640549.1|CU640549	AT1G43170.1
Qro|gi|166990125|gb|CU640551.1|CU640551	AT5G43060.1
Qro|gi|166990126|gb|CU640552.1|CU640552	AT1G04940.1
Qro|gi|166990127|gb|CU640553.1|CU640553	AT2G34930.1
Qro|gi|166990128|gb|CU640554.1|CU640554	AT3G01500.2
Qro|gi|166990129|gb|CU640555.1|CU640555	AT4G16730.1
Qro|gi|166990130|gb|CU640556.1|CU640556	AT3G55800.1
Qro|gi|166990131|gb|CU640557.1|CU640557	AT5G23810.1
Qro|gi|166990132|gb|CU640558.1|CU640558	AT1G74960.2
Qro|gi|166990133|gb|CU640559.1|CU640559	AT1G04945.3
Qro|gi|166990135|gb|CU640561.1|CU640561	AT1G11910.1
Qro|gi|166990136|gb|CU640562.1|CU640562	AT1G10630.1
Qro|gi|166990138|gb|CU640564.1|CU640564	AT1G32060.1
Qro|gi|166990139|gb|CU640565.1|CU640565	AT1G23090.1
Qro|gi|166990140|gb|CU640566.1|CU640566	AT4G32600.1
Qro|gi|166990141|gb|CU640567.1|CU640567	AT5G63120.2
Qro|gi|166990142|gb|CU640568.1|CU640568	AT1G22370.2
Qro|gi|166990143|gb|CU640569.1|CU640569	AT1G59960.1
Qro|gi|166990145|gb|CU640571.1|CU640571	AT3G01500.2
Qro|gi|166990146|gb|CU640572.1|CU640572	AT1G04945.3
Qro|gi|166990147|gb|CU640573.1|CU640573	AT3G15840.1
Qro|gi|166990148|gb|CU640574.1|CU640574	AT3G63520.1
Qro|gi|166990151|gb|CU640577.1|CU640577	AT3G06190.1
Qro|gi|166990152|gb|CU640578.1|CU640578	AT1G74470.1
Qro|gi|166990153|gb|CU640579.1|CU640579	AT1G31170.4
Qro|gi|166990154|gb|CU640580.1|CU640580	AT1G32990.1
Qro|gi|166990155|gb|CU640581.1|CU640581	AT2G45660.1
Qro|gi|166990156|gb|CU640582.1|CU640582	AT5G59250.1
Qro|gi|166990157|gb|CU640583.1|CU640583	AT3G44750.1
Qro|gi|166990158|gb|CU640584.1|CU640584	AT4G23430.2
Qro|gi|166990159|gb|CU640585.1|CU640585	AT3G63520.1
Qro|gi|166990160|gb|CU640586.1|CU640586	AT3G55610.1
Qro|gi|166990161|gb|CU640587.1|CU640587	AT3G01500.2
Qro|gi|166990162|gb|CU640588.1|CU640588	AT1G29700.1
Qro|gi|166990163|gb|CU640589.1|CU640589	AT1G65820.3
Qro|gi|166990164|gb|CU640590.1|CU640590	AT2G39730.1
Qro|gi|166990165|gb|CU640591.1|CU640591	AT5G43060.1
Qro|gi|166990166|gb|CU640673.1|CU640673	AT5G48020.1
Qro|gi|166990167|gb|CU640674.1|CU640674	AT3G25570.1
Qro|gi|166990168|gb|CU640675.1|CU640675	AT1G29930.1
Qro|gi|166990169|gb|CU640676.1|CU640676	AT1G17100.1
Qro|gi|166990171|gb|CU640678.1|CU640678	AT5G48020.1
Qro|gi|166990172|gb|CU640679.1|CU640679	AT5G48020.1
Qro|gi|166990173|gb|CU640680.1|CU640680	AT3G12390.1
Qro|gi|166990174|gb|CU640681.1|CU640681	AT2G34430.1
Qro|gi|166990175|gb|CU640682.1|CU640682	AT4G34110.1
Qro|gi|166990176|gb|CU640683.1|CU640683	AT2G28000.1
Qro|gi|166990177|gb|CU640684.1|CU640684	AT2G28000.1
Qro|gi|166990178|gb|CU640685.1|CU640685	AT5G48020.1
Qro|gi|166990180|gb|CU640687.1|CU640687	AT1G59960.1
Qro|gi|166990181|gb|CU640688.1|CU640688	AT5G16715.1
Qro|gi|166990182|gb|CU640689.1|CU640689	AT3G56040.1
Qro|gi|166990184|gb|CU640691.1|CU640691	AT1G29150.1
Qro|gi|166990185|gb|CU640692.1|CU640692	AT4G16730.1
Qro|gi|166990186|gb|CU640693.1|CU640693	AT5G23960.1
Qro|gi|166990187|gb|CU640694.1|CU640694	AT5G23960.1
Qro|gi|166990189|gb|CU640696.1|CU640696	ATCG00280.1
Qro|gi|166990190|gb|CU640697.1|CU640697	AT3G06860.1
Qro|gi|166990191|gb|CU640698.1|CU640698	AT3G51860.1
Qro|gi|166990192|gb|CU640699.1|CU640699	AT1G59960.1
Qro|gi|166990193|gb|CU640700.1|CU640700	AT5G44640.1
Qro|gi|166990194|gb|CU640701.1|CU640701	AT5G43600.1
Qro|gi|166990195|gb|CU640702.1|CU640702	AT5G19440.1
Qro|gi|166990196|gb|CU640703.1|CU640703	AT5G23960.1
Qro|gi|166990198|gb|CU640705.1|CU640705	AT1G15520.1
Qro|gi|166990199|gb|CU640706.1|CU640706	AT5G23630.1
Qro|gi|166990200|gb|CU640707.1|CU640707	AT4G10340.1
Qro|gi|166990201|gb|CU640708.1|CU640708	AT3G22630.1
Qro|gi|166990202|gb|CU640709.1|CU640709	AT5G23960.1
Qro|gi|166990203|gb|CU640710.1|CU640710	AT1G23310.1
Qro|gi|166990204|gb|CU640711.1|CU640711	AT1G54320.1
Qro|gi|166990205|gb|CU640712.1|CU640712	AT3G51800.2
Qro|gi|166990206|gb|CU640713.1|CU640713	AT3G51860.1
Qro|gi|166990207|gb|CU640714.1|CU640714	AT5G04830.1
Qro|gi|166990208|gb|CU640715.1|CU640715	AT3G23810.1
Qro|gi|166990209|gb|CU640716.1|CU640716	AT4G11410.1
Qro|gi|166990210|gb|CU640717.1|CU640717	AT1G02145.3
Qro|gi|166990211|gb|CU640718.1|CU640718	AT2G31380.1
Qro|gi|166990213|gb|CU640720.1|CU640720	AT1G29530.1
Qro|gi|166990214|gb|CU640721.1|CU640721	AT2G31380.1
Qro|gi|166990215|gb|CU640722.1|CU640722	AT1G59960.1
Qro|gi|166990216|gb|CU640723.1|CU640723	AT1G54270.1
Qro|gi|166990217|gb|CU640724.1|CU640724	AT2G27600.1
Qro|gi|166990218|gb|CU640725.1|CU640725	AT3G56940.1
Qro|gi|166990219|gb|CU640726.1|CU640726	AT1G07110.1
Qro|gi|166990220|gb|CU640727.1|CU640727	AT3G14050.1
Qro|gi|166990221|gb|CU640728.1|CU640728	AT3G25230.2
Qro|gi|166990222|gb|CU640729.1|CU640729	AT5G19440.1
Qro|gi|166990223|gb|CU640730.1|CU640730	AT1G32060.1
Qro|gi|166990224|gb|CU640731.1|CU640731	AT5G23960.1
Qro|gi|166990225|gb|CU640732.1|CU640732	AT3G17800.2
Qro|gi|166990226|gb|CU640733.1|CU640733	AT1G72730.1
Qro|gi|166990227|gb|CU640734.1|CU640734	AT1G15690.1
Qro|gi|166990228|gb|CU640735.1|CU640735	AT4G10340.1
Qro|gi|166990229|gb|CU640736.1|CU640736	AT5G02500.1
Qro|gi|166990230|gb|CU640737.1|CU640737	AT5G51570.1
Qro|gi|166990231|gb|CU640738.1|CU640738	AT1G67700.2
Qro|gi|166990232|gb|CU640739.1|CU640739	AT5G23630.1
Qro|gi|166990233|gb|CU640740.1|CU640740	AT1G72640.1
Qro|gi|166990234|gb|CU640741.1|CU640741	AT5G23960.1
Qro|gi|166990235|gb|CU640742.1|CU640742	AT2G27600.1
Qro|gi|166990236|gb|CU640743.1|CU640743	AT3G43850.1
Qro|gi|166990238|gb|CU640745.1|CU640745	AT3G13470.1
Qro|gi|166990239|gb|CU640746.1|CU640746	AT2G31380.1
Qro|gi|166990240|gb|CU640747.1|CU640747	AT1G15690.1
Qro|gi|166990241|gb|CU640748.1|CU640748	AT2G44450.1
Qro|gi|166990242|gb|CU640749.1|CU640749	AT1G29150.1
Qro|gi|166990243|gb|CU640750.1|CU640750	AT5G35970.1
Qro|gi|166990244|gb|CU640751.1|CU640751	AT5G25770.3
Qro|gi|166990245|gb|CU640752.1|CU640752	AT5G43600.1
Qro|gi|166990246|gb|CU640753.1|CU640753	AT4G10340.1
Qro|gi|166990247|gb|CU640754.1|CU640754	AT3G12780.1
Qro|gi|166990248|gb|CU640755.1|CU640755	AT1G07110.1
Qro|gi|166990249|gb|CU640756.1|CU640756	ATCG00280.1
Qro|gi|166990250|gb|CU640757.1|CU640757	AT2G32640.1
Qro|gi|166990251|gb|CU640758.1|CU640758	AT1G54270.1
Qro|gi|166990252|gb|CU640592.1|CU640592	ATCG01300.1
Qro|gi|166990253|gb|CU640593.1|CU640593	ATCG01310.1
Qro|gi|166990254|gb|CU640594.1|CU640594	AT1G23090.1
Qro|gi|166990256|gb|CU640596.1|CU640596	AT1G32060.1
Qro|gi|166990257|gb|CU640597.1|CU640597	AT5G49630.1
Qro|gi|166990258|gb|CU640598.1|CU640598	AT5G61790.1
Qro|gi|166990259|gb|CU640599.1|CU640599	AT1G13440.1
Qro|gi|166990260|gb|CU640600.1|CU640600	AT5G42260.1
Qro|gi|166990261|gb|CU640601.1|CU640601	AT4G33030.1
Qro|gi|166990262|gb|CU640602.1|CU640602	AT3G15353.1
Qro|gi|166990263|gb|CU640603.1|CU640603	AT4G10340.1
Qro|gi|166990264|gb|CU640604.1|CU640604	AT5G48020.1
Qro|gi|166990265|gb|CU640605.1|CU640605	AT4G17840.1
Qro|gi|166990266|gb|CU640606.1|CU640606	AT4G16130.1
Qro|gi|166990267|gb|CU640607.1|CU640607	AT2G34930.1
Qro|gi|166990268|gb|CU640608.1|CU640608	AT5G35970.1
Qro|gi|166990270|gb|CU640610.1|CU640610	AT2G30950.1
Qro|gi|166990271|gb|CU640611.1|CU640611	AT4G10340.1
Qro|gi|166990272|gb|CU640612.1|CU640612	AT5G45030.1
Qro|gi|166990273|gb|CU640613.1|CU640613	AT5G59250.1
Qro|gi|166990274|gb|CU640614.1|CU640614	AT3G06483.1
Qro|gi|166990275|gb|CU640615.1|CU640615	AT4G26530.1
Qro|gi|166990276|gb|CU640616.1|CU640616	AT5G51460.3
Qro|gi|166990277|gb|CU640617.1|CU640617	AT1G01060.1
Qro|gi|166990278|gb|CU640618.1|CU640618	AT3G44750.1
Qro|gi|166990279|gb|CU640619.1|CU640619	AT3G56940.1
Qro|gi|166990280|gb|CU640620.1|CU640620	AT1G04945.3
Qro|gi|166990281|gb|CU640621.1|CU640621	AT1G09340.1
Qro|gi|166990282|gb|CU640622.1|CU640622	AT1G09340.1
Qro|gi|166990283|gb|CU640623.1|CU640623	AT1G04945.3
Qro|gi|166990284|gb|CU640624.1|CU640624	AT1G04945.3
Qro|gi|166990285|gb|CU640625.1|CU640625	AT1G59960.1
Qro|gi|166990286|gb|CU640626.1|CU640626	AT4G10340.1
Qro|gi|166990287|gb|CU640627.1|CU640627	AT4G16130.1
Qro|gi|166990288|gb|CU640628.1|CU640628	AT5G42270.1
Qro|gi|166990289|gb|CU640629.1|CU640629	AT1G03950.1
Qro|gi|166990290|gb|CU640630.1|CU640630	AT1G74960.2
Qro|gi|166990291|gb|CU640631.1|CU640631	AT4G10340.1
Qro|gi|166990292|gb|CU640632.1|CU640632	AT4G37870.1
Qro|gi|166990293|gb|CU640633.1|CU640633	AT1G44575.1
Qro|gi|166990294|gb|CU640634.1|CU640634	AT5G19760.1
Qro|gi|166990295|gb|CU640635.1|CU640635	AT4G10340.1
Qro|gi|166990297|gb|CU640637.1|CU640637	AT4G10340.1
Qro|gi|166990298|gb|CU640638.1|CU640638	AT4G10340.1
Qro|gi|166990299|gb|CU640639.1|CU640639	AT5G48020.1
Qro|gi|166990300|gb|CU640640.1|CU640640	AT1G54140.1
Qro|gi|166990301|gb|CU640641.1|CU640641	AT1G54140.1
Qro|gi|166990302|gb|CU640642.1|CU640642	AT4G34110.1
Qro|gi|166990303|gb|CU640643.1|CU640643	AT4G33010.1
Qro|gi|166990304|gb|CU640644.1|CU640644	AT5G48020.1
Qro|gi|166990305|gb|CU640645.1|CU640645	AT3G08580.1
Qro|gi|166990306|gb|CU640646.1|CU640646	AT3G22840.1
Qro|gi|166990307|gb|CU640647.1|CU640647	AT2G34430.1
Qro|gi|166990308|gb|CU640648.1|CU640648	AT5G48020.1
Qro|gi|166990309|gb|CU640649.1|CU640649	AT5G48020.1
Qro|gi|166990310|gb|CU640650.1|CU640650	AT5G48020.1
Qro|gi|166990311|gb|CU640651.1|CU640651	AT4G34110.1
Qro|gi|166990312|gb|CU640652.1|CU640652	AT5G48020.1
Qro|gi|166990313|gb|CU640653.1|CU640653	AT3G25570.1
Qro|gi|166990314|gb|CU640654.1|CU640654	AT3G02470.1
Qro|gi|166990315|gb|CU640655.1|CU640655	AT3G02470.1
Qro|gi|166990316|gb|CU640656.1|CU640656	AT5G48020.1
Qro|gi|166990317|gb|CU640657.1|CU640657	AT5G48020.1
Qro|gi|166990318|gb|CU640658.1|CU640658	AT5G48020.1
Qro|gi|166990319|gb|CU640659.1|CU640659	AT5G48020.1
Qro|gi|166990320|gb|CU640660.1|CU640660	AT5G48020.1
Qro|gi|166990321|gb|CU640661.1|CU640661	AT5G48020.1
Qro|gi|166990322|gb|CU640662.1|CU640662	AT3G12390.1
Qro|gi|166990323|gb|CU640663.1|CU640663	AT5G48020.1
Qro|gi|166990324|gb|CU640664.1|CU640664	AT5G48020.1
Qro|gi|166990325|gb|CU640665.1|CU640665	AT5G48020.1
Qro|gi|166990326|gb|CU640666.1|CU640666	AT5G48020.1
Qro|gi|166990327|gb|CU640667.1|CU640667	AT5G48020.1
Qro|gi|166990328|gb|CU640668.1|CU640668	AT1G17100.1
Qro|gi|166990329|gb|CU640669.1|CU640669	AT1G17100.1
Qro|gi|166990330|gb|CU640670.1|CU640670	AT3G25920.1
Qro|gi|166990331|gb|CU640671.1|CU640671	AT1G17100.1
Qro|gi|166990332|gb|CU640672.1|CU640672	AT5G48020.1
Qro|gi|167811626|gb|CU656255.1|CU656255	AT4G25310.1
Qro|gi|167811627|gb|CU656256.1|CU656256	AT5G20050.1
Qro|gi|167811628|gb|CU656257.1|CU656257	AT3G58610.1
Qro|gi|167811629|gb|CU656258.1|CU656258	AT1G50200.1
Qro|gi|167811631|gb|CU656260.1|CU656260	AT4G35090.1
Qro|gi|167811632|gb|CU656261.1|CU656261	AT1G02500.1
Qro|gi|167811633|gb|CU656262.1|CU656262	AT1G21890.1
Qro|gi|167811634|gb|CU656263.1|CU656263	AT1G77120.1
Qro|gi|167811635|gb|CU656264.1|CU656264	AT1G72430.1
Qro|gi|167811636|gb|CU656265.1|CU656265	AT5G57850.1
Qro|gi|167811637|gb|CU656266.1|CU656266	AT5G43330.1
Qro|gi|167811638|gb|CU656267.1|CU656267	AT5G10770.1
Qro|gi|167811639|gb|CU656268.1|CU656268	AT2G06050.2
Qro|gi|167811640|gb|CU657150.1|CU657150	AT5G64210.1
Qro|gi|167811641|gb|CU657151.1|CU657151	AT1G12230.2
Qro|gi|167811642|gb|CU657152.1|CU657152	AT1G68010.2
Qro|gi|167811645|gb|CU657155.1|CU657155	AT4G02340.1
Qro|gi|167811646|gb|CU657156.1|CU657156	AT4G37360.1
Qro|gi|167811647|gb|CU657157.1|CU657157	AT3G09500.1
Qro|gi|167811648|gb|CU657158.1|CU657158	AT3G52300.1
Qro|gi|167811649|gb|CU657159.1|CU657159	AT2G40100.1
Qro|gi|167811650|gb|CU657160.1|CU657160	AT3G60070.1
Qro|gi|167811652|gb|CU657162.1|CU657162	AT3G17800.2
Qro|gi|167811653|gb|CU657163.1|CU657163	AT1G62290.1
Qro|gi|167811654|gb|CU656269.1|CU656269	AT4G25550.1
Qro|gi|167811655|gb|CU656270.1|CU656270	AT2G36530.1
Qro|gi|167811656|gb|CU656271.1|CU656271	AT3G10190.1
Qro|gi|167811657|gb|CU656272.1|CU656272	AT1G14290.1
Qro|gi|167811658|gb|CU656273.1|CU656273	AT3G58610.1
Qro|gi|167811659|gb|CU656274.1|CU656274	AT2G27510.1
Qro|gi|167811660|gb|CU656275.1|CU656275	AT5G05340.1
Qro|gi|167811661|gb|CU656276.1|CU656276	AT4G25550.1
Qro|gi|167811662|gb|CU656277.1|CU656277	AT3G56310.1
Qro|gi|167811663|gb|CU656278.1|CU656278	AT1G54100.1
Qro|gi|167811664|gb|CU656279.1|CU656279	AT1G12640.1
Qro|gi|167811665|gb|CU656280.1|CU656280	AT1G02500.1
Qro|gi|167811667|gb|CU656282.1|CU656282	AT1G77710.1
Qro|gi|167811668|gb|CU657164.1|CU657164	AT5G13190.1
Qro|gi|167811669|gb|CU657165.1|CU657165	AT5G55640.1
Qro|gi|167811670|gb|CU657166.1|CU657166	ATCG00340.1
Qro|gi|167811671|gb|CU657167.1|CU657167	AT2G39730.1
Qro|gi|167811673|gb|CU657169.1|CU657169	AT3G22845.1
Qro|gi|167811674|gb|CU657170.1|CU657170	AT1G61610.1
Qro|gi|167811676|gb|CU657172.1|CU657172	AT4G22990.2
Qro|gi|167811677|gb|CU657173.1|CU657173	AT2G04030.1
Qro|gi|167811678|gb|CU657174.1|CU657174	AT3G18640.1
Qro|gi|167811680|gb|CU657176.1|CU657176	AT3G61220.2
Qro|gi|167811681|gb|CU657177.1|CU657177	AT1G15820.1
Qro|gi|167811682|gb|CU656283.1|CU656283	AT3G56190.1
Qro|gi|167811683|gb|CU656284.1|CU656284	AT2G16060.1
Qro|gi|167811684|gb|CU656285.1|CU656285	AT1G62510.1
Qro|gi|167811685|gb|CU656286.1|CU656286	AT5G36110.1
Qro|gi|167811687|gb|CU656288.1|CU656288	AT1G72730.1
Qro|gi|167811689|gb|CU656290.1|CU656290	AT2G36580.1
Qro|gi|167811690|gb|CU656291.1|CU656291	AT5G08570.1
Qro|gi|167811692|gb|CU656293.1|CU656293	AT2G24300.2
Qro|gi|167811693|gb|CU656294.1|CU656294	AT4G19230.2
Qro|gi|167811694|gb|CU656295.1|CU656295	AT3G10220.1
Qro|gi|167811695|gb|CU656296.1|CU656296	AT4G02580.1
Qro|gi|167811696|gb|CU657178.1|CU657178	AT3G10410.1
Qro|gi|167811697|gb|CU657179.1|CU657179	AT1G15820.1
Qro|gi|167811698|gb|CU657180.1|CU657180	AT4G11600.1
Qro|gi|167811699|gb|CU657181.1|CU657181	AT3G18830.1
Qro|gi|167811700|gb|CU657182.1|CU657182	AT5G27830.4
Qro|gi|167811701|gb|CU657183.1|CU657183	AT4G16520.1
Qro|gi|167811702|gb|CU657184.1|CU657184	AT3G52300.1
Qro|gi|167811703|gb|CU657185.1|CU657185	ATCG00280.1
Qro|gi|167811704|gb|CU657186.1|CU657186	AT5G27200.1
Qro|gi|167811705|gb|CU657187.1|CU657187	AT2G26990.1
Qro|gi|167811706|gb|CU657188.1|CU657188	AT2G36530.1
Qro|gi|167811707|gb|CU657189.1|CU657189	AT2G24960.1
Qro|gi|167811708|gb|CU657190.1|CU657190	AT1G26480.1
Qro|gi|167811709|gb|CU657191.1|CU657191	AT5G60360.3
Qro|gi|167811710|gb|CU656297.1|CU656297	AT1G30690.1
Qro|gi|167811711|gb|CU656298.1|CU656298	AT5G23050.1
Qro|gi|167811712|gb|CU656299.1|CU656299	AT4G30810.1
Qro|gi|167811713|gb|CU656300.1|CU656300	AT3G09390.1
Qro|gi|167811714|gb|CU656301.1|CU656301	AT1G77120.1
Qro|gi|167811715|gb|CU656302.1|CU656302	AT2G38540.1
Qro|gi|167811716|gb|CU656303.1|CU656303	AT4G39230.1
Qro|gi|167811717|gb|CU656304.1|CU656304	AT3G08710.1
Qro|gi|167811718|gb|CU656305.1|CU656305	AT3G04120.1
Qro|gi|167811720|gb|CU656307.1|CU656307	AT1G77120.1
Qro|gi|167811722|gb|CU656309.1|CU656309	AT1G77120.1
Qro|gi|167811723|gb|CU656310.1|CU656310	AT3G09390.1
Qro|gi|167811724|gb|CU657192.1|CU657192	AT4G27130.1
Qro|gi|167811725|gb|CU657193.1|CU657193	AT5G38660.1
Qro|gi|167811727|gb|CU657195.1|CU657195	AT1G69800.2
Qro|gi|167811728|gb|CU657196.1|CU657196	AT2G01410.1
Qro|gi|167811729|gb|CU657197.1|CU657197	AT2G16860.1
Qro|gi|167811732|gb|CU657201.1|CU657201	AT1G76140.1
Qro|gi|167811733|gb|CU657202.1|CU657202	AT1G59950.1
Qro|gi|167811735|gb|CU657204.1|CU657204	AT4G25550.1
Qro|gi|167811737|gb|CU657206.1|CU657206	AT3G15353.1
Qro|gi|167811739|gb|CU656312.1|CU656312	AT3G04120.1
Qro|gi|167811741|gb|CU656314.1|CU656314	AT5G17920.1
Qro|gi|167811742|gb|CU656315.1|CU656315	AT1G65350.1
Qro|gi|167811744|gb|CU656317.1|CU656317	AT3G09390.1
Qro|gi|167811745|gb|CU656318.1|CU656318	AT5G64350.1
Qro|gi|167811746|gb|CU656319.1|CU656319	AT3G09390.1
Qro|gi|167811748|gb|CU656321.1|CU656321	AT3G61560.2
Qro|gi|167811750|gb|CU656323.1|CU656323	AT1G65350.1
Qro|gi|167811751|gb|CU656324.1|CU656324	AT2G10940.1
Qro|gi|167811753|gb|CU657208.1|CU657208	AT3G62410.1
Qro|gi|167811754|gb|CU657209.1|CU657209	AT1G60730.3
Qro|gi|167811755|gb|CU657210.1|CU657210	AT1G76140.1
Qro|gi|167811756|gb|CU657211.1|CU657211	AT3G54890.1
Qro|gi|167811757|gb|CU657212.1|CU657212	AT1G60470.1
Qro|gi|167811758|gb|CU657213.1|CU657213	AT3G63410.1
Qro|gi|167811759|gb|CU657214.1|CU657214	AT5G18600.1
Qro|gi|167811760|gb|CU657215.1|CU657215	AT4G11600.1
Qro|gi|167811761|gb|CU657216.1|CU657216	AT2G21280.1
Qro|gi|167811762|gb|CU657217.1|CU657217	AT3G61220.2
Qro|gi|167811763|gb|CU657218.1|CU657218	AT5G50250.1
Qro|gi|167811764|gb|CU657219.1|CU657219	AT1G26910.1
Qro|gi|167811765|gb|CU657220.1|CU657220	AT5G11480.1
Qro|gi|167811766|gb|CU656325.1|CU656325	AT5G20060.2
Qro|gi|167811767|gb|CU656326.1|CU656326	AT4G08950.1
Qro|gi|167811781|gb|CU657222.1|CU657222	AT4G24380.1
Qro|gi|167811782|gb|CU657223.1|CU657223	AT3G60070.1
Qro|gi|167811783|gb|CU657224.1|CU657224	AT2G13360.1
Qro|gi|167811784|gb|CU657225.1|CU657225	AT3G15353.1
Qro|gi|167811785|gb|CU657226.1|CU657226	AT1G06840.1
Qro|gi|167811786|gb|CU657227.1|CU657227	AT3G13200.1
Qro|gi|167811787|gb|CU657228.1|CU657228	AT4G26240.1
Qro|gi|167811788|gb|CU657229.1|CU657229	AT4G26530.1
Qro|gi|167811789|gb|CU657230.1|CU657230	AT2G39730.1
Qro|gi|167811790|gb|CU657231.1|CU657231	AT1G05500.1
Qro|gi|167811791|gb|CU657232.1|CU657232	AT5G16810.1
Qro|gi|167811792|gb|CU657233.1|CU657233	AT3G62250.1
Qro|gi|167811808|gb|CU657235.1|CU657235	AT4G34050.1
Qro|gi|167811809|gb|CU657236.1|CU657236	AT4G34050.1
Qro|gi|167811810|gb|CU657237.1|CU657237	AT2G34430.1
Qro|gi|167811811|gb|CU657238.1|CU657238	AT3G26650.1
Qro|gi|167811812|gb|CU657239.1|CU657239	AT2G34420.1
Qro|gi|167811813|gb|CU657240.1|CU657240	AT3G22840.1
Qro|gi|167811814|gb|CU657241.1|CU657241	AT1G29930.1
Qro|gi|167811815|gb|CU657242.1|CU657242	AT5G59320.1
Qro|gi|167811816|gb|CU657243.1|CU657243	AT3G62250.1
Qro|gi|167811817|gb|CU657244.1|CU657244	AT1G67090.1
Qro|gi|167811818|gb|CU657245.1|CU657245	AT4G34050.1
Qro|gi|167811819|gb|CU657246.1|CU657246	AT1G65350.1
Qro|gi|167811820|gb|CU657247.1|CU657247	AT3G54820.1
Qro|gi|167811821|gb|CU657248.1|CU657248	AT3G54820.1
Qro|gi|167811836|gb|CU657249.1|CU657249	AT1G04270.1
Qro|gi|167811838|gb|CU657251.1|CU657251	AT5G38430.1
Qro|gi|167811839|gb|CU657252.1|CU657252	AT5G48020.1
Qro|gi|167811841|gb|CU657254.1|CU657254	AT1G79040.1
Qro|gi|167811842|gb|CU657255.1|CU657255	AT2G38540.1
Qro|gi|167811844|gb|CU657257.1|CU657257	AT2G19760.1
Qro|gi|167811845|gb|CU657258.1|CU657258	AT1G67090.1
Qro|gi|167811846|gb|CU657259.1|CU657259	AT1G17100.1
Qro|gi|167811848|gb|CU657261.1|CU657261	AT3G02560.1
Qro|gi|167811850|gb|CU656702.1|CU656702	AT4G23500.1
Qro|gi|167811851|gb|CU656703.1|CU656703	AT3G58610.1
Qro|gi|167811856|gb|CU656708.1|CU656708	AT5G14640.1
Qro|gi|167811858|gb|CU656710.1|CU656710	AT1G01420.1
Qro|gi|167811860|gb|CU656712.1|CU656712	AT3G14310.1
Qro|gi|167811861|gb|CU656713.1|CU656713	AT3G13062.2
Qro|gi|167811863|gb|CU656715.1|CU656715	AT5G53130.1
Qro|gi|167811864|gb|CU656716.1|CU656716	ATMG00030.1
Qro|gi|167811865|gb|CU656717.1|CU656717	AT1G12820.1
Qro|gi|167811867|gb|CU656719.1|CU656719	AT1G76470.1
Qro|gi|167811868|gb|CU656720.1|CU656720	AT5G14170.1
Qro|gi|167811869|gb|CU656721.1|CU656721	AT2G32070.1
Qro|gi|167811870|gb|CU656722.1|CU656722	AT3G52990.1
Qro|gi|167811871|gb|CU656723.1|CU656723	AT1G12820.1
Qro|gi|167811872|gb|CU656724.1|CU656724	AT3G22060.1
Qro|gi|167811873|gb|CU656725.1|CU656725	AT1G67785.1
Qro|gi|167811874|gb|CU656726.1|CU656726	AT3G04490.1
Qro|gi|167811875|gb|CU656727.1|CU656727	AT3G55280.1
Qro|gi|167811876|gb|CU656728.1|CU656728	AT2G36830.1
Qro|gi|167811878|gb|CU656730.1|CU656730	AT3G16910.1
Qro|gi|167811879|gb|CU656731.1|CU656731	AT1G43170.1
Qro|gi|167811880|gb|CU656732.1|CU656732	AT4G31860.1
Qro|gi|167811883|gb|CU656735.1|CU656735	AT4G16760.1
Qro|gi|167811884|gb|CU656736.1|CU656736	AT3G18080.1
Qro|gi|167811886|gb|CU656738.1|CU656738	AT2G01060.1
Qro|gi|167811887|gb|CU656739.1|CU656739	AT1G54460.1
Qro|gi|167811888|gb|CU656740.1|CU656740	AT2G41380.1
Qro|gi|167811889|gb|CU656741.1|CU656741	AT1G17290.1
Qro|gi|167811890|gb|CU656742.1|CU656742	AT3G09270.1
Qro|gi|167811891|gb|CU656743.1|CU656743	AT5G62740.1
Qro|gi|167811892|gb|CU656744.1|CU656744	AT5G40810.1
Qro|gi|167811894|gb|CU656746.1|CU656746	AT5G63680.1
Qro|gi|167811895|gb|CU656747.1|CU656747	AT1G45688.1
Qro|gi|167811897|gb|CU656749.1|CU656749	AT4G10490.1
Qro|gi|167811898|gb|CU656750.1|CU656750	AT1G60710.1
Qro|gi|167811899|gb|CU656751.1|CU656751	AT3G55280.1
Qro|gi|167811900|gb|CU656752.1|CU656752	AT1G30700.1
Qro|gi|167811901|gb|CU656753.1|CU656753	AT3G02070.1
Qro|gi|167811902|gb|CU656754.1|CU656754	AT2G37170.1
Qro|gi|167811903|gb|CU656755.1|CU656755	AT2G37170.1
Qro|gi|167811905|gb|CU656757.1|CU656757	AT5G45180.1
Qro|gi|167811906|gb|CU656758.1|CU656758	AT1G02610.1
Qro|gi|167811908|gb|CU656760.1|CU656760	AT3G53180.1
Qro|gi|167811909|gb|CU656761.1|CU656761	AT1G71695.1
Qro|gi|167811910|gb|CU656762.1|CU656762	AT5G58420.1
Qro|gi|167811911|gb|CU656763.1|CU656763	AT4G02580.1
Qro|gi|167811913|gb|CU656765.1|CU656765	AT1G23760.1
Qro|gi|167811914|gb|CU656766.1|CU656766	AT1G10200.1
Qro|gi|167811915|gb|CU656767.1|CU656767	AT5G24910.1
Qro|gi|167811916|gb|CU656768.1|CU656768	AT3G53180.1
Qro|gi|167811920|gb|CU656772.1|CU656772	AT3G54820.1
Qro|gi|167811921|gb|CU656773.1|CU656773	AT1G23760.1
Qro|gi|167811922|gb|CU656774.1|CU656774	AT1G68090.1
Qro|gi|167811923|gb|CU656775.1|CU656775	AT1G78240.1
Qro|gi|167811924|gb|CU656776.1|CU656776	AT1G32170.1
Qro|gi|167811926|gb|CU656778.1|CU656778	AT5G43780.1
Qro|gi|167811927|gb|CU656779.1|CU656779	AT1G17180.1
Qro|gi|167811928|gb|CU656780.1|CU656780	AT4G26100.1
Qro|gi|167811929|gb|CU656781.1|CU656781	AT4G16780.1
Qro|gi|167811930|gb|CU656782.1|CU656782	AT5G61170.1
Qro|gi|167811932|gb|CU656784.1|CU656784	AT1G17370.1
Qro|gi|167811933|gb|CU656785.1|CU656785	AT3G16910.1
Qro|gi|167811935|gb|CU656787.1|CU656787	AT5G07270.1
Qro|gi|167811936|gb|CU656788.1|CU656788	AT5G61170.1
Qro|gi|167811937|gb|CU656789.1|CU656789	AT2G25060.1
Qro|gi|167811939|gb|CU656791.1|CU656791	AT5G55860.1
Qro|gi|167811940|gb|CU656792.1|CU656792	AT1G17180.1
Qro|gi|167811941|gb|CU656793.1|CU656793	AT5G18420.2
Qro|gi|167811942|gb|CU656794.1|CU656794	AT1G61580.1
Qro|gi|167811944|gb|CU656796.1|CU656796	AT1G32170.1
Qro|gi|167811945|gb|CU656797.1|CU656797	AT5G53120.6
Qro|gi|167811946|gb|CU656798.1|CU656798	AT3G52040.1
Qro|gi|167811947|gb|CU656799.1|CU656799	AT1G10840.1
Qro|gi|167811948|gb|CU656800.1|CU656800	AT4G00440.2
Qro|gi|167811949|gb|CU656801.1|CU656801	AT2G02100.1
Qro|gi|167811950|gb|CU656803.1|CU656803	AT4G11600.1
Qro|gi|167811952|gb|CU656804.1|CU656804	AT5G51280.1
Qro|gi|167811953|gb|CU656805.1|CU656805	AT3G30390.1
Qro|gi|167811954|gb|CU656806.1|CU656806	AT4G17030.1
Qro|gi|167811955|gb|CU656807.1|CU656807	AT5G52640.1
Qro|gi|167811956|gb|CU656808.1|CU656808	AT5G51970.1
Qro|gi|167811957|gb|CU656809.1|CU656809	AT1G14320.1
Qro|gi|167811960|gb|CU656812.1|CU656812	AT5G57090.1
Qro|gi|167811961|gb|CU656813.1|CU656813	AT3G58610.1
Qro|gi|167811963|gb|CU656050.1|CU656050	AT2G25300.1
Qro|gi|167811964|gb|CU656051.1|CU656051	AT3G10040.1
Qro|gi|167811965|gb|CU656052.1|CU656052	AT5G17920.1
Qro|gi|167811966|gb|CU656053.1|CU656053	AT5G47540.1
Qro|gi|167811968|gb|CU656055.1|CU656055	AT2G32060.1
Qro|gi|167811971|gb|CU656058.1|CU656058	AT1G80180.1
Qro|gi|167811986|gb|CU656814.1|CU656814	AT5G56710.1
Qro|gi|167811988|gb|CU656816.1|CU656816	AT3G24503.1
Qro|gi|167811989|gb|CU656817.1|CU656817	AT5G45180.1
Qro|gi|167811990|gb|CU656818.1|CU656818	AT3G03960.1
Qro|gi|167811991|gb|CU656819.1|CU656819	AT2G14610.1
Qro|gi|167811993|gb|CU656821.1|CU656821	AT3G05890.1
Qro|gi|167811995|gb|CU656823.1|CU656823	AT2G25490.1
Qro|gi|167811996|gb|CU656824.1|CU656824	AT1G44130.1
Qro|gi|167811997|gb|CU656825.1|CU656825	AT5G12010.1
Qro|gi|167811998|gb|CU656826.1|CU656826	AT5G56670.1
Qro|gi|167812014|gb|CU656828.1|CU656828	AT2G41380.1
Qro|gi|167812015|gb|CU656829.1|CU656829	AT4G10500.1
Qro|gi|167812016|gb|CU656830.1|CU656830	AT1G60710.1
Qro|gi|167812018|gb|CU656832.1|CU656832	AT2G02100.1
Qro|gi|167812020|gb|CU656834.1|CU656834	AT2G32730.1
Qro|gi|167812021|gb|CU656835.1|CU656835	AT1G31910.1
Qro|gi|167812022|gb|CU656836.1|CU656836	AT1G65980.1
Qro|gi|167812023|gb|CU656837.1|CU656837	AT5G05320.1
Qro|gi|167812024|gb|CU656838.1|CU656838	AT5G65670.1
Qro|gi|167812025|gb|CU656839.1|CU656839	AT4G37370.1
Qro|gi|167812027|gb|CU656841.1|CU656841	AT5G48230.2
Qro|gi|167812041|gb|CU656802.1|CU656802	AT2G42680.1
Qro|gi|167812042|gb|CU656842.1|CU656842	AT2G37080.1
Qro|gi|167812044|gb|CU656844.1|CU656844	AT3G15140.1
Qro|gi|167812046|gb|CU656846.1|CU656846	AT2G36290.1
Qro|gi|167812047|gb|CU656847.1|CU656847	AT3G57080.1
Qro|gi|167812048|gb|CU656848.1|CU656848	AT3G12630.1
Qro|gi|167812049|gb|CU656849.1|CU656849	AT5G05320.1
Qro|gi|167812051|gb|CU656851.1|CU656851	AT5G11650.1
Qro|gi|167812052|gb|CU656852.1|CU656852	AT1G02500.1
Qro|gi|167812053|gb|CU656853.1|CU656853	AT2G02100.1
Qro|gi|167812054|gb|CU656854.1|CU656854	AT1G10840.1
Qro|gi|167812055|gb|CU656855.1|CU656855	AT4G05160.1
Qro|gi|167812070|gb|CU656856.1|CU656856	AT5G55230.2
Qro|gi|167812071|gb|CU656857.1|CU656857	AT2G02100.1
Qro|gi|167812072|gb|CU656858.1|CU656858	AT4G15910.1
Qro|gi|167812073|gb|CU656859.1|CU656859	AT2G29500.1
Qro|gi|167812074|gb|CU656860.1|CU656860	AT3G54420.1
Qro|gi|167812075|gb|CU656861.1|CU656861	AT4G36790.1
Qro|gi|167812076|gb|CU656862.1|CU656862	AT3G09270.1
Qro|gi|167812077|gb|CU656863.1|CU656863	AT1G22410.1
Qro|gi|167812078|gb|CU656864.1|CU656864	AT5G65670.1
Qro|gi|167812079|gb|CU656865.1|CU656865	AT5G54310.1
Qro|gi|167812080|gb|CU656866.1|CU656866	AT2G29500.1
Qro|gi|167812081|gb|CU656867.1|CU656867	AT1G42990.1
Qro|gi|167812082|gb|CU656868.1|CU656868	AT5G62620.1
Qro|gi|167812098|gb|CU656870.1|CU656870	AT2G22400.1
Qro|gi|167812099|gb|CU656871.1|CU656871	AT1G27000.1
Qro|gi|167812100|gb|CU656872.1|CU656872	AT5G36230.1
Qro|gi|167812101|gb|CU656873.1|CU656873	AT3G16910.1
Qro|gi|167812102|gb|CU656874.1|CU656874	AT2G02100.1
Qro|gi|167812103|gb|CU656875.1|CU656875	AT5G35630.1
Qro|gi|167812104|gb|CU656876.1|CU656876	AT1G53590.1
Qro|gi|167812105|gb|CU656877.1|CU656877	AT3G03250.1
Qro|gi|167812106|gb|CU656878.1|CU656878	AT5G54680.1
Qro|gi|167812107|gb|CU656879.1|CU656879	AT5G13160.1
Qro|gi|167812109|gb|CU656881.1|CU656881	AT3G11710.1
Qro|gi|167812110|gb|CU656882.1|CU656882	AT3G57870.1
Qro|gi|167812111|gb|CU656883.1|CU656883	AT1G30700.1
Qro|gi|167812126|gb|CU656884.1|CU656884	AT5G35630.1
Qro|gi|167812128|gb|CU656886.1|CU656886	AT5G48485.1
Qro|gi|167812129|gb|CU656887.1|CU656887	AT5G52640.1
Qro|gi|167812130|gb|CU656888.1|CU656888	AT5G65670.1
Qro|gi|167812132|gb|CU656890.1|CU656890	AT1G23760.1
Qro|gi|167812133|gb|CU656891.1|CU656891	AT3G18080.1
Qro|gi|167812134|gb|CU656892.1|CU656892	AT3G17970.1
Qro|gi|167812135|gb|CU656893.1|CU656893	AT3G18165.1
Qro|gi|167812136|gb|CU656894.1|CU656894	AT5G66170.2
Qro|gi|167812137|gb|CU656895.1|CU656895	ATCG00905.1
Qro|gi|167812138|gb|CU656896.1|CU656896	AT1G03860.1
Qro|gi|167812139|gb|CU656897.1|CU656897	AT1G78380.1
Qro|gi|167812154|gb|CU656898.1|CU656898	AT5G48485.1
Qro|gi|167812155|gb|CU656899.1|CU656899	AT5G53460.1
Qro|gi|167812156|gb|CU656900.1|CU656900	AT3G19820.1
Qro|gi|167812157|gb|CU656901.1|CU656901	AT4G36790.1
Qro|gi|167812158|gb|CU656902.1|CU656902	AT1G02500.1
Qro|gi|167812159|gb|CU656903.1|CU656903	AT4G16720.1
Qro|gi|167812160|gb|CU656904.1|CU656904	AT1G68370.1
Qro|gi|167812161|gb|CU656905.1|CU656905	AT5G49830.2
Qro|gi|167812162|gb|CU656906.1|CU656906	AT5G19600.1
Qro|gi|167812163|gb|CU656907.1|CU656907	AT4G14550.1
Qro|gi|167812164|gb|CU656908.1|CU656908	AT1G17180.1
Qro|gi|167812165|gb|CU656909.1|CU656909	AT3G53110.1
Qro|gi|167812167|gb|CU656911.1|CU656911	AT5G47720.2
Qro|gi|167812182|gb|CU656912.1|CU656912	AT5G56710.1
Qro|gi|167812183|gb|CU656913.1|CU656913	AT1G15690.1
Qro|gi|167812184|gb|CU656914.1|CU656914	AT4G09160.1
Qro|gi|167812185|gb|CU656915.1|CU656915	AT4G23400.1
Qro|gi|167812186|gb|CU656916.1|CU656916	AT4G20260.4
Qro|gi|167812189|gb|CU656919.1|CU656919	AT2G18600.1
Qro|gi|167812190|gb|CU656920.1|CU656920	AT1G23760.1
Qro|gi|167812191|gb|CU656921.1|CU656921	AT2G36830.1
Qro|gi|167812194|gb|CU656924.1|CU656924	AT1G17180.1
Qro|gi|167812195|gb|CU656925.1|CU656925	AT3G08900.1
Qro|gi|167812196|gb|CU657263.1|CU657263	AT5G48020.1
Qro|gi|167812197|gb|CU657264.1|CU657264	AT1G32470.1
Qro|gi|167812198|gb|CU657265.1|CU657265	AT4G27090.1
Qro|gi|167812199|gb|CU657266.1|CU657266	AT1G23750.1
Qro|gi|167812201|gb|CU657268.1|CU657268	AT1G12900.1
Qro|gi|167812202|gb|CU657269.1|CU657269	AT2G34430.1
Qro|gi|167812203|gb|CU657270.1|CU657270	AT3G62250.1
Qro|gi|167812204|gb|CU657271.1|CU657271	AT5G21430.1
Qro|gi|167812205|gb|CU657272.1|CU657272	AT4G14690.1
Qro|gi|167812207|gb|CU657274.1|CU657274	AT5G48020.1
Qro|gi|167812308|gb|CU656926.1|CU656926	AT5G40760.1
Qro|gi|167812309|gb|CU656927.1|CU656927	AT5G40760.1
Qro|gi|167812310|gb|CU656928.1|CU656928	AT5G19280.2
Qro|gi|167812311|gb|CU656929.1|CU656929	AT3G22060.1
Qro|gi|167812312|gb|CU656930.1|CU656930	AT1G30700.1
Qro|gi|167812313|gb|CU656931.1|CU656931	AT2G01680.1
Qro|gi|167812314|gb|CU656932.1|CU656932	AT1G23760.1
Qro|gi|167812315|gb|CU656933.1|CU656933	AT1G15690.1
Qro|gi|167812316|gb|CU656934.1|CU656934	AT1G69410.1
Qro|gi|167812318|gb|CU656936.1|CU656936	AT5G52640.1
Qro|gi|167812319|gb|CU656937.1|CU656937	AT3G47300.1
Qro|gi|167812320|gb|CU656938.1|CU656938	AT3G30390.1
Qro|gi|167812321|gb|CU656939.1|CU656939	AT3G53110.1
Qro|gi|167812322|gb|CU656940.1|CU656940	AT1G53590.1
Qro|gi|167812323|gb|CU656941.1|CU656941	AT1G32170.1
Qro|gi|167812324|gb|CU656942.1|CU656942	AT3G57290.1
Qro|gi|167812325|gb|CU656943.1|CU656943	AT5G38110.1
Qro|gi|167812326|gb|CU656944.1|CU656944	AT3G16910.1
Qro|gi|167812328|gb|CU656946.1|CU656946	AT1G64640.1
Qro|gi|167812329|gb|CU656947.1|CU656947	AT4G14960.2
Qro|gi|167812330|gb|CU656948.1|CU656948	ATMG00030.1
Qro|gi|167812331|gb|CU656949.1|CU656949	AT5G42860.1
Qro|gi|167812332|gb|CU656950.1|CU656950	AT5G48485.1
Qro|gi|167812334|gb|CU656952.1|CU656952	AT3G09390.1
Qro|gi|167812335|gb|CU656953.1|CU656953	AT5G60390.1
Qro|gi|167812336|gb|CU656059.1|CU656059	AT1G36730.1
Qro|gi|167812338|gb|CU656061.1|CU656061	AT2G29250.1
Qro|gi|167812339|gb|CU656062.1|CU656062	AT4G11650.1
Qro|gi|167812340|gb|CU656063.1|CU656063	AT3G54420.1
Qro|gi|167812341|gb|CU656064.1|CU656064	AT2G30110.1
Qro|gi|167812342|gb|CU656065.1|CU656065	AT5G13930.1
Qro|gi|167812343|gb|CU656066.1|CU656066	AT2G43320.1
Qro|gi|167812344|gb|CU656067.1|CU656067	AT4G02280.1
Qro|gi|167812347|gb|CU656070.1|CU656070	AT1G77120.1
Qro|gi|167812348|gb|CU656071.1|CU656071	AT1G32170.1
Qro|gi|167812350|gb|CU656954.1|CU656954	AT3G09390.1
Qro|gi|167812351|gb|CU656955.1|CU656955	AT3G22142.1
Qro|gi|167812352|gb|CU656956.1|CU656956	AT3G22142.1
Qro|gi|167812353|gb|CU656957.1|CU656957	AT1G07890.3
Qro|gi|167812354|gb|CU656958.1|CU656958	AT1G56070.1
Qro|gi|167812355|gb|CU656959.1|CU656959	AT3G04120.1
Qro|gi|167812356|gb|CU656960.1|CU656960	AT3G04120.1
Qro|gi|167812357|gb|CU656961.1|CU656961	AT3G48930.1
Qro|gi|167812358|gb|CU656962.1|CU656962	AT1G04270.1
Qro|gi|167812360|gb|CU656964.1|CU656964	AT5G38480.1
Qro|gi|167812361|gb|CU656965.1|CU656965	AT2G30980.1
Qro|gi|167812362|gb|CU656966.1|CU656966	AT1G54340.1
Qro|gi|167812363|gb|CU656967.1|CU656967	AT5G60390.1
Qro|gi|167812364|gb|CU656073.1|CU656073	AT3G17390.1
Qro|gi|167812368|gb|CU656077.1|CU656077	AT1G69640.1
Qro|gi|167812369|gb|CU656078.1|CU656078	AT5G20410.1
Qro|gi|167812370|gb|CU656079.1|CU656079	AT4G37550.1
Qro|gi|167812371|gb|CU656080.1|CU656080	AT5G54310.1
Qro|gi|167812372|gb|CU656081.1|CU656081	AT5G10360.1
Qro|gi|167812373|gb|CU656082.1|CU656082	AT1G29280.1
Qro|gi|167812375|gb|CU656084.1|CU656084	AT3G09220.1
Qro|gi|167812376|gb|CU656085.1|CU656085	AT2G29050.1
Qro|gi|167812377|gb|CU656086.1|CU656086	AT1G32170.1
Qro|gi|167812378|gb|CU656968.1|CU656968	AT3G09390.1
Qro|gi|167812379|gb|CU656969.1|CU656969	AT5G60390.1
Qro|gi|167812380|gb|CU656970.1|CU656970	AT5G35530.1
Qro|gi|167812381|gb|CU656971.1|CU656971	AT3G54020.1
Qro|gi|167812382|gb|CU656972.1|CU656972	AT3G04120.1
Qro|gi|167812384|gb|CU656974.1|CU656974	AT5G38480.1
Qro|gi|167812385|gb|CU656975.1|CU656975	AT3G18820.1
Qro|gi|167812386|gb|CU656976.1|CU656976	AT4G14960.2
Qro|gi|167812388|gb|CU656978.1|CU656978	AT2G01600.1
Qro|gi|167812390|gb|CU656980.1|CU656980	AT4G08950.1
Qro|gi|167812391|gb|CU656981.1|CU656981	AT3G22142.1
Qro|gi|167812392|gb|CU656087.1|CU656087	AT1G21890.1
Qro|gi|167812393|gb|CU656088.1|CU656088	AT2G37040.1
Qro|gi|167812394|gb|CU656089.1|CU656089	AT5G43330.1
Qro|gi|167812395|gb|CU656090.1|CU656090	AT2G01850.1
Qro|gi|167812396|gb|CU656091.1|CU656091	AT1G64520.1
Qro|gi|167812397|gb|CU656092.1|CU656092	ATCG00190.1
Qro|gi|167812398|gb|CU656093.1|CU656093	AT3G45310.1
Qro|gi|167812399|gb|CU656094.1|CU656094	AT1G70830.1
Qro|gi|167812400|gb|CU656095.1|CU656095	AT3G51240.1
Qro|gi|167812401|gb|CU656096.1|CU656096	AT2G42880.1
Qro|gi|167812402|gb|CU656097.1|CU656097	AT1G63830.2
Qro|gi|167812404|gb|CU656099.1|CU656099	AT1G32170.1
Qro|gi|167812405|gb|CU656100.1|CU656100	AT5G56350.1
Qro|gi|167812406|gb|CU656982.1|CU656982	AT1G04270.1
Qro|gi|167812408|gb|CU656984.1|CU656984	AT1G77120.1
Qro|gi|167812409|gb|CU656985.1|CU656985	AT2G01250.1
Qro|gi|167812410|gb|CU656986.1|CU656986	AT4G08950.1
Qro|gi|167812412|gb|CU656988.1|CU656988	AT5G60390.1
Qro|gi|167812413|gb|CU656989.1|CU656989	AT5G60390.1
Qro|gi|167812414|gb|CU656990.1|CU656990	AT3G47370.2
Qro|gi|167812415|gb|CU656991.1|CU656991	AT3G54020.1
Qro|gi|167812416|gb|CU656992.1|CU656992	AT3G04120.1
Qro|gi|167812418|gb|CU656994.1|CU656994	AT4G38630.1
Qro|gi|167812419|gb|CU656995.1|CU656995	AT3G06860.1
Qro|gi|167812421|gb|CU656102.1|CU656102	AT1G67910.1
Qro|gi|167812422|gb|CU656103.1|CU656103	AT1G11905.1
Qro|gi|167812424|gb|CU656105.1|CU656105	AT5G47780.1
Qro|gi|167812425|gb|CU656106.1|CU656106	AT4G19230.2
Qro|gi|167812426|gb|CU656107.1|CU656107	AT3G10410.1
Qro|gi|167812427|gb|CU656108.1|CU656108	AT4G34720.1
Qro|gi|167812428|gb|CU656109.1|CU656109	AT5G18470.1
Qro|gi|167812429|gb|CU656110.1|CU656110	AT3G46970.1
Qro|gi|167812431|gb|CU656112.1|CU656112	AT1G79550.1
Qro|gi|167812432|gb|CU656113.1|CU656113	AT3G51550.1
Qro|gi|167812433|gb|CU656114.1|CU656114	AT3G13530.1
Qro|gi|167812435|gb|CU656997.1|CU656997	AT5G60390.1
Qro|gi|167812436|gb|CU656998.1|CU656998	AT2G38540.1
Qro|gi|167812437|gb|CU656999.1|CU656999	AT5G35530.1
Qro|gi|167812439|gb|CU657001.1|CU657001	AT3G22845.1
Qro|gi|167812440|gb|CU657002.1|CU657002	AT2G44650.1
Qro|gi|167812441|gb|CU657003.1|CU657003	AT5G50870.2
Qro|gi|167812442|gb|CU657004.1|CU657004	AT2G01590.1
Qro|gi|167812446|gb|CU657008.1|CU657008	AT2G46820.1
Qro|gi|167812447|gb|CU657009.1|CU657009	AT1G65220.1
Qro|gi|167812448|gb|CU656115.1|CU656115	AT3G17390.1
Qro|gi|167812449|gb|CU656116.1|CU656116	AT3G57290.1
Qro|gi|167812450|gb|CU656117.1|CU656117	AT5G08570.1
Qro|gi|167812451|gb|CU656118.1|CU656118	AT4G03420.1
Qro|gi|167812452|gb|CU656119.1|CU656119	AT5G13190.1
Qro|gi|167812453|gb|CU656120.1|CU656120	AT4G26100.1
Qro|gi|167812454|gb|CU656121.1|CU656121	AT1G60470.1
Qro|gi|167812455|gb|CU656122.1|CU656122	AT4G03420.1
Qro|gi|167812457|gb|CU656124.1|CU656124	AT5G03630.1
Qro|gi|167812459|gb|CU656126.1|CU656126	AT1G07230.1
Qro|gi|167812460|gb|CU656127.1|CU656127	AT2G14910.1
Qro|gi|167812461|gb|CU656128.1|CU656128	AT1G60810.1
Qro|gi|167812463|gb|CU657011.1|CU657011	AT5G10380.1
Qro|gi|167812465|gb|CU657013.1|CU657013	AT1G30740.1
Qro|gi|167812466|gb|CU657014.1|CU657014	AT4G11600.1
Qro|gi|167812467|gb|CU657015.1|CU657015	AT4G11600.1
Qro|gi|167812469|gb|CU657017.1|CU657017	AT3G20930.1
Qro|gi|167812471|gb|CU657019.1|CU657019	AT5G59850.1
Qro|gi|167812472|gb|CU657020.1|CU657020	AT4G39330.1
Qro|gi|167812473|gb|CU657021.1|CU657021	AT2G39730.1
Qro|gi|167812474|gb|CU657022.1|CU657022	AT2G39730.1
Qro|gi|167812475|gb|CU657023.1|CU657023	AT1G07070.1
Qro|gi|167812476|gb|CU656129.1|CU656129	AT1G72430.1
Qro|gi|167812478|gb|CU656131.1|CU656131	AT4G17340.1
Qro|gi|167812479|gb|CU656132.1|CU656132	AT5G63660.1
Qro|gi|167812480|gb|CU656133.1|CU656133	AT1G07870.2
Qro|gi|167812481|gb|CU656134.1|CU656134	AT2G42190.1
Qro|gi|167812482|gb|CU656135.1|CU656135	AT1G05260.1
Qro|gi|167812483|gb|CU656136.1|CU656136	AT5G63140.1
Qro|gi|167812484|gb|CU656137.1|CU656137	AT3G30280.1
Qro|gi|167812485|gb|CU656138.1|CU656138	AT1G68020.2
Qro|gi|167812486|gb|CU656139.1|CU656139	AT3G57520.1
Qro|gi|167812487|gb|CU656140.1|CU656140	AT5G07150.1
Qro|gi|167812488|gb|CU656141.1|CU656141	AT5G01040.1
Qro|gi|167812489|gb|CU656142.1|CU656142	AT2G42320.1
Qro|gi|167812491|gb|CU657025.1|CU657025	AT1G21065.1
Qro|gi|167812492|gb|CU657026.1|CU657026	AT4G37470.1
Qro|gi|167812493|gb|CU657027.1|CU657027	AT5G59240.1
Qro|gi|167812496|gb|CU657030.1|CU657030	AT5G20630.1
Qro|gi|167812497|gb|CU657031.1|CU657031	AT5G49630.1
Qro|gi|167812498|gb|CU657032.1|CU657032	AT3G02780.1
Qro|gi|167812499|gb|CU657033.1|CU657033	AT1G15270.1
Qro|gi|167812500|gb|CU657034.1|CU657034	AT4G38970.1
Qro|gi|167812502|gb|CU657036.1|CU657036	AT3G15353.1
Qro|gi|167812503|gb|CU657037.1|CU657037	AT3G62410.1
Qro|gi|167812640|gb|CU656143.1|CU656143	AT2G45600.1
Qro|gi|167812642|gb|CU656145.1|CU656145	AT5G07090.1
Qro|gi|167812643|gb|CU656146.1|CU656146	AT3G50440.1
Qro|gi|167812646|gb|CU656149.1|CU656149	AT3G07720.1
Qro|gi|167812647|gb|CU656150.1|CU656150	AT5G06360.1
Qro|gi|167812648|gb|CU656151.1|CU656151	AT3G01120.1
Qro|gi|167812651|gb|CU656154.1|CU656154	AT3G62550.1
Qro|gi|167812653|gb|CU656156.1|CU656156	AT4G36220.1
Qro|gi|167812654|gb|CU657038.1|CU657038	AT3G15353.1
Qro|gi|167812656|gb|CU657040.1|CU657040	AT5G38660.1
Qro|gi|167812657|gb|CU657041.1|CU657041	AT5G16400.1
Qro|gi|167812658|gb|CU657042.1|CU657042	AT4G23990.1
Qro|gi|167812659|gb|CU657043.1|CU657043	AT4G02860.1
Qro|gi|167812660|gb|CU657044.1|CU657044	AT3G26040.1
Qro|gi|167812661|gb|CU657045.1|CU657045	AT5G60790.1
Qro|gi|167812664|gb|CU657048.1|CU657048	AT2G01110.1
Qro|gi|167812665|gb|CU657049.1|CU657049	AT3G45310.1
Qro|gi|167812666|gb|CU657050.1|CU657050	AT3G53020.1
Qro|gi|167812668|gb|CU656157.1|CU656157	AT1G14290.1
Qro|gi|167812670|gb|CU656159.1|CU656159	AT4G30010.1
Qro|gi|167812671|gb|CU656160.1|CU656160	AT5G19440.1
Qro|gi|167812672|gb|CU656161.1|CU656161	AT5G66140.1
Qro|gi|167812673|gb|CU656162.1|CU656162	AT1G15690.1
Qro|gi|167812676|gb|CU656165.1|CU656165	AT1G02500.1
Qro|gi|167812679|gb|CU656168.1|CU656168	AT2G41480.1
Qro|gi|167812680|gb|CU656169.1|CU656169	AT1G60470.1
Qro|gi|167812681|gb|CU656170.1|CU656170	AT4G04460.1
Qro|gi|167812682|gb|CU657052.1|CU657052	AT1G42970.1
Qro|gi|167812683|gb|CU657053.1|CU657053	AT1G26830.1
Qro|gi|167812684|gb|CU657054.1|CU657054	AT1G66200.3
Qro|gi|167812686|gb|CU657056.1|CU657056	AT2G28900.1
Qro|gi|167812687|gb|CU657057.1|CU657057	AT2G28900.1
Qro|gi|167812688|gb|CU657058.1|CU657058	AT2G28900.1
Qro|gi|167812689|gb|CU657059.1|CU657059	AT5G65010.2
Qro|gi|167812690|gb|CU657060.1|CU657060	AT5G65010.2
Qro|gi|167812691|gb|CU657061.1|CU657061	AT2G43070.1
Qro|gi|167812692|gb|CU657062.1|CU657062	AT5G45130.1
Qro|gi|167812693|gb|CU657063.1|CU657063	AT3G60210.1
Qro|gi|167812694|gb|CU657064.1|CU657064	AT3G53140.1
Qro|gi|167812695|gb|CU657065.1|CU657065	AT1G79650.4
Qro|gi|167812696|gb|CU656171.1|CU656171	AT1G03220.1
Qro|gi|167812697|gb|CU656172.1|CU656172	AT3G06390.1
Qro|gi|167812698|gb|CU656173.1|CU656173	AT4G32720.1
Qro|gi|167812699|gb|CU656174.1|CU656174	AT1G05260.1
Qro|gi|167812700|gb|CU656175.1|CU656175	AT2G36530.1
Qro|gi|167812701|gb|CU656176.1|CU656176	AT1G75620.1
Qro|gi|167812703|gb|CU656178.1|CU656178	AT4G28300.1
Qro|gi|167812704|gb|CU656179.1|CU656179	AT3G60030.1
Qro|gi|167812705|gb|CU656180.1|CU656180	AT4G23150.1
Qro|gi|167812706|gb|CU656181.1|CU656181	AT4G09510.1
Qro|gi|167812708|gb|CU656183.1|CU656183	AT4G11650.1
Qro|gi|167812709|gb|CU656184.1|CU656184	AT3G54420.1
Qro|gi|167812711|gb|CU657067.1|CU657067	AT5G50870.2
Qro|gi|167812715|gb|CU657071.1|CU657071	AT5G59850.1
Qro|gi|167812717|gb|CU657073.1|CU657073	AT1G16445.1
Qro|gi|167812718|gb|CU657074.1|CU657074	AT3G15353.1
Qro|gi|167812722|gb|CU657078.1|CU657078	AT1G78510.1
Qro|gi|167812723|gb|CU657079.1|CU657079	AT2G32830.1
Qro|gi|167812724|gb|CU656185.1|CU656185	AT3G10920.1
Qro|gi|167812725|gb|CU656186.1|CU656186	AT1G60970.1
Qro|gi|167812726|gb|CU656187.1|CU656187	AT1G53580.1
Qro|gi|167812727|gb|CU656188.1|CU656188	AT3G30280.1
Qro|gi|167812728|gb|CU656189.1|CU656189	AT4G25700.1
Qro|gi|167812729|gb|CU656190.1|CU656190	AT1G10360.1
Qro|gi|167812730|gb|CU656191.1|CU656191	AT1G16905.1
Qro|gi|167812731|gb|CU656192.1|CU656192	AT3G12110.1
Qro|gi|167812732|gb|CU656193.1|CU656193	AT1G15860.3
Qro|gi|167812733|gb|CU656194.1|CU656194	AT2G38730.1
Qro|gi|167812734|gb|CU656195.1|CU656195	AT3G29970.1
Qro|gi|167812735|gb|CU656196.1|CU656196	AT5G39850.1
Qro|gi|167812736|gb|CU656197.1|CU656197	AT1G10630.1
Qro|gi|167812738|gb|CU657080.1|CU657080	AT5G35450.1
Qro|gi|167812739|gb|CU657081.1|CU657081	AT3G55440.1
Qro|gi|167812740|gb|CU657082.1|CU657082	AT1G78380.1
Qro|gi|167812741|gb|CU657083.1|CU657083	AT2G30570.1
Qro|gi|167812742|gb|CU657084.1|CU657084	AT4G11600.1
Qro|gi|167812743|gb|CU657085.1|CU657085	AT2G30950.1
Qro|gi|167812744|gb|CU657086.1|CU657086	AT1G07530.1
Qro|gi|167812746|gb|CU657088.1|CU657088	AT3G20930.1
Qro|gi|167812747|gb|CU657089.1|CU657089	AT5G04140.2
Qro|gi|167812750|gb|CU657092.1|CU657092	AT4G27130.1
Qro|gi|167812751|gb|CU657093.1|CU657093	AT2G13360.1
Qro|gi|167812752|gb|CU656199.1|CU656199	AT4G31700.1
Qro|gi|167812753|gb|CU656200.1|CU656200	AT1G63800.1
Qro|gi|167812754|gb|CU656201.1|CU656201	AT1G67910.1
Qro|gi|167812755|gb|CU656202.1|CU656202	AT5G43360.1
Qro|gi|167812756|gb|CU656203.1|CU656203	AT5G63680.1
Qro|gi|167812757|gb|CU656204.1|CU656204	AT1G14290.1
Qro|gi|167812758|gb|CU656205.1|CU656205	AT4G02280.1
Qro|gi|167812759|gb|CU656206.1|CU656206	AT2G34300.1
Qro|gi|167812760|gb|CU656207.1|CU656207	AT3G52560.4
Qro|gi|167812761|gb|CU656208.1|CU656208	AT2G21470.2
Qro|gi|167812762|gb|CU656209.1|CU656209	AT5G43060.1
Qro|gi|167812763|gb|CU656210.1|CU656210	AT5G42080.1
Qro|gi|167812766|gb|CU657094.1|CU657094	AT1G26910.1
Qro|gi|167812767|gb|CU657095.1|CU657095	AT1G26910.1
Qro|gi|167812768|gb|CU657096.1|CU657096	AT3G02780.1
Qro|gi|167812769|gb|CU657097.1|CU657097	AT1G10500.1
Qro|gi|167812770|gb|CU657098.1|CU657098	AT5G02270.2
Qro|gi|167812771|gb|CU657099.1|CU657099	AT3G58730.1
Qro|gi|167812772|gb|CU657100.1|CU657100	AT1G68010.2
Qro|gi|167812774|gb|CU657102.1|CU657102	AT1G12640.1
Qro|gi|167812775|gb|CU657103.1|CU657103	AT1G55620.2
Qro|gi|167812776|gb|CU657104.1|CU657104	AT3G12580.1
Qro|gi|167812777|gb|CU657105.1|CU657105	AT1G11860.1
Qro|gi|167812778|gb|CU657106.1|CU657106	AT4G18810.2
Qro|gi|167812779|gb|CU657107.1|CU657107	AT3G10060.1
Qro|gi|167812783|gb|CU656216.1|CU656216	AT1G16905.1
Qro|gi|167812785|gb|CU656218.1|CU656218	AT1G19600.1
Qro|gi|167812786|gb|CU656219.1|CU656219	AT5G14780.1
Qro|gi|167812788|gb|CU656221.1|CU656221	AT5G16990.1
Qro|gi|167812790|gb|CU656223.1|CU656223	AT1G08570.1
Qro|gi|167812791|gb|CU656224.1|CU656224	AT5G61640.1
Qro|gi|167812792|gb|CU656225.1|CU656225	AT1G19600.1
Qro|gi|167812793|gb|CU656226.1|CU656226	AT4G23180.1
Qro|gi|167812795|gb|CU657109.1|CU657109	AT4G21980.2
Qro|gi|167812796|gb|CU657110.1|CU657110	AT3G06190.1
Qro|gi|167812797|gb|CU657111.1|CU657111	AT3G04730.1
Qro|gi|167812798|gb|CU657112.1|CU657112	AT1G61610.1
Qro|gi|167812800|gb|CU657114.1|CU657114	AT3G52280.2
Qro|gi|167812801|gb|CU657115.1|CU657115	AT2G17695.1
Qro|gi|167812802|gb|CU657116.1|CU657116	AT3G09270.1
Qro|gi|167812803|gb|CU657117.1|CU657117	ATCG01100.1
Qro|gi|167812804|gb|CU657118.1|CU657118	AT1G24430.1
Qro|gi|167812806|gb|CU657120.1|CU657120	AT3G48030.1
Qro|gi|167812807|gb|CU657121.1|CU657121	AT1G79650.4
Qro|gi|167812808|gb|CU656227.1|CU656227	AT4G14550.1
Qro|gi|167812809|gb|CU656228.1|CU656228	AT3G62550.1
Qro|gi|167812810|gb|CU656229.1|CU656229	AT5G07050.1
Qro|gi|167812811|gb|CU656230.1|CU656230	AT4G34880.1
Qro|gi|167812812|gb|CU656231.1|CU656231	AT4G02280.1
Qro|gi|167812813|gb|CU656232.1|CU656232	AT2G47060.4
Qro|gi|167812814|gb|CU656233.1|CU656233	AT3G57520.1
Qro|gi|167812815|gb|CU656234.1|CU656234	AT1G21640.2
Qro|gi|167812816|gb|CU656235.1|CU656235	AT1G36730.1
Qro|gi|167812817|gb|CU656236.1|CU656236	AT5G19760.1
Qro|gi|167812818|gb|CU656237.1|CU656237	AT4G00430.1
Qro|gi|167812820|gb|CU656239.1|CU656239	AT5G47120.1
Qro|gi|167812821|gb|CU656240.1|CU656240	AT1G26910.1
Qro|gi|167812823|gb|CU657123.1|CU657123	AT5G20620.1
Qro|gi|167812824|gb|CU657124.1|CU657124	AT1G51990.1
Qro|gi|167812825|gb|CU657125.1|CU657125	AT4G18910.1
Qro|gi|167812826|gb|CU657126.1|CU657126	AT5G08680.1
Qro|gi|167812827|gb|CU657127.1|CU657127	AT2G22780.1
Qro|gi|167812828|gb|CU657128.1|CU657128	AT1G79940.1
Qro|gi|167812830|gb|CU657130.1|CU657130	AT3G01500.2
Qro|gi|167812831|gb|CU657131.1|CU657131	AT3G61470.1
Qro|gi|167812832|gb|CU657132.1|CU657132	AT2G44280.1
Qro|gi|167812833|gb|CU657133.1|CU657133	AT1G75690.1
Qro|gi|167812834|gb|CU657134.1|CU657134	AT3G09640.1
Qro|gi|167812836|gb|CU656241.1|CU656241	AT2G33040.1
Qro|gi|167812838|gb|CU656243.1|CU656243	AT5G20410.1
Qro|gi|167812839|gb|CU656244.1|CU656244	AT3G60030.1
Qro|gi|167812840|gb|CU656245.1|CU656245	AT1G09780.1
Qro|gi|167812842|gb|CU656247.1|CU656247	AT5G42260.1
Qro|gi|167812843|gb|CU656248.1|CU656248	AT5G42570.1
Qro|gi|167812844|gb|CU656249.1|CU656249	AT2G31440.1
Qro|gi|167812846|gb|CU656251.1|CU656251	AT3G53570.1
Qro|gi|167812847|gb|CU656252.1|CU656252	AT5G10050.1
Qro|gi|167812848|gb|CU656253.1|CU656253	AT5G22460.1
Qro|gi|167812849|gb|CU656254.1|CU656254	AT5G11500.1
Qro|gi|167812850|gb|CU657136.1|CU657136	AT4G33565.1
Qro|gi|167812851|gb|CU657137.1|CU657137	AT5G56940.1
Qro|gi|167812852|gb|CU657138.1|CU657138	AT4G26000.1
Qro|gi|167812853|gb|CU657139.1|CU657139	AT4G26530.1
Qro|gi|167812854|gb|CU657140.1|CU657140	AT1G45160.2
Qro|gi|167812855|gb|CU657141.1|CU657141	AT1G60650.1
Qro|gi|167812856|gb|CU657142.1|CU657142	AT2G33450.1
Qro|gi|167812857|gb|CU657143.1|CU657143	AT1G76990.1
Qro|gi|167812858|gb|CU657144.1|CU657144	AT2G39730.1
Qro|gi|167812859|gb|CU657145.1|CU657145	AT2G33800.1
Qro|gi|167812860|gb|CU657146.1|CU657146	AT3G56290.1
Qro|gi|167812861|gb|CU657147.1|CU657147	AT4G12800.1
Qro|gi|167812862|gb|CU657148.1|CU657148	AT2G27030.3
Qro|gi|167812931|gb|CU656657.1|CU656657	AT3G04490.1
Qro|gi|167812932|gb|CU656658.1|CU656658	AT5G61170.1
Qro|gi|167812933|gb|CU656659.1|CU656659	AT1G67325.2
Qro|gi|167812934|gb|CU656660.1|CU656660	AT3G02070.1
Qro|gi|167812935|gb|CU656661.1|CU656661	AT4G35840.1
Qro|gi|167812937|gb|CU656663.1|CU656663	AT5G59850.1
Qro|gi|167812940|gb|CU656666.1|CU656666	AT4G30010.1
Qro|gi|167812941|gb|CU656667.1|CU656667	AT2G36580.1
Qro|gi|167812942|gb|CU656668.1|CU656668	AT3G47300.1
Qro|gi|167812943|gb|CU656669.1|CU656669	AT3G01120.1
Qro|gi|167812944|gb|CU656670.1|CU656670	AT5G17770.1
Qro|gi|167812945|gb|CU656671.1|CU656671	AT4G28510.1
Qro|gi|167812947|gb|CU656673.1|CU656673	AT1G17370.1
Qro|gi|167812948|gb|CU656674.1|CU656674	AT5G17920.1
Qro|gi|167812951|gb|CU656677.1|CU656677	AT3G02050.1
Qro|gi|167812953|gb|CU656679.1|CU656679	AT1G79440.1
Qro|gi|167812954|gb|CU656680.1|CU656680	AT3G17390.1
Qro|gi|167812955|gb|CU656681.1|CU656681	AT2G21160.1
Qro|gi|167812956|gb|CU656682.1|CU656682	AT1G78240.1
Qro|gi|167812957|gb|CU656683.1|CU656683	AT1G51630.1
Qro|gi|167812958|gb|CU656684.1|CU656684	AT1G79590.1
Qro|gi|167812960|gb|CU656686.1|CU656686	AT1G76010.1
Qro|gi|167812961|gb|CU656687.1|CU656687	AT1G01820.1
Qro|gi|167812962|gb|CU656688.1|CU656688	AT3G47720.1
Qro|gi|167812965|gb|CU656691.1|CU656691	AT3G05890.1
Qro|gi|167812966|gb|CU656692.1|CU656692	AT5G63680.1
Qro|gi|167812967|gb|CU656693.1|CU656693	AT5G50335.1
Qro|gi|167812969|gb|CU656695.1|CU656695	AT3G18080.1
Qro|gi|167812970|gb|CU656696.1|CU656696	AT3G07040.1
Qro|gi|167812973|gb|CU656699.1|CU656699	AT3G22060.1
Qro|gi|167812974|gb|CU656700.1|CU656700	AT5G64260.1
Qro|gi|167812975|gb|CU656701.1|CU656701	AT5G65280.1
Qro|gi|167812976|gb|CU657599.1|CU657599	AT4G32520.1
Qro|gi|167812977|gb|CU657600.1|CU657600	AT2G30950.1
Qro|gi|167812978|gb|CU657601.1|CU657601	AT4G21960.1
Qro|gi|167812980|gb|CU657603.1|CU657603	AT3G13460.1
Qro|gi|167812981|gb|CU657604.1|CU657604	ATCG00905.1
Qro|gi|167812982|gb|CU657605.1|CU657605	AT1G06840.1
Qro|gi|167812983|gb|CU657606.1|CU657606	AT1G23740.1
Qro|gi|167812984|gb|CU657607.1|CU657607	AT2G35840.1
Qro|gi|167812985|gb|CU657608.1|CU657608	ATCG01100.1
Qro|gi|167812986|gb|CU657609.1|CU657609	ATCG00905.1
Qro|gi|167812987|gb|CU657610.1|CU657610	AT2G41700.1
Qro|gi|167812988|gb|CU657611.1|CU657611	AT2G30950.1
Qro|gi|167812989|gb|CU657612.1|CU657612	AT3G01500.2
Qro|gi|167812990|gb|CU657613.1|CU657613	AT3G15353.1
Qro|gi|167812993|gb|CU657616.1|CU657616	AT3G15353.1
Qro|gi|167812994|gb|CU657617.1|CU657617	AT5G09900.3
Qro|gi|167812995|gb|CU657618.1|CU657618	AT1G65930.1
Qro|gi|167812996|gb|CU657619.1|CU657619	AT1G13950.1
Qro|gi|167812998|gb|CU657621.1|CU657621	AT2G29670.1
Qro|gi|167812999|gb|CU657622.1|CU657622	AT5G37600.1
Qro|gi|167813000|gb|CU657623.1|CU657623	AT2G30600.5
Qro|gi|167813002|gb|CU657625.1|CU657625	AT4G32520.1
Qro|gi|167813003|gb|CU657626.1|CU657626	AT4G26850.1
Qro|gi|167813004|gb|CU657627.1|CU657627	AT3G26570.1
Qro|gi|167813005|gb|CU657628.1|CU657628	AT4G17090.1
Qro|gi|167813006|gb|CU657629.1|CU657629	AT2G24210.1
Qro|gi|167813008|gb|CU657631.1|CU657631	AT3G15353.1
Qro|gi|167813009|gb|CU657632.1|CU657632	AT2G13360.1
Qro|gi|167813010|gb|CU657633.1|CU657633	AT4G16130.1
Qro|gi|167813011|gb|CU657634.1|CU657634	AT4G32520.1
Qro|gi|167813012|gb|CU657635.1|CU657635	AT3G51030.1
Qro|gi|167813014|gb|CU657637.1|CU657637	AT3G17970.1
Qro|gi|167813015|gb|CU657638.1|CU657638	AT1G14270.1
Qro|gi|167813016|gb|CU657639.1|CU657639	AT3G15353.1
Qro|gi|167813017|gb|CU657640.1|CU657640	AT3G15353.1
Qro|gi|167813018|gb|CU657641.1|CU657641	AT1G59820.1
Qro|gi|167813019|gb|CU657642.1|CU657642	AT3G15353.1
Qro|gi|167813020|gb|CU657643.1|CU657643	AT3G54450.1
Qro|gi|167813021|gb|CU657644.1|CU657644	AT1G55270.1
Qro|gi|167813022|gb|CU657645.1|CU657645	AT5G54770.1
Qro|gi|167813023|gb|CU657646.1|CU657646	AT3G05120.1
Qro|gi|167813025|gb|CU657648.1|CU657648	AT1G69530.3
Qro|gi|167813026|gb|CU657649.1|CU657649	AT5G27280.1
Qro|gi|167813027|gb|CU657650.1|CU657650	AT5G49400.1
Qro|gi|167813030|gb|CU657653.1|CU657653	AT1G70820.1
Qro|gi|167813031|gb|CU657654.1|CU657654	AT5G55660.1
Qro|gi|167813032|gb|CU657655.1|CU657655	AT1G02850.4
Qro|gi|167813034|gb|CU657657.1|CU657657	AT4G30935.1
Qro|gi|167813035|gb|CU657658.1|CU657658	AT4G26850.1
Qro|gi|167813036|gb|CU657659.1|CU657659	AT3G01120.1
Qro|gi|167813038|gb|CU657661.1|CU657661	AT1G70820.1
Qro|gi|167813040|gb|CU657663.1|CU657663	AT2G25110.1
Qro|gi|167813041|gb|CU657664.1|CU657664	AT1G04410.1
Qro|gi|167813042|gb|CU657665.1|CU657665	AT1G36380.1
Qro|gi|167813044|gb|CU657667.1|CU657667	AT5G60860.1
Qro|gi|167813045|gb|CU657668.1|CU657668	AT5G66420.2
Qro|gi|167813046|gb|CU657669.1|CU657669	AT1G08550.1
Qro|gi|167813047|gb|CU657670.1|CU657670	AT1G02170.1
Qro|gi|167813048|gb|CU657671.1|CU657671	AT4G27720.1
Qro|gi|167813049|gb|CU657672.1|CU657672	AT1G19910.1
Qro|gi|167813050|gb|CU657673.1|CU657673	AT2G13360.1
Qro|gi|167813051|gb|CU657674.1|CU657674	AT2G39730.1
Qro|gi|167813052|gb|CU657675.1|CU657675	AT4G12800.1
Qro|gi|167813053|gb|CU657676.1|CU657676	AT5G57180.2
Qro|gi|167813054|gb|CU657677.1|CU657677	AT4G17970.1
Qro|gi|167813056|gb|CU657679.1|CU657679	AT1G14320.1
Qro|gi|167813057|gb|CU657680.1|CU657680	AT5G53940.1
Qro|gi|167813058|gb|CU657681.1|CU657681	AT3G26570.1
Qro|gi|167813059|gb|CU657682.1|CU657682	AT2G43290.1
Qro|gi|167813060|gb|CU657683.1|CU657683	ATCG00540.1
Qro|gi|167813061|gb|CU657684.1|CU657684	AT3G48425.1
Qro|gi|167813062|gb|CU657685.1|CU657685	AT3G15353.1
Qro|gi|167813063|gb|CU657686.1|CU657686	AT3G08740.1
Qro|gi|167813064|gb|CU657687.1|CU657687	AT4G12800.1
Qro|gi|167813065|gb|CU657688.1|CU657688	AT4G31880.1
Qro|gi|167813066|gb|CU657689.1|CU657689	AT5G61410.1
Qro|gi|167813067|gb|CU657690.1|CU657690	AT5G23960.1
Qro|gi|167813068|gb|CU657691.1|CU657691	AT2G04900.1
Qro|gi|167813069|gb|CU657692.1|CU657692	AT5G52520.1
Qro|gi|167813070|gb|CU657693.1|CU657693	AT4G04640.1
Qro|gi|167813072|gb|CU657695.1|CU657695	AT2G02100.1
Qro|gi|167813073|gb|CU657696.1|CU657696	AT1G72680.1
Qro|gi|167813075|gb|CU657698.1|CU657698	AT1G78915.3
Qro|gi|167813078|gb|CU657701.1|CU657701	AT4G10340.1
Qro|gi|167813079|gb|CU657702.1|CU657702	AT4G27990.1
Qro|gi|167813080|gb|CU657703.1|CU657703	AT3G59690.1
Qro|gi|167813081|gb|CU657704.1|CU657704	AT2G32520.1
Qro|gi|167813082|gb|CU657705.1|CU657705	AT2G02100.1
Qro|gi|167813083|gb|CU657706.1|CU657706	AT5G22300.1
Qro|gi|167813084|gb|CU657707.1|CU657707	AT3G10230.1
Qro|gi|167813085|gb|CU657708.1|CU657708	AT1G19910.1
Qro|gi|167813086|gb|CU657709.1|CU657709	AT2G32070.1
Qro|gi|167813087|gb|CU657710.1|CU657710	AT3G23810.1
Qro|gi|167813088|gb|CU657711.1|CU657711	AT1G19170.1
Qro|gi|167813089|gb|CU657712.1|CU657712	AT2G18050.1
Qro|gi|167813090|gb|CU657713.1|CU657713	AT4G16730.1
Qro|gi|167813091|gb|CU657714.1|CU657714	AT5G09550.1
Qro|gi|167813093|gb|CU657716.1|CU657716	AT2G30570.1
Qro|gi|167813094|gb|CU657717.1|CU657717	AT2G44620.1
Qro|gi|167813095|gb|CU657718.1|CU657718	AT5G61410.1
Qro|gi|167813096|gb|CU657719.1|CU657719	AT5G37600.1
Qro|gi|167813097|gb|CU657720.1|CU657720	AT1G15380.1
Qro|gi|167813098|gb|CU657721.1|CU657721	AT3G56290.1
Qro|gi|167813099|gb|CU657722.1|CU657722	AT4G34720.1
Qro|gi|167813102|gb|CU657725.1|CU657725	AT1G30270.1
Qro|gi|167813103|gb|CU657726.1|CU657726	AT5G67370.1
Qro|gi|167813104|gb|CU657727.1|CU657727	AT3G50820.1
Qro|gi|167813108|gb|CU657731.1|CU657731	AT2G02100.1
Qro|gi|167813109|gb|CU657732.1|CU657732	AT4G34110.1
Qro|gi|167813110|gb|CU657733.1|CU657733	AT1G80360.1
Qro|gi|167813111|gb|CU657734.1|CU657734	AT5G23960.1
Qro|gi|167813112|gb|CU657735.1|CU657735	AT1G17220.1
Qro|gi|167813113|gb|CU657736.1|CU657736	AT3G09880.1
Qro|gi|167813114|gb|CU657737.1|CU657737	AT3G09880.1
Qro|gi|167813115|gb|CU657738.1|CU657738	AT1G63770.5
Qro|gi|167813116|gb|CU657739.1|CU657739	AT2G47470.1
Qro|gi|167813117|gb|CU657740.1|CU657740	AT4G35830.1
Qro|gi|167813118|gb|CU657741.1|CU657741	AT1G27100.1
Qro|gi|167813119|gb|CU657742.1|CU657742	AT1G02090.1
Qro|gi|167813120|gb|CU657743.1|CU657743	AT3G13410.1
Qro|gi|167813121|gb|CU657744.1|CU657744	AT3G28630.1
Qro|gi|167813122|gb|CU657745.1|CU657745	AT4G10340.1
Qro|gi|167813123|gb|CU657746.1|CU657746	AT4G13940.1
Qro|gi|167813124|gb|CU657747.1|CU657747	AT3G48200.1
Qro|gi|167813125|gb|CU657748.1|CU657748	AT2G41220.1
Qro|gi|167813126|gb|CU657749.1|CU657749	AT2G14260.1
Qro|gi|167813128|gb|CU657751.1|CU657751	AT5G20520.1
Qro|gi|167813129|gb|CU657752.1|CU657752	AT2G39730.1
Qro|gi|167813130|gb|CU657753.1|CU657753	AT1G61520.1
Qro|gi|167813131|gb|CU657754.1|CU657754	AT1G60470.1
Qro|gi|167813132|gb|CU657755.1|CU657755	AT1G01320.1
Qro|gi|167813134|gb|CU657757.1|CU657757	AT5G08400.1
Qro|gi|167813135|gb|CU657758.1|CU657758	AT1G18800.1
Qro|gi|167813136|gb|CU657759.1|CU657759	AT3G15353.1
Qro|gi|167813137|gb|CU657760.1|CU657760	AT1G72090.1
Qro|gi|167813140|gb|CU657763.1|CU657763	ATCG00270.1
Qro|gi|167813141|gb|CU657764.1|CU657764	AT5G22620.1
Qro|gi|167813142|gb|CU657765.1|CU657765	AT2G27040.1
Qro|gi|167813144|gb|CU657767.1|CU657767	AT3G15353.1
Qro|gi|167813145|gb|CU657768.1|CU657768	AT3G14415.2
Qro|gi|167813146|gb|CU657769.1|CU657769	AT1G72680.1
Qro|gi|167813147|gb|CU657770.1|CU657770	AT4G11600.1
Qro|gi|167813148|gb|CU657771.1|CU657771	AT3G47470.1
Qro|gi|167813149|gb|CU657772.1|CU657772	AT1G66580.1
Qro|gi|167813150|gb|CU657773.1|CU657773	AT5G51110.1
Qro|gi|167813151|gb|CU657774.1|CU657774	AT5G61410.1
Qro|gi|167813152|gb|CU657775.1|CU657775	AT3G13410.1
Qro|gi|167813154|gb|CU657777.1|CU657777	AT1G60470.1
Qro|gi|167813155|gb|CU657778.1|CU657778	AT5G04830.1
Qro|gi|167813156|gb|CU657779.1|CU657779	AT1G15380.1
Qro|gi|167813157|gb|CU657780.1|CU657780	AT1G65230.1
Qro|gi|167813158|gb|CU657781.1|CU657781	AT5G22300.1
Qro|gi|167813160|gb|CU657783.1|CU657783	AT1G66200.3
Qro|gi|167813161|gb|CU657784.1|CU657784	AT1G18800.1
Qro|gi|167813162|gb|CU657785.1|CU657785	AT2G13360.1
Qro|gi|167813163|gb|CU657786.1|CU657786	AT4G12800.1
Qro|gi|167813164|gb|CU657787.1|CU657787	AT2G47470.1
Qro|gi|167813166|gb|CU657789.1|CU657789	ATCG00530.1
Qro|gi|167813167|gb|CU657790.1|CU657790	AT2G13360.1
Qro|gi|167813169|gb|CU657792.1|CU657792	AT3G51030.1
Qro|gi|167813172|gb|CU657795.1|CU657795	AT1G67480.1
Qro|gi|167813173|gb|CU657796.1|CU657796	AT4G16130.1
Qro|gi|167813174|gb|CU657797.1|CU657797	AT1G80360.1
Qro|gi|167813176|gb|CU657799.1|CU657799	AT5G60900.1
Qro|gi|167813177|gb|CU657800.1|CU657800	AT1G66350.1
Qro|gi|167813178|gb|CU657801.1|CU657801	AT4G01150.1
Qro|gi|167813179|gb|CU657802.1|CU657802	ATCG00540.1
Qro|gi|167813180|gb|CU657803.1|CU657803	AT3G63520.1
Qro|gi|167813181|gb|CU657804.1|CU657804	AT1G60470.1
Qro|gi|167813182|gb|CU657805.1|CU657805	AT5G49400.1
Qro|gi|167813183|gb|CU657806.1|CU657806	AT1G62750.1
Qro|gi|167813184|gb|CU657807.1|CU657807	AT3G13440.1
Qro|gi|167813185|gb|CU657808.1|CU657808	AT2G47470.1
Qro|gi|167813186|gb|CU657809.1|CU657809	AT4G36980.4
Qro|gi|167813188|gb|CU657811.1|CU657811	AT1G10370.1
Qro|gi|167813189|gb|CU657812.1|CU657812	AT3G15353.1
Qro|gi|167813190|gb|CU657813.1|CU657813	AT5G49740.1
Qro|gi|167813191|gb|CU657814.1|CU657814	AT1G64850.1
Qro|gi|167813193|gb|CU657816.1|CU657816	AT2G37660.1
Qro|gi|167813194|gb|CU657817.1|CU657817	AT3G26570.1
Qro|gi|167813195|gb|CU657818.1|CU657818	AT1G15880.1
Qro|gi|167813196|gb|CU657819.1|CU657819	AT3G19390.1
Qro|gi|167813198|gb|CU657821.1|CU657821	AT3G63520.1
Qro|gi|167813199|gb|CU657822.1|CU657822	AT1G04410.1
Qro|gi|167813288|gb|CU657823.1|CU657823	AT1G65930.1
Qro|gi|167813289|gb|CU657824.1|CU657824	AT1G17220.1
Qro|gi|167813290|gb|CU657825.1|CU657825	AT1G08550.1
Qro|gi|167813291|gb|CU657826.1|CU657826	AT1G66350.1
Qro|gi|167813292|gb|CU657827.1|CU657827	AT5G67030.1
Qro|gi|167813293|gb|CU657828.1|CU657828	AT2G04900.1
Qro|gi|167813294|gb|CU657829.1|CU657829	AT3G17970.1
Qro|gi|167813295|gb|CU657830.1|CU657830	AT4G34110.1
Qro|gi|167813296|gb|CU657831.1|CU657831	AT1G72610.1
Qro|gi|167813297|gb|CU657832.1|CU657832	AT1G77760.1
Qro|gi|167813298|gb|CU657833.1|CU657833	AT2G30570.1
Qro|gi|167813299|gb|CU657834.1|CU657834	AT4G26530.1
Qro|gi|167813300|gb|CU657835.1|CU657835	AT1G66200.3
Qro|gi|167813301|gb|CU657836.1|CU657836	AT5G06480.1
Qro|gi|167813302|gb|CU657837.1|CU657837	AT2G30570.1
Qro|gi|167813303|gb|CU657838.1|CU657838	AT2G16850.1
Qro|gi|167813304|gb|CU657839.1|CU657839	AT5G61410.1
Qro|gi|167813305|gb|CU657840.1|CU657840	AT5G20520.1
Qro|gi|167813306|gb|CU657841.1|CU657841	AT2G25110.1
Qro|gi|167813307|gb|CU657842.1|CU657842	AT5G23960.1
Qro|gi|167813308|gb|CU657843.1|CU657843	AT1G60470.1
Qro|gi|167813309|gb|CU657844.1|CU657844	AT4G26850.1
Qro|gi|167813310|gb|CU657845.1|CU657845	AT3G25690.1
Qro|gi|167813311|gb|CU657846.1|CU657846	AT1G78380.1
Qro|gi|167813313|gb|CU657848.1|CU657848	AT1G12820.1
Qro|gi|167813314|gb|CU657849.1|CU657849	AT1G71865.1
Qro|gi|167813315|gb|CU657850.1|CU657850	AT3G63140.1
Qro|gi|167813318|gb|CU657853.1|CU657853	AT1G01320.1
Qro|gi|167813320|gb|CU657855.1|CU657855	AT3G01680.1
Qro|gi|167813321|gb|CU657856.1|CU657856	AT5G63620.1
Qro|gi|167813322|gb|CU657857.1|CU657857	AT1G23740.1
Qro|gi|167813323|gb|CU657858.1|CU657858	AT1G62750.1
Qro|gi|167813324|gb|CU657859.1|CU657859	AT1G64850.1
Qro|gi|167813325|gb|CU657860.1|CU657860	AT5G23960.1
Qro|gi|167813326|gb|CU657861.1|CU657861	AT2G28840.1
Qro|gi|167813327|gb|CU657862.1|CU657862	AT5G55570.1
Qro|gi|167813328|gb|CU657863.1|CU657863	AT2G28900.1
Qro|gi|167813329|gb|CU657864.1|CU657864	AT2G43290.1
Qro|gi|167813330|gb|CU657865.1|CU657865	ATCG01100.1
Qro|gi|167813332|gb|CU657867.1|CU657867	AT3G23810.1
Qro|gi|167813333|gb|CU657868.1|CU657868	AT4G17090.1
Qro|gi|167813334|gb|CU657869.1|CU657869	AT1G47128.1
Qro|gi|167813335|gb|CU657870.1|CU657870	AT1G56410.1
Qro|gi|167813336|gb|CU657871.1|CU657871	AT1G75460.1
Qro|gi|167813337|gb|CU657872.1|CU657872	AT1G63770.5
Qro|gi|167813338|gb|CU657873.1|CU657873	AT1G08980.1
Qro|gi|167813339|gb|CU657874.1|CU657874	AT4G04640.1
Qro|gi|167813341|gb|CU657876.1|CU657876	AT5G09550.1
Qro|gi|167813342|gb|CU657877.1|CU657877	AT1G29930.1
Qro|gi|167813343|gb|CU657878.1|CU657878	AT3G54820.1
Qro|gi|167813344|gb|CU657879.1|CU657879	AT1G29930.1
Qro|gi|167813345|gb|CU657880.1|CU657880	AT5G01530.1
Qro|gi|167813346|gb|CU657881.1|CU657881	AT1G75270.1
Qro|gi|167813347|gb|CU657882.1|CU657882	AT5G20930.1
Qro|gi|167813348|gb|CU657883.1|CU657883	AT1G29930.1
Qro|gi|167813349|gb|CU657884.1|CU657884	AT1G29930.1
Qro|gi|167813350|gb|CU657885.1|CU657885	AT1G56070.1
Qro|gi|167813351|gb|CU657886.1|CU657886	AT1G06680.1
Qro|gi|167813352|gb|CU657887.1|CU657887	AT2G05070.1
Qro|gi|167813353|gb|CU657888.1|CU657888	AT1G79040.1
Qro|gi|167813355|gb|CU657890.1|CU657890	AT5G60390.1
Qro|gi|167813356|gb|CU657891.1|CU657891	AT1G29930.1
Qro|gi|167813357|gb|CU657892.1|CU657892	AT3G48140.1
Qro|gi|167813358|gb|CU657893.1|CU657893	AT3G44110.1
Qro|gi|167813359|gb|CU657894.1|CU657894	AT3G44110.1
Qro|gi|167813360|gb|CU657895.1|CU657895	AT5G01530.1
Qro|gi|167813361|gb|CU657896.1|CU657896	AT2G05070.1
Qro|gi|167813362|gb|CU657897.1|CU657897	AT2G34430.1
Qro|gi|167813363|gb|CU657898.1|CU657898	AT3G48140.1
Qro|gi|167813364|gb|CU657899.1|CU657899	AT4G03280.1
Qro|gi|167813365|gb|CU657900.1|CU657900	AT5G46110.4
Qro|gi|167813366|gb|CU657901.1|CU657901	AT2G34430.1
Qro|gi|167813367|gb|CU657902.1|CU657902	AT5G48020.1
Qro|gi|167813368|gb|CU657903.1|CU657903	AT1G67740.1
Qro|gi|167813369|gb|CU657904.1|CU657904	AT3G09640.1
Qro|gi|167813471|gb|CU657588.1|CU657588	AT4G36880.1
Qro|gi|167813474|gb|CU657591.1|CU657591	AT3G48890.1
Qro|gi|167813475|gb|CU657592.1|CU657592	AT1G66200.3
Qro|gi|167813476|gb|CU657593.1|CU657593	AT2G21870.1
Qro|gi|167813477|gb|CU657594.1|CU657594	AT1G70640.1
Qro|gi|167813478|gb|CU657595.1|CU657595	AT3G26570.1
Qro|gi|167813479|gb|CU657596.1|CU657596	AT3G27890.1
Qro|gi|167813480|gb|CU657597.1|CU657597	AT2G25110.1
Qro|gi|167813481|gb|CU657598.1|CU657598	AT1G77380.1
Qro|gi|262480492|gb|FP024800.1|FP024800	AT4G30960.1
Qro|gi|262480493|gb|FP030151.1|FP030151	AT1G24020.1
Qro|gi|262480494|gb|FP024999.1|FP024999	AT3G56940.1
Qro|gi|262480495|gb|FP025000.1|FP025000	AT5G60390.1
Qro|gi|262480497|gb|FP024802.1|FP024802	AT5G14260.3
Qro|gi|262480498|gb|FP024803.1|FP024803	AT1G26820.1
Qro|gi|262480499|gb|FP024804.1|FP024804	AT2G37190.1
Qro|gi|262480500|gb|FP024805.1|FP024805	AT4G03210.1
Qro|gi|262480501|gb|FP024806.1|FP024806	AT3G26420.1
Qro|gi|262480502|gb|FP024807.1|FP024807	AT5G20720.1
Qro|gi|262480503|gb|FP024808.1|FP024808	AT1G14870.1
Qro|gi|262480504|gb|FP024809.1|FP024809	AT5G65360.1
Qro|gi|262480505|gb|FP024810.1|FP024810	AT3G59540.1
Qro|gi|262480507|gb|FP024812.1|FP024812	AT4G35320.1
Qro|gi|262480508|gb|FP024813.1|FP024813	AT5G40230.1
Qro|gi|262480509|gb|FP024814.1|FP024814	AT3G49720.1
Qro|gi|262480510|gb|FP024815.1|FP024815	AT3G07890.1
Qro|gi|262480511|gb|FP024816.1|FP024816	AT1G72610.1
Qro|gi|262480512|gb|FP024817.1|FP024817	AT1G36730.1
Qro|gi|262480513|gb|FP024818.1|FP024818	AT4G02340.1
Qro|gi|262480514|gb|FP024819.1|FP024819	AT5G23490.1
Qro|gi|262480515|gb|FP024820.1|FP024820	AT2G39770.1
Qro|gi|262480517|gb|FP024822.1|FP024822	AT5G25450.1
Qro|gi|262480518|gb|FP024823.1|FP024823	AT2G45980.1
Qro|gi|262480519|gb|FP024824.1|FP024824	AT1G26230.1
Qro|gi|262480520|gb|FP024825.1|FP024825	AT2G20180.2
Qro|gi|262480525|gb|FP024830.1|FP024830	AT2G37195.1
Qro|gi|262480526|gb|FP024831.1|FP024831	AT3G13580.3
Qro|gi|262480527|gb|FP024832.1|FP024832	AT5G62050.1
Qro|gi|262480529|gb|FP024834.1|FP024834	AT1G76880.1
Qro|gi|262480530|gb|FP024835.1|FP024835	AT4G02570.1
Qro|gi|262480531|gb|FP024836.1|FP024836	AT5G42760.2
Qro|gi|262480532|gb|FP024837.1|FP024837	AT4G25370.1
Qro|gi|262480533|gb|FP024838.1|FP024838	AT5G05170.1
Qro|gi|262480534|gb|FP024839.1|FP024839	AT1G27760.3
Qro|gi|262480535|gb|FP024840.1|FP024840	AT2G27950.1
Qro|gi|262480536|gb|FP024841.1|FP024841	AT5G05340.1
Qro|gi|262480537|gb|FP024842.1|FP024842	AT5G02500.1
Qro|gi|262480538|gb|FP024843.1|FP024843	AT4G38970.1
Qro|gi|262480539|gb|FP024844.1|FP024844	AT1G15950.1
Qro|gi|262480540|gb|FP024845.1|FP024845	AT1G54130.1
Qro|gi|262480541|gb|FP024846.1|FP024846	AT3G14420.1
Qro|gi|262480542|gb|FP024847.1|FP024847	AT1G44575.1
Qro|gi|262480543|gb|FP024848.1|FP024848	AT5G67070.1
Qro|gi|262480544|gb|FP024849.1|FP024849	AT5G48230.2
Qro|gi|262480545|gb|FP024850.1|FP024850	AT4G28660.2
Qro|gi|262480546|gb|FP024851.1|FP024851	AT1G45332.1
Qro|gi|262480547|gb|FP024852.1|FP024852	AT5G59970.1
Qro|gi|262480548|gb|FP024853.1|FP024853	AT1G49760.1
Qro|gi|262480549|gb|FP024854.1|FP024854	AT1G55490.1
Qro|gi|262480550|gb|FP024855.1|FP024855	AT1G25350.2
Qro|gi|262480551|gb|FP024856.1|FP024856	AT3G01500.2
Qro|gi|262480552|gb|FP024857.1|FP024857	AT5G55940.1
Qro|gi|262480553|gb|FP024858.1|FP024858	AT3G51240.1
Qro|gi|262480554|gb|FP024859.1|FP024859	AT5G58420.1
Qro|gi|262480555|gb|FP024860.1|FP024860	AT3G62410.1
Qro|gi|262480556|gb|FP024861.1|FP024861	AT3G60820.1
Qro|gi|262480557|gb|FP024862.1|FP024862	AT2G34420.1
Qro|gi|262480558|gb|FP024863.1|FP024863	AT3G10760.1
Qro|gi|262480559|gb|FP024864.1|FP024864	AT4G00630.2
Qro|gi|262480560|gb|FP024865.1|FP024865	AT1G03250.2
Qro|gi|262480561|gb|FP024866.1|FP024866	AT3G06350.1
Qro|gi|262480562|gb|FP024867.1|FP024867	AT2G47010.1
Qro|gi|262480563|gb|FP024868.1|FP024868	AT1G49750.1
Qro|gi|262480564|gb|FP024869.1|FP024869	AT1G70580.1
Qro|gi|262480565|gb|FP024870.1|FP024870	AT1G74960.2
Qro|gi|262480566|gb|FP024871.1|FP024871	AT2G41430.1
Qro|gi|262480567|gb|FP024872.1|FP024872	AT5G19070.1
Qro|gi|262480570|gb|FP024875.1|FP024875	AT3G13860.1
Qro|gi|262480572|gb|FP024877.1|FP024877	AT4G39230.1
Qro|gi|262480573|gb|FP024878.1|FP024878	AT1G29930.1
Qro|gi|262480574|gb|FP024879.1|FP024879	AT2G47960.1
Qro|gi|262480575|gb|FP024880.1|FP024880	AT4G00560.4
Qro|gi|262480576|gb|FP024881.1|FP024881	AT1G19910.1
Qro|gi|262480577|gb|FP024882.1|FP024882	AT2G45180.1
Qro|gi|262480578|gb|FP024883.1|FP024883	AT1G30380.1
Qro|gi|262480579|gb|FP024884.1|FP024884	AT2G37660.1
Qro|gi|262480580|gb|FP024885.1|FP024885	AT3G17760.1
Qro|gi|262480582|gb|FP024887.1|FP024887	AT5G42480.1
Qro|gi|262480584|gb|FP024889.1|FP024889	AT3G09390.1
Qro|gi|262480585|gb|FP024890.1|FP024890	AT4G34270.1
Qro|gi|262480587|gb|FP024892.1|FP024892	AT1G29930.1
Qro|gi|262480588|gb|FP024893.1|FP024893	AT4G02580.1
Qro|gi|262480589|gb|FP024894.1|FP024894	AT3G52870.1
Qro|gi|262480590|gb|FP024895.1|FP024895	AT3G02150.2
Qro|gi|262480591|gb|FP024896.1|FP024896	AT2G36780.1
Qro|gi|262480592|gb|FP024897.1|FP024897	AT2G28190.1
Qro|gi|262480593|gb|FP024898.1|FP024898	AT4G34640.1
Qro|gi|262480594|gb|FP024899.1|FP024899	AT5G05350.1
Qro|gi|262480595|gb|FP024900.1|FP024900	AT2G31160.1
Qro|gi|262480596|gb|FP024901.1|FP024901	AT2G43090.1
Qro|gi|262480597|gb|FP024902.1|FP024902	AT5G36700.1
Qro|gi|262480598|gb|FP024903.1|FP024903	AT5G09380.1
Qro|gi|262480599|gb|FP024904.1|FP024904	AT4G02200.3
Qro|gi|262480600|gb|FP024905.1|FP024905	AT1G04080.3
Qro|gi|262480601|gb|FP024906.1|FP024906	AT5G22000.2
Qro|gi|262480602|gb|FP024907.1|FP024907	AT1G08550.1
Qro|gi|262480603|gb|FP024908.1|FP024908	AT3G22840.1
Qro|gi|262480605|gb|FP024910.1|FP024910	AT3G16830.1
Qro|gi|262480606|gb|FP024911.1|FP024911	AT3G61870.1
Qro|gi|262480607|gb|FP024912.1|FP024912	AT5G40740.1
Qro|gi|262480608|gb|FP024913.1|FP024913	AT5G60600.1
Qro|gi|262480609|gb|FP024914.1|FP024914	AT3G24100.1
Qro|gi|262480610|gb|FP024915.1|FP024915	AT5G23940.1
Qro|gi|262480611|gb|FP024916.1|FP024916	AT1G69530.3
Qro|gi|262480612|gb|FP024917.1|FP024917	AT3G27580.1
Qro|gi|262480613|gb|FP024918.1|FP024918	AT1G74960.2
Qro|gi|262480614|gb|FP024919.1|FP024919	AT5G27200.1
Qro|gi|262480617|gb|FP024922.1|FP024922	AT4G35350.1
Qro|gi|262480619|gb|FP024924.1|FP024924	AT4G23980.1
Qro|gi|262480620|gb|FP024925.1|FP024925	AT4G39200.1
Qro|gi|262480621|gb|FP024926.1|FP024926	AT4G36360.1
Qro|gi|262480622|gb|FP024927.1|FP024927	AT1G70580.1
Qro|gi|262480623|gb|FP024928.1|FP024928	AT1G10370.1
Qro|gi|262480624|gb|FP024929.1|FP024929	AT2G37060.1
Qro|gi|262480625|gb|FP024930.1|FP024930	AT5G43700.1
Qro|gi|262480627|gb|FP024932.1|FP024932	AT1G15270.1
Qro|gi|262480629|gb|FP024934.1|FP024934	AT3G05530.1
Qro|gi|262480630|gb|FP024935.1|FP024935	AT3G22890.1
Qro|gi|262480631|gb|FP024936.1|FP024936	AT3G62600.1
Qro|gi|262480632|gb|FP024937.1|FP024937	AT5G58220.1
Qro|gi|262480633|gb|FP024938.1|FP024938	AT5G57020.1
Qro|gi|262480634|gb|FP024939.1|FP024939	AT5G64040.2
Qro|gi|262480635|gb|FP024940.1|FP024940	AT1G59520.3
Qro|gi|262480636|gb|FP024941.1|FP024941	AT2G44060.1
Qro|gi|262480637|gb|FP024942.1|FP024942	AT5G63530.1
Qro|gi|262480638|gb|FP024943.1|FP024943	AT1G14320.1
Qro|gi|262480639|gb|FP024944.1|FP024944	AT4G08540.1
Qro|gi|262480640|gb|FP024945.1|FP024945	AT4G27390.1
Qro|gi|262480641|gb|FP024946.1|FP024946	AT2G47590.1
Qro|gi|262480642|gb|FP024947.1|FP024947	AT3G15730.1
Qro|gi|262480643|gb|FP024948.1|FP024948	AT2G38540.1
Qro|gi|262480644|gb|FP024949.1|FP024949	AT2G16230.1
Qro|gi|262480645|gb|FP024950.1|FP024950	AT3G59940.1
Qro|gi|262480646|gb|FP024951.1|FP024951	AT4G11150.1
Qro|gi|262480647|gb|FP024952.1|FP024952	AT1G13440.1
Qro|gi|262480649|gb|FP024954.1|FP024954	AT4G19006.1
Qro|gi|262480650|gb|FP024955.1|FP024955	AT4G14030.1
Qro|gi|262480651|gb|FP024956.1|FP024956	AT5G63000.1
Qro|gi|262480652|gb|FP024957.1|FP024957	AT3G48750.1
Qro|gi|262480653|gb|FP024958.1|FP024958	AT1G36240.1
Qro|gi|262480655|gb|FP024960.1|FP024960	AT1G63220.1
Qro|gi|262480656|gb|FP024961.1|FP024961	AT5G37600.1
Qro|gi|262480657|gb|FP024962.1|FP024962	AT1G50010.1
Qro|gi|262480658|gb|FP024963.1|FP024963	AT2G24765.1
Qro|gi|262480659|gb|FP024964.1|FP024964	AT5G59890.1
Qro|gi|262480661|gb|FP024966.1|FP024966	AT3G30300.1
Qro|gi|262480663|gb|FP024968.1|FP024968	AT1G67090.1
Qro|gi|262480664|gb|FP024969.1|FP024969	AT5G02810.1
Qro|gi|262480665|gb|FP024970.1|FP024970	AT3G06070.1
Qro|gi|262480666|gb|FP024971.1|FP024971	AT3G14420.1
Qro|gi|262480667|gb|FP024972.1|FP024972	AT1G27310.1
Qro|gi|262480668|gb|FP024973.1|FP024973	AT2G42690.1
Qro|gi|262480669|gb|FP024974.1|FP024974	AT4G04910.1
Qro|gi|262480670|gb|FP024975.1|FP024975	AT4G14360.1
Qro|gi|262480671|gb|FP024976.1|FP024976	AT5G33370.1
Qro|gi|262480672|gb|FP024977.1|FP024977	AT2G34420.1
Qro|gi|262480673|gb|FP024978.1|FP024978	AT1G14780.1
Qro|gi|262480676|gb|FP024981.1|FP024981	AT4G40030.2
Qro|gi|262480677|gb|FP024982.1|FP024982	AT4G23180.1
Qro|gi|262480678|gb|FP024983.1|FP024983	AT4G10040.1
Qro|gi|262480679|gb|FP024984.1|FP024984	AT5G58330.1
Qro|gi|262480681|gb|FP024986.1|FP024986	AT3G25570.1
Qro|gi|262480682|gb|FP024987.1|FP024987	AT1G02560.1
Qro|gi|262480683|gb|FP024988.1|FP024988	AT2G31800.1
Qro|gi|262480684|gb|FP024989.1|FP024989	AT2G47110.1
Qro|gi|262480685|gb|FP024990.1|FP024990	AT1G31330.1
Qro|gi|262480687|gb|FP024992.1|FP024992	AT5G66190.1
Qro|gi|262480688|gb|FP024993.1|FP024993	AT1G79040.1
Qro|gi|262480689|gb|FP024994.1|FP024994	AT3G22460.1
Qro|gi|262480690|gb|FP024995.1|FP024995	AT2G40490.1
Qro|gi|262480691|gb|FP024996.1|FP024996	AT1G70600.1
Qro|gi|262480693|gb|FP024998.1|FP024998	AT2G24420.1
Qro|gi|262480694|gb|FP030152.1|FP030152	AT2G38540.1
Qro|gi|262480695|gb|FP030153.1|FP030153	AT5G58330.1
Qro|gi|262480696|gb|FP030154.1|FP030154	AT1G67720.1
Qro|gi|262480697|gb|FP030155.1|FP030155	AT4G14880.1
Qro|gi|262480698|gb|FP030156.1|FP030156	AT4G10300.1
Qro|gi|262480699|gb|FP030157.1|FP030157	AT3G22840.1
Qro|gi|262480700|gb|FP030158.1|FP030158	AT5G22480.1
Qro|gi|262480701|gb|FP030159.1|FP030159	AT2G44680.1
Qro|gi|262480702|gb|FP030160.1|FP030160	AT2G42220.1
Qro|gi|262480703|gb|FP030161.1|FP030161	AT5G66900.1
Qro|gi|262480704|gb|FP030162.1|FP030162	AT3G19970.1
Qro|gi|262480705|gb|FP030163.1|FP030163	AT5G49760.1
Qro|gi|262480706|gb|FP030164.1|FP030164	AT1G56220.3
Qro|gi|262480707|gb|FP030165.1|FP030165	AT3G51800.2
Qro|gi|262480708|gb|FP030166.1|FP030166	AT3G22840.1
Qro|gi|262480709|gb|FP030167.1|FP030167	AT5G46890.1
Qro|gi|262480710|gb|FP030168.1|FP030168	AT4G25160.1
Qro|gi|262480711|gb|FP030169.1|FP030169	AT5G14910.1
Qro|gi|262480712|gb|FP030170.1|FP030170	AT4G03420.1
Qro|gi|262480714|gb|FP030172.1|FP030172	AT5G07340.2
Qro|gi|262480715|gb|FP030173.1|FP030173	AT2G01600.1
Qro|gi|262480716|gb|FP030174.1|FP030174	AT5G23860.1
Qro|gi|262480717|gb|FP030175.1|FP030175	AT5G46800.1
Qro|gi|262480718|gb|FP030176.1|FP030176	AT4G38970.1
Qro|gi|262480719|gb|FP030177.1|FP030177	AT2G35530.1
Qro|gi|262480720|gb|FP030178.1|FP030178	AT3G52570.1
Qro|gi|262480721|gb|FP030179.1|FP030179	AT2G27040.1
Qro|gi|262480723|gb|FP030181.1|FP030181	AT5G35160.2
Qro|gi|262480724|gb|FP030182.1|FP030182	AT5G33370.1
Qro|gi|262480725|gb|FP030183.1|FP030183	AT1G50900.1
Qro|gi|262480726|gb|FP030184.1|FP030184	AT3G26020.4
Qro|gi|262480727|gb|FP030185.1|FP030185	AT1G54270.1
Qro|gi|262480728|gb|FP030186.1|FP030186	AT3G07230.1
Qro|gi|262480729|gb|FP030187.1|FP030187	AT3G25570.1
Qro|gi|262480732|gb|FP030190.1|FP030190	AT2G05100.1
Qro|gi|262480733|gb|FP030191.1|FP030191	AT3G12780.1
Qro|gi|262480734|gb|FP030192.1|FP030192	AT1G07890.3
Qro|gi|262480735|gb|FP030193.1|FP030193	AT2G24270.4
Qro|gi|262480736|gb|FP030194.1|FP030194	AT1G31340.1
Qro|gi|262480737|gb|FP030195.1|FP030195	AT1G59950.1
Qro|gi|262480738|gb|FP030196.1|FP030196	AT1G60490.1
Qro|gi|262480739|gb|FP030197.1|FP030197	AT5G67070.1
Qro|gi|262480740|gb|FP030198.1|FP030198	AT1G11890.1
Qro|gi|262480741|gb|FP030199.1|FP030199	AT5G02790.1
Qro|gi|262480742|gb|FP030200.1|FP030200	AT1G59590.1
Qro|gi|262480743|gb|FP030201.1|FP030201	AT5G25880.1
Qro|gi|262480744|gb|FP030202.1|FP030202	AT4G13730.1
Qro|gi|262480745|gb|FP030203.1|FP030203	AT1G67090.1
Qro|gi|262480746|gb|FP030204.1|FP030204	AT5G57800.1
Qro|gi|262480747|gb|FP030205.1|FP030205	AT2G41705.1
Qro|gi|262480749|gb|FP030207.1|FP030207	AT2G40010.1
Qro|gi|262480751|gb|FP030209.1|FP030209	AT3G11520.1
Qro|gi|262480752|gb|FP030210.1|FP030210	AT3G16080.1
Qro|gi|262480753|gb|FP030211.1|FP030211	AT2G27680.1
Qro|gi|262480754|gb|FP030212.1|FP030212	AT3G61110.1
Qro|gi|262480755|gb|FP030213.1|FP030213	AT4G35440.2
Qro|gi|262480756|gb|FP030214.1|FP030214	AT4G28980.2
Qro|gi|262480757|gb|FP030215.1|FP030215	AT4G25490.1
Qro|gi|262480758|gb|FP030216.1|FP030216	AT5G01990.1
Qro|gi|262480759|gb|FP030217.1|FP030217	AT3G52960.1
Qro|gi|262480760|gb|FP030218.1|FP030218	AT5G59910.1
Qro|gi|262480761|gb|FP030219.1|FP030219	AT1G04690.1
Qro|gi|262480762|gb|FP030220.1|FP030220	AT1G04270.1
Qro|gi|262480764|gb|FP030222.1|FP030222	AT2G42840.1
Qro|gi|262480765|gb|FP030223.1|FP030223	AT5G15020.1
Qro|gi|262480766|gb|FP030224.1|FP030224	AT1G15270.1
Qro|gi|262480768|gb|FP030226.1|FP030226	AT2G27170.1
Qro|gi|262480769|gb|FP030227.1|FP030227	AT1G43890.1
Qro|gi|262480770|gb|FP030228.1|FP030228	AT3G22840.1
Qro|gi|262480771|gb|FP030229.1|FP030229	AT2G34430.1
Qro|gi|262480772|gb|FP030230.1|FP030230	AT1G77180.1
Qro|gi|262480773|gb|FP030231.1|FP030231	AT3G02560.1
Qro|gi|262480776|gb|FP030234.1|FP030234	AT1G65930.1
Qro|gi|262480777|gb|FP030235.1|FP030235	AT1G15950.1
Qro|gi|262480779|gb|FP030237.1|FP030237	AT2G36900.1
Qro|gi|262480780|gb|FP030238.1|FP030238	AT5G16970.1
Qro|gi|262480781|gb|FP030239.1|FP030239	AT4G38630.1
Qro|gi|262480782|gb|FP030240.1|FP030240	AT2G25060.1
Qro|gi|262480783|gb|FP030241.1|FP030241	AT4G02380.1
Qro|gi|262480784|gb|FP030242.1|FP030242	AT1G28480.1
Qro|gi|262480785|gb|FP030243.1|FP030243	AT4G04610.1
Qro|gi|262480786|gb|FP030244.1|FP030244	AT5G07580.1
Qro|gi|262480787|gb|FP030245.1|FP030245	AT1G60950.1
Qro|gi|262480788|gb|FP030246.1|FP030246	AT3G62840.1
Qro|gi|262480789|gb|FP030247.1|FP030247	AT5G60390.1
[truncated: 57,573 more rows]

## Sheet: Qpe
Qpe_transcript	Athaliana_ortho
Qpe|gi|166243648|gb|CU639727.1|CU639727	AT1G66430.1
Qpe|gi|166243649|gb|CU639728.1|CU639728	AT4G11410.1
Qpe|gi|166243650|gb|CU639729.1|CU639729	AT4G36800.1
Qpe|gi|166243651|gb|CU639730.1|CU639730	AT4G10340.1
Qpe|gi|166243652|gb|CU639731.1|CU639731	AT2G39770.1
Qpe|gi|166243653|gb|CU639732.1|CU639732	AT2G18600.1
Qpe|gi|166243654|gb|CU639733.1|CU639733	AT5G11420.1
Qpe|gi|166243655|gb|CU639734.1|CU639734	AT1G08450.1
Qpe|gi|166243656|gb|CU639735.1|CU639735	AT3G05030.1
Qpe|gi|166243657|gb|CU639736.1|CU639736	AT4G31990.3
Qpe|gi|166243658|gb|CU639737.1|CU639737	AT1G64660.1
Qpe|gi|166243659|gb|CU639738.1|CU639738	AT2G16440.1
Qpe|gi|166243660|gb|CU639739.1|CU639739	AT5G13420.1
Qpe|gi|166243661|gb|CU639740.1|CU639740	AT3G57610.1
Qpe|gi|166243662|gb|CU639741.1|CU639741	AT3G57520.1
Qpe|gi|166243663|gb|CU639742.1|CU639742	AT1G24020.1
Qpe|gi|166243664|gb|CU639743.1|CU639743	AT4G11410.1
Qpe|gi|166243665|gb|CU639744.1|CU639744	AT1G11840.6
Qpe|gi|166243666|gb|CU639745.1|CU639745	AT1G11840.6
Qpe|gi|166243667|gb|CU639746.1|CU639746	AT1G53580.1
Qpe|gi|166243669|gb|CU639748.1|CU639748	AT4G10340.1
Qpe|gi|166243670|gb|CU639749.1|CU639749	AT3G57610.1
Qpe|gi|166243671|gb|CU639750.1|CU639750	AT2G38000.1
Qpe|gi|166243673|gb|CU639752.1|CU639752	AT1G42990.1
Qpe|gi|166243674|gb|CU639753.1|CU639753	AT4G31990.3
Qpe|gi|166243675|gb|CU639754.1|CU639754	AT1G47128.1
Qpe|gi|166243676|gb|CU639755.1|CU639755	AT1G24020.1
Qpe|gi|166243677|gb|CU639756.1|CU639756	AT5G11420.1
Qpe|gi|166243678|gb|CU639757.1|CU639757	AT5G57560.1
Qpe|gi|166243679|gb|CU639758.1|CU639758	AT1G76550.1
Qpe|gi|166243680|gb|CU639759.1|CU639759	AT3G10960.1
Qpe|gi|166243681|gb|CU639760.1|CU639760	AT1G77120.1
Qpe|gi|166243682|gb|CU639761.1|CU639761	AT2G13610.1
Qpe|gi|166243683|gb|CU639762.1|CU639762	AT5G48485.1
Qpe|gi|166243684|gb|CU639763.1|CU639763	AT4G31990.3
Qpe|gi|166243685|gb|CU639764.1|CU639764	AT4G10340.1
Qpe|gi|166243686|gb|CU639765.1|CU639765	AT3G13460.1
Qpe|gi|166243687|gb|CU639766.1|CU639766	AT5G47200.1
Qpe|gi|166243688|gb|CU639767.1|CU639767	AT5G07340.2
Qpe|gi|166243689|gb|CU639768.1|CU639768	AT4G02860.1
Qpe|gi|166243690|gb|CU639769.1|CU639769	AT4G10340.1
Qpe|gi|166243691|gb|CU639770.1|CU639770	AT1G55020.1
Qpe|gi|166243692|gb|CU640107.1|CU640107	AT5G39320.1
Qpe|gi|166243693|gb|CU640108.1|CU640108	AT1G09780.1
Qpe|gi|166243696|gb|CU640111.1|CU640111	AT5G51970.1
Qpe|gi|166243697|gb|CU640112.1|CU640112	AT1G53580.1
Qpe|gi|166243698|gb|CU640113.1|CU640113	AT1G50200.1
Qpe|gi|166243699|gb|CU640114.1|CU640114	AT5G09900.3
Qpe|gi|166243700|gb|CU640115.1|CU640115	AT3G44110.1
Qpe|gi|166243701|gb|CU640116.1|CU640116	AT1G68580.2
Qpe|gi|166243702|gb|CU640117.1|CU640117	AT1G12680.1
Qpe|gi|166243703|gb|CU640118.1|CU640118	AT5G12200.1
Qpe|gi|166243704|gb|CU640119.1|CU640119	AT4G38810.2
Qpe|gi|166243705|gb|CU640120.1|CU640120	AT4G35090.1
Qpe|gi|166243706|gb|CU640121.1|CU640121	AT1G21640.2
Qpe|gi|166243707|gb|CU640122.1|CU640122	AT2G36460.1
Qpe|gi|166243709|gb|CU640124.1|CU640124	AT4G26270.1
Qpe|gi|166243710|gb|CU640125.1|CU640125	AT1G50200.1
Qpe|gi|166243711|gb|CU640126.1|CU640126	AT4G10340.1
Qpe|gi|166243712|gb|CU640127.1|CU640127	AT5G14680.1
Qpe|gi|166243713|gb|CU640128.1|CU640128	AT1G77120.1
Qpe|gi|166243714|gb|CU640129.1|CU640129	AT4G31990.3
Qpe|gi|166243715|gb|CU640130.1|CU640130	AT1G17260.1
Qpe|gi|166243716|gb|CU640131.1|CU640131	AT5G15490.1
Qpe|gi|166243717|gb|CU640132.1|CU640132	AT1G28110.1
Qpe|gi|166243718|gb|CU640133.1|CU640133	AT1G53580.1
Qpe|gi|166243720|gb|CU640135.1|CU640135	AT1G77120.1
Qpe|gi|166243721|gb|CU640136.1|CU640136	AT1G77210.1
Qpe|gi|166243722|gb|CU640137.1|CU640137	AT3G54850.1
Qpe|gi|166243723|gb|CU640138.1|CU640138	AT4G31990.3
Qpe|gi|166243724|gb|CU640139.1|CU640139	AT4G36800.1
Qpe|gi|166243725|gb|CU640140.1|CU640140	AT2G36530.1
Qpe|gi|166243726|gb|CU640141.1|CU640141	AT3G58610.1
Qpe|gi|166243727|gb|CU640142.1|CU640142	AT1G77120.1
Qpe|gi|166243728|gb|CU640143.1|CU640143	AT4G05320.2
Qpe|gi|166243729|gb|CU640144.1|CU640144	AT1G77120.1
Qpe|gi|166243730|gb|CU640145.1|CU640145	AT1G77120.1
Qpe|gi|166243731|gb|CU640146.1|CU640146	AT3G02470.1
Qpe|gi|166243732|gb|CU640147.1|CU640147	AT3G25570.1
Qpe|gi|166243916|gb|CU639771.1|CU639771	AT3G57520.1
Qpe|gi|166243917|gb|CU639772.1|CU639772	AT3G57520.1
Qpe|gi|166243918|gb|CU639773.1|CU639773	AT3G22930.1
Qpe|gi|166243919|gb|CU639774.1|CU639774	AT4G10340.1
Qpe|gi|166243920|gb|CU639775.1|CU639775	AT3G26040.1
Qpe|gi|166243921|gb|CU639776.1|CU639776	AT4G31990.3
Qpe|gi|166243922|gb|CU639777.1|CU639777	AT5G20540.1
Qpe|gi|166243923|gb|CU639778.1|CU639778	AT5G07440.1
Qpe|gi|166243924|gb|CU639779.1|CU639779	AT4G36800.1
Qpe|gi|166243925|gb|CU639780.1|CU639780	AT5G25780.1
Qpe|gi|166243926|gb|CU639781.1|CU639781	AT4G31990.3
Qpe|gi|166243927|gb|CU639782.1|CU639782	AT4G10340.1
Qpe|gi|166243928|gb|CU639783.1|CU639783	AT1G27400.1
Qpe|gi|166243930|gb|CU639785.1|CU639785	AT4G31990.3
Qpe|gi|166243931|gb|CU639786.1|CU639786	AT1G64660.1
Qpe|gi|166243932|gb|CU639787.1|CU639787	AT4G35090.1
Qpe|gi|166243933|gb|CU639788.1|CU639788	AT5G58290.1
Qpe|gi|166243934|gb|CU639789.1|CU639789	AT1G27400.1
Qpe|gi|166243935|gb|CU639790.1|CU639790	AT2G47110.1
Qpe|gi|166243936|gb|CU639791.1|CU639791	AT5G10350.1
Qpe|gi|166243937|gb|CU639792.1|CU639792	AT4G28910.2
Qpe|gi|166243938|gb|CU639793.1|CU639793	AT1G53580.1
Qpe|gi|166243939|gb|CU639794.1|CU639794	AT1G57680.1
Qpe|gi|166243940|gb|CU639795.1|CU639795	AT5G57620.1
Qpe|gi|166243941|gb|CU639796.1|CU639796	AT4G28910.2
Qpe|gi|166243942|gb|CU639797.1|CU639797	AT2G30050.1
Qpe|gi|166243943|gb|CU639798.1|CU639798	AT4G02280.1
Qpe|gi|166243945|gb|CU639800.1|CU639800	AT5G13420.1
Qpe|gi|166243946|gb|CU639801.1|CU639801	AT2G36530.1
Qpe|gi|166243947|gb|CU639802.1|CU639802	AT1G32930.1
Qpe|gi|166243948|gb|CU639803.1|CU639803	AT5G36140.1
Qpe|gi|166243949|gb|CU639804.1|CU639804	AT1G77210.1
Qpe|gi|166243950|gb|CU639805.1|CU639805	AT5G60860.1
Qpe|gi|166243951|gb|CU639806.1|CU639806	AT5G51970.1
Qpe|gi|166243952|gb|CU639807.1|CU639807	AT5G43060.1
Qpe|gi|166243953|gb|CU639808.1|CU639808	AT1G60710.1
Qpe|gi|166243954|gb|CU639809.1|CU639809	AT2G05710.1
Qpe|gi|166243955|gb|CU639810.1|CU639810	AT1G49820.1
Qpe|gi|166243956|gb|CU639811.1|CU639811	AT5G10230.1
Qpe|gi|166243958|gb|CU639813.1|CU639813	AT3G57520.1
Qpe|gi|166243959|gb|CU639814.1|CU639814	AT4G31990.3
Qpe|gi|166243960|gb|CU639815.1|CU639815	AT5G64420.1
Qpe|gi|166243961|gb|CU639816.1|CU639816	AT5G26340.1
Qpe|gi|166243963|gb|CU639818.1|CU639818	AT4G27500.1
Qpe|gi|166243964|gb|CU639819.1|CU639819	AT3G04730.1
Qpe|gi|166243965|gb|CU639820.1|CU639820	AT3G01190.1
Qpe|gi|166243966|gb|CU639821.1|CU639821	AT2G25490.1
Qpe|gi|166243967|gb|CU639822.1|CU639822	AT3G19000.1
Qpe|gi|166243968|gb|CU639823.1|CU639823	AT5G40760.1
Qpe|gi|166243969|gb|CU639824.1|CU639824	AT5G02500.1
Qpe|gi|166243970|gb|CU639825.1|CU639825	AT5G54960.1
Qpe|gi|166243971|gb|CU639826.1|CU639826	AT3G60280.1
Qpe|gi|166243972|gb|CU639827.1|CU639827	AT4G35630.1
Qpe|gi|166243973|gb|CU639828.1|CU639828	AT4G38690.1
Qpe|gi|166243974|gb|CU639829.1|CU639829	AT4G34880.1
Qpe|gi|166243975|gb|CU639830.1|CU639830	AT3G59140.1
Qpe|gi|166243976|gb|CU639831.1|CU639831	AT1G59650.1
Qpe|gi|166243977|gb|CU639832.1|CU639832	AT1G64660.1
Qpe|gi|166243978|gb|CU639833.1|CU639833	AT5G61790.1
Qpe|gi|166243979|gb|CU639834.1|CU639834	AT3G01190.1
Qpe|gi|166243980|gb|CU639835.1|CU639835	AT2G18600.1
Qpe|gi|166243981|gb|CU639836.1|CU639836	AT1G35720.1
Qpe|gi|166243982|gb|CU639837.1|CU639837	AT3G61440.1
Qpe|gi|166243983|gb|CU639838.1|CU639838	AT3G18080.1
Qpe|gi|166243984|gb|CU639839.1|CU639839	AT2G38670.1
Qpe|gi|166243985|gb|CU639840.1|CU639840	AT1G09770.1
Qpe|gi|166243986|gb|CU639841.1|CU639841	AT3G02360.2
Qpe|gi|166243987|gb|CU639842.1|CU639842	AT3G13870.1
Qpe|gi|166243988|gb|CU639843.1|CU639843	AT4G31990.3
Qpe|gi|166243989|gb|CU639844.1|CU639844	AT2G39770.1
Qpe|gi|166243990|gb|CU639845.1|CU639845	AT4G31990.3
Qpe|gi|166243991|gb|CU639846.1|CU639846	AT5G28840.1
Qpe|gi|166243992|gb|CU639847.1|CU639847	AT2G37170.1
Qpe|gi|166243994|gb|CU639849.1|CU639849	AT4G35090.1
Qpe|gi|166243995|gb|CU639850.1|CU639850	AT1G77120.1
Qpe|gi|166243996|gb|CU639851.1|CU639851	AT3G57520.1
Qpe|gi|166243998|gb|CU639853.1|CU639853	AT1G26480.1
Qpe|gi|166243999|gb|CU639854.1|CU639854	AT2G25490.1
Qpe|gi|166244000|gb|CU639855.1|CU639855	AT1G08450.1
Qpe|gi|166244001|gb|CU639856.1|CU639856	AT3G57520.1
Qpe|gi|166244004|gb|CU639859.1|CU639859	AT1G57680.1
Qpe|gi|166244005|gb|CU639860.1|CU639860	AT5G36110.1
Qpe|gi|166244006|gb|CU639861.1|CU639861	AT4G31990.3
Qpe|gi|166244007|gb|CU639862.1|CU639862	AT4G31990.3
Qpe|gi|166244009|gb|CU639864.1|CU639864	AT1G17710.1
Qpe|gi|166244010|gb|CU639865.1|CU639865	AT1G59650.1
Qpe|gi|166244011|gb|CU639866.1|CU639866	AT5G38710.1
Qpe|gi|166244012|gb|CU639867.1|CU639867	AT1G02860.1
Qpe|gi|166244013|gb|CU639868.1|CU639868	AT1G19580.1
Qpe|gi|166244014|gb|CU639869.1|CU639869	AT4G26270.1
Qpe|gi|166244015|gb|CU639870.1|CU639870	AT1G57680.1
Qpe|gi|166244016|gb|CU639871.1|CU639871	AT5G36110.1
Qpe|gi|166244017|gb|CU639872.1|CU639872	AT5G13420.1
Qpe|gi|166244018|gb|CU639873.1|CU639873	AT4G35090.1
Qpe|gi|166244020|gb|CU639875.1|CU639875	AT3G18090.1
Qpe|gi|166244021|gb|CU639876.1|CU639876	AT5G25940.1
Qpe|gi|166244022|gb|CU639877.1|CU639877	AT1G49820.1
Qpe|gi|166244023|gb|CU639878.1|CU639878	AT1G78570.1
Qpe|gi|166244024|gb|CU639879.1|CU639879	AT5G61820.1
Qpe|gi|166244025|gb|CU639880.1|CU639880	AT3G14620.1
Qpe|gi|166244026|gb|CU639881.1|CU639881	AT2G36530.1
Qpe|gi|166244027|gb|CU639882.1|CU639882	AT3G61440.1
Qpe|gi|166244028|gb|CU639883.1|CU639883	AT4G31990.3
Qpe|gi|166244029|gb|CU639884.1|CU639884	AT2G20670.1
Qpe|gi|166244030|gb|CU639885.1|CU639885	AT1G77120.1
Qpe|gi|166244031|gb|CU639886.1|CU639886	AT5G09260.1
Qpe|gi|166244032|gb|CU639887.1|CU639887	AT3G57520.1
Qpe|gi|166244033|gb|CU639888.1|CU639888	AT3G21180.1
Qpe|gi|166244034|gb|CU639889.1|CU639889	AT4G34270.1
Qpe|gi|166244035|gb|CU639890.1|CU639890	AT5G02500.1
Qpe|gi|166244036|gb|CU639891.1|CU639891	AT4G31990.3
Qpe|gi|166244037|gb|CU639892.1|CU639892	AT2G01410.1
Qpe|gi|166244038|gb|CU639893.1|CU639893	AT3G57520.1
Qpe|gi|166244039|gb|CU639894.1|CU639894	AT1G28330.5
Qpe|gi|166244040|gb|CU639895.1|CU639895	AT1G28330.5
Qpe|gi|166244041|gb|CU639896.1|CU639896	AT1G28330.5
Qpe|gi|166244042|gb|CU639897.1|CU639897	AT5G40870.1
Qpe|gi|166244043|gb|CU639898.1|CU639898	AT3G53260.1
Qpe|gi|166244044|gb|CU639899.1|CU639899	AT5G61790.1
Qpe|gi|166244045|gb|CU639900.1|CU639900	AT1G22530.1
Qpe|gi|166244046|gb|CU639901.1|CU639901	AT5G64760.1
Qpe|gi|166244047|gb|CU639902.1|CU639902	AT4G35090.1
Qpe|gi|166244049|gb|CU639904.1|CU639904	AT4G35090.1
Qpe|gi|166244051|gb|CU639906.1|CU639906	AT1G53430.1
Qpe|gi|166244052|gb|CU639907.1|CU639907	AT1G59650.1
Qpe|gi|166244053|gb|CU639908.1|CU639908	AT4G35090.1
Qpe|gi|166244055|gb|CU639910.1|CU639910	AT1G19580.1
Qpe|gi|166244056|gb|CU639911.1|CU639911	AT4G31990.3
Qpe|gi|166244057|gb|CU639912.1|CU639912	AT3G13870.1
Qpe|gi|166244058|gb|CU639913.1|CU639913	AT3G57520.1
Qpe|gi|166244059|gb|CU639914.1|CU639914	AT4G10340.1
Qpe|gi|166244060|gb|CU639915.1|CU639915	AT4G35090.1
Qpe|gi|166244061|gb|CU639916.1|CU639916	AT4G35090.1
Qpe|gi|166244062|gb|CU639917.1|CU639917	AT1G02130.1
Qpe|gi|166244063|gb|CU639918.1|CU639918	AT1G04410.1
Qpe|gi|166244064|gb|CU639919.1|CU639919	AT5G43060.1
Qpe|gi|166244065|gb|CU639920.1|CU639920	AT2G39770.1
Qpe|gi|166244066|gb|CU639921.1|CU639921	AT4G38690.1
Qpe|gi|166244067|gb|CU639922.1|CU639922	AT4G10340.1
Qpe|gi|166244068|gb|CU639923.1|CU639923	AT4G17170.1
Qpe|gi|166244069|gb|CU639924.1|CU639924	AT1G23760.1
Qpe|gi|166244070|gb|CU639925.1|CU639925	AT4G10340.1
Qpe|gi|166244071|gb|CU639926.1|CU639926	AT1G76550.1
Qpe|gi|166244073|gb|CU639928.1|CU639928	AT4G10450.1
Qpe|gi|166244074|gb|CU639929.1|CU639929	AT5G02380.1
Qpe|gi|166244075|gb|CU639930.1|CU639930	AT5G02380.1
Qpe|gi|166244076|gb|CU639931.1|CU639931	AT5G20060.2
Qpe|gi|166244077|gb|CU639932.1|CU639932	AT3G21750.1
Qpe|gi|166244078|gb|CU639933.1|CU639933	AT3G05590.1
Qpe|gi|166244079|gb|CU639934.1|CU639934	AT1G13440.1
Qpe|gi|166244080|gb|CU639935.1|CU639935	AT1G77120.1
Qpe|gi|166244081|gb|CU639936.1|CU639936	AT1G77120.1
Qpe|gi|166244083|gb|CU639938.1|CU639938	AT5G60390.1
Qpe|gi|166244084|gb|CU639939.1|CU639939	AT5G02380.1
Qpe|gi|166244085|gb|CU639940.1|CU639940	AT3G17020.1
Qpe|gi|166244086|gb|CU639941.1|CU639941	AT1G77120.1
Qpe|gi|166244087|gb|CU639942.1|CU639942	AT4G38810.2
Qpe|gi|166244088|gb|CU639943.1|CU639943	AT3G56680.1
Qpe|gi|166244090|gb|CU639945.1|CU639945	AT2G17220.1
Qpe|gi|166244091|gb|CU639946.1|CU639946	AT5G43940.2
Qpe|gi|166244092|gb|CU639947.1|CU639947	AT4G35090.1
Qpe|gi|166244093|gb|CU639948.1|CU639948	AT4G35090.1
Qpe|gi|166244094|gb|CU639949.1|CU639949	AT1G59960.1
Qpe|gi|166244095|gb|CU639950.1|CU639950	AT3G26810.1
Qpe|gi|166244096|gb|CU639951.1|CU639951	ATMG01190.1
Qpe|gi|166244097|gb|CU639952.1|CU639952	AT4G31990.3
Qpe|gi|166244098|gb|CU639953.1|CU639953	AT3G57240.1
Qpe|gi|166244099|gb|CU639954.1|CU639954	AT4G27470.1
Qpe|gi|166244100|gb|CU639955.1|CU639955	AT5G15490.1
Qpe|gi|166244102|gb|CU639957.1|CU639957	AT3G58610.1
Qpe|gi|166244103|gb|CU639958.1|CU639958	AT1G15690.1
Qpe|gi|166244104|gb|CU639959.1|CU639959	AT5G38710.1
Qpe|gi|166244105|gb|CU639960.1|CU639960	AT1G53240.1
Qpe|gi|166244106|gb|CU639961.1|CU639961	AT4G31950.1
Qpe|gi|166244107|gb|CU639962.1|CU639962	AT2G35690.1
Qpe|gi|166244108|gb|CU639963.1|CU639963	AT1G77120.1
Qpe|gi|166244109|gb|CU639964.1|CU639964	AT3G17810.1
Qpe|gi|166244110|gb|CU639965.1|CU639965	AT2G21270.3
Qpe|gi|166244111|gb|CU639966.1|CU639966	AT1G12780.1
Qpe|gi|166244112|gb|CU639967.1|CU639967	AT1G06410.1
Qpe|gi|166244113|gb|CU639968.1|CU639968	AT4G05320.2
Qpe|gi|166244114|gb|CU639969.1|CU639969	AT4G35090.1
Qpe|gi|166244115|gb|CU639970.1|CU639970	AT4G35090.1
Qpe|gi|166244116|gb|CU639971.1|CU639971	AT5G18670.1
Qpe|gi|166244117|gb|CU639972.1|CU639972	AT5G11670.1
Qpe|gi|166244119|gb|CU639974.1|CU639974	AT1G76160.1
Qpe|gi|166244120|gb|CU639975.1|CU639975	AT1G32910.1
Qpe|gi|166244121|gb|CU639976.1|CU639976	AT3G54220.1
Qpe|gi|166244122|gb|CU639977.1|CU639977	AT3G13060.2
Qpe|gi|166244123|gb|CU639978.1|CU639978	AT4G02280.1
Qpe|gi|166244124|gb|CU639979.1|CU639979	AT5G38280.1
Qpe|gi|166244125|gb|CU639980.1|CU639980	AT2G36460.1
Qpe|gi|166244126|gb|CU639981.1|CU639981	AT3G12780.1
Qpe|gi|166244130|gb|CU639985.1|CU639985	AT5G15130.1
Qpe|gi|166244131|gb|CU639986.1|CU639986	AT3G48990.1
Qpe|gi|166244132|gb|CU639987.1|CU639987	AT1G27200.1
Qpe|gi|166244133|gb|CU639988.1|CU639988	AT2G36460.1
Qpe|gi|166244134|gb|CU639989.1|CU639989	AT5G22060.1
Qpe|gi|166244135|gb|CU639990.1|CU639990	AT2G42490.1
Qpe|gi|166244136|gb|CU639991.1|CU639991	AT1G77210.1
Qpe|gi|166244137|gb|CU639992.1|CU639992	AT1G19320.1
Qpe|gi|166244138|gb|CU639993.1|CU639993	AT4G05320.2
Qpe|gi|166244139|gb|CU639994.1|CU639994	AT4G30960.1
Qpe|gi|166244258|gb|CU639995.1|CU639995	AT1G63430.2
Qpe|gi|166244259|gb|CU639996.1|CU639996	AT1G77120.1
Qpe|gi|166244260|gb|CU639997.1|CU639997	AT1G68540.1
Qpe|gi|166244261|gb|CU639998.1|CU639998	AT4G27450.1
Qpe|gi|166244262|gb|CU639999.1|CU639999	AT2G25610.1
Qpe|gi|166244263|gb|CU640000.1|CU640000	AT4G10340.1
Qpe|gi|166244265|gb|CU640002.1|CU640002	AT3G12780.1
Qpe|gi|166244266|gb|CU640003.1|CU640003	AT1G77120.1
Qpe|gi|166244267|gb|CU640004.1|CU640004	AT5G36110.1
Qpe|gi|166244268|gb|CU640005.1|CU640005	AT1G47128.1
Qpe|gi|166244269|gb|CU640006.1|CU640006	AT3G57520.1
Qpe|gi|166244270|gb|CU640007.1|CU640007	AT4G13180.1
Qpe|gi|166244271|gb|CU640008.1|CU640008	AT5G18670.1
Qpe|gi|166244272|gb|CU640009.1|CU640009	AT1G77120.1
Qpe|gi|166244273|gb|CU640010.1|CU640010	AT4G11070.1
Qpe|gi|166244274|gb|CU640011.1|CU640011	AT1G27200.1
Qpe|gi|166244275|gb|CU640012.1|CU640012	AT5G15490.1
Qpe|gi|166244276|gb|CU640013.1|CU640013	AT4G35090.1
Qpe|gi|166244277|gb|CU640014.1|CU640014	AT5G15130.1
Qpe|gi|166244278|gb|CU640015.1|CU640015	AT5G25560.2
Qpe|gi|166244279|gb|CU640016.1|CU640016	AT5G64760.1
Qpe|gi|166244280|gb|CU640017.1|CU640017	AT1G79920.1
Qpe|gi|166244281|gb|CU640018.1|CU640018	AT1G34780.1
Qpe|gi|166244282|gb|CU640019.1|CU640019	AT4G10340.1
Qpe|gi|166244284|gb|CU640021.1|CU640021	AT4G31860.1
Qpe|gi|166244285|gb|CU640022.1|CU640022	AT2G36460.1
Qpe|gi|166244286|gb|CU640023.1|CU640023	AT1G73920.1
Qpe|gi|166244287|gb|CU640024.1|CU640024	AT3G48990.1
Qpe|gi|166244288|gb|CU640025.1|CU640025	AT4G30960.1
Qpe|gi|166244289|gb|CU640026.1|CU640026	AT4G35090.1
Qpe|gi|166244290|gb|CU640027.1|CU640027	AT3G48990.1
Qpe|gi|166244291|gb|CU640028.1|CU640028	AT5G50850.1
Qpe|gi|166244292|gb|CU640029.1|CU640029	AT5G52450.1
Qpe|gi|166244293|gb|CU640030.1|CU640030	AT4G19460.1
Qpe|gi|166244295|gb|CU640032.1|CU640032	AT1G47128.1
Qpe|gi|166244296|gb|CU640033.1|CU640033	AT3G58610.1
Qpe|gi|166244297|gb|CU640034.1|CU640034	AT1G53580.1
Qpe|gi|166244298|gb|CU640035.1|CU640035	AT1G28110.1
Qpe|gi|166244299|gb|CU640036.1|CU640036	AT4G35090.1
Qpe|gi|166244301|gb|CU640038.1|CU640038	AT3G48990.1
Qpe|gi|166244302|gb|CU640039.1|CU640039	AT3G48990.1
Qpe|gi|166244303|gb|CU640040.1|CU640040	AT5G38280.1
Qpe|gi|166244305|gb|CU640042.1|CU640042	AT3G58610.1
Qpe|gi|166244306|gb|CU640043.1|CU640043	AT5G51970.1
Qpe|gi|166244307|gb|CU640044.1|CU640044	AT1G53240.1
Qpe|gi|166244308|gb|CU640045.1|CU640045	AT1G77120.1
Qpe|gi|166244309|gb|CU640046.1|CU640046	AT1G09620.1
Qpe|gi|166244310|gb|CU640047.1|CU640047	AT2G26640.1
Qpe|gi|166244311|gb|CU640048.1|CU640048	AT3G17810.1
Qpe|gi|166244312|gb|CU640049.1|CU640049	AT4G05050.1
Qpe|gi|166244313|gb|CU640050.1|CU640050	AT1G74450.1
Qpe|gi|166244314|gb|CU640051.1|CU640051	AT2G36460.1
Qpe|gi|166244315|gb|CU640052.1|CU640052	AT1G50200.1
Qpe|gi|166244316|gb|CU640053.1|CU640053	AT4G16760.1
Qpe|gi|166244317|gb|CU640054.1|CU640054	AT3G02700.1
Qpe|gi|166244318|gb|CU640055.1|CU640055	AT4G31940.1
Qpe|gi|166244319|gb|CU640056.1|CU640056	AT5G07150.1
Qpe|gi|166244320|gb|CU640057.1|CU640057	AT1G30700.1
Qpe|gi|166244321|gb|CU640058.1|CU640058	AT4G20850.1
Qpe|gi|166244322|gb|CU640059.1|CU640059	AT4G22010.1
Qpe|gi|166244323|gb|CU640060.1|CU640060	AT1G53240.1
Qpe|gi|166244324|gb|CU640061.1|CU640061	AT4G02280.1
Qpe|gi|166244325|gb|CU640062.1|CU640062	AT1G15690.1
Qpe|gi|166244326|gb|CU640063.1|CU640063	AT1G77120.1
Qpe|gi|166244327|gb|CU640064.1|CU640064	AT3G48990.1
Qpe|gi|166244328|gb|CU640065.1|CU640065	AT4G34030.1
Qpe|gi|166244329|gb|CU640066.1|CU640066	AT1G65580.1
Qpe|gi|166244330|gb|CU640067.1|CU640067	AT4G17340.1
Qpe|gi|166244331|gb|CU640068.1|CU640068	AT1G30700.1
Qpe|gi|166244332|gb|CU640069.1|CU640069	AT4G31950.1
Qpe|gi|166244333|gb|CU640070.1|CU640070	AT1G73920.1
Qpe|gi|166244335|gb|CU640072.1|CU640072	AT2G36460.1
Qpe|gi|166244337|gb|CU640074.1|CU640074	AT2G44100.1
Qpe|gi|166244338|gb|CU640075.1|CU640075	AT1G60710.1
Qpe|gi|166244339|gb|CU640076.1|CU640076	AT4G01070.1
Qpe|gi|166244340|gb|CU640077.1|CU640077	AT3G05030.1
Qpe|gi|166244341|gb|CU640078.1|CU640078	AT4G26640.2
Qpe|gi|166244342|gb|CU640079.1|CU640079	AT2G17220.1
Qpe|gi|166244343|gb|CU640080.1|CU640080	AT5G07220.1
Qpe|gi|166244346|gb|CU640083.1|CU640083	AT1G07750.1
Qpe|gi|166244347|gb|CU640084.1|CU640084	AT1G22930.1
Qpe|gi|166244348|gb|CU640085.1|CU640085	AT3G17020.1
Qpe|gi|166244349|gb|CU640086.1|CU640086	AT3G29360.1
Qpe|gi|166244350|gb|CU640087.1|CU640087	AT3G29360.1
Qpe|gi|166244351|gb|CU640088.1|CU640088	AT1G22360.1
Qpe|gi|166244352|gb|CU640089.1|CU640089	AT1G64260.1
Qpe|gi|166244353|gb|CU640090.1|CU640090	AT5G11670.1
Qpe|gi|166244354|gb|CU640091.1|CU640091	AT5G43060.1
Qpe|gi|166244355|gb|CU640092.1|CU640092	AT1G07750.1
Qpe|gi|166244356|gb|CU640093.1|CU640093	AT2G36460.1
Qpe|gi|166244357|gb|CU640094.1|CU640094	AT3G57520.1
Qpe|gi|166244358|gb|CU640095.1|CU640095	AT3G61415.1
Qpe|gi|166244359|gb|CU640096.1|CU640096	AT5G15490.1
Qpe|gi|166244360|gb|CU640097.1|CU640097	AT3G08720.1
Qpe|gi|166244361|gb|CU640098.1|CU640098	AT2G36460.1
Qpe|gi|166244362|gb|CU640099.1|CU640099	AT1G09780.1
Qpe|gi|166244363|gb|CU640100.1|CU640100	AT3G17020.1
Qpe|gi|166244364|gb|CU640101.1|CU640101	AT1G77120.1
Qpe|gi|166244365|gb|CU640102.1|CU640102	AT3G61415.1
Qpe|gi|166244366|gb|CU640103.1|CU640103	AT1G06000.1
Qpe|gi|166244367|gb|CU640104.1|CU640104	AT1G73880.1
Qpe|gi|166244368|gb|CU640105.1|CU640105	AT1G77120.1
Qpe|gi|166244369|gb|CU640106.1|CU640106	AT5G38280.1
Qpe|gi|167811770|gb|CU656329.1|CU656329	AT5G05170.1
Qpe|gi|167811772|gb|CU656331.1|CU656331	AT5G64570.1
Qpe|gi|167811773|gb|CU656332.1|CU656332	AT1G18010.1
Qpe|gi|167811774|gb|CU656333.1|CU656333	AT1G24020.1
Qpe|gi|167811775|gb|CU656334.1|CU656334	AT1G54520.1
Qpe|gi|167811776|gb|CU656335.1|CU656335	AT3G50440.1
Qpe|gi|167811777|gb|CU656336.1|CU656336	AT5G25510.1
Qpe|gi|167811778|gb|CU656337.1|CU656337	AT1G15690.1
Qpe|gi|167811779|gb|CU656338.1|CU656338	AT2G14900.1
Qpe|gi|167811794|gb|CU656339.1|CU656339	AT2G36580.1
Qpe|gi|167811795|gb|CU656340.1|CU656340	AT5G57870.1
Qpe|gi|167811796|gb|CU656341.1|CU656341	AT3G57520.1
Qpe|gi|167811797|gb|CU656342.1|CU656342	AT3G19930.1
Qpe|gi|167811798|gb|CU656343.1|CU656343	AT5G64070.1
Qpe|gi|167811799|gb|CU656344.1|CU656344	AT1G55850.1
Qpe|gi|167811800|gb|CU656345.1|CU656345	AT4G29010.1
Qpe|gi|167811801|gb|CU656346.1|CU656346	AT3G18080.1
Qpe|gi|167811802|gb|CU656347.1|CU656347	AT3G29320.1
Qpe|gi|167811803|gb|CU656348.1|CU656348	AT1G14870.1
Qpe|gi|167811804|gb|CU656349.1|CU656349	AT3G54420.1
Qpe|gi|167811805|gb|CU656350.1|CU656350	AT5G43060.1
Qpe|gi|167811806|gb|CU656351.1|CU656351	AT3G16860.1
Qpe|gi|167811807|gb|CU656352.1|CU656352	AT5G07320.1
Qpe|gi|167811822|gb|CU656353.1|CU656353	AT4G37830.1
Qpe|gi|167811823|gb|CU656354.1|CU656354	AT4G16830.1
Qpe|gi|167811824|gb|CU656355.1|CU656355	AT3G47340.1
Qpe|gi|167811825|gb|CU656356.1|CU656356	AT2G29500.1
Qpe|gi|167811827|gb|CU656358.1|CU656358	AT1G33110.1
Qpe|gi|167811829|gb|CU656360.1|CU656360	AT3G04720.1
Qpe|gi|167811830|gb|CU656361.1|CU656361	AT5G46630.2
Qpe|gi|167811831|gb|CU656362.1|CU656362	AT5G47120.1
Qpe|gi|167811832|gb|CU656363.1|CU656363	AT1G79750.1
Qpe|gi|167811833|gb|CU656364.1|CU656364	AT3G16240.1
Qpe|gi|167811834|gb|CU656365.1|CU656365	AT2G01140.1
Qpe|gi|167811835|gb|CU656366.1|CU656366	AT2G18420.1
Qpe|gi|167811972|gb|CU656367.1|CU656367	AT3G24506.1
Qpe|gi|167811973|gb|CU656368.1|CU656368	AT1G08630.1
Qpe|gi|167811974|gb|CU656369.1|CU656369	AT5G64300.1
Qpe|gi|167811975|gb|CU656370.1|CU656370	AT3G62290.1
Qpe|gi|167811976|gb|CU656371.1|CU656371	AT1G03220.1
Qpe|gi|167811978|gb|CU656373.1|CU656373	AT5G63620.1
Qpe|gi|167811979|gb|CU656374.1|CU656374	AT2G47060.4
Qpe|gi|167811980|gb|CU656375.1|CU656375	AT3G10080.1
Qpe|gi|167811981|gb|CU656376.1|CU656376	AT1G23760.1
Qpe|gi|167811982|gb|CU656377.1|CU656377	AT5G54590.2
Qpe|gi|167811983|gb|CU656378.1|CU656378	AT2G40620.1
Qpe|gi|167812000|gb|CU656381.1|CU656381	AT5G61150.1
Qpe|gi|167812001|gb|CU656382.1|CU656382	AT5G09810.1
Qpe|gi|167812002|gb|CU656383.1|CU656383	AT1G12990.1
Qpe|gi|167812003|gb|CU656384.1|CU656384	AT2G36530.1
Qpe|gi|167812004|gb|CU656385.1|CU656385	AT3G55310.1
Qpe|gi|167812005|gb|CU656386.1|CU656386	AT3G54440.3
Qpe|gi|167812006|gb|CU656387.1|CU656387	AT5G11670.1
Qpe|gi|167812007|gb|CU656388.1|CU656388	AT5G23660.1
Qpe|gi|167812008|gb|CU656389.1|CU656389	AT1G22650.1
Qpe|gi|167812010|gb|CU656391.1|CU656391	ATMG00080.1
Qpe|gi|167812011|gb|CU656392.1|CU656392	AT3G12120.1
Qpe|gi|167812012|gb|CU656393.1|CU656393	AT4G38810.2
Qpe|gi|167812013|gb|CU656394.1|CU656394	AT1G76160.1
Qpe|gi|167812028|gb|CU656395.1|CU656395	AT2G36290.1
Qpe|gi|167812029|gb|CU656396.1|CU656396	AT2G18050.1
Qpe|gi|167812030|gb|CU656397.1|CU656397	AT5G57655.2
Qpe|gi|167812031|gb|CU656398.1|CU656398	AT3G56490.1
Qpe|gi|167812032|gb|CU656399.1|CU656399	AT2G42360.1
Qpe|gi|167812033|gb|CU656400.1|CU656400	AT2G20520.1
Qpe|gi|167812034|gb|CU656401.1|CU656401	AT1G70520.1
Qpe|gi|167812035|gb|CU656402.1|CU656402	AT4G31860.1
Qpe|gi|167812036|gb|CU656403.1|CU656403	AT1G13530.1
Qpe|gi|167812037|gb|CU656404.1|CU656404	AT4G16720.1
Qpe|gi|167812038|gb|CU656405.1|CU656405	AT5G36290.1
Qpe|gi|167812039|gb|CU656406.1|CU656406	AT1G77120.1
Qpe|gi|167812040|gb|CU656407.1|CU656407	AT4G35410.2
Qpe|gi|167812056|gb|CU656408.1|CU656408	AT1G70850.1
Qpe|gi|167812057|gb|CU656409.1|CU656409	AT3G28715.1
Qpe|gi|167812058|gb|CU656410.1|CU656410	AT4G38400.1
Qpe|gi|167812059|gb|CU656411.1|CU656411	AT5G17660.1
Qpe|gi|167812060|gb|CU656412.1|CU656412	AT4G02330.1
Qpe|gi|167812062|gb|CU656414.1|CU656414	AT2G36460.1
Qpe|gi|167812063|gb|CU656415.1|CU656415	AT4G23400.1
Qpe|gi|167812064|gb|CU656416.1|CU656416	AT1G31850.1
Qpe|gi|167812065|gb|CU656417.1|CU656417	AT4G24220.1
Qpe|gi|167812066|gb|CU656418.1|CU656418	AT1G63000.1
Qpe|gi|167812067|gb|CU656419.1|CU656419	AT3G06370.1
Qpe|gi|167812068|gb|CU656420.1|CU656420	AT2G20520.1
Qpe|gi|167812069|gb|CU656421.1|CU656421	AT1G61580.1
Qpe|gi|167812084|gb|CU656422.1|CU656422	AT4G02580.1
Qpe|gi|167812085|gb|CU656423.1|CU656423	AT5G61150.1
Qpe|gi|167812086|gb|CU656424.1|CU656424	AT3G21180.1
Qpe|gi|167812087|gb|CU656425.1|CU656425	AT2G36580.1
Qpe|gi|167812088|gb|CU656426.1|CU656426	AT4G37830.1
Qpe|gi|167812089|gb|CU656427.1|CU656427	AT2G42790.1
Qpe|gi|167812090|gb|CU656428.1|CU656428	AT4G23400.1
Qpe|gi|167812091|gb|CU656429.1|CU656429	AT4G32480.1
Qpe|gi|167812092|gb|CU656430.1|CU656430	AT4G32480.1
Qpe|gi|167812093|gb|CU656431.1|CU656431	AT1G03400.1
Qpe|gi|167812112|gb|CU656436.1|CU656436	AT5G59870.1
Qpe|gi|167812113|gb|CU656437.1|CU656437	AT3G21180.1
Qpe|gi|167812114|gb|CU656438.1|CU656438	AT3G22890.1
Qpe|gi|167812115|gb|CU656439.1|CU656439	AT3G52990.1
Qpe|gi|167812116|gb|CU656440.1|CU656440	AT1G26410.1
Qpe|gi|167812117|gb|CU656441.1|CU656441	AT1G03230.1
Qpe|gi|167812118|gb|CU656442.1|CU656442	AT3G26040.1
Qpe|gi|167812119|gb|CU656443.1|CU656443	AT5G09810.1
Qpe|gi|167812120|gb|CU656444.1|CU656444	AT2G47130.1
Qpe|gi|167812121|gb|CU656445.1|CU656445	AT5G16150.1
Qpe|gi|167812122|gb|CU656446.1|CU656446	AT5G20250.4
Qpe|gi|167812123|gb|CU656447.1|CU656447	AT3G57610.1
Qpe|gi|167812124|gb|CU656448.1|CU656448	AT2G36580.1
Qpe|gi|167812125|gb|CU656449.1|CU656449	AT5G36890.1
Qpe|gi|167812140|gb|CU656450.1|CU656450	AT5G47720.2
Qpe|gi|167812141|gb|CU656451.1|CU656451	AT5G25510.1
Qpe|gi|167812142|gb|CU656452.1|CU656452	AT5G64740.1
Qpe|gi|167812143|gb|CU656453.1|CU656453	AT3G16150.1
Qpe|gi|167812144|gb|CU656454.1|CU656454	AT1G68840.1
Qpe|gi|167812146|gb|CU656456.1|CU656456	AT5G58420.1
Qpe|gi|167812147|gb|CU656457.1|CU656457	AT1G67090.1
Qpe|gi|167812149|gb|CU656459.1|CU656459	AT2G16250.1
Qpe|gi|167812150|gb|CU656460.1|CU656460	AT1G53500.1
Qpe|gi|167812151|gb|CU656461.1|CU656461	AT4G10270.1
Qpe|gi|167812153|gb|CU656463.1|CU656463	AT5G20910.1
Qpe|gi|167812168|gb|CU656464.1|CU656464	AT5G65430.3
Qpe|gi|167812169|gb|CU656465.1|CU656465	AT3G52990.1
Qpe|gi|167812170|gb|CU656466.1|CU656466	AT1G31850.1
Qpe|gi|167812173|gb|CU656469.1|CU656469	AT4G39090.1
Qpe|gi|167812174|gb|CU656470.1|CU656470	AT1G54520.1
Qpe|gi|167812175|gb|CU656471.1|CU656471	AT5G48100.1
Qpe|gi|167812177|gb|CU656473.1|CU656473	AT3G54420.1
Qpe|gi|167812178|gb|CU656474.1|CU656474	AT1G72680.1
Qpe|gi|167812180|gb|CU656476.1|CU656476	AT5G23050.1
Qpe|gi|167812181|gb|CU656477.1|CU656477	AT5G11150.1
Qpe|gi|167812208|gb|CU657275.1|CU657275	AT1G68020.2
Qpe|gi|167812209|gb|CU657276.1|CU657276	AT3G58610.1
Qpe|gi|167812211|gb|CU657278.1|CU657278	AT3G05540.1
Qpe|gi|167812212|gb|CU657279.1|CU657279	AT5G15140.1
Qpe|gi|167812214|gb|CU657281.1|CU657281	AT5G55190.1
Qpe|gi|167812215|gb|CU657282.1|CU657282	AT1G79750.1
Qpe|gi|167812216|gb|CU657283.1|CU657283	AT1G80920.1
Qpe|gi|167812218|gb|CU657285.1|CU657285	AT3G04920.1
Qpe|gi|167812219|gb|CU657286.1|CU657286	AT3G60820.1
Qpe|gi|167812220|gb|CU657287.1|CU657287	AT2G12190.1
Qpe|gi|167812221|gb|CU657288.1|CU657288	AT5G66160.1
Qpe|gi|167812222|gb|CU657289.1|CU657289	AT1G77120.1
Qpe|gi|167812224|gb|CU657291.1|CU657291	AT5G66160.1
Qpe|gi|167812225|gb|CU657292.1|CU657292	AT1G28330.5
Qpe|gi|167812226|gb|CU657293.1|CU657293	AT1G15690.1
Qpe|gi|167812227|gb|CU657294.1|CU657294	AT5G40230.1
Qpe|gi|167812228|gb|CU657295.1|CU657295	AT5G57560.1
Qpe|gi|167812229|gb|CU657296.1|CU657296	AT1G26355.1
Qpe|gi|167812230|gb|CU657297.1|CU657297	AT4G11650.1
Qpe|gi|167812231|gb|CU657298.1|CU657298	AT3G58610.1
Qpe|gi|167812232|gb|CU657299.1|CU657299	AT2G16890.2
Qpe|gi|167812234|gb|CU657301.1|CU657301	AT3G53380.1
Qpe|gi|167812235|gb|CU657302.1|CU657302	AT2G36580.1
Qpe|gi|167812236|gb|CU657303.1|CU657303	AT4G32480.1
Qpe|gi|167812237|gb|CU657304.1|CU657304	AT1G21380.1
Qpe|gi|167812238|gb|CU657305.1|CU657305	AT5G66160.1
Qpe|gi|167812239|gb|CU657306.1|CU657306	AT3G09270.1
Qpe|gi|167812240|gb|CU657307.1|CU657307	AT1G80670.1
Qpe|gi|167812241|gb|CU657308.1|CU657308	AT4G11650.1
Qpe|gi|167812243|gb|CU657310.1|CU657310	AT2G38610.1
Qpe|gi|167812245|gb|CU657312.1|CU657312	AT3G51880.2
Qpe|gi|167812247|gb|CU657314.1|CU657314	AT5G38940.1
Qpe|gi|167812248|gb|CU657315.1|CU657315	AT1G28330.5
Qpe|gi|167812250|gb|CU657317.1|CU657317	AT1G75750.1
Qpe|gi|167812251|gb|CU657318.1|CU657318	AT3G58610.1
Qpe|gi|167812252|gb|CU657319.1|CU657319	AT3G32930.1
Qpe|gi|167812253|gb|CU657320.1|CU657320	AT3G48990.1
Qpe|gi|167812254|gb|CU657321.1|CU657321	AT1G64660.1
Qpe|gi|167812255|gb|CU657322.1|CU657322	AT1G12970.1
Qpe|gi|167812256|gb|CU657323.1|CU657323	AT1G53840.1
Qpe|gi|167812257|gb|CU657324.1|CU657324	AT4G27470.1
Qpe|gi|167812261|gb|CU657328.1|CU657328	AT5G39110.1
Qpe|gi|167812262|gb|CU657329.1|CU657329	AT4G36670.1
Qpe|gi|167812263|gb|CU657330.1|CU657330	AT3G06390.1
Qpe|gi|167812264|gb|CU657331.1|CU657331	AT5G48385.1
Qpe|gi|167812265|gb|CU657332.1|CU657332	AT1G28330.5
Qpe|gi|167812269|gb|CU657336.1|CU657336	AT3G14840.2
Qpe|gi|167812270|gb|CU657337.1|CU657337	AT1G12710.1
Qpe|gi|167812271|gb|CU657338.1|CU657338	AT5G24090.1
Qpe|gi|167812272|gb|CU657339.1|CU657339	AT3G54300.1
Qpe|gi|167812274|gb|CU657341.1|CU657341	AT2G47520.1
Qpe|gi|167812275|gb|CU657342.1|CU657342	AT5G65980.1
Qpe|gi|167812276|gb|CU657343.1|CU657343	AT1G77120.1
Qpe|gi|167812277|gb|CU657344.1|CU657344	AT4G35100.1
Qpe|gi|167812278|gb|CU657345.1|CU657345	AT4G17770.1
Qpe|gi|167812279|gb|CU657346.1|CU657346	AT4G09150.2
Qpe|gi|167812280|gb|CU657347.1|CU657347	ATMG00080.1
Qpe|gi|167812282|gb|CU657349.1|CU657349	AT5G58420.1
Qpe|gi|167812284|gb|CU657351.1|CU657351	AT1G80920.1
Qpe|gi|167812285|gb|CU657352.1|CU657352	AT1G75800.1
Qpe|gi|167812286|gb|CU657353.1|CU657353	AT5G47120.1
Qpe|gi|167812287|gb|CU657354.1|CU657354	AT1G15690.1
Qpe|gi|167812288|gb|CU657355.1|CU657355	AT2G16060.1
Qpe|gi|167812289|gb|CU657356.1|CU657356	AT5G24090.1
Qpe|gi|167812290|gb|CU657357.1|CU657357	AT4G09150.2
Qpe|gi|167812291|gb|CU657358.1|CU657358	AT4G00430.1
Qpe|gi|167812292|gb|CU657359.1|CU657359	AT1G66580.1
Qpe|gi|167812293|gb|CU657360.1|CU657360	AT5G19600.1
Qpe|gi|167812294|gb|CU657361.1|CU657361	AT2G29500.1
Qpe|gi|167812295|gb|CU657362.1|CU657362	AT1G17180.1
Qpe|gi|167812297|gb|CU657364.1|CU657364	AT5G14780.1
Qpe|gi|167812298|gb|CU657365.1|CU657365	AT2G16850.1
Qpe|gi|167812299|gb|CU657366.1|CU657366	AT3G47670.1
Qpe|gi|167812300|gb|CU657367.1|CU657367	AT1G44130.1
Qpe|gi|167812301|gb|CU657368.1|CU657368	AT3G62550.1
Qpe|gi|167812303|gb|CU657370.1|CU657370	AT3G09220.1
Qpe|gi|167812306|gb|CU657373.1|CU657373	AT5G51160.1
Qpe|gi|167812307|gb|CU657374.1|CU657374	AT1G47480.1
Qpe|gi|167812504|gb|CU656478.1|CU656478	AT3G28715.1
Qpe|gi|167812505|gb|CU656479.1|CU656479	AT1G06460.1
Qpe|gi|167812507|gb|CU656481.1|CU656481	AT3G16150.1
Qpe|gi|167812508|gb|CU656482.1|CU656482	AT4G37830.1
Qpe|gi|167812510|gb|CU656484.1|CU656484	AT5G15860.1
Qpe|gi|167812511|gb|CU656485.1|CU656485	AT2G45830.1
Qpe|gi|167812513|gb|CU656487.1|CU656487	AT5G36290.1
Qpe|gi|167812514|gb|CU656488.1|CU656488	AT1G23760.1
Qpe|gi|167812515|gb|CU656489.1|CU656489	AT2G40610.1
Qpe|gi|167812516|gb|CU656490.1|CU656490	AT3G43190.1
Qpe|gi|167812517|gb|CU656491.1|CU656491	AT4G24380.1
Qpe|gi|167812518|gb|CU657375.1|CU657375	AT5G05850.1
Qpe|gi|167812519|gb|CU657376.1|CU657376	AT4G26260.2
Qpe|gi|167812520|gb|CU657377.1|CU657377	AT3G61440.1
Qpe|gi|167812521|gb|CU657378.1|CU657378	AT3G28490.1
Qpe|gi|167812522|gb|CU657379.1|CU657379	AT4G09150.2
Qpe|gi|167812523|gb|CU657380.1|CU657380	AT3G60820.1
Qpe|gi|167812524|gb|CU657381.1|CU657381	AT3G09220.1
Qpe|gi|167812525|gb|CU657382.1|CU657382	AT2G41960.1
Qpe|gi|167812527|gb|CU657384.1|CU657384	AT1G06570.1
Qpe|gi|167812529|gb|CU657386.1|CU657386	AT3G06390.1
Qpe|gi|167812531|gb|CU657388.1|CU657388	AT5G14780.1
Qpe|gi|167812532|gb|CU656492.1|CU656492	AT5G48930.1
Qpe|gi|167812534|gb|CU656494.1|CU656494	AT2G17845.1
Qpe|gi|167812535|gb|CU656495.1|CU656495	AT3G17760.1
Qpe|gi|167812536|gb|CU656496.1|CU656496	AT4G01070.1
Qpe|gi|167812537|gb|CU656497.1|CU656497	AT1G54320.1
Qpe|gi|167812539|gb|CU656499.1|CU656499	AT2G45830.1
Qpe|gi|167812540|gb|CU656500.1|CU656500	AT5G50790.1
Qpe|gi|167812541|gb|CU656501.1|CU656501	AT4G02580.1
Qpe|gi|167812542|gb|CU656502.1|CU656502	AT1G20670.1
Qpe|gi|167812543|gb|CU656503.1|CU656503	AT5G54960.1
Qpe|gi|167812544|gb|CU656504.1|CU656504	AT4G18380.1
Qpe|gi|167812546|gb|CU657389.1|CU657389	AT5G40230.1
Qpe|gi|167812547|gb|CU657390.1|CU657390	AT1G01800.1
Qpe|gi|167812548|gb|CU657391.1|CU657391	AT3G48530.1
Qpe|gi|167812549|gb|CU657392.1|CU657392	AT5G05340.1
Qpe|gi|167812551|gb|CU657394.1|CU657394	AT1G77120.1
Qpe|gi|167812553|gb|CU657396.1|CU657396	AT3G48530.1
Qpe|gi|167812554|gb|CU657397.1|CU657397	AT3G02470.1
Qpe|gi|167812555|gb|CU657398.1|CU657398	AT1G15690.1
Qpe|gi|167812556|gb|CU656506.1|CU656506	AT3G47340.1
Qpe|gi|167812557|gb|CU656507.1|CU656507	AT4G24220.1
Qpe|gi|167812559|gb|CU656509.1|CU656509	AT1G62640.1
Qpe|gi|167812560|gb|CU656510.1|CU656510	AT2G37270.1
Qpe|gi|167812562|gb|CU656512.1|CU656512	AT2G21170.1
Qpe|gi|167812563|gb|CU656513.1|CU656513	AT5G65640.1
Qpe|gi|167812565|gb|CU656515.1|CU656515	AT5G65540.1
Qpe|gi|167812566|gb|CU656516.1|CU656516	AT5G17310.2
Qpe|gi|167812567|gb|CU656517.1|CU656517	AT5G26667.1
Qpe|gi|167812568|gb|CU656518.1|CU656518	AT2G30000.1
Qpe|gi|167812569|gb|CU656519.1|CU656519	AT5G23400.1
Qpe|gi|167812570|gb|CU656520.1|CU656520	AT1G26480.1
Qpe|gi|167812571|gb|CU656521.1|CU656521	AT1G01820.1
Qpe|gi|167812572|gb|CU656522.1|CU656522	AT5G28960.1
Qpe|gi|167812573|gb|CU656523.1|CU656523	AT4G02580.1
Qpe|gi|167812576|gb|CU656526.1|CU656526	AT5G51160.1
Qpe|gi|167812577|gb|CU656527.1|CU656527	AT5G21170.2
Qpe|gi|167812578|gb|CU656528.1|CU656528	AT5G39580.1
Qpe|gi|167812579|gb|CU656529.1|CU656529	AT4G26010.1
Qpe|gi|167812582|gb|CU656532.1|CU656532	AT5G14670.1
Qpe|gi|167812584|gb|CU656534.1|CU656534	AT4G26010.1
Qpe|gi|167812585|gb|CU656535.1|CU656535	AT1G66160.1
Qpe|gi|167812586|gb|CU656536.1|CU656536	AT5G24550.1
Qpe|gi|167812587|gb|CU656537.1|CU656537	AT3G52990.1
Qpe|gi|167812588|gb|CU656538.1|CU656538	AT5G51160.1
Qpe|gi|167812589|gb|CU656539.1|CU656539	AT1G31860.1
Qpe|gi|167812590|gb|CU656540.1|CU656540	AT2G47730.1
Qpe|gi|167812591|gb|CU656541.1|CU656541	AT2G36830.1
Qpe|gi|167812592|gb|CU656542.1|CU656542	AT5G47770.1
Qpe|gi|167812593|gb|CU656543.1|CU656543	AT2G34670.2
Qpe|gi|167812594|gb|CU656544.1|CU656544	AT1G15690.1
Qpe|gi|167812595|gb|CU656545.1|CU656545	AT4G02580.1
Qpe|gi|167812596|gb|CU656546.1|CU656546	AT1G12100.1
Qpe|gi|167812597|gb|CU656547.1|CU656547	AT3G48530.1
Qpe|gi|167812598|gb|CU656548.1|CU656548	AT5G47720.2
Qpe|gi|167812599|gb|CU656549.1|CU656549	AT2G04520.1
Qpe|gi|167812600|gb|CU656550.1|CU656550	AT3G19820.1
Qpe|gi|167812601|gb|CU656551.1|CU656551	AT2G02100.1
Qpe|gi|167812603|gb|CU656553.1|CU656553	AT4G16720.1
Qpe|gi|167812604|gb|CU656554.1|CU656554	AT5G57090.1
Qpe|gi|167812605|gb|CU656555.1|CU656555	AT3G05500.1
Qpe|gi|167812606|gb|CU656556.1|CU656556	AT1G77120.1
Qpe|gi|167812607|gb|CU656557.1|CU656557	AT2G01140.1
Qpe|gi|167812608|gb|CU656558.1|CU656558	AT5G10530.1
Qpe|gi|167812609|gb|CU656559.1|CU656559	AT5G65640.1
Qpe|gi|167812610|gb|CU656560.1|CU656560	AT5G21170.2
Qpe|gi|167812611|gb|CU656561.1|CU656561	AT5G42000.1
Qpe|gi|167812612|gb|CU656562.1|CU656562	AT3G22930.1
Qpe|gi|167812613|gb|CU656563.1|CU656563	AT5G17660.1
Qpe|gi|167812614|gb|CU656564.1|CU656564	AT5G50335.1
Qpe|gi|167812615|gb|CU656565.1|CU656565	AT2G33470.1
Qpe|gi|167812616|gb|CU656566.1|CU656566	AT1G09750.1
Qpe|gi|167812617|gb|CU656567.1|CU656567	AT1G53500.1
Qpe|gi|167812618|gb|CU656568.1|CU656568	AT5G19760.1
Qpe|gi|167812619|gb|CU656569.1|CU656569	AT5G13200.1
Qpe|gi|167812620|gb|CU656570.1|CU656570	AT5G13200.1
Qpe|gi|167812621|gb|CU656571.1|CU656571	AT3G27300.1
Qpe|gi|167812622|gb|CU656572.1|CU656572	AT2G31490.1
Qpe|gi|167812624|gb|CU656574.1|CU656574	AT5G22580.1
Qpe|gi|167812625|gb|CU656575.1|CU656575	AT5G59530.1
Qpe|gi|167812626|gb|CU656576.1|CU656576	AT2G37340.1
Qpe|gi|167812627|gb|CU656577.1|CU656577	AT5G19760.1
Qpe|gi|167812629|gb|CU656579.1|CU656579	AT4G21810.1
Qpe|gi|167812631|gb|CU656581.1|CU656581	AT1G48090.1
Qpe|gi|167812632|gb|CU656582.1|CU656582	AT3G15290.1
Qpe|gi|167812633|gb|CU656583.1|CU656583	AT5G03630.1
Qpe|gi|167812636|gb|CU656586.1|CU656586	AT4G02280.1
Qpe|gi|167812637|gb|CU656587.1|CU656587	AT1G22530.1
Qpe|gi|167812638|gb|CU656588.1|CU656588	AT4G27720.1
Qpe|gi|167812864|gb|CU656590.1|CU656590	AT2G23090.1
Qpe|gi|167812865|gb|CU656591.1|CU656591	AT5G07090.1
Qpe|gi|167812868|gb|CU656594.1|CU656594	AT5G38060.1
Qpe|gi|167812869|gb|CU656595.1|CU656595	AT5G48930.1
Qpe|gi|167812870|gb|CU656596.1|CU656596	AT4G23400.1
Qpe|gi|167812871|gb|CU656597.1|CU656597	AT4G23650.1
Qpe|gi|167812872|gb|CU656598.1|CU656598	AT3G52990.1
Qpe|gi|167812873|gb|CU656599.1|CU656599	AT3G06650.1
Qpe|gi|167812875|gb|CU656601.1|CU656601	AT3G47800.1
Qpe|gi|167812877|gb|CU656603.1|CU656603	AT1G24430.1
Qpe|gi|167812878|gb|CU656604.1|CU656604	AT5G45820.1
Qpe|gi|167812880|gb|CU656606.1|CU656606	AT4G35410.2
Qpe|gi|167812882|gb|CU656608.1|CU656608	AT3G16150.1
Qpe|gi|167812883|gb|CU656609.1|CU656609	AT2G34770.1
Qpe|gi|167812884|gb|CU656610.1|CU656610	AT1G20823.1
Qpe|gi|167812886|gb|CU656612.1|CU656612	AT4G30996.1
Qpe|gi|167812889|gb|CU656615.1|CU656615	AT1G43710.1
Qpe|gi|167812890|gb|CU656616.1|CU656616	AT1G07250.1
Qpe|gi|167812891|gb|CU656617.1|CU656617	AT3G45310.1
Qpe|gi|167812892|gb|CU656618.1|CU656618	AT4G17870.1
Qpe|gi|167812893|gb|CU656619.1|CU656619	AT4G14960.2
Qpe|gi|167812894|gb|CU656620.1|CU656620	AT2G47730.1
Qpe|gi|167812895|gb|CU656621.1|CU656621	AT2G30710.1
Qpe|gi|167812896|gb|CU656622.1|CU656622	AT1G49860.1
Qpe|gi|167812897|gb|CU656623.1|CU656623	AT1G26850.1
Qpe|gi|167812898|gb|CU656624.1|CU656624	AT2G34770.1
Qpe|gi|167812899|gb|CU656625.1|CU656625	AT5G64260.1
Qpe|gi|167812901|gb|CU656627.1|CU656627	AT5G25240.1
Qpe|gi|167812903|gb|CU656629.1|CU656629	AT5G52520.1
Qpe|gi|167812904|gb|CU656630.1|CU656630	AT1G77120.1
Qpe|gi|167812906|gb|CU656632.1|CU656632	AT1G77120.1
Qpe|gi|167812907|gb|CU656633.1|CU656633	AT5G13450.1
Qpe|gi|167812908|gb|CU656634.1|CU656634	AT3G09390.1
Qpe|gi|167812910|gb|CU656636.1|CU656636	AT3G22142.1
Qpe|gi|167812911|gb|CU656637.1|CU656637	AT2G10940.1
Qpe|gi|167812912|gb|CU656638.1|CU656638	AT1G77120.1
Qpe|gi|167812913|gb|CU656639.1|CU656639	AT3G04120.1
Qpe|gi|167812914|gb|CU656640.1|CU656640	AT3G04120.1
Qpe|gi|167812915|gb|CU656641.1|CU656641	AT3G04120.1
Qpe|gi|167812916|gb|CU656642.1|CU656642	AT3G04120.1
Qpe|gi|167812917|gb|CU656643.1|CU656643	AT3G02520.1
Qpe|gi|167812919|gb|CU656645.1|CU656645	AT1G77120.1
Qpe|gi|167812920|gb|CU656646.1|CU656646	AT2G44120.2
Qpe|gi|167812921|gb|CU656647.1|CU656647	AT3G04120.1
Qpe|gi|167812922|gb|CU656648.1|CU656648	AT4G14420.1
Qpe|gi|167812923|gb|CU656649.1|CU656649	AT5G64350.1
Qpe|gi|167812924|gb|CU656650.1|CU656650	AT4G03210.1
Qpe|gi|167812925|gb|CU656651.1|CU656651	AT3G22142.1
Qpe|gi|167812926|gb|CU656652.1|CU656652	AT3G04120.1
Qpe|gi|167812927|gb|CU656653.1|CU656653	AT3G04120.1
Qpe|gi|167812929|gb|CU656655.1|CU656655	AT3G09390.1
Qpe|gi|167812930|gb|CU656656.1|CU656656	AT3G02520.1
Qpe|gi|167813200|gb|CU657399.1|CU657399	AT1G28480.1
Qpe|gi|167813201|gb|CU657400.1|CU657400	AT3G15290.1
Qpe|gi|167813202|gb|CU657401.1|CU657401	AT5G11520.1
Qpe|gi|167813203|gb|CU657402.1|CU657402	AT4G16760.1
Qpe|gi|167813204|gb|CU657403.1|CU657403	AT3G10410.1
Qpe|gi|167813205|gb|CU657404.1|CU657404	AT4G17770.1
Qpe|gi|167813207|gb|CU657406.1|CU657406	AT3G57520.1
Qpe|gi|167813208|gb|CU657407.1|CU657407	AT5G48385.1
Qpe|gi|167813209|gb|CU657408.1|CU657408	AT2G36460.1
Qpe|gi|167813211|gb|CU657410.1|CU657410	AT5G15140.1
Qpe|gi|167813212|gb|CU657411.1|CU657411	AT3G47340.1
Qpe|gi|167813213|gb|CU657412.1|CU657412	AT5G47120.1
Qpe|gi|167813214|gb|CU657413.1|CU657413	AT4G28400.1
Qpe|gi|167813216|gb|CU657415.1|CU657415	AT4G12382.1
Qpe|gi|167813217|gb|CU657416.1|CU657416	AT5G51260.1
Qpe|gi|167813218|gb|CU657417.1|CU657417	AT2G36460.1
Qpe|gi|167813219|gb|CU657418.1|CU657418	AT1G50640.1
Qpe|gi|167813220|gb|CU657419.1|CU657419	AT2G33040.1
Qpe|gi|167813221|gb|CU657420.1|CU657420	AT4G35090.1
Qpe|gi|167813222|gb|CU657421.1|CU657421	AT4G26270.1
Qpe|gi|167813223|gb|CU657422.1|CU657422	AT4G36220.1
Qpe|gi|167813224|gb|CU657423.1|CU657423	AT2G36580.1
Qpe|gi|167813225|gb|CU657424.1|CU657424	AT4G03510.1
Qpe|gi|167813226|gb|CU657425.1|CU657425	AT1G77120.1
Qpe|gi|167813227|gb|CU657426.1|CU657426	AT2G36020.1
Qpe|gi|167813228|gb|CU657427.1|CU657427	AT1G12970.1
Qpe|gi|167813229|gb|CU657428.1|CU657428	AT1G72160.1
Qpe|gi|167813230|gb|CU657429.1|CU657429	AT2G31130.1
Qpe|gi|167813231|gb|CU657430.1|CU657430	AT1G77120.1
Qpe|gi|167813232|gb|CU657431.1|CU657431	AT4G16360.3
Qpe|gi|167813233|gb|CU657432.1|CU657432	AT5G42000.1
Qpe|gi|167813234|gb|CU657433.1|CU657433	AT2G45600.1
Qpe|gi|167813235|gb|CU657434.1|CU657434	AT3G61440.1
Qpe|gi|167813236|gb|CU657435.1|CU657435	AT1G77120.1
Qpe|gi|167813237|gb|CU657436.1|CU657436	AT2G25060.1
Qpe|gi|167813238|gb|CU657437.1|CU657437	AT4G11650.1
Qpe|gi|167813239|gb|CU657438.1|CU657438	AT5G06730.1
Qpe|gi|167813240|gb|CU657439.1|CU657439	AT2G24600.3
Qpe|gi|167813241|gb|CU657440.1|CU657440	AT3G10610.1
Qpe|gi|167813242|gb|CU657441.1|CU657441	AT3G57520.1
Qpe|gi|167813243|gb|CU657442.1|CU657442	AT3G51550.1
Qpe|gi|167813244|gb|CU657443.1|CU657443	AT4G35090.1
Qpe|gi|167813245|gb|CU657444.1|CU657444	ATMG00090.1
Qpe|gi|167813246|gb|CU657445.1|CU657445	AT3G47340.1
Qpe|gi|167813247|gb|CU657446.1|CU657446	AT5G47120.1
Qpe|gi|167813249|gb|CU657448.1|CU657448	AT4G34410.1
Qpe|gi|167813250|gb|CU657449.1|CU657449	AT3G10610.1
Qpe|gi|167813251|gb|CU657450.1|CU657450	AT5G44440.1
Qpe|gi|167813252|gb|CU657451.1|CU657451	AT2G25060.1
Qpe|gi|167813254|gb|CU657453.1|CU657453	AT5G22460.1
Qpe|gi|167813255|gb|CU657454.1|CU657454	AT4G16260.1
Qpe|gi|167813256|gb|CU657455.1|CU657455	AT3G06390.1
Qpe|gi|167813257|gb|CU657456.1|CU657456	AT1G77120.1
Qpe|gi|167813258|gb|CU657457.1|CU657457	AT5G65980.1
Qpe|gi|167813259|gb|CU657458.1|CU657458	AT4G36220.1
Qpe|gi|167813260|gb|CU657459.1|CU657459	AT3G16770.1
Qpe|gi|167813261|gb|CU657460.1|CU657460	AT1G28330.5
Qpe|gi|167813263|gb|CU657462.1|CU657462	AT5G02880.1
Qpe|gi|167813264|gb|CU657463.1|CU657463	AT4G00100.1
Qpe|gi|167813265|gb|CU657464.1|CU657464	AT2G24170.1
Qpe|gi|167813266|gb|CU657465.1|CU657465	AT5G22460.1
Qpe|gi|167813267|gb|CU657466.1|CU657466	AT1G10370.1
Qpe|gi|167813268|gb|CU657467.1|CU657467	AT3G48530.1
Qpe|gi|167813270|gb|CU657469.1|CU657469	AT1G76160.1
Qpe|gi|167813271|gb|CU657470.1|CU657470	AT5G53330.1
Qpe|gi|167813272|gb|CU657471.1|CU657471	AT2G43590.1
Qpe|gi|167813273|gb|CU657472.1|CU657472	AT1G12970.1
Qpe|gi|167813274|gb|CU657473.1|CU657473	AT2G32830.1
Qpe|gi|167813276|gb|CU657475.1|CU657475	AT4G26270.1
Qpe|gi|167813277|gb|CU657476.1|CU657476	AT1G77120.1
Qpe|gi|167813280|gb|CU657479.1|CU657479	AT3G06390.1
Qpe|gi|167813281|gb|CU657480.1|CU657480	AT3G27890.1
Qpe|gi|167813282|gb|CU657481.1|CU657481	AT1G13360.1
Qpe|gi|167813284|gb|CU657483.1|CU657483	AT1G59960.1
Qpe|gi|167813285|gb|CU657484.1|CU657484	AT5G14780.1
Qpe|gi|167813286|gb|CU657485.1|CU657485	AT5G65670.1
Qpe|gi|167813287|gb|CU657486.1|CU657486	AT3G61440.1
Qpe|gi|167813370|gb|CU657487.1|CU657487	AT1G63800.1
Qpe|gi|167813371|gb|CU657488.1|CU657488	AT5G20250.4
Qpe|gi|167813372|gb|CU657489.1|CU657489	AT3G09630.1
Qpe|gi|167813373|gb|CU657490.1|CU657490	AT1G52570.1
Qpe|gi|167813374|gb|CU657491.1|CU657491	AT1G54270.1
Qpe|gi|167813376|gb|CU657493.1|CU657493	AT3G07550.1
Qpe|gi|167813377|gb|CU657494.1|CU657494	AT3G09270.1
Qpe|gi|167813378|gb|CU657495.1|CU657495	AT1G15690.1
Qpe|gi|167813380|gb|CU657497.1|CU657497	AT1G28330.5
Qpe|gi|167813381|gb|CU657498.1|CU657498	AT1G77120.1
Qpe|gi|167813382|gb|CU657499.1|CU657499	AT1G24020.1
Qpe|gi|167813383|gb|CU657500.1|CU657500	AT1G13530.1
Qpe|gi|167813384|gb|CU657501.1|CU657501	AT3G10920.1
Qpe|gi|167813386|gb|CU657503.1|CU657503	AT5G19760.1
Qpe|gi|167813387|gb|CU657504.1|CU657504	AT5G14780.1
Qpe|gi|167813388|gb|CU657505.1|CU657505	AT1G80180.1
Qpe|gi|167813389|gb|CU657506.1|CU657506	AT3G57240.1
Qpe|gi|167813390|gb|CU657507.1|CU657507	AT1G75750.1
Qpe|gi|167813393|gb|CU657510.1|CU657510	AT4G02280.1
Qpe|gi|167813395|gb|CU657512.1|CU657512	AT1G77120.1
Qpe|gi|167813396|gb|CU657513.1|CU657513	AT3G02468.1
Qpe|gi|167813397|gb|CU657514.1|CU657514	AT5G39110.1
Qpe|gi|167813398|gb|CU657515.1|CU657515	AT2G47550.1
Qpe|gi|167813399|gb|CU657516.1|CU657516	AT5G58430.1
Qpe|gi|167813400|gb|CU657517.1|CU657517	AT1G76980.1
Qpe|gi|167813401|gb|CU657518.1|CU657518	AT3G10980.1
Qpe|gi|167813402|gb|CU657519.1|CU657519	AT3G17810.1
Qpe|gi|167813403|gb|CU657520.1|CU657520	AT5G64250.2
Qpe|gi|167813404|gb|CU657521.1|CU657521	AT2G16060.1
Qpe|gi|167813405|gb|CU657522.1|CU657522	AT4G03510.1
Qpe|gi|167813407|gb|CU657524.1|CU657524	AT4G25440.1
Qpe|gi|167813409|gb|CU657526.1|CU657526	AT4G24380.1
Qpe|gi|167813410|gb|CU657527.1|CU657527	AT1G80920.1
Qpe|gi|167813411|gb|CU657528.1|CU657528	AT3G09270.1
Qpe|gi|167813412|gb|CU657529.1|CU657529	AT2G16060.1
Qpe|gi|167813414|gb|CU657531.1|CU657531	AT2G40960.1
Qpe|gi|167813415|gb|CU657532.1|CU657532	AT2G38640.1
Qpe|gi|167813418|gb|CU657535.1|CU657535	AT2G39340.1
Qpe|gi|167813422|gb|CU657539.1|CU657539	AT1G28120.1
Qpe|gi|167813425|gb|CU657542.1|CU657542	AT5G66160.1
Qpe|gi|167813428|gb|CU657545.1|CU657545	AT4G19810.1
Qpe|gi|167813429|gb|CU657546.1|CU657546	AT2G19860.1
Qpe|gi|167813430|gb|CU657547.1|CU657547	AT2G03510.1
Qpe|gi|167813432|gb|CU657549.1|CU657549	AT1G51600.1
Qpe|gi|167813433|gb|CU657550.1|CU657550	AT3G22850.1
Qpe|gi|167813434|gb|CU657551.1|CU657551	AT4G26270.1
Qpe|gi|167813435|gb|CU657552.1|CU657552	AT2G18050.1
Qpe|gi|167813436|gb|CU657553.1|CU657553	AT1G34350.2
Qpe|gi|167813437|gb|CU657554.1|CU657554	AT5G55530.1
Qpe|gi|167813438|gb|CU657555.1|CU657555	AT4G40030.2
Qpe|gi|167813439|gb|CU657556.1|CU657556	AT3G51030.1
Qpe|gi|167813440|gb|CU657557.1|CU657557	AT4G20070.1
Qpe|gi|167813441|gb|CU657558.1|CU657558	AT2G45220.1
Qpe|gi|167813442|gb|CU657559.1|CU657559	AT4G08950.1
Qpe|gi|167813443|gb|CU657560.1|CU657560	AT1G77120.1
Qpe|gi|167813444|gb|CU657561.1|CU657561	AT1G77120.1
Qpe|gi|167813445|gb|CU657562.1|CU657562	AT5G62740.1
Qpe|gi|167813447|gb|CU657564.1|CU657564	AT1G52740.1
Qpe|gi|167813448|gb|CU657565.1|CU657565	AT4G25810.1
Qpe|gi|167813449|gb|CU657566.1|CU657566	AT3G25570.1
Qpe|gi|167813450|gb|CU657567.1|CU657567	AT2G16400.1
Qpe|gi|167813452|gb|CU657569.1|CU657569	AT2G16400.1
Qpe|gi|167813454|gb|CU657571.1|CU657571	AT3G06680.1
Qpe|gi|167813455|gb|CU657572.1|CU657572	AT1G77120.1
Qpe|gi|167813456|gb|CU657573.1|CU657573	AT1G77120.1
Qpe|gi|167813457|gb|CU657574.1|CU657574	AT1G04300.3
Qpe|gi|167813458|gb|CU657575.1|CU657575	AT3G04120.1
Qpe|gi|167813460|gb|CU657577.1|CU657577	AT4G25810.1
Qpe|gi|167813461|gb|CU657578.1|CU657578	AT2G28760.2
Qpe|gi|167813464|gb|CU657581.1|CU657581	AT3G02560.1
Qpe|gi|167813465|gb|CU657582.1|CU657582	AT3G45640.1
Qpe|gi|167813466|gb|CU657583.1|CU657583	AT3G09390.1
Qpe|gi|167813467|gb|CU657584.1|CU657584	AT3G04120.1
Qpe|gi|167813468|gb|CU657585.1|CU657585	AT1G65350.1
Qpe|gi|167813469|gb|CU657586.1|CU657586	AT3G04120.1
Qpe|gi|167813470|gb|CU657587.1|CU657587	AT3G25570.1
Qpe|gi|167854483|gb|CU657905.1|CU657905	AT3G16270.1
Qpe|gi|167854484|gb|CU657906.1|CU657906	AT2G21580.1
Qpe|gi|167854485|gb|CU657907.1|CU657907	AT4G28880.1
Qpe|gi|262482111|gb|FP044986.1|FP044986	AT5G28237.1
Qpe|gi|262482112|gb|FP044987.1|FP044987	AT5G03540.3
Qpe|gi|262482113|gb|FP044988.1|FP044988	AT1G13440.1
Qpe|gi|262482114|gb|FP044989.1|FP044989	AT5G56030.2
Qpe|gi|262482115|gb|FP044990.1|FP044990	AT5G59970.1
Qpe|gi|262482116|gb|FP044991.1|FP044991	AT5G56710.1
Qpe|gi|262482117|gb|FP044992.1|FP044992	AT5G08280.1
Qpe|gi|262482119|gb|FP044994.1|FP044994	AT1G52980.1
Qpe|gi|262482120|gb|FP044995.1|FP044995	AT3G27160.1
Qpe|gi|262482121|gb|FP044996.1|FP044996	AT5G19780.1
Qpe|gi|262482122|gb|FP044997.1|FP044997	AT2G21870.1
Qpe|gi|262482123|gb|FP044998.1|FP044998	AT2G25870.1
Qpe|gi|262482124|gb|FP044999.1|FP044999	AT1G02816.1
Qpe|gi|262482127|gb|FP045002.1|FP045002	AT1G79040.1
Qpe|gi|262482128|gb|FP045003.1|FP045003	AT1G14510.1
Qpe|gi|262482130|gb|FP045005.1|FP045005	AT3G02470.1
Qpe|gi|262482131|gb|FP045006.1|FP045006	AT5G66230.1
Qpe|gi|262482132|gb|FP045007.1|FP045007	AT2G02880.1
Qpe|gi|262482133|gb|FP045008.1|FP045008	AT4G18910.1
Qpe|gi|262482134|gb|FP045009.1|FP045009	AT3G23700.1
Qpe|gi|262482135|gb|FP045010.1|FP045010	AT3G15880.2
Qpe|gi|262482136|gb|FP045011.1|FP045011	AT2G43650.1
Qpe|gi|262482137|gb|FP045012.1|FP045012	AT1G06020.1
Qpe|gi|262482139|gb|FP045014.1|FP045014	AT5G07980.1
Qpe|gi|262482140|gb|FP045015.1|FP045015	AT5G49720.1
Qpe|gi|262482141|gb|FP045016.1|FP045016	AT3G09630.1
Qpe|gi|262482142|gb|FP045017.1|FP045017	AT5G66120.2
Qpe|gi|262482143|gb|FP045018.1|FP045018	AT5G62670.1
Qpe|gi|262482145|gb|FP045020.1|FP045020	AT5G19750.1
Qpe|gi|262482146|gb|FP045021.1|FP045021	AT1G33540.1
Qpe|gi|262482147|gb|FP045022.1|FP045022	AT3G04400.1
Qpe|gi|262482148|gb|FP045023.1|FP045023	AT5G47820.1
Qpe|gi|262482149|gb|FP045024.1|FP045024	AT5G20720.1
Qpe|gi|262482151|gb|FP045026.1|FP045026	AT2G05310.1
Qpe|gi|262482152|gb|FP045027.1|FP045027	AT2G05830.1
Qpe|gi|262482153|gb|FP045028.1|FP045028	AT2G19680.1
Qpe|gi|262482154|gb|FP045029.1|FP045029	AT3G14100.1
Qpe|gi|262482156|gb|FP045031.1|FP045031	AT5G59080.1
Qpe|gi|262482157|gb|FP045032.1|FP045032	AT2G34480.1
Qpe|gi|262482158|gb|FP045033.1|FP045033	AT1G79010.1
Qpe|gi|262482159|gb|FP045034.1|FP045034	AT3G47590.1
Qpe|gi|262482160|gb|FP045035.1|FP045035	AT5G16070.1
Qpe|gi|262482161|gb|FP045036.1|FP045036	AT3G18190.1
Qpe|gi|262482162|gb|FP045037.1|FP045037	AT4G29410.1
Qpe|gi|262482165|gb|FP045040.1|FP045040	AT5G18460.1
Qpe|gi|262482166|gb|FP045041.1|FP045041	AT1G33410.1
Qpe|gi|262482168|gb|FP045043.1|FP045043	AT1G52890.1
Qpe|gi|262482169|gb|FP045044.1|FP045044	AT1G67090.1
Qpe|gi|262482171|gb|FP045046.1|FP045046	AT5G18170.1
Qpe|gi|262482172|gb|FP045047.1|FP045047	AT3G11270.1
Qpe|gi|262482174|gb|FP045049.1|FP045049	AT1G26480.1
Qpe|gi|262482175|gb|FP045050.1|FP045050	AT1G29930.1
Qpe|gi|262482176|gb|FP045051.1|FP045051	AT5G12200.1
Qpe|gi|262482177|gb|FP045052.1|FP045052	AT2G47110.1
Qpe|gi|262482180|gb|FP045055.1|FP045055	AT3G12500.1
Qpe|gi|262482183|gb|FP045058.1|FP045058	AT5G51600.1
Qpe|gi|262482185|gb|FP045060.1|FP045060	AT1G67785.1
Qpe|gi|262482189|gb|FP045064.1|FP045064	AT5G39850.1
Qpe|gi|262482190|gb|FP045065.1|FP045065	AT3G44110.1
Qpe|gi|262482191|gb|FP045066.1|FP045066	AT4G20980.1
Qpe|gi|262482192|gb|FP045067.1|FP045067	AT1G26520.1
Qpe|gi|262482276|gb|FP045068.1|FP045068	AT4G08685.1
Qpe|gi|262482277|gb|FP045069.1|FP045069	AT1G74050.1
Qpe|gi|262482278|gb|FP045070.1|FP045070	AT1G15270.1
Qpe|gi|262482279|gb|FP045071.1|FP045071	AT2G02100.1
Qpe|gi|262482280|gb|FP045072.1|FP045072	AT3G09085.1
Qpe|gi|262482282|gb|FP045074.1|FP045074	AT1G55360.1
Qpe|gi|262482283|gb|FP045075.1|FP045075	AT5G52650.1
Qpe|gi|262482284|gb|FP045076.1|FP045076	AT2G34660.1
Qpe|gi|262482288|gb|FP045080.1|FP045080	AT4G39820.1
Qpe|gi|262482289|gb|FP045081.1|FP045081	AT3G02470.1
Qpe|gi|262482291|gb|FP045083.1|FP045083	AT1G67430.1
Qpe|gi|262482292|gb|FP045084.1|FP045084	AT5G02960.1
Qpe|gi|262482293|gb|FP045085.1|FP045085	AT1G14820.3
Qpe|gi|262482295|gb|FP045087.1|FP045087	AT5G57560.1
Qpe|gi|262482298|gb|FP045090.1|FP045090	AT5G46630.2
Qpe|gi|262482299|gb|FP045091.1|FP045091	AT2G44930.1
Qpe|gi|262482300|gb|FP045092.1|FP045092	AT2G19950.2
Qpe|gi|262482302|gb|FP045094.1|FP045094	AT1G06840.1
Qpe|gi|262482303|gb|FP045095.1|FP045095	AT3G27160.1
Qpe|gi|262482304|gb|FP045096.1|FP045096	AT1G69690.1
Qpe|gi|262482305|gb|FP045097.1|FP045097	AT3G63460.1
Qpe|gi|262482306|gb|FP045098.1|FP045098	AT1G09060.3
Qpe|gi|262482307|gb|FP045099.1|FP045099	AT5G44210.1
Qpe|gi|262482308|gb|FP045100.1|FP045100	AT2G34420.1
Qpe|gi|262482309|gb|FP045101.1|FP045101	AT3G53740.2
Qpe|gi|262482310|gb|FP045102.1|FP045102	AT5G59970.1
Qpe|gi|262482311|gb|FP045103.1|FP045103	AT5G56790.1
Qpe|gi|262482313|gb|FP045105.1|FP045105	AT4G34960.1
Qpe|gi|262482315|gb|FP045107.1|FP045107	AT1G56070.1
Qpe|gi|262482316|gb|FP045108.1|FP045108	AT3G01680.1
Qpe|gi|262482317|gb|FP045109.1|FP045109	AT1G51760.1
Qpe|gi|262482320|gb|FP045112.1|FP045112	AT2G41530.1
Qpe|gi|262482321|gb|FP045113.1|FP045113	AT1G01820.1
Qpe|gi|262482322|gb|FP045114.1|FP045114	AT1G53750.1
Qpe|gi|262482324|gb|FP045116.1|FP045116	AT2G24590.1
Qpe|gi|262482325|gb|FP045117.1|FP045117	AT3G13580.3
Qpe|gi|262482326|gb|FP045118.1|FP045118	AT1G29990.1
Qpe|gi|262482328|gb|FP045120.1|FP045120	AT3G27690.1
Qpe|gi|262482329|gb|FP045121.1|FP045121	AT4G26630.1
Qpe|gi|262482330|gb|FP045122.1|FP045122	AT2G28760.2
Qpe|gi|262482331|gb|FP045123.1|FP045123	AT1G53120.1
Qpe|gi|262482332|gb|FP045124.1|FP045124	AT2G22670.4
Qpe|gi|262482333|gb|FP045125.1|FP045125	AT1G62310.1
Qpe|gi|262482334|gb|FP045126.1|FP045126	AT1G27770.1
Qpe|gi|262482335|gb|FP045127.1|FP045127	AT3G05590.1
Qpe|gi|262482336|gb|FP045128.1|FP045128	AT2G18110.1
Qpe|gi|262482337|gb|FP045129.1|FP045129	AT1G70190.1
Qpe|gi|262482338|gb|FP045130.1|FP045130	AT3G10950.1
Qpe|gi|262482339|gb|FP045131.1|FP045131	AT5G47820.1
Qpe|gi|262482340|gb|FP045132.1|FP045132	AT1G29040.1
Qpe|gi|262482341|gb|FP045133.1|FP045133	AT3G62290.1
Qpe|gi|262482343|gb|FP045135.1|FP045135	AT1G47640.1
Qpe|gi|262482344|gb|FP045136.1|FP045136	AT2G31200.1
Qpe|gi|262482346|gb|FP045138.1|FP045138	AT5G56710.1
Qpe|gi|262482347|gb|FP045139.1|FP045139	AT3G07320.1
Qpe|gi|262482348|gb|FP045140.1|FP045140	AT5G14320.1
Qpe|gi|262482349|gb|FP045141.1|FP045141	AT5G14320.1
Qpe|gi|262482350|gb|FP045142.1|FP045142	AT4G17720.1
Qpe|gi|262482351|gb|FP045143.1|FP045143	AT5G44340.1
Qpe|gi|262482352|gb|FP045144.1|FP045144	AT1G32440.1
Qpe|gi|262482353|gb|FP045145.1|FP045145	AT5G42420.1
Qpe|gi|262482436|gb|FP045147.1|FP045147	AT3G61110.1
Qpe|gi|262482437|gb|FP045148.1|FP045148	AT3G13882.2
Qpe|gi|262482438|gb|FP045149.1|FP045149	AT5G23120.1
Qpe|gi|262482441|gb|FP045152.1|FP045152	AT5G27850.1
Qpe|gi|262482442|gb|FP045153.1|FP045153	AT3G46200.1
Qpe|gi|262482444|gb|FP045155.1|FP045155	AT5G03300.1
Qpe|gi|262482446|gb|FP045157.1|FP045157	AT2G09990.1
Qpe|gi|262482447|gb|FP045158.1|FP045158	AT5G59240.1
Qpe|gi|262482448|gb|FP045159.1|FP045159	AT5G23550.1
Qpe|gi|262482449|gb|FP045160.1|FP045160	AT1G27390.1
Qpe|gi|262482450|gb|FP045161.1|FP045161	AT3G23390.1
Qpe|gi|262482451|gb|FP045162.1|FP045162	AT1G66730.1
Qpe|gi|262482452|gb|FP045163.1|FP045163	AT1G64970.1
Qpe|gi|262482454|gb|FP048473.1|FP048473	AT1G74670.1
Qpe|gi|262482455|gb|FP048474.1|FP048474	AT5G27470.1
Qpe|gi|262482456|gb|FP048475.1|FP048475	AT1G71820.2
Qpe|gi|262482457|gb|FP048476.1|FP048476	AT3G21280.1
Qpe|gi|262482458|gb|FP048477.1|FP048477	AT5G23570.1
Qpe|gi|262482459|gb|FP048478.1|FP048478	AT5G47650.1
Qpe|gi|262482460|gb|FP048479.1|FP048479	AT4G28025.1
Qpe|gi|262482461|gb|FP048480.1|FP048480	AT2G32010.1
Qpe|gi|262482462|gb|FP048481.1|FP048481	AT3G11940.1
Qpe|gi|262482465|gb|FP048484.1|FP048484	AT3G42670.1
Qpe|gi|262482467|gb|FP048486.1|FP048486	AT5G54540.1
Qpe|gi|262482468|gb|FP048487.1|FP048487	AT1G78290.2
Qpe|gi|262482471|gb|FP048490.1|FP048490	AT1G73030.1
Qpe|gi|262482472|gb|FP048491.1|FP048491	AT5G53800.1
Qpe|gi|262482473|gb|FP048492.1|FP048492	AT1G11160.1
Qpe|gi|262482474|gb|FP048493.1|FP048493	AT1G29310.1
Qpe|gi|262482475|gb|FP048494.1|FP048494	AT1G21320.1
Qpe|gi|262482476|gb|FP048495.1|FP048495	AT2G34470.2
Qpe|gi|262482477|gb|FP048496.1|FP048496	AT1G01440.1
Qpe|gi|262482478|gb|FP048497.1|FP048497	AT4G33510.1
Qpe|gi|262482480|gb|FP048499.1|FP048499	AT2G28000.1
Qpe|gi|262482482|gb|FP048501.1|FP048501	AT5G60390.1
Qpe|gi|262482483|gb|FP048502.1|FP048502	AT3G04120.1
Qpe|gi|262482484|gb|FP048503.1|FP048503	AT5G56670.1
Qpe|gi|262482485|gb|FP048504.1|FP048504	AT3G13870.1
Qpe|gi|262482486|gb|FP048505.1|FP048505	AT4G13430.1
Qpe|gi|262482487|gb|FP048506.1|FP048506	AT5G14450.1
Qpe|gi|262482493|gb|FP048512.1|FP048512	AT5G09570.1
Qpe|gi|262482494|gb|FP048513.1|FP048513	AT1G17880.1
Qpe|gi|262482495|gb|FP048514.1|FP048514	AT2G27490.1
Qpe|gi|262482497|gb|FP048516.1|FP048516	AT3G22840.1
Qpe|gi|262482498|gb|FP048517.1|FP048517	AT1G53240.1
Qpe|gi|262482500|gb|FP048519.1|FP048519	AT1G58440.1
Qpe|gi|262482501|gb|FP048520.1|FP048520	AT3G05910.1
Qpe|gi|262482502|gb|FP048521.1|FP048521	AT4G22320.1
Qpe|gi|262482503|gb|FP048522.1|FP048522	AT1G68400.1
Qpe|gi|262482504|gb|FP048523.1|FP048523	AT5G58420.1
Qpe|gi|262482505|gb|FP048524.1|FP048524	AT1G80750.1
Qpe|gi|262482507|gb|FP048526.1|FP048526	AT2G44800.1
Qpe|gi|262482508|gb|FP048527.1|FP048527	AT3G23490.1
Qpe|gi|262482509|gb|FP048528.1|FP048528	AT4G36360.1
Qpe|gi|262482510|gb|FP048529.1|FP048529	AT4G14960.2
Qpe|gi|262482511|gb|FP048530.1|FP048530	AT5G59720.1
Qpe|gi|262482512|gb|FP048531.1|FP048531	AT5G05370.1
Qpe|gi|262482513|gb|FP048532.1|FP048532	AT2G20580.1
Qpe|gi|262482514|gb|FP048533.1|FP048533	AT1G67090.1
Qpe|gi|262482515|gb|FP048534.1|FP048534	AT2G21870.1
Qpe|gi|262482516|gb|FP048535.1|FP048535	AT5G58620.1
Qpe|gi|262482600|gb|FP048536.1|FP048536	AT4G18040.1
Qpe|gi|262482601|gb|FP048537.1|FP048537	AT5G17370.1
Qpe|gi|262482603|gb|FP048539.1|FP048539	AT1G29930.1
Qpe|gi|262482604|gb|FP048540.1|FP048540	AT2G19770.1
Qpe|gi|262482605|gb|FP048541.1|FP048541	AT5G45130.1
Qpe|gi|262482606|gb|FP048542.1|FP048542	AT4G40030.2
Qpe|gi|262482607|gb|FP048543.1|FP048543	AT2G44860.1
Qpe|gi|262482608|gb|FP048544.1|FP048544	AT2G44480.1
Qpe|gi|262482609|gb|FP048545.1|FP048545	AT1G61520.1
Qpe|gi|262482610|gb|FP048546.1|FP048546	AT5G57090.1
Qpe|gi|262482611|gb|FP048547.1|FP048547	AT2G39460.1
Qpe|gi|262482612|gb|FP048548.1|FP048548	AT1G08480.1
Qpe|gi|262482613|gb|FP048549.1|FP048549	AT5G43940.2
Qpe|gi|262482614|gb|FP048550.1|FP048550	AT5G02960.1
Qpe|gi|262482615|gb|FP048551.1|FP048551	AT3G59540.1
Qpe|gi|262482616|gb|FP048552.1|FP048552	AT2G44480.1
Qpe|gi|262482617|gb|FP048553.1|FP048553	AT4G00620.1
Qpe|gi|262482620|gb|FP048556.1|FP048556	AT5G61170.1
Qpe|gi|262482621|gb|FP048557.1|FP048557	AT5G59970.1
Qpe|gi|262482624|gb|FP048560.1|FP048560	AT5G39850.1
Qpe|gi|262482625|gb|FP048561.1|FP048561	AT3G19970.1
Qpe|gi|262482626|gb|FP048562.1|FP048562	AT5G65360.1
Qpe|gi|262482627|gb|FP048563.1|FP048563	AT5G20570.2
Qpe|gi|262482628|gb|FP048564.1|FP048564	AT2G47485.1
Qpe|gi|262482632|gb|FP048568.1|FP048568	AT3G10920.1
Qpe|gi|262482633|gb|FP048569.1|FP048569	AT2G36460.1
Qpe|gi|262482636|gb|FP048572.1|FP048572	AT5G60390.1
Qpe|gi|262482638|gb|FP048574.1|FP048574	AT1G49910.1
Qpe|gi|262482639|gb|FP048575.1|FP048575	AT3G02470.1
Qpe|gi|262482640|gb|FP048576.1|FP048576	AT1G50010.1
Qpe|gi|262482641|gb|FP048577.1|FP048577	AT1G06410.1
Qpe|gi|262482642|gb|FP048578.1|FP048578	AT1G74670.1
Qpe|gi|262482643|gb|FP048579.1|FP048579	AT2G01918.1
Qpe|gi|262482644|gb|FP048580.1|FP048580	AT2G21660.1
Qpe|gi|262482645|gb|FP048581.1|FP048581	AT5G26680.1
Qpe|gi|262482646|gb|FP048582.1|FP048582	AT5G49930.1
Qpe|gi|262482649|gb|FP048585.1|FP048585	AT2G42130.4
Qpe|gi|262482650|gb|FP048586.1|FP048586	AT1G21750.1
Qpe|gi|262482651|gb|FP048587.1|FP048587	AT2G02560.1
Qpe|gi|262482653|gb|FP048589.1|FP048589	AT2G38630.1
Qpe|gi|262482655|gb|FP048591.1|FP048591	AT1G77460.1
Qpe|gi|262482656|gb|FP048592.1|FP048592	AT5G22510.1
Qpe|gi|262482657|gb|FP048593.1|FP048593	AT3G19820.1
Qpe|gi|262482658|gb|FP048594.1|FP048594	AT5G14780.1
Qpe|gi|262482659|gb|FP048595.1|FP048595	AT4G28760.1
Qpe|gi|262482661|gb|FP048597.1|FP048597	AT1G43670.1
Qpe|gi|262482662|gb|FP048598.1|FP048598	AT5G60620.1
Qpe|gi|262482664|gb|FP048600.1|FP048600	AT3G44490.1
Qpe|gi|262482665|gb|FP048601.1|FP048601	AT1G35470.2
Qpe|gi|262482666|gb|FP048602.1|FP048602	AT1G06010.1
Qpe|gi|262482667|gb|FP048603.1|FP048603	AT2G31890.1
Qpe|gi|262482668|gb|FP048604.1|FP048604	AT1G20696.2
Qpe|gi|262482669|gb|FP048605.1|FP048605	AT5G66390.1
Qpe|gi|262482671|gb|FP048607.1|FP048607	AT1G51350.1
Qpe|gi|262482672|gb|FP048608.1|FP048608	AT1G61520.1
Qpe|gi|262482673|gb|FP048609.1|FP048609	AT2G34430.1
Qpe|gi|262482675|gb|FP048611.1|FP048611	AT1G56500.1
Qpe|gi|262482676|gb|FP048612.1|FP048612	AT1G05430.1
Qpe|gi|262482677|gb|FP048613.1|FP048613	AT1G07890.3
Qpe|gi|262482679|gb|FP048615.1|FP048615	AT5G16110.1
Qpe|gi|262482680|gb|FP048616.1|FP048616	AT1G20330.1
Qpe|gi|262482682|gb|FP048618.1|FP048618	AT4G24610.2
Qpe|gi|262482767|gb|FP048619.1|FP048619	AT2G37690.1
Qpe|gi|262482768|gb|FP048620.1|FP048620	AT1G08360.1
Qpe|gi|262482769|gb|FP048621.1|FP048621	AT1G71310.2
Qpe|gi|262482770|gb|FP048622.1|FP048622	AT5G59320.1
Qpe|gi|262482771|gb|FP048623.1|FP048623	AT5G59850.1
Qpe|gi|262482773|gb|FP048625.1|FP048625	AT2G44120.2
Qpe|gi|262482774|gb|FP048626.1|FP048626	AT5G64570.1
Qpe|gi|262482775|gb|FP048627.1|FP048627	AT5G60390.1
Qpe|gi|262482776|gb|FP048628.1|FP048628	AT2G32410.1
Qpe|gi|262482777|gb|FP048629.1|FP048629	AT2G20820.2
Qpe|gi|262482778|gb|FP048630.1|FP048630	AT5G37300.1
Qpe|gi|262482779|gb|FP048631.1|FP048631	AT4G25500.1
Qpe|gi|262482780|gb|FP048632.1|FP048632	AT1G48830.1
Qpe|gi|262482781|gb|FP048633.1|FP048633	AT3G02470.1
Qpe|gi|262482783|gb|FP048635.1|FP048635	AT1G54730.2
Qpe|gi|262482784|gb|FP048636.1|FP048636	AT1G34130.1
Qpe|gi|262482787|gb|FP048639.1|FP048639	AT1G54690.1
Qpe|gi|262482788|gb|FP048640.1|FP048640	AT5G27200.1
Qpe|gi|262482791|gb|FP048643.1|FP048643	AT5G04430.2
Qpe|gi|262482792|gb|FP048644.1|FP048644	AT3G02080.1
Qpe|gi|262482793|gb|FP048645.1|FP048645	AT2G26580.1
Qpe|gi|262482794|gb|FP048646.1|FP048646	AT2G27600.1
Qpe|gi|262482795|gb|FP048647.1|FP048647	AT5G13650.2
Qpe|gi|262482797|gb|FP048649.1|FP048649	AT1G05850.1
Qpe|gi|262482798|gb|FP048650.1|FP048650	AT3G06350.1
Qpe|gi|262482799|gb|FP048651.1|FP048651	AT5G60390.1
Qpe|gi|262482800|gb|FP048652.1|FP048652	AT1G54860.1
Qpe|gi|262482801|gb|FP048653.1|FP048653	AT1G26480.1
Qpe|gi|262482802|gb|FP048654.1|FP048654	AT1G07350.1
Qpe|gi|262482803|gb|FP048655.1|FP048655	AT3G51800.2
Qpe|gi|262482804|gb|FP048656.1|FP048656	AT2G27040.1
Qpe|gi|262482805|gb|FP048657.1|FP048657	AT1G78580.1
Qpe|gi|262482806|gb|FP048658.1|FP048658	AT5G38650.1
Qpe|gi|262482807|gb|FP048659.1|FP048659	AT2G22010.2
Qpe|gi|262482808|gb|FP048660.1|FP048660	AT1G06010.1
Qpe|gi|262482809|gb|FP048661.1|FP048661	AT3G13580.3
Qpe|gi|262482810|gb|FP048662.1|FP048662	AT3G02760.1
Qpe|gi|262482811|gb|FP048663.1|FP048663	AT4G27950.1
Qpe|gi|262482812|gb|FP048664.1|FP048664	AT5G62880.1
Qpe|gi|262482813|gb|FP048665.1|FP048665	AT1G78300.1
Qpe|gi|262482817|gb|FP048669.1|FP048669	AT3G06350.1
Qpe|gi|262482819|gb|FP041585.1|FP041585	AT5G51840.1
Qpe|gi|262482820|gb|FP041586.1|FP041586	AT3G52300.1
Qpe|gi|262482821|gb|FP041587.1|FP041587	AT2G31450.1
Qpe|gi|262482823|gb|FP041589.1|FP041589	AT3G55280.1
Qpe|gi|262482824|gb|FP041590.1|FP041590	AT1G02560.1
Qpe|gi|262482825|gb|FP041591.1|FP041591	AT2G23350.1
Qpe|gi|262482826|gb|FP041592.1|FP041592	AT3G03080.1
Qpe|gi|262482827|gb|FP041593.1|FP041593	AT4G30010.1
Qpe|gi|262482828|gb|FP041594.1|FP041594	AT4G24560.1
Qpe|gi|262482829|gb|FP041595.1|FP041595	AT5G38900.1
Qpe|gi|262482830|gb|FP041596.1|FP041596	AT1G06460.1
Qpe|gi|262482832|gb|FP041598.1|FP041598	AT4G01560.1
Qpe|gi|262482833|gb|FP041599.1|FP041599	AT3G27100.2
Qpe|gi|262482835|gb|FP041601.1|FP041601	AT5G60390.1
Qpe|gi|262482836|gb|FP041602.1|FP041602	AT1G33140.1
Qpe|gi|262482838|gb|FP041604.1|FP041604	AT4G33950.1
Qpe|gi|262482842|gb|FP041608.1|FP041608	AT3G56690.1
Qpe|gi|262482844|gb|FP041610.1|FP041610	AT5G42070.1
Qpe|gi|262482845|gb|FP041611.1|FP041611	AT5G11480.1
Qpe|gi|262482846|gb|FP041612.1|FP041612	AT1G10630.1
Qpe|gi|262482849|gb|FP041615.1|FP041615	AT5G50650.1
Qpe|gi|262482930|gb|FP041616.1|FP041616	AT4G15820.1
Qpe|gi|262482931|gb|FP041617.1|FP041617	AT5G47890.1
Qpe|gi|262482932|gb|FP041618.1|FP041618	AT1G79010.1
Qpe|gi|262482934|gb|FP041620.1|FP041620	AT1G20693.1
Qpe|gi|262482935|gb|FP041621.1|FP041621	AT5G52920.1
Qpe|gi|262482936|gb|FP041622.1|FP041622	AT2G13540.1
Qpe|gi|262482937|gb|FP041623.1|FP041623	AT3G52170.1
Qpe|gi|262482938|gb|FP041624.1|FP041624	AT3G43810.1
Qpe|gi|262482939|gb|FP041625.1|FP041625	AT5G56360.1
Qpe|gi|262482941|gb|FP041627.1|FP041627	AT2G40010.1
Qpe|gi|262482942|gb|FP041628.1|FP041628	AT1G43170.1
Qpe|gi|262482945|gb|FP041631.1|FP041631	AT4G04940.1
Qpe|gi|262482946|gb|FP041632.1|FP041632	AT2G15570.2
Qpe|gi|262482947|gb|FP041633.1|FP041633	AT4G34670.1
Qpe|gi|262482948|gb|FP041634.1|FP041634	AT1G10950.1
Qpe|gi|262482949|gb|FP041635.1|FP041635	AT1G44575.1
Qpe|gi|262482950|gb|FP041636.1|FP041636	AT2G05100.1
Qpe|gi|262482951|gb|FP041637.1|FP041637	AT4G09800.1
Qpe|gi|262482952|gb|FP041638.1|FP041638	AT1G71695.1
Qpe|gi|262482954|gb|FP041640.1|FP041640	AT4G14960.2
Qpe|gi|262482955|gb|FP041641.1|FP041641	AT4G18570.1
Qpe|gi|262482956|gb|FP041642.1|FP041642	AT5G13840.1
Qpe|gi|262482957|gb|FP041643.1|FP041643	AT2G36910.1
Qpe|gi|262482958|gb|FP041644.1|FP041644	AT5G46020.1
Qpe|gi|262482959|gb|FP041645.1|FP041645	AT1G10865.1
Qpe|gi|262482960|gb|FP041646.1|FP041646	AT5G56760.1
Qpe|gi|262482961|gb|FP041647.1|FP041647	AT2G18420.1
Qpe|gi|262482962|gb|FP041648.1|FP041648	AT4G10450.1
Qpe|gi|262482965|gb|FP041651.1|FP041651	AT1G26880.1
Qpe|gi|262482967|gb|FP041653.1|FP041653	AT1G56580.1
Qpe|gi|262482968|gb|FP041654.1|FP041654	AT1G15270.1
Qpe|gi|262482969|gb|FP041655.1|FP041655	AT1G29930.1
Qpe|gi|262482970|gb|FP041656.1|FP041656	AT1G69830.1
Qpe|gi|262482972|gb|FP041658.1|FP041658	AT1G30820.1
Qpe|gi|262482973|gb|FP041659.1|FP041659	AT4G13050.1
Qpe|gi|262482974|gb|FP041660.1|FP041660	AT5G19590.1
Qpe|gi|262482976|gb|FP041662.1|FP041662	AT1G11120.1
Qpe|gi|262482977|gb|FP041663.1|FP041663	AT5G39740.1
Qpe|gi|262482978|gb|FP041664.1|FP041664	AT3G55280.1
Qpe|gi|262482979|gb|FP041665.1|FP041665	AT1G71010.1
Qpe|gi|262482980|gb|FP041666.1|FP041666	AT2G02760.1
Qpe|gi|262482981|gb|FP041667.1|FP041667	AT3G01300.1
Qpe|gi|262482982|gb|FP041668.1|FP041668	AT5G03850.1
Qpe|gi|262482983|gb|FP041669.1|FP041669	AT1G20693.1
Qpe|gi|262482984|gb|FP041670.1|FP041670	AT3G62290.1
Qpe|gi|262482985|gb|FP041671.1|FP041671	AT3G61110.1
Qpe|gi|262482986|gb|FP041672.1|FP041672	AT2G05790.1
Qpe|gi|262482987|gb|FP041673.1|FP041673	AT4G14960.2
Qpe|gi|262482988|gb|FP041674.1|FP041674	AT5G26667.1
Qpe|gi|262482989|gb|FP041675.1|FP041675	AT4G31700.1
Qpe|gi|262482990|gb|FP041676.1|FP041676	AT1G29930.1
Qpe|gi|262482991|gb|FP041677.1|FP041677	AT4G27130.1
Qpe|gi|262482992|gb|FP041678.1|FP041678	AT2G24590.1
Qpe|gi|262482993|gb|FP041679.1|FP041679	AT2G45310.1
Qpe|gi|262482994|gb|FP041680.1|FP041680	AT5G16880.1
Qpe|gi|262482997|gb|FP041683.1|FP041683	AT1G56450.1
Qpe|gi|262482998|gb|FP041684.1|FP041684	AT2G42740.1
Qpe|gi|262483003|gb|FP041689.1|FP041689	AT1G50570.1
Qpe|gi|262483004|gb|FP041690.1|FP041690	AT5G20720.1
Qpe|gi|262483005|gb|FP041691.1|FP041691	AT4G25550.1
Qpe|gi|262483006|gb|FP041692.1|FP041692	AT1G59960.1
Qpe|gi|262483007|gb|FP041693.1|FP041693	AT5G27200.1
Qpe|gi|262483008|gb|FP041694.1|FP041694	AT5G02960.1
Qpe|gi|262483009|gb|FP041695.1|FP041695	AT5G05520.1
Qpe|gi|262483010|gb|FP041696.1|FP041696	AT5G56670.1
Qpe|gi|262483012|gb|FP041698.1|FP041698	AT5G26850.1
Qpe|gi|262483013|gb|FP041699.1|FP041699	AT2G03820.1
Qpe|gi|262483098|gb|FP041700.1|FP041700	AT1G48880.1
Qpe|gi|262483099|gb|FP041701.1|FP041701	AT4G11650.1
Qpe|gi|262483100|gb|FP041702.1|FP041702	AT3G19760.1
Qpe|gi|262483101|gb|FP041703.1|FP041703	AT1G03400.1
Qpe|gi|262483102|gb|FP041704.1|FP041704	AT3G09640.1
Qpe|gi|262483103|gb|FP041705.1|FP041705	AT4G27470.1
Qpe|gi|262483104|gb|FP041706.1|FP041706	AT1G08830.1
Qpe|gi|262483105|gb|FP041707.1|FP041707	AT3G06350.1
Qpe|gi|262483106|gb|FP041708.1|FP041708	AT3G03920.1
Qpe|gi|262483107|gb|FP041709.1|FP041709	AT1G08465.1
Qpe|gi|262483108|gb|FP041710.1|FP041710	AT5G60390.1
Qpe|gi|262483109|gb|FP041711.1|FP041711	AT2G27860.1
Qpe|gi|262483110|gb|FP041712.1|FP041712	AT5G46030.1
Qpe|gi|262483111|gb|FP041713.1|FP041713	AT4G38630.1
Qpe|gi|262483112|gb|FP041714.1|FP041714	AT5G64460.2
Qpe|gi|262483113|gb|FP041715.1|FP041715	AT5G59240.1
Qpe|gi|262483115|gb|FP041717.1|FP041717	AT4G03560.1
Qpe|gi|262483116|gb|FP041718.1|FP041718	AT3G17970.1
Qpe|gi|262483118|gb|FP041720.1|FP041720	AT5G03300.1
Qpe|gi|262483119|gb|FP041721.1|FP041721	AT5G48480.1
Qpe|gi|262483120|gb|FP041722.1|FP041722	AT3G01610.1
Qpe|gi|262483123|gb|FP041725.1|FP041725	AT1G20340.1
Qpe|gi|262483126|gb|FP041728.1|FP041728	AT1G09020.1
Qpe|gi|262483127|gb|FP041729.1|FP041729	AT3G19640.1
Qpe|gi|262483129|gb|FP041731.1|FP041731	AT2G27730.1
Qpe|gi|262483130|gb|FP041732.1|FP041732	AT5G17020.1
Qpe|gi|262483131|gb|FP041733.1|FP041733	AT1G54690.1
Qpe|gi|262483132|gb|FP041734.1|FP041734	AT5G53350.1
Qpe|gi|262483133|gb|FP041735.1|FP041735	AT1G80410.2
Qpe|gi|262483135|gb|FP041737.1|FP041737	AT4G03390.1
Qpe|gi|262483136|gb|FP041738.1|FP041738	AT2G05840.1
Qpe|gi|262483137|gb|FP041739.1|FP041739	AT2G37330.1
Qpe|gi|262483138|gb|FP041740.1|FP041740	AT5G56710.1
Qpe|gi|262483139|gb|FP041741.1|FP041741	AT2G21770.1
Qpe|gi|262483140|gb|FP041742.1|FP041742	AT1G02780.1
Qpe|gi|262483141|gb|FP041743.1|FP041743	AT5G25450.1
Qpe|gi|262483142|gb|FP041744.1|FP041744	AT1G43170.1
Qpe|gi|262483143|gb|FP041745.1|FP041745	AT4G08685.1
Qpe|gi|262483144|gb|FP041746.1|FP041746	AT2G31610.1
Qpe|gi|262483145|gb|FP041747.1|FP041747	AT3G57150.1
Qpe|gi|262483147|gb|FP041749.1|FP041749	AT4G33865.1
Qpe|gi|262483148|gb|FP041750.1|FP041750	AT3G59690.1
Qpe|gi|262483149|gb|FP041751.1|FP041751	AT5G02960.1
Qpe|gi|262483151|gb|FP041753.1|FP041753	AT3G55440.1
Qpe|gi|262483152|gb|FP041754.1|FP041754	AT2G44120.2
Qpe|gi|262483153|gb|FP041755.1|FP041755	AT3G53740.2
Qpe|gi|262483154|gb|FP041756.1|FP041756	AT5G19750.1
Qpe|gi|262483155|gb|FP041757.1|FP041757	AT1G10360.1
Qpe|gi|262483156|gb|FP041758.1|FP041758	AT1G79550.1
Qpe|gi|262483157|gb|FP041759.1|FP041759	AT1G67850.1
Qpe|gi|262483158|gb|FP041760.1|FP041760	AT1G67090.1
Qpe|gi|262483159|gb|FP041761.1|FP041761	AT2G45220.1
Qpe|gi|262483160|gb|FP041762.1|FP041762	AT2G05620.1
Qpe|gi|262483161|gb|FP041763.1|FP041763	AT1G62830.1
Qpe|gi|262483163|gb|FP041765.1|FP041765	AT3G15030.1
Qpe|gi|262483165|gb|FP041767.1|FP041767	AT4G30220.2
Qpe|gi|262483169|gb|FP041771.1|FP041771	AT1G65260.1
Qpe|gi|262483170|gb|FP041772.1|FP041772	AT1G69020.1
Qpe|gi|262483172|gb|FP041774.1|FP041774	AT2G40760.1
Qpe|gi|262483174|gb|FP041776.1|FP041776	AT5G40080.1
Qpe|gi|262483258|gb|FP041778.1|FP041778	AT4G10490.1
Qpe|gi|262483259|gb|FP041779.1|FP041779	AT4G27640.1
Qpe|gi|262483260|gb|FP041780.1|FP041780	AT5G52430.1
Qpe|gi|262483261|gb|FP041781.1|FP041781	AT3G07390.1
Qpe|gi|262483262|gb|FP041782.1|FP041782	AT1G06490.1
Qpe|gi|262483264|gb|FP045167.1|FP045167	AT5G35450.1
Qpe|gi|262483266|gb|FP045567.1|FP045567	AT5G58250.1
Qpe|gi|262483267|gb|FP045568.1|FP045568	AT4G17070.1
Qpe|gi|262483268|gb|FP045569.1|FP045569	AT3G02530.1
Qpe|gi|262483269|gb|FP045570.1|FP045570	AT2G44120.2
Qpe|gi|262483270|gb|FP045571.1|FP045571	AT3G48930.1
Qpe|gi|262483272|gb|FP045573.1|FP045573	AT4G24520.1
Qpe|gi|262483274|gb|FP045575.1|FP045575	AT1G69420.2
Qpe|gi|262483275|gb|FP045576.1|FP045576	AT1G19180.1
Qpe|gi|262483277|gb|FP045578.1|FP045578	AT3G61110.1
Qpe|gi|262483283|gb|FP045584.1|FP045584	AT4G31790.1
Qpe|gi|262483284|gb|FP045585.1|FP045585	AT5G45775.2
Qpe|gi|262483285|gb|FP045586.1|FP045586	AT1G33540.1
Qpe|gi|262483286|gb|FP045587.1|FP045587	AT1G06150.1
Qpe|gi|262483287|gb|FP045588.1|FP045588	AT3G02470.1
Qpe|gi|262483288|gb|FP045589.1|FP045589	AT5G54190.1
Qpe|gi|262483289|gb|FP045590.1|FP045590	AT1G44900.1
Qpe|gi|262483290|gb|FP045591.1|FP045591	AT3G24170.1
Qpe|gi|262483291|gb|FP045592.1|FP045592	AT4G24930.1
Qpe|gi|262483292|gb|FP045593.1|FP045593	AT1G78010.1
Qpe|gi|262483293|gb|FP045594.1|FP045594	AT3G24100.1
Qpe|gi|262483294|gb|FP045595.1|FP045595	AT1G20330.1
Qpe|gi|262483295|gb|FP045596.1|FP045596	AT1G05675.1
Qpe|gi|262483296|gb|FP045597.1|FP045597	AT3G02080.1
Qpe|gi|262483297|gb|FP045598.1|FP045598	AT1G04590.2
Qpe|gi|262483298|gb|FP045599.1|FP045599	AT4G18905.2
Qpe|gi|262483299|gb|FP045600.1|FP045600	AT3G02470.1
Qpe|gi|262483300|gb|FP045601.1|FP045601	AT1G08830.1
Qpe|gi|262483302|gb|FP045603.1|FP045603	AT1G50920.1
Qpe|gi|262483303|gb|FP045604.1|FP045604	AT1G64040.1
Qpe|gi|262483304|gb|FP045605.1|FP045605	AT3G26420.1
Qpe|gi|262483305|gb|FP045606.1|FP045606	AT5G24510.1
Qpe|gi|262483306|gb|FP045607.1|FP045607	AT5G08580.1
Qpe|gi|262483307|gb|FP045608.1|FP045608	AT1G72730.1
Qpe|gi|262483312|gb|FP045613.1|FP045613	AT2G34430.1
Qpe|gi|262483313|gb|FP045614.1|FP045614	AT4G31940.1
Qpe|gi|262483314|gb|FP045615.1|FP045615	AT5G03740.1
Qpe|gi|262483315|gb|FP045616.1|FP045616	AT3G23750.1
Qpe|gi|262483316|gb|FP045617.1|FP045617	AT1G42470.1
Qpe|gi|262483317|gb|FP045618.1|FP045618	AT2G02870.1
Qpe|gi|262483318|gb|FP045619.1|FP045619	AT3G02470.1
Qpe|gi|262483319|gb|FP045620.1|FP045620	AT5G06130.2
Qpe|gi|262483320|gb|FP045621.1|FP045621	AT2G47900.3
Qpe|gi|262483321|gb|FP045622.1|FP045622	AT3G01800.1
Qpe|gi|262483323|gb|FP045624.1|FP045624	AT1G52230.1
Qpe|gi|262483326|gb|FP045627.1|FP045627	AT1G26640.1
Qpe|gi|262483327|gb|FP045628.1|FP045628	AT1G78955.1
Qpe|gi|262483330|gb|FP045631.1|FP045631	AT3G09200.1
Qpe|gi|262483331|gb|FP045632.1|FP045632	AT5G17530.3
Qpe|gi|262483332|gb|FP045633.1|FP045633	AT1G09840.1
Qpe|gi|262483333|gb|FP045634.1|FP045634	AT2G41770.1
Qpe|gi|262483334|gb|FP045635.1|FP045635	AT3G46060.1
Qpe|gi|262483335|gb|FP045636.1|FP045636	AT3G09630.1
Qpe|gi|262483337|gb|FP045638.1|FP045638	AT4G09800.1
Qpe|gi|262484080|gb|FP045640.1|FP045640	AT3G09500.1
Qpe|gi|262484082|gb|FP045642.1|FP045642	AT2G29130.1
Qpe|gi|262484083|gb|FP045643.1|FP045643	AT2G20260.1
Qpe|gi|262484085|gb|FP045645.1|FP045645	AT1G72020.1
Qpe|gi|262484086|gb|FP045646.1|FP045646	AT3G13235.1
[truncated: 42,891 more rows]

## Sheet: CODB
CODB_transcript	Athaliana_ortho
[truncated: 51,916 more rows]

## Sheet: Athaliana annot
Athaliana_gene	Qsu	Qpe	Qro	CODB
[truncated: 17,519 more rows]

[truncated: 1 more sheets: Groups]
