# Supplementary material for: Characterization of the cork oak transcriptome dynamics during acorn development
Source: BMC Plant Biol. 2015 Jun 25;15:158. doi: 10.1186/s12870-015-0534-1 (PMC4479327; doi:10.1186/s12870-015-0534-1)
Supplement: Additional file 9: File S4. — Number of cork oak transcripts in KEGG level 2 and 3 pathways. Expression of each pathway was quantified as the sum of the counts (mapped reads) of all the transcripts belonging to it. [file 12870_2015_534_MOESM9_ESM.xlsx]

## Sheet: Annotation
Enzyme ID	Name	Pathways Level3	Annotated transcripts
ec:3.1.1.32	A1	alpha-Linolenic acid metabolism	Qs-dev_rep_c85918, Qs-dev_rep_c84009, Qs-dev_c71029, Qs-dev_c60535, Qs-dev_c55020, Qs-dev_c37623, Qs-dev_c13105, isotig10496, Contig4739, Contig3172, Contig2436, Contig19350, Contig1930, Contig16739, Contig11057, Contig10972
ec:4.2.1.92	dehydratase	alpha-Linolenic acid metabolism	Qs-dev_rep_c99353, Qs-dev_rep_c98045, Qs-dev_rep_c91572, Qs-dev_rep_c77069, Contig4234, Contig21127, Contig15716
ec:3.1.1.4	A2	alpha-Linolenic acid metabolism	Qs-dev_rep_c95218, Qs-dev_rep_c75705, Qs-dev_c51640, Qs-dev_c37434, Contig726, Contig6916, Contig4514, Contig2949, Contig25951, Contig24680, Contig17781
ec:4.2.1.17	hydratase	alpha-Linolenic acid metabolism	Qs-dev_rep_c99146, Qs-dev_rep_c96597, Qs-dev_rep_c94982, Qs-dev_rep_c88120, Qs-dev_rep_c86808, Qs-dev_rep_c84755, Qs-dev_rep_c81304, Qs-dev_rep_c79273, Qs-dev_rep_c78937, Qs-dev_rep_c77926, Qs-dev_rep_c100915, Qs-dev_rep_c100241, Qs-dev_c93870, Qs-dev_c91863, Qs-dev_c90377, Qs-dev_c70164, Qs-dev_c61051, Qs-dev_c58521, Qs-dev_c58150, Qs-dev_c39389, Qs-dev_c30745, Qs-dev_c30464, isotig07938, Contig…
ec:2.1.1.141	O-methyltransferase	alpha-Linolenic acid metabolism	Qs-dev_rep_c87765, Qs-dev_c5306, Qs-dev_c52957, Qs-dev_c27420, isotig08919, Contig8625, Contig7292, Contig6000, Contig1923, Contig17776
ec:5.3.99.6	cyclase	alpha-Linolenic acid metabolism	Qs-dev_rep_c99992, Qs-dev_rep_c96107, Qs-dev_rep_c104441, Qs-dev_rep_c104435, Qs-dev_rep_c104421, Qs-dev_rep_c101305, Contig24605, Contig20852, Contig20366, Contig17988, Contig16886
ec:1.13.11.12	13S-lipoxygenase	alpha-Linolenic acid metabolism	Qs-dev_rep_c99617, Qs-dev_rep_c99561, Qs-dev_rep_c98308, Qs-dev_rep_c97195, Qs-dev_rep_c95062, Qs-dev_rep_c94260, Qs-dev_rep_c85169, Qs-dev_rep_c83873, Qs-dev_rep_c82225, Qs-dev_rep_c80197, Qs-dev_rep_c79067, Qs-dev_rep_c73395, Qs-dev_rep_c72862, Qs-dev_c90205, Qs-dev_c71843, Qs-dev_c66612, Qs-dev_c6375, Qs-dev_c59435, Qs-dev_c57651, Qs-dev_c5748, Qs-dev_c54280, Qs-dev_c52887, Qs-dev_c48323, Qs-d…
ec:1.3.1.42	reductase	alpha-Linolenic acid metabolism	Qs-dev_rep_c98856, Qs-dev_rep_c91992, Qs-dev_rep_c78848, Qs-dev_rep_c102351, Qs-dev_c51497, Qs-dev_c12944, isotig02769, isotig02768, Contig21988, Contig21987, Contig20745, Contig19413, Contig16616, Contig16506, Contig11956
ec:2.3.1.16	C-acyltransferase	alpha-Linolenic acid metabolism	Qs-dev_rep_c99910, Qs-dev_rep_c91916, Qs-dev_rep_c82071, Qs-dev_rep_c74818, Qs-dev_rep_c73744, Qs-dev_c49779, isotig31760, isotig08082, Contig8559, Contig3579, Contig18268
ec:1.3.3.6	oxidase	alpha-Linolenic acid metabolism	Qs-dev_rep_c96816, Qs-dev_rep_c91372, Qs-dev_rep_c76359, Qs-dev_rep_c103232, Qs-dev_c17736, Contig25497, Contig19550, Contig18657, Contig18482, Contig18239, Contig17474, Contig16252
ec:4.2.1.17	hydratase	Biosynthesis of unsaturated fatty acids	Qs-dev_rep_c99146, Qs-dev_rep_c96597, Qs-dev_rep_c94982, Qs-dev_rep_c88120, Qs-dev_rep_c86808, Qs-dev_rep_c84755, Qs-dev_rep_c81304, Qs-dev_rep_c79273, Qs-dev_rep_c78937, Qs-dev_rep_c77926, Qs-dev_rep_c100915, Qs-dev_rep_c100241, Qs-dev_c93870, Qs-dev_c91863, Qs-dev_c90377, Qs-dev_c70164, Qs-dev_c61051, Qs-dev_c58521, Qs-dev_c58150, Qs-dev_c39389, Qs-dev_c30745, Qs-dev_c30464, isotig07938, Contig…
ec:1.3.1.38	reductase (NADPH)	Biosynthesis of unsaturated fatty acids	Contig6222, Contig17676, Contig1609, Contig12547
ec:1.1.1.100	reductase	Biosynthesis of unsaturated fatty acids	Qs-dev_rep_c98939, Qs-dev_rep_c96734, Qs-dev_rep_c93027, Qs-dev_rep_c86801, Qs-dev_rep_c86759, Qs-dev_rep_c77092, Qs-dev_rep_c75640, Qs-dev_rep_c73935, Qs-dev_rep_c103590, Qs-dev_rep_c103516, Qs-dev_rep_c103386, Qs-dev_rep_c103248, Qs-dev_c7969, Qs-dev_c71161, Qs-dev_c66272, Qs-dev_c64528, Qs-dev_c42420, Qs-dev_c38240, Qs-dev_c23802, isotig10142, isotig01425, isotig01423, isotig01422, isotig01421…
ec:1.14.19.2	desaturase	Biosynthesis of unsaturated fatty acids	Qs-dev_rep_c85057, Qs-dev_rep_c83736, Qs-dev_rep_c82847, Qs-dev_rep_c101836, Qs-dev_rep_c100522, Qs-dev_c6317, Qs-dev_c42024, Contig9758, Contig9544, Contig26236, Contig20296, Contig19653
ec:1.14.19.1	9-desaturase	Biosynthesis of unsaturated fatty acids	Qs-dev_rep_c101836, Qs-dev_rep_c100522, Qs-dev_c54894, Qs-dev_c53009, Qs-dev_c46077, Qs-dev_c38316, Qs-dev_c37240, Qs-dev_c36954, Contig9544, Contig27069, Contig26236, Contig19653, Contig15691, Contig13179
ec:2.3.1.16	C-acyltransferase	Biosynthesis of unsaturated fatty acids	Qs-dev_rep_c99910, Qs-dev_rep_c91916, Qs-dev_rep_c82071, Qs-dev_rep_c74818, Qs-dev_rep_c73744, Qs-dev_c49779, isotig31760, isotig08082, Contig8559, Contig3579, Contig18268
ec:1.3.3.6	oxidase	Biosynthesis of unsaturated fatty acids	Qs-dev_rep_c96816, Qs-dev_rep_c91372, Qs-dev_rep_c76359, Qs-dev_rep_c103232, Qs-dev_c17736, Contig25497, Contig19550, Contig18657, Contig18482, Contig18239, Contig17474, Contig16252
ec:3.1.2.2	hydrolase	Biosynthesis of unsaturated fatty acids	Qs-dev_rep_c101148, Contig25894, Contig20978
ec:3.1.1.4	A2	Linoleic acid metabolism	Qs-dev_rep_c95218, Qs-dev_rep_c75705, Qs-dev_c51640, Qs-dev_c37434, Contig726, Contig6916, Contig4514, Contig2949, Contig25951, Contig24680, Contig17781
ec:1.14.99.33	acid dehydrogenase	Linoleic acid metabolism	Qs-dev_c9778, Qs-dev_c15149, isotig16963, Contig9717, Contig5190, Contig24183, Contig1929, Contig17838, Contig11751
ec:1.14.14.1	monooxygenase	Linoleic acid metabolism	Qs-dev_rep_c97993, Qs-dev_c69567, Qs-dev_c62799, Qs-dev_c62748, Qs-dev_c57151, Qs-dev_c56825, Qs-dev_c48392, Qs-dev_c48135, Qs-dev_c44366, Qs-dev_c41511, Qs-dev_c37530, Qs-dev_c27209, Qs-dev_c25423, Qs-dev_c25081, Qs-dev_c23384, Qs-dev_c22797, Qs-dev_c22745, Qs-dev_c22100, Qs-dev_c1538, Contig5515, Contig4880, Contig4721, Contig4613, Contig361, Contig3364, Contig25671, Contig25572, Contig25418, C…
ec:1.13.11.12	13S-lipoxygenase	Linoleic acid metabolism	Qs-dev_rep_c99617, Qs-dev_rep_c99561, Qs-dev_rep_c98308, Qs-dev_rep_c97195, Qs-dev_rep_c95062, Qs-dev_rep_c94260, Qs-dev_rep_c85169, Qs-dev_rep_c83873, Qs-dev_rep_c82225, Qs-dev_rep_c80197, Qs-dev_rep_c79067, Qs-dev_rep_c73395, Qs-dev_rep_c72862, Qs-dev_c90205, Qs-dev_c71843, Qs-dev_c66612, Qs-dev_c6375, Qs-dev_c59435, Qs-dev_c57651, Qs-dev_c5748, Qs-dev_c54280, Qs-dev_c52887, Qs-dev_c48323, Qs-d…
ec:2.3.2.2	glutamyl transpeptidase	Arachidonic acid metabolism	Qs-dev_c42583, Qs-dev_c14786, Contig820, Contig4094, Contig25686, Contig25022, Contig24742
ec:3.1.1.4	A2	Arachidonic acid metabolism	Qs-dev_rep_c95218, Qs-dev_rep_c75705, Qs-dev_c51640, Qs-dev_c37434, Contig726, Contig6916, Contig4514, Contig2949, Contig25951, Contig24680, Contig17781
ec:1.14.14.1	monooxygenase	Arachidonic acid metabolism	Qs-dev_rep_c97993, Qs-dev_c69567, Qs-dev_c62799, Qs-dev_c62748, Qs-dev_c57151, Qs-dev_c56825, Qs-dev_c48392, Qs-dev_c48135, Qs-dev_c44366, Qs-dev_c41511, Qs-dev_c37530, Qs-dev_c27209, Qs-dev_c25423, Qs-dev_c25081, Qs-dev_c23384, Qs-dev_c22797, Qs-dev_c22745, Qs-dev_c22100, Qs-dev_c1538, Contig5515, Contig4880, Contig4721, Contig4613, Contig361, Contig3364, Contig25671, Contig25572, Contig25418, C…
ec:3.3.2.6	hydrolase	Arachidonic acid metabolism	Qs-dev_rep_c80759, Qs-dev_c66478, Qs-dev_c62313, Contig6112
ec:1.11.1.9	peroxidase	Arachidonic acid metabolism	Qs-dev_rep_c95238, Qs-dev_rep_c91477, Qs-dev_rep_c76675, Qs-dev_rep_c75337, Qs-dev_rep_c75234, Qs-dev_rep_c74023, Qs-dev_rep_c73614, Qs-dev_c56976, Qs-dev_c49609, Qs-dev_c35668, Qs-dev_c23173, Contig5922, Contig5452, Contig3718, Contig26635, Contig22307, Contig18075, Contig12839
ec:1.1.1.189	9-reductase	Arachidonic acid metabolism	Qs-dev_rep_c96158, Qs-dev_rep_c95864, Qs-dev_rep_c95722, Qs-dev_rep_c84752, Qs-dev_rep_c75895, Qs-dev_rep_c103107, Qs-dev_rep_c102848, Qs-dev_c52021, isotig02577, isotig02576, isotig02573, Contig26292, Contig21922, Contig21921, Contig21920, Contig20324, Contig19586
ec:1.1.1.184	reductase (NADPH)	Arachidonic acid metabolism	Qs-dev_rep_c95262, Qs-dev_rep_c86351, Qs-dev_rep_c82281, Qs-dev_rep_c103107, Qs-dev_rep_c102848, Qs-dev_c68397, Qs-dev_c67452, Qs-dev_c57244, Qs-dev_c52616, Qs-dev_c11134, Contig6845, Contig5433, Contig26779, Contig26292, Contig24983, Contig24233, Contig18267
ec:3.3.2.10	epoxide hydrolase	Arachidonic acid metabolism	Qs-dev_rep_c87410, Contig9754, Contig2514, Contig18607, Contig13468, Contig11986
ec:1.14.15.3	1-monooxygenase	Arachidonic acid metabolism	Qs-dev_rep_c97993, Qs-dev_c69567, Qs-dev_c62748, Qs-dev_c57151, Qs-dev_c52362, Qs-dev_c48392, Qs-dev_c45907, Qs-dev_c41511, Qs-dev_c37530, Qs-dev_c1538, Contig4896, Contig4721, Contig25572, Contig19664
ec:1.14.99.1	synthase	Arachidonic acid metabolism	Qs-dev_rep_c87103, Qs-dev_rep_c81543, Qs-dev_rep_c103385, Qs-dev_rep_c103350, Qs-dev_c11858, isotig02295, Contig21832, Contig21831, Contig21830, Contig21829, Contig20929, Contig17512
ec:2.3.2.2	glutamyl transpeptidase	Taurine and hypotaurine metabolism	Qs-dev_c42583, Qs-dev_c14786, Contig820, Contig4094, Contig25686, Contig25022, Contig24742
ec:1.13.11.19	dioxygenase	Taurine and hypotaurine metabolism	Qs-dev_rep_c89327, Qs-dev_c20493, Qs-dev_c1882, isotig05285, isotig05283, isotig02995, Contig4485, Contig3143, Contig2567, Contig22789, Contig1911, Contig16813, Contig14358
ec:4.1.1.15	decarboxylase	Taurine and hypotaurine metabolism	Qs-dev_rep_c84045, Qs-dev_rep_c75446, Qs-dev_rep_c102148, Qs-dev_rep_c101830, Qs-dev_rep_c101709, Qs-dev_c51769, Qs-dev_c21805, isotig08486, Contig8153, Contig7461, Contig2662, Contig11859
ec:1.4.1.2	dehydrogenase	Taurine and hypotaurine metabolism	Qs-dev_rep_c97866, Qs-dev_rep_c97200, Qs-dev_rep_c95483, Qs-dev_rep_c95272, Qs-dev_rep_c84092, Qs-dev_rep_c79320, Qs-dev_c49647, Contig25880, Contig18230, Contig17973
ec:2.7.1.25	kinase	Sulfur metabolism	Qs-dev_c47393, Qs-dev_c42097, Contig4231, Contig2627, Contig2066
ec:1.8.3.1	oxidase	Sulfur metabolism	Qs-dev_rep_c94032, Qs-dev_rep_c88006, Qs-dev_rep_c85968, Contig18557
ec:3.6.2.1	adenosine 5-phosphosulfate sulfohydrolase	Sulfur metabolism	Qs-dev_rep_c88548, Qs-dev_rep_c83118, Qs-dev_rep_c73414, Qs-dev_c79660, Qs-dev_c63944, Qs-dev_c28300, Qs-dev_c25396, Qs-dev_c21290, Contig3165, Contig3118, Contig26634, Contig2359, Contig1948, Contig12164
ec:1.13.11.18	dioxygenase	Sulfur metabolism	Qs-dev_c91311, Qs-dev_c63259, Contig22746, Contig22745
ec:1.8.99.2	reductase	Sulfur metabolism	Qs-dev_rep_c96332, Qs-dev_rep_c96231, Qs-dev_rep_c82890, Qs-dev_c34795, Contig9016, Contig23115, Contig23114, Contig18942
ec:1.8.99.1	reductase	Sulfur metabolism	Qs-dev_rep_c100019, Qs-dev_c55954, Contig23053, Contig20765, Contig19883
ec:2.8.2.4	sulfotransferase	Sulfur metabolism	Qs-dev_c45578, Contig26382
ec:2.8.2.2	sulfotransferase	Sulfur metabolism	Qs-dev_rep_c99136, Qs-dev_rep_c98918, Qs-dev_rep_c96595, Qs-dev_rep_c84783, Qs-dev_rep_c101679, Qs-dev_c45578, isotig05183, Contig8641, Contig6761, Contig23910, Contig20041, Contig19415, Contig19287
ec:3.1.3.7	nucleotidase	Sulfur metabolism	Qs-dev_rep_c91061, Qs-dev_rep_c78774, isotig01389, isotig01387, Contig9474, Contig4788, Contig3601, Contig1764, Contig16587, Contig13950, Contig12935
ec:2.7.7.5	adenylyltransferase (ADP)	Sulfur metabolism	Contig12164
ec:2.7.7.4	adenylyltransferase	Sulfur metabolism	Qs-dev_rep_c97805, Qs-dev_rep_c95748, Qs-dev_rep_c92549, Qs-dev_rep_c91333, Qs-dev_rep_c83383, Qs-dev_rep_c76723, Qs-dev_rep_c74928, Qs-dev_rep_c73350, Qs-dev_rep_c100883, Qs-dev_c47393, Qs-dev_c42097, Qs-dev_c24709, Contig3478, Contig19922, Contig19685, Contig17780, Contig17518
ec:2.3.1.30	O-acetyltransferase	Sulfur metabolism	Qs-dev_c31370, Qs-dev_c15952, Contig8900, Contig25993, Contig1506, Contig12208
ec:1.8.1.2	reductase (NADPH)	Sulfur metabolism	Qs-dev_c55954
ec:1.8.4.8	reductase (thioredoxin)	Sulfur metabolism	Qs-dev_rep_c96332, Qs-dev_rep_c96231, Qs-dev_rep_c82890, Qs-dev_c34795, Contig9016, Contig23115, Contig23114, Contig18942
ec:2.5.1.48	gamma-synthase	Sulfur metabolism	Qs-dev_rep_c83971, Qs-dev_rep_c74872, Contig19443, Contig16664, Contig10019
ec:2.5.1.47	synthase	Sulfur metabolism	Qs-dev_rep_c99502, Qs-dev_rep_c99097, Qs-dev_rep_c98557, Qs-dev_rep_c94002, Qs-dev_rep_c93768, Qs-dev_rep_c93579, Qs-dev_rep_c92186, Qs-dev_rep_c78894, Qs-dev_rep_c76572, Qs-dev_rep_c76142, Qs-dev_rep_c74560, Qs-dev_rep_c74488, Qs-dev_rep_c102385, Qs-dev_rep_c100457, Qs-dev_c68510, Qs-dev_c61224, Qs-dev_c56975, Qs-dev_c5145, Qs-dev_c47972, Qs-dev_c4220, Qs-dev_c41706, Qs-dev_c27259, isotig18353, …
ec:1.8.7.1	reductase (ferredoxin)	Sulfur metabolism	Qs-dev_rep_c100019, Contig23053, Contig20765, Contig19883
ec:4.4.1.8	beta-lyase	Sulfur metabolism	Qs-dev_rep_c96061, Qs-dev_c5111, Qs-dev_c3506, Contig25579
ec:1.1.1.145	dehydrogenase	Steroid degradation	Qs-dev_rep_c98683, Qs-dev_rep_c95418, Qs-dev_rep_c86116, Qs-dev_rep_c84432, Qs-dev_rep_c83240, Qs-dev_rep_c80509, Qs-dev_rep_c79519, Qs-dev_rep_c73600, Qs-dev_rep_c73555, Qs-dev_c70208, Qs-dev_c5958, Qs-dev_c58182, Qs-dev_c43526, Qs-dev_c32804, Qs-dev_c29505, Qs-dev_c20614, Qs-dev_c17337, Contig9790, Contig9232, Contig7681, Contig458, Contig3703, Contig26567, Contig25793, Contig25694, Contig17897…
ec:2.7.1.48	kinase	Drug metabolism - other enzymes	Qs-dev_rep_c98290, Qs-dev_rep_c84498, Qs-dev_rep_c80724, Qs-dev_rep_c78680, Qs-dev_rep_c75417, Qs-dev_c8239, Qs-dev_c4291, Qs-dev_c31116, Qs-dev_c29522, Qs-dev_c24754, Qs-dev_c24525, Qs-dev_c23634, Qs-dev_c2327, Qs-dev_c21539, Qs-dev_c18695, Qs-dev_c13832, isotig15556, isotig08856, isotig04840, isotig04126, isotig04125, Contig8107, Contig26383, Contig25267, Contig24064, Contig22961, Contig22426, …
ec:2.7.1.21	kinase	Drug metabolism - other enzymes	Qs-dev_rep_c83647, Qs-dev_c31845, isotig22634, Contig26598, Contig2556
ec:3.1.1.1	ali-esterase	Drug metabolism - other enzymes	Qs-dev_rep_c99622, Qs-dev_rep_c98945, Qs-dev_rep_c97160, Qs-dev_rep_c97091, Qs-dev_rep_c95988, Qs-dev_rep_c94432, Qs-dev_rep_c93827, Qs-dev_rep_c93805, Qs-dev_rep_c93361, Qs-dev_rep_c93038, Qs-dev_rep_c91880, Qs-dev_rep_c89463, Qs-dev_rep_c88227, Qs-dev_rep_c87472, Qs-dev_rep_c86766, Qs-dev_rep_c86741, Qs-dev_rep_c86610, Qs-dev_rep_c86105, Qs-dev_rep_c85373, Qs-dev_rep_c80849, Qs-dev_rep_c79712, …
ec:1.14.14.1	monooxygenase	Drug metabolism - other enzymes	Qs-dev_rep_c97993, Qs-dev_c69567, Qs-dev_c62799, Qs-dev_c62748, Qs-dev_c57151, Qs-dev_c56825, Qs-dev_c48392, Qs-dev_c48135, Qs-dev_c44366, Qs-dev_c41511, Qs-dev_c37530, Qs-dev_c27209, Qs-dev_c25423, Qs-dev_c25081, Qs-dev_c23384, Qs-dev_c22797, Qs-dev_c22745, Qs-dev_c22100, Qs-dev_c1538, Contig5515, Contig4880, Contig4721, Contig4613, Contig361, Contig3364, Contig25671, Contig25572, Contig25418, C…
ec:3.5.1.6	ec:3.5.1.6 beta-ureidopropionase	Drug metabolism - other enzymes	Qs-dev_rep_c96457, Qs-dev_rep_c92511, Qs-dev_rep_c88790, Qs-dev_rep_c84859, Qs-dev_c58144, isotig08798, Contig3815, Contig24044
ec:1.1.1.205	dehydrogenase	Drug metabolism - other enzymes	Qs-dev_rep_c74356, Qs-dev_c69670, Contig26228, Contig1397
ec:3.5.4.5	deaminase	Drug metabolism - other enzymes	Qs-dev_rep_c91848, Contig7803
ec:2.4.1.17	1-naphthol glucuronyltransferase	Drug metabolism - other enzymes	Qs-dev_rep_c98171, Qs-dev_c9499, Qs-dev_c23008, Qs-dev_c16197, Contig7588
ec:2.4.2.8	phosphoribosyltransferase	Drug metabolism - other enzymes	Qs-dev_c35157
ec:1.3.1.2	dehydrogenase (NADP+)	Drug metabolism - other enzymes	Qs-dev_rep_c92942, Qs-dev_c92049, Contig20540
ec:1.17.3.2	oxidase	Drug metabolism - other enzymes	Qs-dev_c27768, Qs-dev_c12735, Contig6909, Contig26981, Contig11843
ec:2.1.1.67	S-methyltransferase	Drug metabolism - other enzymes	Qs-dev_c61581, Qs-dev_c30434
ec:2.4.2.10	phosphoribosyltransferase	Drug metabolism - other enzymes	Qs-dev_c23694, Contig26042, Contig20046
ec:3.2.1.31	beta-glucuronide glucuronohydrolase glucuronidase	Drug metabolism - other enzymes	Qs-dev_rep_c99539, Qs-dev_rep_c98346, Qs-dev_rep_c87367, Qs-dev_c40617, Contig4760, Contig19979, Contig17759
ec:6.3.5.2	synthase (glutamine-hydrolysing)	Drug metabolism - other enzymes	Qs-dev_c81461, Qs-dev_c49123, Contig2475
ec:3.5.2.2	hydantoinase	Drug metabolism - other enzymes	Qs-dev_rep_c97704, Qs-dev_rep_c95189, Qs-dev_rep_c94283, isotig06160, Contig8640, Contig19486
ec:3.6.1.19	diphosphatase	Drug metabolism - other enzymes	Qs-dev_c31661, Qs-dev_c16520, isotig10608, Contig4584
ec:1.2.1.5	dehydrogenase [NAD(P)+]	Drug metabolism - cytochrome P450	Qs-dev_rep_c91081, Qs-dev_rep_c88341, Qs-dev_rep_c80861, Qs-dev_rep_c77851, Qs-dev_rep_c74191, Qs-dev_c49691, Qs-dev_c49105, Qs-dev_c49017, Qs-dev_c17551, isotig03945, isotig03944, Contig9725, Contig868, Contig6852, Contig553, Contig4009, Contig23605, Contig22374, Contig19140, Contig15975
ec:1.14.14.1	monooxygenase	Drug metabolism - cytochrome P450	Qs-dev_rep_c97993, Qs-dev_c69567, Qs-dev_c62799, Qs-dev_c62748, Qs-dev_c57151, Qs-dev_c56825, Qs-dev_c48392, Qs-dev_c48135, Qs-dev_c44366, Qs-dev_c41511, Qs-dev_c37530, Qs-dev_c27209, Qs-dev_c25423, Qs-dev_c25081, Qs-dev_c23384, Qs-dev_c22797, Qs-dev_c22745, Qs-dev_c22100, Qs-dev_c1538, Contig5515, Contig4880, Contig4721, Contig4613, Contig361, Contig3364, Contig25671, Contig25572, Contig25418, C…
ec:2.4.1.17	1-naphthol glucuronyltransferase	Drug metabolism - cytochrome P450	Qs-dev_rep_c98171, Qs-dev_c9499, Qs-dev_c23008, Qs-dev_c16197, Contig7588
ec:1.14.13.8	monooxygenase	Drug metabolism - cytochrome P450	Qs-dev_rep_c95832, Qs-dev_rep_c90834, Qs-dev_rep_c85461, Qs-dev_rep_c77657, Qs-dev_rep_c76181, Qs-dev_rep_c75556, Qs-dev_c69830, Qs-dev_c66796, Qs-dev_c63471, Qs-dev_c59835, Qs-dev_c58457, Qs-dev_c57992, Qs-dev_c53814, Qs-dev_c43968, Qs-dev_c38418, Qs-dev_c37819, Qs-dev_c37324, Qs-dev_c30656, Qs-dev_c24723, Qs-dev_c13129, isotig11453, isotig10160, Contig4732, Contig4325, Contig27724, Contig25810,…
ec:1.1.1.1	dehydrogenase	Drug metabolism - cytochrome P450	Qs-dev_rep_c99177, Qs-dev_rep_c98535, Qs-dev_rep_c97325, Qs-dev_rep_c96191, Qs-dev_rep_c95956, Qs-dev_rep_c95685, Qs-dev_rep_c95354, Qs-dev_rep_c94910, Qs-dev_rep_c93519, Qs-dev_rep_c91815, Qs-dev_rep_c90925, Qs-dev_rep_c90449, Qs-dev_rep_c89066, Qs-dev_rep_c88509, Qs-dev_rep_c86351, Qs-dev_rep_c82281, Qs-dev_rep_c79838, Qs-dev_rep_c77554, Qs-dev_rep_c76926, Qs-dev_rep_c76500, Qs-dev_rep_c74422, …
ec:2.5.1.18	transferase	Drug metabolism - cytochrome P450	Qs-dev_rep_c98990, Qs-dev_rep_c98974, Qs-dev_rep_c96119, Qs-dev_rep_c95458, Qs-dev_rep_c94395, Qs-dev_rep_c92777, Qs-dev_rep_c91477, Qs-dev_rep_c90608, Qs-dev_rep_c89715, Qs-dev_rep_c84631, Qs-dev_rep_c78538, Qs-dev_rep_c75886, Qs-dev_rep_c74480, Qs-dev_rep_c73324, Qs-dev_rep_c103441, Qs-dev_rep_c103373, Qs-dev_rep_c103219, Qs-dev_rep_c102983, Qs-dev_rep_c102113, Qs-dev_rep_c101844, Qs-dev_rep_c1…
ec:1.1.1.216	dehydrogenase (NADP+)	Insect hormone biosynthesis	Qs-dev_rep_c89567, Contig9622, Contig19732
ec:1.2.1.5	dehydrogenase [NAD(P)+]	Metabolism of xenobiotics by cytochrome P450	Qs-dev_rep_c91081, Qs-dev_rep_c88341, Qs-dev_rep_c80861, Qs-dev_rep_c77851, Qs-dev_rep_c74191, Qs-dev_c49691, Qs-dev_c49105, Qs-dev_c49017, Qs-dev_c17551, isotig03945, isotig03944, Contig9725, Contig868, Contig6852, Contig553, Contig4009, Contig23605, Contig22374, Contig19140, Contig15975
ec:1.14.14.1	monooxygenase	Metabolism of xenobiotics by cytochrome P450	Qs-dev_rep_c97993, Qs-dev_c69567, Qs-dev_c62799, Qs-dev_c62748, Qs-dev_c57151, Qs-dev_c56825, Qs-dev_c48392, Qs-dev_c48135, Qs-dev_c44366, Qs-dev_c41511, Qs-dev_c37530, Qs-dev_c27209, Qs-dev_c25423, Qs-dev_c25081, Qs-dev_c23384, Qs-dev_c22797, Qs-dev_c22745, Qs-dev_c22100, Qs-dev_c1538, Contig5515, Contig4880, Contig4721, Contig4613, Contig361, Contig3364, Contig25671, Contig25572, Contig25418, C…
ec:2.4.1.17	1-naphthol glucuronyltransferase	Metabolism of xenobiotics by cytochrome P450	Qs-dev_rep_c98171, Qs-dev_c9499, Qs-dev_c23008, Qs-dev_c16197, Contig7588
ec:3.3.2.9	epoxide hydrolase	Metabolism of xenobiotics by cytochrome P450	Qs-dev_rep_c82931, Qs-dev_c57487
ec:1.1.1.184	reductase (NADPH)	Metabolism of xenobiotics by cytochrome P450	Qs-dev_rep_c95262, Qs-dev_rep_c86351, Qs-dev_rep_c82281, Qs-dev_rep_c103107, Qs-dev_rep_c102848, Qs-dev_c68397, Qs-dev_c67452, Qs-dev_c57244, Qs-dev_c52616, Qs-dev_c11134, Contig6845, Contig5433, Contig26779, Contig26292, Contig24983, Contig24233, Contig18267
ec:1.1.1.146	dehydrogenase	Metabolism of xenobiotics by cytochrome P450	Qs-dev_rep_c103248, Qs-dev_rep_c103112, Qs-dev_c56342, Qs-dev_c13099, isotig04362, isotig04361, isotig04360, Contig9630, Contig22487, Contig13708
ec:1.1.1.1	dehydrogenase	Metabolism of xenobiotics by cytochrome P450	Qs-dev_rep_c99177, Qs-dev_rep_c98535, Qs-dev_rep_c97325, Qs-dev_rep_c96191, Qs-dev_rep_c95956, Qs-dev_rep_c95685, Qs-dev_rep_c95354, Qs-dev_rep_c94910, Qs-dev_rep_c93519, Qs-dev_rep_c91815, Qs-dev_rep_c90925, Qs-dev_rep_c90449, Qs-dev_rep_c89066, Qs-dev_rep_c88509, Qs-dev_rep_c86351, Qs-dev_rep_c82281, Qs-dev_rep_c79838, Qs-dev_rep_c77554, Qs-dev_rep_c76926, Qs-dev_rep_c76500, Qs-dev_rep_c74422, …
ec:2.5.1.18	transferase	Metabolism of xenobiotics by cytochrome P450	Qs-dev_rep_c98990, Qs-dev_rep_c98974, Qs-dev_rep_c96119, Qs-dev_rep_c95458, Qs-dev_rep_c94395, Qs-dev_rep_c92777, Qs-dev_rep_c91477, Qs-dev_rep_c90608, Qs-dev_rep_c89715, Qs-dev_rep_c84631, Qs-dev_rep_c78538, Qs-dev_rep_c75886, Qs-dev_rep_c74480, Qs-dev_rep_c73324, Qs-dev_rep_c103441, Qs-dev_rep_c103373, Qs-dev_rep_c103219, Qs-dev_rep_c102983, Qs-dev_rep_c102113, Qs-dev_rep_c101844, Qs-dev_rep_c1…
ec:4.1.1.3	decarboxylase	Arginine and proline metabolism	Qs-dev_rep_c98151, isotig16350, Contig2631, Contig25503
ec:1.14.13.39	synthase (NADPH dependent)	Arginine and proline metabolism	Contig1748
ec:1.2.1.3	dehydrogenase (NAD+)	Arginine and proline metabolism	Qs-dev_rep_c97445, Qs-dev_rep_c97140, Qs-dev_rep_c96086, Qs-dev_rep_c94136, Qs-dev_rep_c92495, Qs-dev_rep_c90664, Qs-dev_rep_c90312, Qs-dev_rep_c88341, Qs-dev_rep_c87703, Qs-dev_rep_c86803, Qs-dev_rep_c86292, Qs-dev_rep_c83903, Qs-dev_rep_c83365, Qs-dev_rep_c80861, Qs-dev_rep_c78487, Qs-dev_rep_c77719, Qs-dev_rep_c76476, Qs-dev_rep_c74191, Qs-dev_rep_c73000, Qs-dev_rep_c102932, Qs-dev_rep_c102764…
ec:1.14.11.2	dioxygenase	Arginine and proline metabolism	Qs-dev_rep_c80971, Qs-dev_rep_c77998, Qs-dev_rep_c77396, Qs-dev_c8884, Qs-dev_c8553, Qs-dev_c41311, Qs-dev_c25387, Qs-dev_c13817, isotig20662, Contig3504, Contig26214, Contig18920, Contig18677, Contig16101, Contig10876
ec:2.7.2.8	kinase	Arginine and proline metabolism	Contig2983, Contig1874
ec:2.1.3.3	carbamoyltransferase	Arginine and proline metabolism	Contig20390
ec:2.6.1.1	transaminase	Arginine and proline metabolism	Qs-dev_rep_c87516, Qs-dev_rep_c86753, Qs-dev_rep_c86337, Qs-dev_rep_c84776, Qs-dev_rep_c84733, Qs-dev_rep_c83566, Qs-dev_rep_c76692, Qs-dev_rep_c76497, Qs-dev_rep_c101281, Qs-dev_c53323, Qs-dev_c41415, Qs-dev_c32371, Qs-dev_c28392, Qs-dev_c25358, Contig9076, Contig8780, Contig7260, Contig6685, Contig3710, Contig26517, Contig2578, Contig20373, Contig19779, Contig19552, Contig18969, Contig18502, Co…
ec:3.5.1.5	ec:3.5.1.5 urease	Arginine and proline metabolism	Contig402
ec:3.5.1.4	acylamidase	Arginine and proline metabolism	Qs-dev_rep_c99850, Qs-dev_rep_c99431, Qs-dev_rep_c95707, Qs-dev_rep_c91979, Qs-dev_rep_c75737, Qs-dev_rep_c104424, Qs-dev_rep_c104255, Qs-dev_c44895, Qs-dev_c42950, Qs-dev_c32102, Qs-dev_c2629, Qs-dev_c26102, isotig02911, Contig6913, Contig6700, Contig545, Contig25488, Contig23539, Contig23538, Contig22037, Contig22036, Contig21120, Contig21117, Contig21097, Contig20262, Contig19671, Contig18493,…
ec:3.5.1.2	glutaminase I	Arginine and proline metabolism	Qs-dev_c34363, Qs-dev_c34159, Contig26640
ec:4.3.2.1	lyase	Arginine and proline metabolism	Qs-dev_rep_c89290, Qs-dev_rep_c77914, Qs-dev_c12792, Contig18006
ec:3.5.1.53	amidase	Arginine and proline metabolism	Contig2784
ec:2.7.2.11	5-kinase	Arginine and proline metabolism	Qs-dev_rep_c82019, Qs-dev_rep_c79853, Qs-dev_rep_c75251, Qs-dev_rep_c75053, Qs-dev_c49071, Contig9373, Contig7214, Contig2983
ec:2.3.1.1	N-acetyltransferase	Arginine and proline metabolism	Qs-dev_c87006, Qs-dev_c55369, Qs-dev_c18824, isotig29697, isotig01536, isotig01535, isotig01533, isotig01532, isotig01531, isotig01530, Contig21596, Contig21595, Contig20742, Contig1874
ec:3.5.1.16	deacetylase	Arginine and proline metabolism	Qs-dev_rep_c84181, Contig6410
ec:3.5.1.14	dehydropeptidase II	Arginine and proline metabolism	Qs-dev_rep_c88968, Qs-dev_rep_c88639, Qs-dev_c65270, Qs-dev_c4120, isotig16481, Contig25817
ec:2.6.1.21	transaminase	Arginine and proline metabolism	Qs-dev_rep_c98494, Qs-dev_rep_c92337, Qs-dev_c96494, Contig25763, Contig2116, Contig19502
ec:2.6.1.13	aminotransferase	Arginine and proline metabolism	Qs-dev_rep_c98630, Qs-dev_rep_c97434, Qs-dev_rep_c95346, Qs-dev_rep_c87715, Qs-dev_rep_c84208, Qs-dev_c72195, Qs-dev_c66886, Qs-dev_c36121, Qs-dev_c30574, Qs-dev_c24940, Qs-dev_c10147, isotig04234, isotig04233, Contig6339, Contig22451
ec:2.6.1.11	transaminase	Arginine and proline metabolism	Qs-dev_rep_c95254, Qs-dev_rep_c93253, Qs-dev_c14267, Contig6409, Contig25521, Contig18740
ec:4.1.1.50	decarboxylase	Arginine and proline metabolism	Qs-dev_rep_c82571, Qs-dev_rep_c81484, Qs-dev_rep_c77718, Qs-dev_c8698, Qs-dev_c7501, Qs-dev_c68546, Contig18927, Contig17475, Contig16194
ec:4.1.1.19	decarboxylase	Arginine and proline metabolism	Qs-dev_rep_c85577, Qs-dev_rep_c81966, Qs-dev_rep_c80993, Qs-dev_c8698, Qs-dev_c7501, Contig18927, Contig17788, Contig16194, Contig16189, Contig14616
ec:3.5.3.1	arginine amidinase	Arginine and proline metabolism	Qs-dev_rep_c84251, Contig7304
ec:6.3.4.16	synthase (ammonia)	Arginine and proline metabolism	Qs-dev_rep_c87032, Qs-dev_c24015, Contig1934
ec:1.4.1.4	dehydrogenase (NADP+)	Arginine and proline metabolism	Qs-dev_rep_c78970, Contig663
ec:1.4.1.3	dehydrogenase [NAD(P)+]	Arginine and proline metabolism	Qs-dev_rep_c97866, Qs-dev_rep_c97200, Qs-dev_rep_c95483, Qs-dev_rep_c95272, Qs-dev_rep_c93894, Qs-dev_rep_c91466, Qs-dev_rep_c84092, Qs-dev_rep_c79320, Qs-dev_c59807, Qs-dev_c49647, Contig26054, Contig25880, Contig18230, Contig17973
ec:1.4.1.2	dehydrogenase	Arginine and proline metabolism	Qs-dev_rep_c97866, Qs-dev_rep_c97200, Qs-dev_rep_c95483, Qs-dev_rep_c95272, Qs-dev_rep_c84092, Qs-dev_rep_c79320, Qs-dev_c49647, Contig25880, Contig18230, Contig17973
ec:1.5.99.8	dehydrogenase	Arginine and proline metabolism	Qs-dev_rep_c96434, Qs-dev_rep_c88459, Qs-dev_rep_c82575, Qs-dev_rep_c81749, Qs-dev_c55208, Qs-dev_c39529, Qs-dev_c11143, Contig17288
ec:1.5.1.12	dehydrogenase	Arginine and proline metabolism	Qs-dev_rep_c97445, Qs-dev_rep_c82019, Qs-dev_c67972, Qs-dev_c49466, Contig6991
ec:1.4.3.22	oxidase	Arginine and proline metabolism	Qs-dev_c45363
ec:2.3.1.35	N-acetyltransferase	Arginine and proline metabolism	Qs-dev_c87006, Qs-dev_c34112, Qs-dev_c18824, isotig29697, isotig01536, isotig01535, isotig01533, isotig01532, isotig01531, isotig01530, Contig21596, Contig21595, Contig20742
ec:2.1.1.2	N-methyltransferase	Arginine and proline metabolism	Contig26448
ec:2.7.3.3	kinase	Arginine and proline metabolism	Qs-dev_c48361, Qs-dev_c37768, Qs-dev_c13782
ec:2.5.1.22	synthase	Arginine and proline metabolism	Qs-dev_rep_c92930, Qs-dev_rep_c82439, Contig7521, Contig3857
ec:2.5.1.16	synthase	Arginine and proline metabolism	Qs-dev_rep_c94477, Qs-dev_rep_c92930, Qs-dev_rep_c85835, Qs-dev_rep_c82439, Qs-dev_c47933, Qs-dev_c36951, Qs-dev_c11749, isotig05321, isotig05320, Contig7521, Contig5031, Contig3857, Contig22798
ec:6.3.1.2	ligase	Arginine and proline metabolism	Qs-dev_rep_c93143, Qs-dev_rep_c88506, Qs-dev_rep_c77997, Qs-dev_rep_c73428, Qs-dev_c69510, Qs-dev_c49924, Qs-dev_c43117, Qs-dev_c42802, Qs-dev_c33093, Qs-dev_c31040, Qs-dev_c2040, isotig07658, Contig26128, Contig22915, Contig18389, Contig17503, contig08217, contig08216
ec:1.5.1.2	reductase	Arginine and proline metabolism	Qs-dev_rep_c87527, Qs-dev_rep_c77100, Qs-dev_rep_c72621, Contig20123
ec:1.2.1.41	dehydrogenase	Arginine and proline metabolism	Qs-dev_rep_c82019, Qs-dev_rep_c79853, Qs-dev_rep_c75251, Qs-dev_rep_c75053, Qs-dev_c49071, Contig9373, Contig7214
ec:1.2.1.38	reductase	Arginine and proline metabolism	Qs-dev_rep_c91345, Qs-dev_rep_c101869, Qs-dev_c54291, Contig9324, Contig9173, Contig374
ec:1.2.1.19	dehydrogenase	Arginine and proline metabolism	Qs-dev_rep_c89595, Qs-dev_rep_c88867
ec:6.3.4.5	synthase	Arginine and proline metabolism	Qs-dev_rep_c97505, Qs-dev_rep_c96406, Qs-dev_rep_c94853, Qs-dev_rep_c92126, Qs-dev_rep_c102754, Qs-dev_rep_c101957, Contig20891, Contig16832
ec:3.5.3.12	deiminase	Arginine and proline metabolism	Qs-dev_rep_c86484, Qs-dev_rep_c77633, Contig25796, Contig19042
ec:3.5.3.11	agmatine ureohydrolase	Arginine and proline metabolism	Contig7304
ec:1.14.14.1	monooxygenase	Caffeine metabolism	Qs-dev_rep_c97993, Qs-dev_c69567, Qs-dev_c62799, Qs-dev_c62748, Qs-dev_c57151, Qs-dev_c56825, Qs-dev_c48392, Qs-dev_c48135, Qs-dev_c44366, Qs-dev_c41511, Qs-dev_c37530, Qs-dev_c27209, Qs-dev_c25423, Qs-dev_c25081, Qs-dev_c23384, Qs-dev_c22797, Qs-dev_c22745, Qs-dev_c22100, Qs-dev_c1538, Contig5515, Contig4880, Contig4721, Contig4613, Contig361, Contig3364, Contig25671, Contig25572, Contig25418, C…
ec:1.17.3.2	oxidase	Caffeine metabolism	Qs-dev_c27768, Qs-dev_c12735, Contig6909, Contig26981, Contig11843
ec:1.7.3.3	urate hydroxylase	Caffeine metabolism	Qs-dev_rep_c98436, Qs-dev_rep_c84645, Qs-dev_rep_c75762, Qs-dev_c14051, Contig26196
ec:5.4.99.18	ribonucleotide mutase	Purine metabolism	Qs-dev_c32914, Qs-dev_c23079, Contig3599, Contig23473
ec:2.7.1.40	kinase	Purine metabolism	Qs-dev_rep_c99920, Qs-dev_rep_c97184, Qs-dev_rep_c90030, Qs-dev_rep_c89645, Qs-dev_rep_c87824, Qs-dev_rep_c87286, Qs-dev_rep_c85887, Qs-dev_rep_c84769, Qs-dev_rep_c82809, Qs-dev_rep_c79722, Qs-dev_rep_c76545, Qs-dev_rep_c76253, Qs-dev_c94236, Qs-dev_c70492, Qs-dev_c65164, Qs-dev_c62132, Qs-dev_c61706, Qs-dev_c49742, Qs-dev_c40196, Qs-dev_c39002, Qs-dev_c31085, Qs-dev_c12872, isotig26142, Contig93…
ec:2.7.1.25	kinase	Purine metabolism	Qs-dev_c47393, Qs-dev_c42097, Contig4231, Contig2627, Contig2066
ec:2.7.1.20	kinase	Purine metabolism	Qs-dev_rep_c99773, Qs-dev_rep_c97880, isotig10077, Contig16056, Contig1431, Contig11781
ec:3.2.2.7	nucleosidase	Purine metabolism	Qs-dev_rep_c91648, Qs-dev_rep_c87196, Qs-dev_rep_c79053, Qs-dev_c60231, Qs-dev_c46836, Qs-dev_c43849, Qs-dev_c40145, Qs-dev_c31908, Qs-dev_c27511, isotig02447, Contig7673, Contig6829, Contig5673, Contig24914, Contig21883, Contig18839
ec:3.2.2.2	nucleosidase	Purine metabolism	Qs-dev_rep_c91648, Qs-dev_rep_c87196, Qs-dev_rep_c84773, Qs-dev_rep_c79053, Qs-dev_rep_c76030, Qs-dev_rep_c101020, Qs-dev_rep_c100822, Qs-dev_c60231, Qs-dev_c46836, Qs-dev_c43849, Qs-dev_c40145, Qs-dev_c31908, Qs-dev_c27511, isotig02447, Contig9200, Contig7673, Contig6829, Contig5673, Contig24914, Contig24046, Contig21883, Contig18839
ec:3.2.2.1	nucleosidase	Purine metabolism	Qs-dev_rep_c99329
ec:1.17.1.4	dehydrogenase	Purine metabolism	Qs-dev_c6462, Qs-dev_c27768, Qs-dev_c12735, Contig6909, Contig25808, Contig11843
ec:1.17.4.1	reductase	Purine metabolism	Qs-dev_rep_c87567, Qs-dev_c56463, Qs-dev_c49674, Qs-dev_c24497, Qs-dev_c15063, Qs-dev_c12851, Contig6686, Contig2935, Contig24757, Contig1449
ec:3.5.1.5	ec:3.5.1.5 urease	Purine metabolism	Contig402
ec:3.1.7.2	3'-diphosphatase	Purine metabolism	Qs-dev_rep_c74847, Qs-dev_c94430, Contig2122
ec:1.1.1.205	dehydrogenase	Purine metabolism	Qs-dev_rep_c74356, Qs-dev_c69670, Contig26228, Contig1397
ec:3.5.4.6	deaminase	Purine metabolism	Qs-dev_rep_c80904, Qs-dev_rep_c102779, Qs-dev_rep_c102512, Qs-dev_c32576, Contig3319, Contig26875
ec:3.5.4.4	deaminase	Purine metabolism	Qs-dev_c28303, Qs-dev_c27991, Qs-dev_c25447, Qs-dev_c1088, isotig07824, Contig865, Contig3235, Contig22237
ec:3.5.4.3	deaminase	Purine metabolism	Qs-dev_rep_c91848
ec:6.3.3.1	cyclo-ligase	Purine metabolism	Qs-dev_c61237, Contig1494
ec:3.5.4.10	cyclohydrolase	Purine metabolism	Qs-dev_rep_c82917, Qs-dev_c69616, Qs-dev_c64213, Contig13543
ec:4.3.2.2	lyase	Purine metabolism	Qs-dev_c16270, Contig272
ec:2.4.2.8	phosphoribosyltransferase	Purine metabolism	Qs-dev_c35157
ec:2.4.2.7	phosphoribosyltransferase	Purine metabolism	Qs-dev_rep_c99683, Qs-dev_rep_c95206, Qs-dev_rep_c100220, Qs-dev_c37678, Qs-dev_c22198, isotig26232, Contig22703, Contig22702, Contig16827, Contig15837
ec:1.17.3.2	oxidase	Purine metabolism	Qs-dev_c27768, Qs-dev_c12735, Contig6909, Contig26981, Contig11843
ec:4.6.1.2	cyclase	Purine metabolism	Qs-dev_c41420, Qs-dev_c13129, Contig5236, Contig1590
ec:4.6.1.1	cyclase	Purine metabolism	Qs-dev_c58349
ec:3.1.3.5	uridine 5'-nucleotidase	Purine metabolism	Qs-dev_c29213, Qs-dev_c28778, isotig08659, Contig9676, Contig855, Contig7688, Contig6830, Contig441, Contig22756, Contig22755, Contig16586, Contig14338
ec:3.6.1.6	thiaminpyrophosphatase	Purine metabolism	Qs-dev_rep_c75364, Qs-dev_c57448, Qs-dev_c48383, Qs-dev_c45453, Qs-dev_c18184, Contig3194, Contig26280, Contig11708, Contig11099
ec:3.6.1.3	adenylpyrophosphatase	Purine metabolism	Qs-dev_rep_c99961, Qs-dev_rep_c98193, Qs-dev_rep_c96061, Qs-dev_rep_c93547, Qs-dev_rep_c92094, Qs-dev_rep_c91830, Qs-dev_rep_c91141, Qs-dev_rep_c91087, Qs-dev_rep_c90478, Qs-dev_rep_c88062, Qs-dev_rep_c87934, Qs-dev_rep_c86261, Qs-dev_rep_c83087, Qs-dev_rep_c83033, Qs-dev_rep_c82796, Qs-dev_rep_c82552, Qs-dev_rep_c81098, Qs-dev_rep_c80912, Qs-dev_rep_c80518, Qs-dev_rep_c75372, Qs-dev_rep_c73195, …
ec:1.7.1.7	reductase	Purine metabolism	Qs-dev_c55462
ec:2.1.2.3	formyltransferase	Purine metabolism	Qs-dev_rep_c82917, Qs-dev_c69616, Qs-dev_c64213, Contig13543
ec:2.1.2.2	formyltransferase	Purine metabolism	Qs-dev_c45527, Qs-dev_c29726, Contig22209, Contig22208, Contig22207, Contig12572
ec:2.7.4.8	kinase	Purine metabolism	Qs-dev_rep_c91423, Qs-dev_rep_c88814, Qs-dev_rep_c75496, Qs-dev_c58175, Contig6324, Contig12626
ec:2.7.4.6	kinase	Purine metabolism	Qs-dev_rep_c85665, Qs-dev_rep_c76479, Qs-dev_c40547, Qs-dev_c26328, Qs-dev_c24102, isotig04562, isotig04561, isotig04559, Contig7949, Contig26689, Contig22538, Contig19607, Contig19016, Contig16322
ec:2.7.4.3	kinase	Purine metabolism	Qs-dev_rep_c99751, Qs-dev_rep_c85283, Qs-dev_rep_c73850, Qs-dev_rep_c102939, Qs-dev_rep_c102730, Qs-dev_rep_c100336, Qs-dev_c55912, Qs-dev_c32333, Qs-dev_c23762, Qs-dev_c16832, isotig07187, isotig05797, Contig4749, Contig334, Contig27250, Contig26294, Contig2533, Contig22964, Contig21115, Contig18769, Contig18724, Contig17703, Contig17342, Contig1629, Contig13338, Contig10461, Contig10307
ec:4.1.1.21	carboxylase	Purine metabolism	Qs-dev_c32914, Qs-dev_c23079, Contig3599, Contig23473
ec:3.5.3.9	deiminase	Purine metabolism	Qs-dev_rep_c102432, Qs-dev_rep_c102369, Qs-dev_rep_c101996, Qs-dev_rep_c101629, isotig01528, isotig01527, isotig01526, isotig01524, isotig01523, Contig8840, Contig7617, Contig21594, Contig21593, Contig20788
ec:6.3.4.13	ligase	Purine metabolism	Contig482
ec:2.7.7.8	nucleotidyltransferase	Purine metabolism	Qs-dev_c55317, Qs-dev_c4634, Contig26651, Contig23030, Contig2285
ec:2.7.7.7	DNA polymerase	Purine metabolism	Qs-dev_rep_c94146, Qs-dev_rep_c94071, Qs-dev_rep_c91119, Qs-dev_rep_c88024, Qs-dev_rep_c87934, Qs-dev_rep_c82750, Qs-dev_rep_c79440, Qs-dev_c72278, Qs-dev_c71707, Qs-dev_c70617, Qs-dev_c67986, Qs-dev_c67743, Qs-dev_c65004, Qs-dev_c63393, Qs-dev_c5558, Qs-dev_c55073, Qs-dev_c54113, Qs-dev_c52854, Qs-dev_c48875, Qs-dev_c45203, Qs-dev_c43011, Qs-dev_c40422, Qs-dev_c38189, Qs-dev_c3799, Qs-dev_c37482…
ec:2.7.7.6	RNA polymerase	Purine metabolism	Qs-dev_rep_c96674, Qs-dev_rep_c93062, Qs-dev_rep_c92838, Qs-dev_rep_c91232, Qs-dev_rep_c89944, Qs-dev_rep_c87887, Qs-dev_rep_c84846, Qs-dev_rep_c78946, Qs-dev_rep_c78180, Qs-dev_rep_c76600, Qs-dev_rep_c73153, Qs-dev_rep_c73092, Qs-dev_rep_c102797, Qs-dev_rep_c101793, Qs-dev_c83611, Qs-dev_c70525, Qs-dev_c70182, Qs-dev_c69827, Qs-dev_c69139, Qs-dev_c6032, Qs-dev_c58235, Qs-dev_c55954, Qs-dev_c5385…
ec:2.7.7.4	adenylyltransferase	Purine metabolism	Qs-dev_rep_c97805, Qs-dev_rep_c95748, Qs-dev_rep_c92549, Qs-dev_rep_c91333, Qs-dev_rep_c83383, Qs-dev_rep_c76723, Qs-dev_rep_c74928, Qs-dev_rep_c73350, Qs-dev_rep_c100883, Qs-dev_c47393, Qs-dev_c42097, Qs-dev_c24709, Contig3478, Contig19922, Contig19685, Contig17780, Contig17518
ec:6.3.2.6	synthase	Purine metabolism	Qs-dev_rep_c104478, Qs-dev_c30821, Qs-dev_c27393, Contig893
ec:2.4.2.14	phosphoribosyldiphosphate 5-amidotransferase	Purine metabolism	Qs-dev_rep_c84462, Qs-dev_c57509, Qs-dev_c49076, Contig24593, Contig16581
ec:6.3.5.3	synthase	Purine metabolism	Qs-dev_c64358, Qs-dev_c50091, Contig444
ec:6.3.5.2	synthase (glutamine-hydrolysing)	Purine metabolism	Qs-dev_c81461, Qs-dev_c49123, Contig2475
ec:3.5.2.17	hydrolase	Purine metabolism	Qs-dev_rep_c77398, Contig9747, Contig17880
ec:2.7.7.48	RNA polymerase	Purine metabolism	Qs-dev_rep_c93059, Qs-dev_c45886, Qs-dev_c40318, Qs-dev_c39946, Qs-dev_c33554, Qs-dev_c27301, Qs-dev_c27002, Qs-dev_c23925, Qs-dev_c21728, Qs-dev_c21140, Qs-dev_c1772, isotig04292, isotig02879, Contig9578, Contig7228, Contig4337, Contig3120, Contig27339, Contig27241, Contig25456, Contig22470, Contig22024, Contig22023, Contig20899, Contig17392, Contig1483
ec:1.7.3.3	urate hydroxylase	Purine metabolism	Qs-dev_rep_c98436, Qs-dev_rep_c84645, Qs-dev_rep_c75762, Qs-dev_c14051, Contig26196
ec:5.4.2.2	glucose phosphomutase	Purine metabolism	Qs-dev_rep_c90975, Qs-dev_rep_c90290, Qs-dev_rep_c88510, Qs-dev_rep_c80858, Qs-dev_rep_c72436, Qs-dev_c62225, Qs-dev_c58036, Qs-dev_c56373, Qs-dev_c51673, Qs-dev_c3812, Qs-dev_c33194, Qs-dev_c16565, Contig25341, Contig23946, Contig2001, Contig19067
ec:3.5.2.5	ec:3.5.2.5 allantoinase	Purine metabolism	Qs-dev_c56051, Qs-dev_c2149, Qs-dev_c18530, isotig15938
ec:2.7.6.5	diphosphokinase	Purine metabolism	Qs-dev_rep_c85708, Qs-dev_rep_c74847, Qs-dev_c94430, Qs-dev_c6960, Qs-dev_c28128, Qs-dev_c20125, Contig9959, Contig4583, Contig25762, Contig2122, Contig19805, Contig16225, Contig1231
ec:2.7.6.1	diphosphokinase	Purine metabolism	Qs-dev_rep_c102952, Qs-dev_rep_c102731, Qs-dev_c43521, Qs-dev_c40499, Qs-dev_c25786, Contig9634, Contig9381, Contig4685, Contig24372, Contig2396, Contig11538
ec:3.1.4.35	phosphodiesterase	Purine metabolism	Qs-dev_rep_c83493
ec:3.6.1.29	dinucleosidetriphosphatase	Purine metabolism	Contig3165
ec:3.6.1.19	diphosphatase	Purine metabolism	Qs-dev_c31661, Qs-dev_c16520, isotig10608, Contig4584
ec:3.6.1.17	(asymmetrical)	Purine metabolism	Qs-dev_c23915, Qs-dev_c22189, Contig8535, Contig6421, Contig24508, Contig16600, Contig14360
ec:3.6.1.15	nucleoside triphosphate phosphohydrolase	Purine metabolism	Qs-dev_rep_c99681, Qs-dev_rep_c99652, Qs-dev_rep_c99541, Qs-dev_rep_c98471, Qs-dev_rep_c97938, Qs-dev_rep_c96923, Qs-dev_rep_c96446, Qs-dev_rep_c96129, Qs-dev_rep_c95939, Qs-dev_rep_c95126, Qs-dev_rep_c94425, Qs-dev_rep_c94322, Qs-dev_rep_c93729, Qs-dev_rep_c92227, Qs-dev_rep_c91576, Qs-dev_rep_c90510, Qs-dev_rep_c88479, Qs-dev_rep_c88182, Qs-dev_rep_c88165, Qs-dev_rep_c86061, Qs-dev_rep_c85594, …
ec:3.6.1.13	diphosphatase	Purine metabolism	Qs-dev_rep_c87496, Qs-dev_rep_c76944, Qs-dev_rep_c75364, Qs-dev_c48383, Qs-dev_c45453, Qs-dev_c38080, Qs-dev_c23606, Qs-dev_c18184, Contig3206, Contig26280, Contig25784, Contig14862, Contig11708, Contig11099
ec:6.3.4.4	synthase	Purine metabolism	Qs-dev_c55686, Qs-dev_c42023, Contig19885, Contig13878
ec:6.3.4.1	synthase	Purine metabolism	Qs-dev_c49123, Qs-dev_c41354
ec:3.5.3.19	hydrolase	Purine metabolism	Qs-dev_c8580, isotig11159, Contig8840
ec:2.7.1.74	kinase	Purine metabolism	Qs-dev_rep_c90675, Contig8545
ec:1.14.13.82	monooxygenase	Aminobenzoate degradation	Qs-dev_c68199, Contig437
ec:6.2.1.25	ligase	Aminobenzoate degradation	Contig4537, Contig11145
ec:2.8.3.8	CoA-transferase	Aminobenzoate degradation	Qs-dev_c69441
ec:4.2.1.17	hydratase	Aminobenzoate degradation	Qs-dev_rep_c99146, Qs-dev_rep_c96597, Qs-dev_rep_c94982, Qs-dev_rep_c88120, Qs-dev_rep_c86808, Qs-dev_rep_c84755, Qs-dev_rep_c81304, Qs-dev_rep_c79273, Qs-dev_rep_c78937, Qs-dev_rep_c77926, Qs-dev_rep_c100915, Qs-dev_rep_c100241, Qs-dev_c93870, Qs-dev_c91863, Qs-dev_c90377, Qs-dev_c70164, Qs-dev_c61051, Qs-dev_c58521, Qs-dev_c58150, Qs-dev_c39389, Qs-dev_c30745, Qs-dev_c30464, isotig07938, Contig…
ec:1.14.14.1	monooxygenase	Aminobenzoate degradation	Qs-dev_rep_c97993, Qs-dev_c69567, Qs-dev_c62799, Qs-dev_c62748, Qs-dev_c57151, Qs-dev_c56825, Qs-dev_c48392, Qs-dev_c48135, Qs-dev_c44366, Qs-dev_c41511, Qs-dev_c37530, Qs-dev_c27209, Qs-dev_c25423, Qs-dev_c25081, Qs-dev_c23384, Qs-dev_c22797, Qs-dev_c22745, Qs-dev_c22100, Qs-dev_c1538, Contig5515, Contig4880, Contig4721, Contig4613, Contig361, Contig3364, Contig25671, Contig25572, Contig25418, C…
ec:3.5.1.4	acylamidase	Aminobenzoate degradation	Qs-dev_rep_c99850, Qs-dev_rep_c99431, Qs-dev_rep_c95707, Qs-dev_rep_c91979, Qs-dev_rep_c75737, Qs-dev_rep_c104424, Qs-dev_rep_c104255, Qs-dev_c44895, Qs-dev_c42950, Qs-dev_c32102, Qs-dev_c2629, Qs-dev_c26102, isotig02911, Contig6913, Contig6700, Contig545, Contig25488, Contig23539, Contig23538, Contig22037, Contig22036, Contig21120, Contig21117, Contig21097, Contig20262, Contig19671, Contig18493,…
ec:3.1.3.2	phosphatase	Aminobenzoate degradation	Qs-dev_rep_c90653, Qs-dev_rep_c88827, Qs-dev_rep_c86322, Qs-dev_rep_c83227, Qs-dev_rep_c81833, Qs-dev_rep_c81377, Qs-dev_rep_c81179, Qs-dev_rep_c80954, Qs-dev_rep_c78714, Qs-dev_rep_c78598, Qs-dev_rep_c78202, Qs-dev_rep_c76181, Qs-dev_rep_c102030, Qs-dev_rep_c100086, Qs-dev_c8221, Qs-dev_c7946, Qs-dev_c71598, Qs-dev_c69533, Qs-dev_c66241, Qs-dev_c65694, Qs-dev_c65053, Qs-dev_c62830, Qs-dev_c58765…
ec:3.6.1.7	acetylphosphatase	Aminobenzoate degradation	Contig4322
ec:3.1.3.41	nitrophenyl phosphatase	Aminobenzoate degradation	Qs-dev_rep_c78840, Qs-dev_c37663, Qs-dev_c28167, Qs-dev_c27024, Contig26263, Contig10689
ec:3.5.5.1	acetonitrilase	Aminobenzoate degradation	Qs-dev_rep_c93920, Qs-dev_rep_c81103, Qs-dev_c16207, Contig9840, Contig19440, Contig17217, Contig14681, Contig14378
ec:1.2.1.28	dehydrogenase (NAD+)	Aminobenzoate degradation	Qs-dev_c6462, Qs-dev_c49691, Qs-dev_c12145, Contig25808, Contig13291
ec:1.6.5.7	reductase	Aminobenzoate degradation	Qs-dev_rep_c88330, Qs-dev_rep_c88179, Qs-dev_rep_c73622, Qs-dev_c27951, Contig19275, Contig17614
ec:1.1.1.1	dehydrogenase	Naphthalene degradation	Qs-dev_rep_c99177, Qs-dev_rep_c98535, Qs-dev_rep_c97325, Qs-dev_rep_c96191, Qs-dev_rep_c95956, Qs-dev_rep_c95685, Qs-dev_rep_c95354, Qs-dev_rep_c94910, Qs-dev_rep_c93519, Qs-dev_rep_c91815, Qs-dev_rep_c90925, Qs-dev_rep_c90449, Qs-dev_rep_c89066, Qs-dev_rep_c88509, Qs-dev_rep_c86351, Qs-dev_rep_c82281, Qs-dev_rep_c79838, Qs-dev_rep_c77554, Qs-dev_rep_c76926, Qs-dev_rep_c76500, Qs-dev_rep_c74422, …
ec:6.4.1.3	carboxylase	Carbon fixation pathways in prokaryotes	Qs-dev_c52545, Qs-dev_c34458, Qs-dev_c34248, Contig8194, Contig10217
ec:6.4.1.2	carboxylase	Carbon fixation pathways in prokaryotes	Qs-dev_rep_c94027, Qs-dev_rep_c92032, Qs-dev_rep_c85276, Qs-dev_rep_c81832, Qs-dev_rep_c79483, Qs-dev_rep_c101904, Qs-dev_c71087, Qs-dev_c42103, Qs-dev_c27613, Qs-dev_c18639, isotig06848, isotig03930, isotig03927, Contig8194, Contig7455, Contig25394, Contig18377, Contig18164, Contig18034, Contig13670, Contig11171
ec:6.4.1.1	carboxylase	Carbon fixation pathways in prokaryotes	Qs-dev_c46813, Qs-dev_c46369
ec:3.5.4.9	cyclohydrolase	Carbon fixation pathways in prokaryotes	Qs-dev_rep_c99827, Qs-dev_rep_c98372, Qs-dev_rep_c94733, Qs-dev_c91469, Qs-dev_c83883, Qs-dev_c60471, Contig6904, Contig6054, Contig27530, Contig24025, Contig19467, Contig18538, Contig17010
ec:1.1.1.42	dehydrogenase (NADP+)	Carbon fixation pathways in prokaryotes	Qs-dev_rep_c97241, Qs-dev_rep_c94986, Qs-dev_rep_c90690, Qs-dev_rep_c89526, Qs-dev_rep_c89129, Qs-dev_rep_c102667, Qs-dev_rep_c101663, Qs-dev_c8859, Qs-dev_c63316, Qs-dev_c58820, Qs-dev_c57944, Qs-dev_c55346, Qs-dev_c54072, Qs-dev_c42879, Qs-dev_c12919, Qs-dev_c11303, isotig03340, Contig7824, Contig27498, Contig25845, Contig25363, Contig22176, Contig22175, Contig15989
ec:4.2.1.3	hydratase	Carbon fixation pathways in prokaryotes	Qs-dev_rep_c87473, Qs-dev_rep_c81323, Qs-dev_c72153, Qs-dev_c7213, Qs-dev_c65144, Qs-dev_c53669, Qs-dev_c50809, Qs-dev_c47417, Qs-dev_c41912, Qs-dev_c24746, Qs-dev_c14813, Contig9624, Contig5316, Contig25183, Contig20635, Contig18197, Contig11824, Contig11073
ec:4.2.1.2	hydratase	Carbon fixation pathways in prokaryotes	Qs-dev_c48915, Qs-dev_c42971, Qs-dev_c33410, Contig9860, Contig659
ec:2.3.1.9	C-acetyltransferase	Carbon fixation pathways in prokaryotes	Qs-dev_rep_c99137, Qs-dev_rep_c73858, Qs-dev_rep_c103209, Qs-dev_c6692, Contig9061, Contig26073, Contig24126, Contig20945
ec:1.1.1.37	dehydrogenase	Carbon fixation pathways in prokaryotes	Qs-dev_rep_c99716, Qs-dev_rep_c99651, Qs-dev_rep_c99344, Qs-dev_rep_c99101, Qs-dev_rep_c97944, Qs-dev_rep_c97608, Qs-dev_rep_c97269, Qs-dev_rep_c95961, Qs-dev_rep_c95833, Qs-dev_rep_c92850, Qs-dev_rep_c90639, Qs-dev_rep_c88969, Qs-dev_rep_c84204, Qs-dev_rep_c72762, Qs-dev_rep_c101352, Qs-dev_rep_c101029, Qs-dev_rep_c100695, Qs-dev_rep_c100272, Qs-dev_c84072, Qs-dev_c83496, Qs-dev_c68123, Qs-dev_c…
ec:1.1.1.35	dehydrogenase	Carbon fixation pathways in prokaryotes	Qs-dev_rep_c96597, Qs-dev_rep_c88120, Qs-dev_rep_c78937, Qs-dev_rep_c100915, Qs-dev_c65133, Qs-dev_c58521, Qs-dev_c58150, Qs-dev_c39389, isotig07938, Contig6039, Contig2214, Contig19587, Contig15965
ec:4.1.1.31	carboxylase	Carbon fixation pathways in prokaryotes	Qs-dev_rep_c96427, Qs-dev_rep_c93885, Qs-dev_rep_c86323, Qs-dev_rep_c85700, Qs-dev_rep_c84323, isotig06834, Contig6323, Contig62, Contig4673, Contig10285
ec:6.2.1.5	ligase (ADP-forming)	Carbon fixation pathways in prokaryotes	Qs-dev_rep_c94682, Qs-dev_rep_c93153, Qs-dev_rep_c90222, Qs-dev_rep_c89102, Qs-dev_rep_c89018, Qs-dev_rep_c88075, Qs-dev_rep_c84281, Qs-dev_rep_c77327, Qs-dev_rep_c75511, Qs-dev_rep_c74015, Qs-dev_rep_c73338, Qs-dev_rep_c72979, Qs-dev_rep_c102702, Qs-dev_c72078, Qs-dev_c58159, Qs-dev_c56917, Qs-dev_c52265, Qs-dev_c46242, Qs-dev_c43867, Contig9235, Contig8569, Contig8150, Contig25949, Contig25807,…
ec:6.2.1.1	ligase	Carbon fixation pathways in prokaryotes	Qs-dev_rep_c89022, Qs-dev_rep_c85643, Qs-dev_rep_c82723, Qs-dev_rep_c80894, Qs-dev_rep_c78592, Qs-dev_c81349, Qs-dev_c71582, Qs-dev_c67498, Qs-dev_c48488, Qs-dev_c33381, Contig9801, Contig7671, Contig7024, Contig3485
ec:1.5.1.20	reductase [NAD(P)H]	Carbon fixation pathways in prokaryotes	Qs-dev_rep_c99225, Qs-dev_rep_c92174, Qs-dev_rep_c100877, Contig23496, Contig20696
ec:2.3.3.8	citrate synthase	Carbon fixation pathways in prokaryotes	Qs-dev_rep_c94682, Qs-dev_rep_c93153, Qs-dev_rep_c90222, Qs-dev_rep_c89102, Qs-dev_rep_c89018, Qs-dev_rep_c88075, Qs-dev_rep_c84281, Qs-dev_rep_c77327, Qs-dev_rep_c75511, Qs-dev_rep_c74015, Qs-dev_rep_c73338, Qs-dev_rep_c72979, Qs-dev_c72078, Qs-dev_c58159, Qs-dev_c56917, Qs-dev_c46242, Qs-dev_c43867, Contig9235, Contig8150, Contig25949, Contig25807, Contig18168, Contig17798, Contig14333
ec:1.5.1.5	dehydrogenase (NADP+)	Carbon fixation pathways in prokaryotes	Qs-dev_rep_c99827, Qs-dev_rep_c99585, Qs-dev_rep_c98372, Qs-dev_rep_c94733, Qs-dev_c91469, Qs-dev_c83883, Qs-dev_c60471, Contig6904, Contig6054, Contig27530, Contig24025, Contig19467, Contig18538, Contig17010
ec:6.3.4.3	ligase	Carbon fixation pathways in prokaryotes	Qs-dev_rep_c86660, Qs-dev_c17484, Contig18795
ec:2.3.1.181	transferase	Lipoic acid metabolism	Contig4821
ec:2.8.1.8	synthase	Lipoic acid metabolism	Qs-dev_rep_c99142, Qs-dev_rep_c93113, Qs-dev_rep_c100983, Qs-dev_rep_c100193, Qs-dev_c47721, Qs-dev_c22662, Qs-dev_c16493, isotig08256, Contig9808, Contig4995, Contig2766, Contig25933, Contig23861, Contig17424, Contig1098
ec:3.8.1.5	dehalogenase	Chloroalkane and chloroalkene degradation	Qs-dev_rep_c87629, Qs-dev_c66773, Contig11348
ec:1.2.1.3	dehydrogenase (NAD+)	Chloroalkane and chloroalkene degradation	Qs-dev_rep_c97445, Qs-dev_rep_c97140, Qs-dev_rep_c96086, Qs-dev_rep_c94136, Qs-dev_rep_c92495, Qs-dev_rep_c90664, Qs-dev_rep_c90312, Qs-dev_rep_c88341, Qs-dev_rep_c87703, Qs-dev_rep_c86803, Qs-dev_rep_c86292, Qs-dev_rep_c83903, Qs-dev_rep_c83365, Qs-dev_rep_c80861, Qs-dev_rep_c78487, Qs-dev_rep_c77719, Qs-dev_rep_c76476, Qs-dev_rep_c74191, Qs-dev_rep_c73000, Qs-dev_rep_c102932, Qs-dev_rep_c102764…
ec:3.3.2.10	epoxide hydrolase	Chloroalkane and chloroalkene degradation	Qs-dev_rep_c87410, Contig9754, Contig2514, Contig18607, Contig13468, Contig11986
ec:1.1.1.1	dehydrogenase	Chloroalkane and chloroalkene degradation	Qs-dev_rep_c99177, Qs-dev_rep_c98535, Qs-dev_rep_c97325, Qs-dev_rep_c96191, Qs-dev_rep_c95956, Qs-dev_rep_c95685, Qs-dev_rep_c95354, Qs-dev_rep_c94910, Qs-dev_rep_c93519, Qs-dev_rep_c91815, Qs-dev_rep_c90925, Qs-dev_rep_c90449, Qs-dev_rep_c89066, Qs-dev_rep_c88509, Qs-dev_rep_c86351, Qs-dev_rep_c82281, Qs-dev_rep_c79838, Qs-dev_rep_c77554, Qs-dev_rep_c76926, Qs-dev_rep_c76500, Qs-dev_rep_c74422, …
ec:3.1.1.45	maleylacetate enol-lactonase	Toluene degradation	Qs-dev_rep_c93799, Qs-dev_rep_c93665, Qs-dev_rep_c90380, Qs-dev_rep_c80936, Qs-dev_rep_c80513, Qs-dev_c89443, Contig9129, Contig19536, Contig18620, Contig17573, Contig16665
ec:1.1.1.90	dehydrogenase	Toluene degradation	Qs-dev_rep_c80925, Contig9818, Contig8435, Contig27398
ec:1.1.1.35	dehydrogenase	Toluene degradation	Qs-dev_rep_c96597, Qs-dev_rep_c88120, Qs-dev_rep_c78937, Qs-dev_rep_c100915, Qs-dev_c65133, Qs-dev_c58521, Qs-dev_c58150, Qs-dev_c39389, isotig07938, Contig6039, Contig2214, Contig19587, Contig15965
ec:5.5.1.1	cycloisomerase	Toluene degradation	Contig1129
ec:1.2.1.28	dehydrogenase (NAD+)	Toluene degradation	Qs-dev_c6462, Qs-dev_c49691, Qs-dev_c12145, Contig25808, Contig13291
ec:1.1.1.90	dehydrogenase	Xylene degradation	Qs-dev_rep_c80925, Contig9818, Contig8435, Contig27398
ec:1.2.1.28	dehydrogenase (NAD+)	Xylene degradation	Qs-dev_c6462, Qs-dev_c49691, Qs-dev_c12145, Contig25808, Contig13291
ec:2.2.1.6	synthase	Valine, leucine and isoleucine biosynthesis	Qs-dev_rep_c85817, Qs-dev_rep_c77025, Qs-dev_c69563, Contig4528, Contig25730, Contig23624, Contig23623, Contig14955, Contig12223
ec:4.2.1.33	dehydratase	Valine, leucine and isoleucine biosynthesis	Qs-dev_rep_c80522, Qs-dev_rep_c75410, Qs-dev_c93940, Qs-dev_c59180, Qs-dev_c13802, Contig23230, Contig23229, Contig17699
ec:2.6.1.6	transaminase	Valine, leucine and isoleucine biosynthesis	Qs-dev_c66699, Qs-dev_c35156, Contig1161
ec:1.1.1.86	reductoisomerase	Valine, leucine and isoleucine biosynthesis	Qs-dev_rep_c91309, Qs-dev_rep_c91004, Qs-dev_rep_c77672, Qs-dev_rep_c74842, Contig25429
ec:1.1.1.85	dehydrogenase	Valine, leucine and isoleucine biosynthesis	Contig18804, Contig10210
ec:2.3.3.13	synthase	Valine, leucine and isoleucine biosynthesis	Qs-dev_rep_c92023, Qs-dev_c17559, Contig4320, Contig12575
ec:4.2.1.9	dehydratase	Valine, leucine and isoleucine biosynthesis	Qs-dev_c58273, Contig9035, Contig7682, Contig22974, Contig22973, Contig22972
ec:2.6.1.42	transaminase	Valine, leucine and isoleucine biosynthesis	Qs-dev_rep_c79235, Qs-dev_c24853, Qs-dev_c11455, isotig04751, Contig9693, Contig8070, Contig328, Contig3073
ec:4.3.1.19	ammonia-lyase	Valine, leucine and isoleucine biosynthesis	Qs-dev_rep_c85871, Qs-dev_rep_c77648, Qs-dev_c60635, Contig3811, Contig20191
ec:1.18.1.2	reductase	Photosynthesis	Qs-dev_rep_c94728, Qs-dev_rep_c94316, Qs-dev_rep_c81227, Qs-dev_c45854, Qs-dev_c15441, isotig09740, Contig20644, Contig18720, Contig17878, Contig17741, Contig14134
ec:6.3.3.3	synthase	Biotin metabolism	Qs-dev_c53556, Contig5751, Contig4059
ec:2.6.1.62	transaminase	Biotin metabolism	Qs-dev_c53556, Contig5751, Contig4059
ec:1.1.1.100	reductase	Biotin metabolism	Qs-dev_rep_c98939, Qs-dev_rep_c96734, Qs-dev_rep_c93027, Qs-dev_rep_c86801, Qs-dev_rep_c86759, Qs-dev_rep_c77092, Qs-dev_rep_c75640, Qs-dev_rep_c73935, Qs-dev_rep_c103590, Qs-dev_rep_c103516, Qs-dev_rep_c103386, Qs-dev_rep_c103248, Qs-dev_c7969, Qs-dev_c71161, Qs-dev_c66272, Qs-dev_c64528, Qs-dev_c42420, Qs-dev_c38240, Qs-dev_c23802, isotig10142, isotig01425, isotig01423, isotig01422, isotig01421…
ec:1.3.1.10	reductase (NADPH, B-specific)	Biotin metabolism	Qs-dev_c66272, Qs-dev_c42420, Qs-dev_c38240
ec:6.3.4.15	ligase	Biotin metabolism	Qs-dev_c21577, isotig08878, Contig1314
ec:6.3.4.11	ligase	Biotin metabolism	Qs-dev_c21577, isotig08878, Contig1314
ec:2.3.1.47	synthase	Biotin metabolism	Qs-dev_c39806, Contig8804, Contig24857
ec:2.3.1.41	synthase I	Biotin metabolism	Qs-dev_rep_c99092, Qs-dev_rep_c95912, Qs-dev_rep_c92252, Qs-dev_rep_c84671, Qs-dev_rep_c83700, Qs-dev_rep_c102213, Qs-dev_rep_c101544, Qs-dev_rep_c101513, Qs-dev_rep_c101228, Qs-dev_c66369, Qs-dev_c62738, Qs-dev_c42420, Qs-dev_c38240, Qs-dev_c19337, Qs-dev_c11891, Qs-dev_c10827, Contig5815, Contig36, Contig25832, Contig25479, Contig21574, Contig18749, Contig16711, Contig15953, Contig15128
ec:2.8.1.6	synthase	Biotin metabolism	Qs-dev_c22513, Contig26508
ec:2.2.1.9	synthase	Ubiquinone and other terpenoid-quinone biosynthesis	Qs-dev_c35342, Qs-dev_c28914, Contig11307
ec:6.2.1.26	ligase	Ubiquinone and other terpenoid-quinone biosynthesis	Qs-dev_rep_c99065, Qs-dev_rep_c91453, Qs-dev_rep_c80894, Qs-dev_rep_c78809, Qs-dev_rep_c77312, Qs-dev_rep_c102481, Qs-dev_rep_c100158, Qs-dev_c71582, Qs-dev_c41319, Qs-dev_c36456, Qs-dev_c35060, Qs-dev_c32115, Qs-dev_c21973, Qs-dev_c1711, isotig16619, Contig7671, Contig671, Contig6371, Contig6099, Contig3675, Contig25658, Contig23122, Contig1857, Contig18184
ec:6.2.1.12	ligase	Ubiquinone and other terpenoid-quinone biosynthesis	Qs-dev_rep_c92821, Qs-dev_rep_c92573, Qs-dev_rep_c84851, Qs-dev_rep_c84573, Qs-dev_rep_c72456, Qs-dev_c43030, Qs-dev_c24132, isotig08532, isotig07914, isotig04809, isotig04808, isotig03333, Contig746, Contig6148, Contig4323, Contig2793, Contig25571, Contig20922, Contig20483, Contig18796, Contig18711, Contig18225, Contig17931, Contig13994
ec:4.1.3.36	synthase	Ubiquinone and other terpenoid-quinone biosynthesis	Qs-dev_c52634
ec:1.1.1.237	reductase	Ubiquinone and other terpenoid-quinone biosynthesis	Qs-dev_rep_c84681, isotig01803, isotig01802, isotig01801, isotig01797, Contig21669, Contig21668, Contig20401, Contig20352, Contig16125, Contig10140
ec:2.6.1.5	transaminase	Ubiquinone and other terpenoid-quinone biosynthesis	Qs-dev_rep_c82986, Qs-dev_rep_c104782, Qs-dev_c79525, Qs-dev_c6968, Qs-dev_c66699, Qs-dev_c35156, Contig8449, Contig6022, Contig4262, Contig25748, Contig1161
ec:2.1.1.114	methyltransferase	Ubiquinone and other terpenoid-quinone biosynthesis	Qs-dev_c52189, Qs-dev_c45580, Qs-dev_c24986, Contig2292, Contig11214
ec:1.13.11.27	dioxygenase	Ubiquinone and other terpenoid-quinone biosynthesis	Qs-dev_rep_c97857, Qs-dev_rep_c96120, Qs-dev_rep_c92341, Qs-dev_rep_c76492, Contig9503
ec:5.4.4.2	synthase	Ubiquinone and other terpenoid-quinone biosynthesis	Contig6640, Contig15958
ec:2.1.1.95	O-methyltransferase	Ubiquinone and other terpenoid-quinone biosynthesis	Qs-dev_rep_c95397, Qs-dev_rep_c92288, Qs-dev_rep_c76001, isotig06305, Contig20554
ec:2.1.1.64	3-O-methyltransferase	Ubiquinone and other terpenoid-quinone biosynthesis	Qs-dev_c52189, Qs-dev_c45580
ec:2.5.1.39	polyprenyltransferase	Ubiquinone and other terpenoid-quinone biosynthesis	Qs-dev_c4771, isotig06910, Contig23371
ec:1.6.5.2	dehydrogenase (quinone)	Ubiquinone and other terpenoid-quinone biosynthesis	Qs-dev_rep_c80675, Qs-dev_c53435, Qs-dev_c18526, Contig9566, Contig7430, Contig26175, Contig23292
ec:2.7.1.40	kinase	Pyruvate metabolism	Qs-dev_rep_c99920, Qs-dev_rep_c97184, Qs-dev_rep_c90030, Qs-dev_rep_c89645, Qs-dev_rep_c87824, Qs-dev_rep_c87286, Qs-dev_rep_c85887, Qs-dev_rep_c84769, Qs-dev_rep_c82809, Qs-dev_rep_c79722, Qs-dev_rep_c76545, Qs-dev_rep_c76253, Qs-dev_c94236, Qs-dev_c70492, Qs-dev_c65164, Qs-dev_c62132, Qs-dev_c61706, Qs-dev_c49742, Qs-dev_c40196, Qs-dev_c39002, Qs-dev_c31085, Qs-dev_c12872, isotig26142, Contig93…
ec:4.1.1.3	decarboxylase	Pyruvate metabolism	Qs-dev_rep_c98151, isotig16350, Contig2631, Contig25503
ec:1.2.1.3	dehydrogenase (NAD+)	Pyruvate metabolism	Qs-dev_rep_c97445, Qs-dev_rep_c97140, Qs-dev_rep_c96086, Qs-dev_rep_c94136, Qs-dev_rep_c92495, Qs-dev_rep_c90664, Qs-dev_rep_c90312, Qs-dev_rep_c88341, Qs-dev_rep_c87703, Qs-dev_rep_c86803, Qs-dev_rep_c86292, Qs-dev_rep_c83903, Qs-dev_rep_c83365, Qs-dev_rep_c80861, Qs-dev_rep_c78487, Qs-dev_rep_c77719, Qs-dev_rep_c76476, Qs-dev_rep_c74191, Qs-dev_rep_c73000, Qs-dev_rep_c102932, Qs-dev_rep_c102764…
ec:1.2.4.1	dehydrogenase (acetyl-transferring)	Pyruvate metabolism	Qs-dev_rep_c98751, Qs-dev_rep_c98434, Qs-dev_rep_c96855, Qs-dev_rep_c90407, Qs-dev_rep_c78280, Qs-dev_rep_c74779, Qs-dev_rep_c74766, Qs-dev_rep_c103243, Qs-dev_c69508, Qs-dev_c64236, Qs-dev_c56349, Qs-dev_c45834, Qs-dev_c43677, Qs-dev_c35105, isotig07844, isotig02801, Contig25758, Contig23713, Contig22000, Contig20677, Contig20574, Contig20372, Contig19747, Contig18029, Contig17793, Contig17666, …
ec:6.4.1.2	carboxylase	Pyruvate metabolism	Qs-dev_rep_c94027, Qs-dev_rep_c92032, Qs-dev_rep_c85276, Qs-dev_rep_c81832, Qs-dev_rep_c79483, Qs-dev_rep_c101904, Qs-dev_c71087, Qs-dev_c42103, Qs-dev_c27613, Qs-dev_c18639, isotig06848, isotig03930, isotig03927, Contig8194, Contig7455, Contig25394, Contig18377, Contig18164, Contig18034, Contig13670, Contig11171
ec:6.4.1.1	carboxylase	Pyruvate metabolism	Qs-dev_c46813, Qs-dev_c46369
ec:1.1.1.82	dehydrogenase (NADP+)	Pyruvate metabolism	Qs-dev_c16474, isotig16539
ec:1.1.1.79	reductase (NADP+)	Pyruvate metabolism	Qs-dev_c5914, Qs-dev_c2447, isotig10865, Contig27441, Contig26284, Contig24723
ec:1.1.1.78	reductase (NADH-dependent)	Pyruvate metabolism	Qs-dev_c58582, Qs-dev_c42010, Qs-dev_c27208
ec:2.3.3.14	synthase	Pyruvate metabolism	Qs-dev_c50134
ec:2.3.3.13	synthase	Pyruvate metabolism	Qs-dev_rep_c92023, Qs-dev_c17559, Contig4320, Contig12575
ec:1.1.1.40	dehydrogenase (oxaloacetate-decarboxylating) (NADP+)	Pyruvate metabolism	Qs-dev_rep_c94154, Qs-dev_rep_c91905, Qs-dev_rep_c90718, Qs-dev_rep_c87626, Qs-dev_rep_c74113, Qs-dev_c67797, Qs-dev_c62445, Contig7627, Contig23083, Contig20124, Contig19764, Contig17206
ec:1.1.1.39	dehydrogenase (decarboxylating)	Pyruvate metabolism	Qs-dev_rep_c98151, Qs-dev_c4322, Qs-dev_c20601, isotig22433, isotig16350, Contig2631, Contig25503
ec:1.1.1.38	dehydrogenase (oxaloacetate-decarboxylating)	Pyruvate metabolism	Qs-dev_rep_c98468, Qs-dev_rep_c98151, Qs-dev_rep_c94154, Qs-dev_rep_c91905, Qs-dev_rep_c90718, Qs-dev_rep_c89578, Qs-dev_rep_c87626, Qs-dev_rep_c81979, Qs-dev_rep_c74113, Qs-dev_c67797, Qs-dev_c62445, Qs-dev_c52794, Qs-dev_c43511, Qs-dev_c4322, Qs-dev_c29925, Qs-dev_c20601, isotig22433, Contig7627, Contig2631, Contig25503, Contig23083, Contig20124, Contig19764, Contig17206
ec:2.3.1.9	C-acetyltransferase	Pyruvate metabolism	Qs-dev_rep_c99137, Qs-dev_rep_c73858, Qs-dev_rep_c103209, Qs-dev_c6692, Contig9061, Contig26073, Contig24126, Contig20945
ec:1.1.1.37	dehydrogenase	Pyruvate metabolism	Qs-dev_rep_c99716, Qs-dev_rep_c99651, Qs-dev_rep_c99344, Qs-dev_rep_c99101, Qs-dev_rep_c97944, Qs-dev_rep_c97608, Qs-dev_rep_c97269, Qs-dev_rep_c95961, Qs-dev_rep_c95833, Qs-dev_rep_c92850, Qs-dev_rep_c90639, Qs-dev_rep_c88969, Qs-dev_rep_c84204, Qs-dev_rep_c72762, Qs-dev_rep_c101352, Qs-dev_rep_c101029, Qs-dev_rep_c100695, Qs-dev_rep_c100272, Qs-dev_c84072, Qs-dev_c83496, Qs-dev_c68123, Qs-dev_c…
ec:1.1.1.27	dehydrogenase	Pyruvate metabolism	Qs-dev_rep_c93841, Qs-dev_rep_c92360, Qs-dev_rep_c102973, Qs-dev_c102945, Contig20935, Contig19457
ec:1.1.1.21	reductase	Pyruvate metabolism	Qs-dev_rep_c94180, Qs-dev_rep_c89688, Qs-dev_rep_c85023, Qs-dev_c69898, Qs-dev_c68397, Qs-dev_c67452, Qs-dev_c67105, Qs-dev_c62756, Qs-dev_c51229, Qs-dev_c24913, Qs-dev_c21547, Qs-dev_c16356, Contig851, Contig8379, Contig5562, Contig4652, Contig24121, Contig18189, Contig16120
ec:3.6.1.7	acetylphosphatase	Pyruvate metabolism	Contig4322
ec:1.1.2.4	dehydrogenase (cytochrome)	Pyruvate metabolism	Qs-dev_rep_c97834, Qs-dev_rep_c95484, Qs-dev_c8715, Qs-dev_c71806, Qs-dev_c51822, Qs-dev_c23939, Contig743, Contig3422, Contig23108, Contig15936
ec:4.1.1.49	carboxykinase (ATP)	Pyruvate metabolism	Qs-dev_rep_c96185, Qs-dev_rep_c91102, Qs-dev_rep_c86023, Qs-dev_rep_c83491, Qs-dev_rep_c82554, Qs-dev_rep_c80015, Qs-dev_rep_c79753, Qs-dev_c42464, Qs-dev_c4059, Qs-dev_c38016, Qs-dev_c17188, Qs-dev_c17097, Qs-dev_c13680, isotig00735, isotig00734, isotig00733, isotig00731, isotig00729, isotig00728, isotig00727, isotig00726, isotig00725, isotig00724, isotig00723, isotig00721, isotig00720, isotig00…
ec:4.1.1.32	carboxykinase (GTP)	Pyruvate metabolism	Qs-dev_c70909
ec:4.1.1.31	carboxylase	Pyruvate metabolism	Qs-dev_rep_c96427, Qs-dev_rep_c93885, Qs-dev_rep_c86323, Qs-dev_rep_c85700, Qs-dev_rep_c84323, isotig06834, Contig6323, Contig62, Contig4673, Contig10285
ec:6.2.1.1	ligase	Pyruvate metabolism	Qs-dev_rep_c89022, Qs-dev_rep_c85643, Qs-dev_rep_c82723, Qs-dev_rep_c80894, Qs-dev_rep_c78592, Qs-dev_c81349, Qs-dev_c71582, Qs-dev_c67498, Qs-dev_c48488, Qs-dev_c33381, Contig9801, Contig7671, Contig7024, Contig3485
ec:2.3.3.9	synthase	Pyruvate metabolism	Qs-dev_rep_c96261, Qs-dev_rep_c90897, Contig16241, Contig15449
ec:2.3.1.12	acetyltransferase	Pyruvate metabolism	Qs-dev_rep_c79595, Qs-dev_c8033, Qs-dev_c64867, Qs-dev_c30154, Qs-dev_c298, Qs-dev_c21039, Contig7186, Contig5866, Contig11612
ec:1.8.1.4	dehydrogenase	Pyruvate metabolism	Qs-dev_rep_c95550, Qs-dev_rep_c91063, Qs-dev_rep_c90666, Qs-dev_rep_c82237, Qs-dev_rep_c81269, Qs-dev_rep_c79483, Qs-dev_rep_c76976, Qs-dev_c69949, Contig25540, Contig10166
ec:3.1.2.6	hydrolase	Pyruvate metabolism	Qs-dev_c91311, Qs-dev_c63259, Qs-dev_c15359, Contig8639, Contig22746, Contig22745, Contig15962, Contig10079
ec:3.1.2.1	hydrolase	Pyruvate metabolism	Qs-dev_c69441
ec:4.4.1.5	lyase	Pyruvate metabolism	Qs-dev_rep_c98974, Qs-dev_rep_c94542, Qs-dev_rep_c93690, Qs-dev_rep_c92777, Qs-dev_rep_c86031, Qs-dev_rep_c83186, Qs-dev_rep_c81987, Qs-dev_rep_c80337, Qs-dev_rep_c78558, Qs-dev_rep_c75834, Qs-dev_rep_c75129, Qs-dev_rep_c73406, Qs-dev_rep_c103441, Qs-dev_rep_c103373, Qs-dev_rep_c103162, Qs-dev_rep_c102983, Qs-dev_rep_c102113, Qs-dev_c90055, Qs-dev_c69296, Qs-dev_c68266, Qs-dev_c63422, Qs-dev_c591…
ec:2.7.9.1	phosphate dikinase	Pyruvate metabolism	Qs-dev_rep_c99421, Qs-dev_rep_c96779, Qs-dev_rep_c95092, Qs-dev_rep_c87394, Qs-dev_rep_c80404, Qs-dev_c36754, Qs-dev_c13055, isotig02735, isotig02734, isotig02733, Contig21973, Contig20662, Contig12909
ec:2.7.1.2	glucokinase (phosphorylating)	Butirosin and neomycin biosynthesis	Qs-dev_c30091, Qs-dev_c29159, Contig5886, Contig4868, Contig2510, Contig14450, Contig11411
ec:2.7.1.1	hexokinase type IV glucokinase	Butirosin and neomycin biosynthesis	Qs-dev_rep_c97683, Qs-dev_c91674, Qs-dev_c65939, Qs-dev_c65161, Qs-dev_c57732, Qs-dev_c55966, Qs-dev_c36054, Qs-dev_c21355
ec:4.2.1.46	4,6-dehydratase	Polyketide sugar unit biosynthesis	Qs-dev_rep_c95440, Qs-dev_rep_c89151, Qs-dev_rep_c88400, Qs-dev_rep_c84408, Qs-dev_rep_c76036, Qs-dev_c46405, Qs-dev_c45254, Qs-dev_c35778, Contig8954, Contig8833, Contig23867, Contig2073
ec:1.1.1.133	reductase	Polyketide sugar unit biosynthesis	Qs-dev_rep_c89151, Qs-dev_rep_c88400, Qs-dev_rep_c84408, Qs-dev_c50724, Qs-dev_c45254, Qs-dev_c44185, Qs-dev_c26020, Contig8954, Contig2830, Contig24905, Contig2073
ec:5.1.3.13	3,5-epimerase	Polyketide sugar unit biosynthesis	Qs-dev_c26020, Contig24905
ec:1.3.5.1	dehydrogenase (ubiquinone)	Oxidative phosphorylation	Qs-dev_rep_c92389, Qs-dev_rep_c84070, Qs-dev_rep_c82655, Qs-dev_rep_c73201, Qs-dev_c87308, Qs-dev_c67824, Qs-dev_c43228, Contig6740, Contig26154, Contig18852
ec:1.6.99.5	dehydrogenase (quinone)	Oxidative phosphorylation	Qs-dev_rep_c98549, Qs-dev_c3612, Qs-dev_c25174, isotig00417, isotig00415, Contig2708, Contig21272, Contig18917
ec:1.6.99.3	dehydrogenase	Oxidative phosphorylation	Qs-dev_rep_c95009, Qs-dev_rep_c89516, Qs-dev_rep_c80887, Qs-dev_rep_c76449, Qs-dev_c17990, Contig9280, Contig5075, Contig366, Contig23189, Contig18603, Contig18097, Contig17795, Contig1616, Contig14307, Contig14143
ec:1.9.3.1	oxidase	Oxidative phosphorylation	Qs-dev_rep_c96711, Qs-dev_rep_c96531, Qs-dev_rep_c93931, Qs-dev_rep_c89968, Qs-dev_rep_c89933, Qs-dev_rep_c88273, Qs-dev_rep_c83199, Qs-dev_rep_c79846, Qs-dev_rep_c102218, Qs-dev_rep_c101917, Qs-dev_rep_c101530, Qs-dev_rep_c101492, Qs-dev_rep_c101184, Qs-dev_rep_c100338, Qs-dev_rep_c100329, Qs-dev_c99275, Qs-dev_c8891, Qs-dev_c6796, Qs-dev_c67742, Qs-dev_c56618, Qs-dev_c56581, Qs-dev_c55357, Qs-d…
ec:3.6.1.1	diphosphatase	Oxidative phosphorylation	Qs-dev_rep_c97211, Qs-dev_rep_c96513, Qs-dev_rep_c96287, Qs-dev_rep_c94907, Qs-dev_rep_c94771, Qs-dev_rep_c92716, Qs-dev_rep_c90976, Qs-dev_rep_c90214, Qs-dev_rep_c88694, Qs-dev_rep_c85371, Qs-dev_rep_c84537, Qs-dev_rep_c81948, Qs-dev_rep_c81550, Qs-dev_rep_c81450, Qs-dev_rep_c80354, Qs-dev_rep_c80320, Qs-dev_rep_c77245, Qs-dev_rep_c76493, Qs-dev_rep_c72997, Qs-dev_rep_c72512, Qs-dev_rep_c103016,…
ec:1.10.2.2	reductase	Oxidative phosphorylation	Qs-dev_rep_c98046, Qs-dev_rep_c94637, Qs-dev_rep_c94059, Qs-dev_rep_c93721, Qs-dev_rep_c74430, Qs-dev_rep_c103804, Qs-dev_c58114, Qs-dev_c47222, Qs-dev_c37391, Qs-dev_c21132, Contig9931, Contig9229, Contig21042, Contig18314, Contig17555, Contig16677, Contig16444, Contig16254, Contig15784, Contig13780
ec:3.6.3.6	ATPase	Oxidative phosphorylation	Qs-dev_rep_c96128, Qs-dev_rep_c92643, Qs-dev_rep_c88847, Qs-dev_rep_c86544, Qs-dev_rep_c84226, Qs-dev_rep_c81469, Qs-dev_rep_c81146, Qs-dev_rep_c76991, Qs-dev_rep_c74948, Qs-dev_rep_c74644, Qs-dev_c98577, Qs-dev_c83010, Qs-dev_c80401, Qs-dev_c66476, Qs-dev_c65191, Qs-dev_c58909, Qs-dev_c58864, Qs-dev_c58206, Qs-dev_c57744, Qs-dev_c53124, Qs-dev_c52348, Qs-dev_c46382, Qs-dev_c45531, Qs-dev_c45157,…
ec:1.6.5.3	reductase (H+-translocating)	Oxidative phosphorylation	Qs-dev_rep_c97171, Qs-dev_rep_c90294, Qs-dev_rep_c90212, Qs-dev_rep_c88458, Qs-dev_rep_c87673, Qs-dev_rep_c79253, Qs-dev_rep_c77724, Qs-dev_rep_c77262, Qs-dev_rep_c74442, Qs-dev_rep_c100326, Qs-dev_c9529, Qs-dev_c69631, Qs-dev_c69568, Qs-dev_c69132, Qs-dev_c69090, Qs-dev_c66978, Qs-dev_c66457, Qs-dev_c6610, Qs-dev_c58322, Qs-dev_c58262, Qs-dev_c55381, Qs-dev_c55088, Qs-dev_c52349, Qs-dev_c51640, …
ec:4.2.1.46	4,6-dehydratase	Streptomycin biosynthesis	Qs-dev_rep_c95440, Qs-dev_rep_c89151, Qs-dev_rep_c88400, Qs-dev_rep_c84408, Qs-dev_rep_c76036, Qs-dev_c46405, Qs-dev_c45254, Qs-dev_c35778, Contig8954, Contig8833, Contig23867, Contig2073
ec:1.1.1.18	2-dehydrogenase	Streptomycin biosynthesis	Qs-dev_c55243, Contig13458
ec:2.7.1.2	glucokinase (phosphorylating)	Streptomycin biosynthesis	Qs-dev_c30091, Qs-dev_c29159, Contig5886, Contig4868, Contig2510, Contig14450, Contig11411
ec:2.7.1.1	hexokinase type IV glucokinase	Streptomycin biosynthesis	Qs-dev_rep_c97683, Qs-dev_c91674, Qs-dev_c65939, Qs-dev_c65161, Qs-dev_c57732, Qs-dev_c55966, Qs-dev_c36054, Qs-dev_c21355
ec:5.5.1.4	synthase	Streptomycin biosynthesis	Qs-dev_rep_c87864, Contig18337, Contig15656
ec:1.1.1.133	reductase	Streptomycin biosynthesis	Qs-dev_rep_c89151, Qs-dev_rep_c88400, Qs-dev_rep_c84408, Qs-dev_c50724, Qs-dev_c45254, Qs-dev_c44185, Qs-dev_c26020, Contig8954, Contig2830, Contig24905, Contig2073
ec:5.1.3.13	3,5-epimerase	Streptomycin biosynthesis	Qs-dev_c26020, Contig24905
ec:3.1.3.25	phosphatase	Streptomycin biosynthesis	isotig01396, isotig01395, isotig01392, isotig01391, isotig01390, isotig01389, isotig01387, Contig4788, Contig21556, Contig21555, Contig18564, Contig1764, Contig12935
ec:5.4.2.2	glucose phosphomutase	Streptomycin biosynthesis	Qs-dev_rep_c90975, Qs-dev_rep_c90290, Qs-dev_rep_c88510, Qs-dev_rep_c80858, Qs-dev_rep_c72436, Qs-dev_c62225, Qs-dev_c58036, Qs-dev_c56373, Qs-dev_c51673, Qs-dev_c3812, Qs-dev_c33194, Qs-dev_c16565, Contig25341, Contig23946, Contig2001, Contig19067
ec:3.1.1.31	phosphogluconolactonase	Pentose phosphate pathway	Qs-dev_rep_c96127, Qs-dev_rep_c95083, Qs-dev_rep_c92313, Qs-dev_rep_c91981, Qs-dev_rep_c85362, Qs-dev_rep_c81711, Qs-dev_rep_c81077, Qs-dev_c43456, Qs-dev_c15515, Contig22540, Contig22539, Contig18444, Contig18187
ec:2.7.1.15	deoxyribokinase	Pentose phosphate pathway	Qs-dev_rep_c98370, Qs-dev_rep_c103743, Qs-dev_rep_c103644, Qs-dev_c81408, Qs-dev_c2183, Qs-dev_c12002, isotig10712, isotig10077, isotig07930, Contig9153, Contig24672, Contig23877, Contig20822, Contig19002, Contig18296, Contig1431, Contig13495, Contig11895, Contig11633
ec:2.7.1.11	phosphohexokinase	Pentose phosphate pathway	Qs-dev_rep_c98616, Qs-dev_rep_c97291, Qs-dev_rep_c90386, Qs-dev_rep_c87429, Qs-dev_rep_c87097, Qs-dev_rep_c84927, Qs-dev_rep_c81968, Qs-dev_rep_c81274, Qs-dev_rep_c78891, Qs-dev_rep_c78141, Qs-dev_rep_c75583, Qs-dev_rep_c74013, Qs-dev_rep_c73047, Qs-dev_rep_c102217, Qs-dev_rep_c101893, Qs-dev_c70622, Qs-dev_c5114, Qs-dev_c48769, Qs-dev_c48724, Qs-dev_c23542, Qs-dev_c14513, Qs-dev_c12336, isotig07…
ec:2.2.1.2	dihydroxyacetonetransferase	Pentose phosphate pathway	Qs-dev_rep_c97535, Qs-dev_rep_c76058, Qs-dev_rep_c102115, Qs-dev_c67808, Qs-dev_c67671, Qs-dev_c67361, Qs-dev_c58300, Qs-dev_c41356, Qs-dev_c10078, Contig20833, Contig18785, Contig18612
ec:2.2.1.1	glycolaldehydetransferase	Pentose phosphate pathway	Qs-dev_rep_c98434, Qs-dev_rep_c78093, isotig07844, Contig5541, Contig23713, Contig20574, Contig17626
ec:1.1.1.49	dehydrogenase	Pentose phosphate pathway	Qs-dev_rep_c88565, Qs-dev_rep_c87800, Qs-dev_rep_c81679, Qs-dev_rep_c80633, Qs-dev_rep_c72530, Qs-dev_c36900, Qs-dev_c28426, Qs-dev_c18776, Qs-dev_c10483, isotig02721, isotig02720, isotig02719, Contig9825, Contig4633, Contig3961, Contig21969, Contig20101, Contig13800, Contig1330
ec:1.1.1.47	1-dehydrogenase	Pentose phosphate pathway	Qs-dev_c92045, Qs-dev_c27841, Qs-dev_c19644, isotig07492, Contig2286
ec:1.1.1.44	dehydrogenase (decarboxylating)	Pentose phosphate pathway	Qs-dev_rep_c89986, Qs-dev_rep_c85218, Qs-dev_rep_c81712, Qs-dev_rep_c80336, Qs-dev_rep_c80229, Qs-dev_rep_c104076, Qs-dev_rep_c104071, Qs-dev_rep_c100310, Qs-dev_c64236, Qs-dev_c5914, Qs-dev_c55072, Qs-dev_c52653, Qs-dev_c49814, Qs-dev_c49275, Qs-dev_c34107, Qs-dev_c19934, Qs-dev_c18681, Qs-dev_c13924, Qs-dev_c12910, Qs-dev_c104086, isotig15609, isotig10865, Contig8567, Contig6265, Contig315, Con…
ec:3.1.3.11	hexose diphosphatase	Pentose phosphate pathway	Qs-dev_rep_c94570, Qs-dev_rep_c94434, Qs-dev_rep_c83254, Qs-dev_rep_c79526, Qs-dev_c68211, Qs-dev_c65964, Qs-dev_c37543, Qs-dev_c2813, Qs-dev_c12089, Qs-dev_c10191, isotig11268, isotig10306, Contig4420, Contig26010, Contig24849, Contig18961, Contig16698, Contig11343, Contig10933
ec:5.1.3.1	3-epimerase	Pentose phosphate pathway	Qs-dev_rep_c92221, Qs-dev_rep_c89373, Qs-dev_rep_c76856, Contig26476, Contig26226, Contig20263
ec:4.1.2.13	aldolase	Pentose phosphate pathway	Qs-dev_rep_c96296, Qs-dev_rep_c94651, Qs-dev_rep_c86685, Qs-dev_rep_c76112, Qs-dev_rep_c75026, Qs-dev_rep_c74739, Qs-dev_c68590, Qs-dev_c55651, Qs-dev_c47874, Qs-dev_c25149, Contig9670, Contig8370, Contig7623, Contig5230, Contig425, Contig315, Contig2768, Contig25194, Contig24786, Contig17948, Contig17704, Contig17406, Contig16318, Contig13519, Contig11624
ec:5.4.2.2	glucose phosphomutase	Pentose phosphate pathway	Qs-dev_rep_c90975, Qs-dev_rep_c90290, Qs-dev_rep_c88510, Qs-dev_rep_c80858, Qs-dev_rep_c72436, Qs-dev_c62225, Qs-dev_c58036, Qs-dev_c56373, Qs-dev_c51673, Qs-dev_c3812, Qs-dev_c33194, Qs-dev_c16565, Contig25341, Contig23946, Contig2001, Contig19067
ec:2.7.6.1	diphosphokinase	Pentose phosphate pathway	Qs-dev_rep_c102952, Qs-dev_rep_c102731, Qs-dev_c43521, Qs-dev_c40499, Qs-dev_c25786, Contig9634, Contig9381, Contig4685, Contig24372, Contig2396, Contig11538
ec:5.3.1.9	isomerase	Pentose phosphate pathway	Qs-dev_rep_c98063, Qs-dev_rep_c93117, Qs-dev_rep_c83035, Qs-dev_rep_c101346, Qs-dev_c65453, Qs-dev_c14128, Contig23082, Contig21141, Contig17521
ec:5.3.1.6	isomerase	Pentose phosphate pathway	Qs-dev_c90177, Contig5727, Contig4214, Contig24321, Contig13399
ec:1.1.99.10	dehydrogenase (acceptor)	Pentose phosphate pathway	Qs-dev_c65080, Qs-dev_c49647
ec:2.7.1.29	kinase	Methane metabolism	Qs-dev_c83136, Contig4182, Contig11123
ec:2.7.1.11	phosphohexokinase	Methane metabolism	Qs-dev_rep_c98616, Qs-dev_rep_c97291, Qs-dev_rep_c90386, Qs-dev_rep_c87429, Qs-dev_rep_c87097, Qs-dev_rep_c84927, Qs-dev_rep_c81968, Qs-dev_rep_c81274, Qs-dev_rep_c78891, Qs-dev_rep_c78141, Qs-dev_rep_c75583, Qs-dev_rep_c74013, Qs-dev_rep_c73047, Qs-dev_rep_c102217, Qs-dev_rep_c101893, Qs-dev_c70622, Qs-dev_c5114, Qs-dev_c48769, Qs-dev_c48724, Qs-dev_c23542, Qs-dev_c14513, Qs-dev_c12336, isotig07…
ec:2.2.1.3	transketolase	Methane metabolism	Contig5541
ec:1.2.1.2	dehydrogenase	Methane metabolism	Qs-dev_rep_c81961, Qs-dev_rep_c78997, Qs-dev_rep_c73191, Qs-dev_c68257, Qs-dev_c58082, Qs-dev_c57921, Contig25885
ec:4.2.1.11	hydratase	Methane metabolism	Qs-dev_rep_c98904, Qs-dev_rep_c96894, Qs-dev_rep_c96025, Qs-dev_rep_c93672, Qs-dev_rep_c92874, Qs-dev_rep_c89380, Qs-dev_rep_c82012, Qs-dev_rep_c73744, Qs-dev_c68628, Qs-dev_c55868, isotig08172, isotig08082, Contig5997, Contig4610, Contig26724, Contig22179, Contig20466, Contig19944, Contig18913, Contig18268, Contig14940, Contig12918, Contig1195
ec:1.1.1.284	dehydrogenase	Methane metabolism	Qs-dev_rep_c95354, Qs-dev_rep_c90449, Qs-dev_rep_c76500, Qs-dev_rep_c73976, Qs-dev_c59170, Qs-dev_c27901, Qs-dev_c258, Qs-dev_c18462, Qs-dev_c17134, Qs-dev_c1191, isotig17020, Contig9755, Contig25934, Contig1859, Contig13590
ec:1.12.98.1	F420 hydrogenase	Methane metabolism	Qs-dev_c63335, Contig8103, Contig13470
ec:1.1.1.244	dehydrogenase	Methane metabolism	Qs-dev_c56404
ec:4.4.1.19	synthase	Methane metabolism	Contig18037
ec:1.1.1.95	dehydrogenase	Methane metabolism	Qs-dev_rep_c95075, Qs-dev_rep_c94624, Qs-dev_rep_c90438, Qs-dev_rep_c87928, Qs-dev_rep_c84445, Qs-dev_rep_c76484, Qs-dev_rep_c75864, Qs-dev_rep_c74539, Qs-dev_rep_c74032, Qs-dev_rep_c73290, Qs-dev_c13729, isotig13803, isotig04412, isotig04411, Contig7123, Contig6139, Contig25440, Contig23849, Contig20069, Contig19518
ec:1.1.1.37	dehydrogenase	Methane metabolism	Qs-dev_rep_c99716, Qs-dev_rep_c99651, Qs-dev_rep_c99344, Qs-dev_rep_c99101, Qs-dev_rep_c97944, Qs-dev_rep_c97608, Qs-dev_rep_c97269, Qs-dev_rep_c95961, Qs-dev_rep_c95833, Qs-dev_rep_c92850, Qs-dev_rep_c90639, Qs-dev_rep_c88969, Qs-dev_rep_c84204, Qs-dev_rep_c72762, Qs-dev_rep_c101352, Qs-dev_rep_c101029, Qs-dev_rep_c100695, Qs-dev_rep_c100272, Qs-dev_c84072, Qs-dev_c83496, Qs-dev_c68123, Qs-dev_c…
ec:3.1.2.12	hydrolase	Methane metabolism	Qs-dev_rep_c98945, Qs-dev_rep_c97160, Qs-dev_rep_c86766, Qs-dev_rep_c76985, Qs-dev_c71570, Contig6370
ec:1.1.1.29	dehydrogenase	Methane metabolism	Qs-dev_c50389, Contig19610, Contig18270, Contig1179
ec:1.11.1.7	lactoperoxidase	Methane metabolism	Qs-dev_rep_c99766, Qs-dev_rep_c99089, Qs-dev_rep_c98634, Qs-dev_rep_c98040, Qs-dev_rep_c97384, Qs-dev_rep_c96339, Qs-dev_rep_c95943, Qs-dev_rep_c95654, Qs-dev_rep_c95123, Qs-dev_rep_c94159, Qs-dev_rep_c93856, Qs-dev_rep_c93835, Qs-dev_rep_c93822, Qs-dev_rep_c93196, Qs-dev_rep_c92749, Qs-dev_rep_c92657, Qs-dev_rep_c92450, Qs-dev_rep_c90702, Qs-dev_rep_c90358, Qs-dev_rep_c90142, Qs-dev_rep_c88693, …
ec:1.11.1.6	equilase	Methane metabolism	Qs-dev_rep_c91313, Qs-dev_rep_c87588, Qs-dev_rep_c80318, Qs-dev_rep_c77266, Qs-dev_rep_c76977, Qs-dev_rep_c72418, Qs-dev_rep_c104038, Qs-dev_rep_c104037, Qs-dev_rep_c104032, Qs-dev_rep_c104025, Qs-dev_rep_c104023, Qs-dev_rep_c104016, Qs-dev_rep_c103998, Qs-dev_rep_c103996, Qs-dev_rep_c103993, Qs-dev_rep_c101456, Qs-dev_c69685, Qs-dev_c67706, Qs-dev_c67148, Qs-dev_c64640, Qs-dev_c59268, Qs-dev_c57…
ec:2.6.1.52	transaminase	Methane metabolism	Qs-dev_rep_c76833, Qs-dev_rep_c72619, Qs-dev_c52421, Contig6896
ec:2.6.1.45	transaminase	Methane metabolism	Qs-dev_rep_c82948, Contig18047
ec:3.1.3.3	phosphatase	Methane metabolism	Qs-dev_rep_c88027, Qs-dev_c45830, Contig920, Contig1705, Contig1522, Contig10437
ec:1.14.13.8	monooxygenase	Methane metabolism	Qs-dev_rep_c95832, Qs-dev_rep_c90834, Qs-dev_rep_c85461, Qs-dev_rep_c77657, Qs-dev_rep_c76181, Qs-dev_rep_c75556, Qs-dev_c69830, Qs-dev_c66796, Qs-dev_c63471, Qs-dev_c59835, Qs-dev_c58457, Qs-dev_c57992, Qs-dev_c53814, Qs-dev_c43968, Qs-dev_c38418, Qs-dev_c37819, Qs-dev_c37324, Qs-dev_c30656, Qs-dev_c24723, Qs-dev_c13129, isotig11453, isotig10160, Contig4732, Contig4325, Contig27724, Contig25810,…
ec:2.1.2.1	hydroxymethyltransferase	Methane metabolism	Qs-dev_rep_c97304, Qs-dev_rep_c89541, Qs-dev_rep_c88864, Qs-dev_rep_c83142, Qs-dev_rep_c82900, Qs-dev_rep_c82123, Qs-dev_rep_c79367, Qs-dev_rep_c78909, Qs-dev_rep_c77841, Qs-dev_rep_c104239, Qs-dev_rep_c104234, Qs-dev_rep_c104224, Qs-dev_rep_c104139, Qs-dev_c53243, Qs-dev_c30334, Qs-dev_c17488, isotig08046, Contig6770, Contig3471, Contig2972, Contig25586, Contig23134, Contig18818, Contig17622
ec:4.1.1.31	carboxylase	Methane metabolism	Qs-dev_rep_c96427, Qs-dev_rep_c93885, Qs-dev_rep_c86323, Qs-dev_rep_c85700, Qs-dev_rep_c84323, isotig06834, Contig6323, Contig62, Contig4673, Contig10285
ec:6.2.1.1	ligase	Methane metabolism	Qs-dev_rep_c89022, Qs-dev_rep_c85643, Qs-dev_rep_c82723, Qs-dev_rep_c80894, Qs-dev_rep_c78592, Qs-dev_c81349, Qs-dev_c71582, Qs-dev_c67498, Qs-dev_c48488, Qs-dev_c33381, Contig9801, Contig7671, Contig7024, Contig3485
ec:3.1.3.11	hexose diphosphatase	Methane metabolism	Qs-dev_rep_c94570, Qs-dev_rep_c94434, Qs-dev_rep_c83254, Qs-dev_rep_c79526, Qs-dev_c68211, Qs-dev_c65964, Qs-dev_c37543, Qs-dev_c2813, Qs-dev_c12089, Qs-dev_c10191, isotig11268, isotig10306, Contig4420, Contig26010, Contig24849, Contig18961, Contig16698, Contig11343, Contig10933
ec:1.5.1.20	reductase [NAD(P)H]	Methane metabolism	Qs-dev_rep_c99225, Qs-dev_rep_c92174, Qs-dev_rep_c100877, Contig23496, Contig20696
ec:1.12.7.2	hydrogenase	Methane metabolism	Qs-dev_rep_c84048, Qs-dev_c71448, Qs-dev_c28547, Contig360, Contig25672, Contig12004
ec:4.1.2.13	aldolase	Methane metabolism	Qs-dev_rep_c96296, Qs-dev_rep_c94651, Qs-dev_rep_c86685, Qs-dev_rep_c76112, Qs-dev_rep_c75026, Qs-dev_rep_c74739, Qs-dev_c68590, Qs-dev_c55651, Qs-dev_c47874, Qs-dev_c25149, Contig9670, Contig8370, Contig7623, Contig5230, Contig425, Contig315, Contig2768, Contig25194, Contig24786, Contig17948, Contig17704, Contig17406, Contig16318, Contig13519, Contig11624
ec:5.4.2.1	mutase	Methane metabolism	Qs-dev_rep_c96029, Qs-dev_rep_c90290, Qs-dev_rep_c79359, Qs-dev_rep_c78059, Qs-dev_rep_c73505, Qs-dev_c57207, Qs-dev_c52441, Qs-dev_c51358, Qs-dev_c5045, Qs-dev_c34402, Qs-dev_c25181, Qs-dev_c21156, Qs-dev_c15303, Qs-dev_c13102, Qs-dev_c11294, isotig27594, isotig26033, isotig17553, Contig8395, Contig4692, Contig4143, Contig3653, Contig27211, Contig23075, Contig19374, Contig18158, Contig13071, Con…
ec:1.1.3.13	oxidase	Methane metabolism	Qs-dev_c35877, Contig6976, Contig14250, Contig11665
ec:2.7.1.46	L-arabinokinase (phosphorylating)	Amino sugar and nucleotide sugar metabolism	Qs-dev_rep_c96913, Qs-dev_rep_c95034, Qs-dev_rep_c73853, Qs-dev_c87957, Qs-dev_c3422, Qs-dev_c14829, Qs-dev_c12801, isotig29318, isotig01463, isotig01462, isotig01460, isotig01459, Contig25192, Contig23913, Contig21573, Contig21572, Contig18581, Contig14450, Contig11304, Contig1117
ec:2.7.1.44	galacturonokinase (phosphorylating) D-galacturonic acid kinase	Amino sugar and nucleotide sugar metabolism	Contig26031, Contig14450
ec:2.7.1.43	glucuronokinase (phosphorylating)	Amino sugar and nucleotide sugar metabolism	Contig14450
ec:4.2.1.76	4,6-dehydratase	Amino sugar and nucleotide sugar metabolism	Qs-dev_rep_c89151, Qs-dev_rep_c88400, Qs-dev_rep_c84408, Qs-dev_c45254, Contig8954, Contig7452, Contig2073
ec:4.2.1.47	4,6-dehydratase	Amino sugar and nucleotide sugar metabolism	Qs-dev_c3011, Contig24133, Contig18742, Contig17560
ec:1.1.1.271	synthase	Amino sugar and nucleotide sugar metabolism	Qs-dev_rep_c93345, Qs-dev_c12941, Contig19256, Contig18911
ec:2.4.1.43	4-alpha-galacturonosyltransferase	Amino sugar and nucleotide sugar metabolism	Qs-dev_rep_c99873, Qs-dev_rep_c88794, Qs-dev_rep_c88206, Qs-dev_rep_c87438, Qs-dev_rep_c83041, Qs-dev_rep_c80407, Qs-dev_rep_c78077, Qs-dev_rep_c77632, Qs-dev_rep_c75721, Qs-dev_rep_c75515, Qs-dev_rep_c75068, Qs-dev_rep_c74845, Qs-dev_rep_c104000, Qs-dev_rep_c100975, Qs-dev_rep_c100458, Qs-dev_c63319, Qs-dev_c28825, Qs-dev_c25197, Qs-dev_c25188, Qs-dev_c24750, Qs-dev_c19480, Qs-dev_c15599, Qs-dev…
ec:3.5.1.41	deacetylase	Amino sugar and nucleotide sugar metabolism	Qs-dev_c37356, Qs-dev_c29831
ec:2.3.1.4	N-acetyltransferase	Amino sugar and nucleotide sugar metabolism	Qs-dev_c8329, isotig07778
ec:1.1.1.22	6-dehydrogenase	Amino sugar and nucleotide sugar metabolism	Qs-dev_rep_c83004, Qs-dev_rep_c81702, Qs-dev_rep_c72561, Qs-dev_rep_c102423, Contig4889, Contig25703, Contig25638, Contig24665
ec:2.7.1.6	galactokinase (phosphorylating)	Amino sugar and nucleotide sugar metabolism	Qs-dev_rep_c96913, Qs-dev_rep_c95034, Qs-dev_rep_c94755, Qs-dev_rep_c93000, Qs-dev_rep_c73853, Qs-dev_c87957, Qs-dev_c50244, Qs-dev_c3422, Qs-dev_c14829, Qs-dev_c12801, isotig29318, isotig01463, isotig01462, isotig01460, isotig01459, Contig4984, Contig3499, Contig26031, Contig25192, Contig23913, Contig21573, Contig21572, Contig18581, Contig17803, Contig14450, Contig11304, Contig1117
ec:2.7.1.4	fructokinase (phosphorylating)	Amino sugar and nucleotide sugar metabolism	Qs-dev_rep_c98370, Qs-dev_rep_c103743, Qs-dev_rep_c103644, Qs-dev_c81408, Qs-dev_c30091, Qs-dev_c29159, Qs-dev_c27100, isotig10712, isotig08403, Contig9153, Contig5886, Contig4868, Contig3389, Contig26672, Contig2510, Contig24672, Contig2425, Contig20822, Contig12535, Contig11895, Contig11411
ec:2.7.1.2	glucokinase (phosphorylating)	Amino sugar and nucleotide sugar metabolism	Qs-dev_c30091, Qs-dev_c29159, Contig5886, Contig4868, Contig2510, Contig14450, Contig11411
ec:2.7.1.1	hexokinase type IV glucokinase	Amino sugar and nucleotide sugar metabolism	Qs-dev_rep_c97683, Qs-dev_c91674, Qs-dev_c65939, Qs-dev_c65161, Qs-dev_c57732, Qs-dev_c55966, Qs-dev_c36054, Qs-dev_c21355
ec:2.6.1.16	transaminase (isomerizing)	Amino sugar and nucleotide sugar metabolism	Qs-dev_c5946, Contig25439
ec:1.1.1.158	dehydrogenase	Amino sugar and nucleotide sugar metabolism	Qs-dev_rep_c97834, Qs-dev_rep_c96355, Qs-dev_rep_c95484, Qs-dev_rep_c87645, Qs-dev_rep_c86731, Qs-dev_rep_c77015, Qs-dev_rep_c72440, Qs-dev_c8715, Qs-dev_c71806, Qs-dev_c57931, Qs-dev_c57685, Qs-dev_c51822, Qs-dev_c50234, Qs-dev_c45506, Qs-dev_c44501, Qs-dev_c42609, Qs-dev_c38715, Qs-dev_c36471, Qs-dev_c2922, Qs-dev_c27768, Qs-dev_c26539, Qs-dev_c26007, Qs-dev_c23939, Qs-dev_c1609, Qs-dev_c12735,…
ec:4.1.1.35	decarboxylase	Amino sugar and nucleotide sugar metabolism	Qs-dev_rep_c98700, Qs-dev_rep_c97338, Qs-dev_rep_c95440, Qs-dev_rep_c92171, Qs-dev_rep_c84555, Qs-dev_rep_c83820, Qs-dev_rep_c83194, Qs-dev_rep_c76036, Qs-dev_rep_c75636, Qs-dev_rep_c72485, Qs-dev_rep_c102419, Qs-dev_rep_c101678, Qs-dev_c46405, Qs-dev_c4345, Qs-dev_c35778, Qs-dev_c30611, Contig9779, Contig8833, Contig25975, Contig25717, Contig23867, Contig16978, Contig12058
ec:2.7.7.9	uridylyltransferase	Amino sugar and nucleotide sugar metabolism	Qs-dev_rep_c98632, Qs-dev_rep_c96972, Qs-dev_rep_c81814, Qs-dev_rep_c80637, Qs-dev_rep_c76923, Qs-dev_c54449, Qs-dev_c13508, Qs-dev_c11512, isotig04110, isotig04109, isotig04108, Contig9072, Contig3010, Contig22420
ec:3.2.1.55	arabinosidase	Amino sugar and nucleotide sugar metabolism	Qs-dev_rep_c99974, Qs-dev_rep_c97991, Qs-dev_rep_c97056, Qs-dev_rep_c96262, Qs-dev_rep_c94913, Qs-dev_rep_c87406, Qs-dev_rep_c87172, Qs-dev_rep_c86985, Qs-dev_rep_c77879, Qs-dev_rep_c75262, Qs-dev_rep_c72895, Qs-dev_rep_c72849, Qs-dev_c7962, Qs-dev_c67985, Qs-dev_c28972, Qs-dev_c15413, isotig01215, isotig01214, isotig01213, isotig01212, Contig9431, Contig8585, Contig7048, Contig4470, Contig27696,…
ec:3.2.1.52	hexosaminidase	Amino sugar and nucleotide sugar metabolism	Qs-dev_rep_c97516, Qs-dev_rep_c95847, Qs-dev_rep_c92289, Qs-dev_rep_c91222, Qs-dev_rep_c89408, Qs-dev_rep_c85907, Qs-dev_rep_c83536, Qs-dev_rep_c80602, Qs-dev_rep_c100951, Qs-dev_rep_c100030, Qs-dev_c88211, Qs-dev_c71995, Qs-dev_c69526, isotig07752, isotig02765, Contig9402, Contig7873, Contig7656, Contig23681, Contig21986, Contig21985, Contig20266, Contig17471, Contig16092, Contig15585
ec:3.2.1.37	1,4-beta-xylosidase	Amino sugar and nucleotide sugar metabolism	Qs-dev_rep_c97991, Qs-dev_rep_c96262, Qs-dev_rep_c94913, Qs-dev_rep_c87406, Qs-dev_rep_c87172, Qs-dev_rep_c86985, Qs-dev_rep_c77879, Qs-dev_rep_c75262, Qs-dev_rep_c72895, Qs-dev_c7962, Qs-dev_c67985, Qs-dev_c41198, Qs-dev_c358, Qs-dev_c15413, isotig01215, isotig01214, isotig01213, isotig01212, Contig9431, Contig5147, Contig27696, Contig25334, Contig23209, Contig21508, Contig21507, Contig21506, Co…
ec:5.1.3.18	3,5-epimerase	Amino sugar and nucleotide sugar metabolism	Qs-dev_rep_c103567, Qs-dev_rep_c103547, Qs-dev_rep_c103527, Qs-dev_rep_c103461, Qs-dev_rep_c101590, isotig03362, isotig03361, Contig22181, Contig17782
ec:5.1.3.12	5'-epimerase	Amino sugar and nucleotide sugar metabolism	Qs-dev_rep_c99829, Qs-dev_rep_c99414, Qs-dev_rep_c74691, Qs-dev_c202, Contig6276, Contig5894, Contig20533
ec:3.13.1.1	synthase	Amino sugar and nucleotide sugar metabolism	Qs-dev_rep_c85108, Contig20598, Contig16582
ec:3.2.1.14	chitodextrinase	Amino sugar and nucleotide sugar metabolism	Qs-dev_rep_c97823, Qs-dev_rep_c96290, Qs-dev_rep_c95376, Qs-dev_rep_c93445, Qs-dev_rep_c92373, Qs-dev_rep_c91955, Qs-dev_rep_c87176, Qs-dev_rep_c87165, Qs-dev_rep_c87121, Qs-dev_rep_c86075, Qs-dev_rep_c82311, Qs-dev_rep_c81266, Qs-dev_rep_c80457, Qs-dev_rep_c79188, Qs-dev_rep_c78385, Qs-dev_rep_c77557, Qs-dev_rep_c76524, Qs-dev_rep_c76038, Qs-dev_rep_c75918, Qs-dev_rep_c104257, Qs-dev_rep_c103206…
ec:5.1.3.6	4-epimerase	Amino sugar and nucleotide sugar metabolism	Qs-dev_rep_c99829, Qs-dev_rep_c99414, Qs-dev_rep_c74691, Qs-dev_c83459, Qs-dev_c202, Qs-dev_c11839, Contig6276, Contig5894, Contig3814, Contig20533
ec:5.1.3.5	4-epimerase	Amino sugar and nucleotide sugar metabolism	Qs-dev_rep_c96493, Qs-dev_rep_c94711, Qs-dev_rep_c91127, Qs-dev_rep_c90036, Qs-dev_rep_c77529, Contig7462, Contig25680, Contig10065
ec:5.1.3.2	4-epimerase	Amino sugar and nucleotide sugar metabolism	Qs-dev_rep_c94711, Qs-dev_rep_c91127, Qs-dev_rep_c90036, Qs-dev_rep_c77529, Qs-dev_rep_c72751, Qs-dev_rep_c103056, Contig7462, Contig26288, Contig25680, Contig24951, Contig19748
ec:2.7.7.44	uridylyltransferase	Amino sugar and nucleotide sugar metabolism	Contig3010
ec:2.7.7.30	guanylyltransferase	Amino sugar and nucleotide sugar metabolism	Contig4984, Contig3499
ec:2.7.7.27	adenylyltransferase	Amino sugar and nucleotide sugar metabolism	Qs-dev_rep_c98595, Qs-dev_rep_c98187, Qs-dev_rep_c95748, Qs-dev_rep_c92549, Qs-dev_rep_c90486, Qs-dev_rep_c88314, Qs-dev_rep_c84888, Qs-dev_rep_c79315, Qs-dev_rep_c76723, Qs-dev_rep_c74928, Qs-dev_c50321, Contig4753, Contig3478, Contig25693, Contig19922, Contig18640, Contig18626, Contig17972, Contig17780
ec:2.7.7.23	diphosphorylase	Amino sugar and nucleotide sugar metabolism	Qs-dev_rep_c76923, Contig9072
ec:2.7.7.22	guanylyltransferase (GDP)	Amino sugar and nucleotide sugar metabolism	Qs-dev_rep_c84518, Qs-dev_rep_c81607, Qs-dev_rep_c102963, Qs-dev_rep_c102782, Qs-dev_rep_c101453, Qs-dev_rep_c100562, Qs-dev_c70932, Qs-dev_c61550, Qs-dev_c45493, Contig23770, Contig22643, Contig20757, Contig19327, Contig15545, Contig15218
ec:2.7.7.13	guanylyltransferase	Amino sugar and nucleotide sugar metabolism	Qs-dev_rep_c104336, Qs-dev_rep_c102963, Qs-dev_rep_c102782, Qs-dev_rep_c101453, Qs-dev_rep_c100562, Qs-dev_c25895, Contig2943, Contig25701, Contig22643, Contig21096, Contig20757
ec:2.7.7.11	uridylyltransferase	Amino sugar and nucleotide sugar metabolism	Contig3010
ec:2.7.7.10	uridylyltransferase	Amino sugar and nucleotide sugar metabolism	Contig3010, Contig18585
ec:5.4.2.8	mannose phosphomutase	Amino sugar and nucleotide sugar metabolism	Qs-dev_c9852, Qs-dev_c62225, Contig23463, Contig23462, Contig18855
ec:5.4.2.3	mutase	Amino sugar and nucleotide sugar metabolism	Qs-dev_c62225, Qs-dev_c33194, Qs-dev_c17104, Contig23463, Contig23462, Contig2001
ec:5.4.2.2	glucose phosphomutase	Amino sugar and nucleotide sugar metabolism	Qs-dev_rep_c90975, Qs-dev_rep_c90290, Qs-dev_rep_c88510, Qs-dev_rep_c80858, Qs-dev_rep_c72436, Qs-dev_c62225, Qs-dev_c58036, Qs-dev_c56373, Qs-dev_c51673, Qs-dev_c3812, Qs-dev_c33194, Qs-dev_c16565, Contig25341, Contig23946, Contig2001, Contig19067
ec:1.6.2.2	reductase	Amino sugar and nucleotide sugar metabolism	Qs-dev_rep_c81701, Qs-dev_c65755, Qs-dev_c14385, isotig18127, Contig20964, Contig17952, Contig17510
ec:2.5.1.7	1-carboxyvinyltransferase	Amino sugar and nucleotide sugar metabolism	Contig12323
ec:5.3.1.9	isomerase	Amino sugar and nucleotide sugar metabolism	Qs-dev_rep_c98063, Qs-dev_rep_c93117, Qs-dev_rep_c83035, Qs-dev_rep_c101346, Qs-dev_c65453, Qs-dev_c14128, Contig23082, Contig21141, Contig17521
ec:5.3.1.8	isomerase	Amino sugar and nucleotide sugar metabolism	Qs-dev_rep_c88896, Qs-dev_rep_c77253, Qs-dev_c72010, Qs-dev_c13306, isotig11283, isotig06334, Contig6431, Contig6082, Contig3881, Contig15316
ec:2.7.1.52	fucokinase (phosphorylating)	Amino sugar and nucleotide sugar metabolism	Contig4984, Contig3499
ec:1.2.1.2	dehydrogenase	Nitrogen metabolism	Qs-dev_rep_c81961, Qs-dev_rep_c78997, Qs-dev_rep_c73191, Qs-dev_c68257, Qs-dev_c58082, Qs-dev_c57921, Contig25885
ec:1.4.1.14	synthase (NADH)	Nitrogen metabolism	Qs-dev_rep_c87940, Qs-dev_rep_c103596, Qs-dev_rep_c103517, Qs-dev_c8120, Qs-dev_c49069, Qs-dev_c30855, Contig25125
ec:3.5.1.2	glutaminase I	Nitrogen metabolism	Qs-dev_c34363, Qs-dev_c34159, Contig26640
ec:3.5.1.1	asparaginase II	Nitrogen metabolism	Qs-dev_rep_c99334, Qs-dev_rep_c97435, Qs-dev_rep_c95015, Qs-dev_rep_c84786, Qs-dev_rep_c76119, Qs-dev_c26745, Qs-dev_c21979, isotig02954, Contig18258, Contig17530, Contig1679, Contig16657
ec:1.6.99.5	dehydrogenase (quinone)	Nitrogen metabolism	Qs-dev_rep_c98549, Qs-dev_c3612, Qs-dev_c25174, isotig00417, isotig00415, Contig2708, Contig21272, Contig18917
ec:1.6.99.3	dehydrogenase	Nitrogen metabolism	Qs-dev_rep_c95009, Qs-dev_rep_c89516, Qs-dev_rep_c80887, Qs-dev_rep_c76449, Qs-dev_c17990, Contig9280, Contig5075, Contig366, Contig23189, Contig18603, Contig18097, Contig17795, Contig1616, Contig14307, Contig14143
ec:3.5.1.49	ec:3.5.1.49 formamidase	Nitrogen metabolism	Qs-dev_rep_c86140, isotig07773, Contig9211
ec:4.2.1.1	dehydratase	Nitrogen metabolism	Qs-dev_rep_c99507, Qs-dev_rep_c98564, Qs-dev_rep_c97784, Qs-dev_rep_c97566, Qs-dev_rep_c96962, Qs-dev_rep_c96532, Qs-dev_rep_c92553, Qs-dev_rep_c91851, Qs-dev_rep_c87834, Qs-dev_rep_c86082, Qs-dev_rep_c81099, Qs-dev_rep_c80358, Qs-dev_rep_c76837, Qs-dev_rep_c72428, Qs-dev_rep_c100963, Qs-dev_c91440, Qs-dev_c25675, Qs-dev_c23545, isotig01897, isotig01894, Contig9210, Contig8989, Contig6948, Contig…
ec:1.9.3.1	oxidase	Nitrogen metabolism	Qs-dev_rep_c96711, Qs-dev_rep_c96531, Qs-dev_rep_c93931, Qs-dev_rep_c89968, Qs-dev_rep_c89933, Qs-dev_rep_c88273, Qs-dev_rep_c83199, Qs-dev_rep_c79846, Qs-dev_rep_c102218, Qs-dev_rep_c101917, Qs-dev_rep_c101530, Qs-dev_rep_c101492, Qs-dev_rep_c101184, Qs-dev_rep_c100338, Qs-dev_rep_c100329, Qs-dev_c99275, Qs-dev_c8891, Qs-dev_c6796, Qs-dev_c67742, Qs-dev_c56618, Qs-dev_c56581, Qs-dev_c55357, Qs-d…
ec:1.7.1.2	reductase [NAD(P)H]	Nitrogen metabolism	Qs-dev_c30493, Contig204
ec:1.7.1.1	reductase (NADH)	Nitrogen metabolism	Qs-dev_rep_c86269, Qs-dev_rep_c79827, Qs-dev_rep_c100658, Qs-dev_c30493, Contig9127, Contig7869, Contig5090, Contig27028, Contig204
ec:1.13.12.16	monooxygenase	Nitrogen metabolism	Qs-dev_rep_c74356, Contig26228
ec:6.3.4.16	synthase (ammonia)	Nitrogen metabolism	Qs-dev_rep_c87032, Qs-dev_c24015, Contig1934
ec:1.7.7.1	reductase	Nitrogen metabolism	Qs-dev_c21283, isotig05728, isotig05727, Contig2585, Contig13024
ec:1.4.1.4	dehydrogenase (NADP+)	Nitrogen metabolism	Qs-dev_rep_c78970, Contig663
ec:1.4.1.3	dehydrogenase [NAD(P)+]	Nitrogen metabolism	Qs-dev_rep_c97866, Qs-dev_rep_c97200, Qs-dev_rep_c95483, Qs-dev_rep_c95272, Qs-dev_rep_c93894, Qs-dev_rep_c91466, Qs-dev_rep_c84092, Qs-dev_rep_c79320, Qs-dev_c59807, Qs-dev_c49647, Contig26054, Contig25880, Contig18230, Contig17973
ec:1.4.1.2	dehydrogenase	Nitrogen metabolism	Qs-dev_rep_c97866, Qs-dev_rep_c97200, Qs-dev_rep_c95483, Qs-dev_rep_c95272, Qs-dev_rep_c84092, Qs-dev_rep_c79320, Qs-dev_c49647, Contig25880, Contig18230, Contig17973
ec:6.3.5.4	synthase (glutamine-hydrolysing)	Nitrogen metabolism	Qs-dev_rep_c86309, Qs-dev_rep_c104013, Qs-dev_rep_c103796, Qs-dev_c71274, Qs-dev_c64671, Qs-dev_c54690, Qs-dev_c39261, Qs-dev_c31814, Qs-dev_c30787, Qs-dev_c28991, Qs-dev_c12808, isotig08596, Contig9635, Contig6720, Contig6263, Contig2475, Contig17749, Contig12951
ec:1.4.7.1	synthase (ferredoxin)	Nitrogen metabolism	Qs-dev_rep_c98307, Contig642
ec:1.10.2.2	reductase	Nitrogen metabolism	Qs-dev_rep_c98046, Qs-dev_rep_c94637, Qs-dev_rep_c94059, Qs-dev_rep_c93721, Qs-dev_rep_c74430, Qs-dev_rep_c103804, Qs-dev_c58114, Qs-dev_c47222, Qs-dev_c37391, Qs-dev_c21132, Contig9931, Contig9229, Contig21042, Contig18314, Contig17555, Contig16677, Contig16444, Contig16254, Contig15784, Contig13780
ec:1.7.99.4	reductase	Nitrogen metabolism	Qs-dev_c6904
ec:2.1.2.10	S-aminomethyldihydrolipoylprotein:(6S)-tetrahydrofolate aminomethyltransferase (ammonia-forming)	Nitrogen metabolism	Qs-dev_rep_c94722, Qs-dev_rep_c94649, Qs-dev_rep_c93229, Qs-dev_rep_c74598, Qs-dev_c67848, Qs-dev_c53949, Qs-dev_c44079, isotig24020, Contig2977, Contig24592, Contig24591, Contig19466, Contig18559, Contig14233
ec:6.3.1.2	ligase	Nitrogen metabolism	Qs-dev_rep_c93143, Qs-dev_rep_c88506, Qs-dev_rep_c77997, Qs-dev_rep_c73428, Qs-dev_c69510, Qs-dev_c49924, Qs-dev_c43117, Qs-dev_c42802, Qs-dev_c33093, Qs-dev_c31040, Qs-dev_c2040, isotig07658, Contig26128, Contig22915, Contig18389, Contig17503, contig08217, contig08216
ec:6.3.1.1	ligase	Nitrogen metabolism	Qs-dev_rep_c86309, Qs-dev_c39261, Qs-dev_c12808, isotig08596, Contig9635, Contig6263
ec:4.2.1.104	cyanate lyase	Nitrogen metabolism	Contig9204
ec:3.5.5.1	acetonitrilase	Nitrogen metabolism	Qs-dev_rep_c93920, Qs-dev_rep_c81103, Qs-dev_c16207, Contig9840, Contig19440, Contig17217, Contig14681, Contig14378
ec:1.6.5.3	reductase (H+-translocating)	Nitrogen metabolism	Qs-dev_rep_c97171, Qs-dev_rep_c90294, Qs-dev_rep_c90212, Qs-dev_rep_c88458, Qs-dev_rep_c87673, Qs-dev_rep_c79253, Qs-dev_rep_c77724, Qs-dev_rep_c77262, Qs-dev_rep_c74442, Qs-dev_rep_c100326, Qs-dev_c9529, Qs-dev_c69631, Qs-dev_c69568, Qs-dev_c69132, Qs-dev_c69090, Qs-dev_c66978, Qs-dev_c66457, Qs-dev_c6610, Qs-dev_c58322, Qs-dev_c58262, Qs-dev_c55381, Qs-dev_c55088, Qs-dev_c52349, Qs-dev_c51640, …
ec:2.3.2.2	glutamyl transpeptidase	Glutathione metabolism	Qs-dev_c42583, Qs-dev_c14786, Contig820, Contig4094, Contig25686, Contig25022, Contig24742
ec:1.17.4.1	reductase	Glutathione metabolism	Qs-dev_rep_c87567, Qs-dev_c56463, Qs-dev_c49674, Qs-dev_c24497, Qs-dev_c15063, Qs-dev_c12851, Contig6686, Contig2935, Contig24757, Contig1449
ec:1.11.1.15	thioredoxin peroxidase	Glutathione metabolism	Qs-dev_rep_c93822, Qs-dev_rep_c90702, Qs-dev_rep_c78741, Qs-dev_rep_c76023, Qs-dev_rep_c101508, Qs-dev_c67301, Qs-dev_c66960, Qs-dev_c64879, Qs-dev_c61381, Qs-dev_c47745, Qs-dev_c31775, Qs-dev_c21371, Qs-dev_c16454, Qs-dev_c13557, Qs-dev_c10514, isotig09440, isotig03798, Contig26482, Contig24272, Contig22331, Contig18950, Contig18672, Contig17743, Contig14414, Contig14411, Contig12321, Contig10089
ec:1.11.1.11	peroxidase	Glutathione metabolism	Qs-dev_rep_c96706, Qs-dev_rep_c94618, Qs-dev_rep_c89048, Qs-dev_rep_c88107, Qs-dev_rep_c87838, Qs-dev_rep_c87699, Qs-dev_rep_c87151, Qs-dev_rep_c86361, Qs-dev_rep_c76676, Qs-dev_rep_c74882, Qs-dev_rep_c102119, Qs-dev_rep_c101219, Qs-dev_c23175, isotig08858, isotig06402, Contig9203, Contig8084, Contig7438, Contig4978, Contig25073, Contig24570, Contig24282, Contig23191, Contig19419, Contig17138, Co…
ec:1.1.1.49	dehydrogenase	Glutathione metabolism	Qs-dev_rep_c88565, Qs-dev_rep_c87800, Qs-dev_rep_c81679, Qs-dev_rep_c80633, Qs-dev_rep_c72530, Qs-dev_c36900, Qs-dev_c28426, Qs-dev_c18776, Qs-dev_c10483, isotig02721, isotig02720, isotig02719, Contig9825, Contig4633, Contig3961, Contig21969, Contig20101, Contig13800, Contig1330
ec:1.1.1.44	dehydrogenase (decarboxylating)	Glutathione metabolism	Qs-dev_rep_c89986, Qs-dev_rep_c85218, Qs-dev_rep_c81712, Qs-dev_rep_c80336, Qs-dev_rep_c80229, Qs-dev_rep_c104076, Qs-dev_rep_c104071, Qs-dev_rep_c100310, Qs-dev_c64236, Qs-dev_c5914, Qs-dev_c55072, Qs-dev_c52653, Qs-dev_c49814, Qs-dev_c49275, Qs-dev_c34107, Qs-dev_c19934, Qs-dev_c18681, Qs-dev_c13924, Qs-dev_c12910, Qs-dev_c104086, isotig15609, isotig10865, Contig8567, Contig6265, Contig315, Con…
ec:1.1.1.42	dehydrogenase (NADP+)	Glutathione metabolism	Qs-dev_rep_c97241, Qs-dev_rep_c94986, Qs-dev_rep_c90690, Qs-dev_rep_c89526, Qs-dev_rep_c89129, Qs-dev_rep_c102667, Qs-dev_rep_c101663, Qs-dev_c8859, Qs-dev_c63316, Qs-dev_c58820, Qs-dev_c57944, Qs-dev_c55346, Qs-dev_c54072, Qs-dev_c42879, Qs-dev_c12919, Qs-dev_c11303, isotig03340, Contig7824, Contig27498, Contig25845, Contig25363, Contig22176, Contig22175, Contig15989
ec:1.11.1.9	peroxidase	Glutathione metabolism	Qs-dev_rep_c95238, Qs-dev_rep_c91477, Qs-dev_rep_c76675, Qs-dev_rep_c75337, Qs-dev_rep_c75234, Qs-dev_rep_c74023, Qs-dev_rep_c73614, Qs-dev_c56976, Qs-dev_c49609, Qs-dev_c35668, Qs-dev_c23173, Contig5922, Contig5452, Contig3718, Contig26635, Contig22307, Contig18075, Contig12839
ec:1.8.5.1	dehydrogenase (ascorbate)	Glutathione metabolism	Qs-dev_rep_c77194, Qs-dev_rep_c74860, Contig322, Contig17791
ec:6.3.2.3	synthase	Glutathione metabolism	Qs-dev_rep_c92028, Contig4287
ec:6.3.2.2	ligase	Glutathione metabolism	Qs-dev_rep_c94066, Qs-dev_rep_c93365, Qs-dev_c52008, Contig8373, Contig5502, Contig18892, Contig15675
ec:1.8.1.7	reductase	Glutathione metabolism	Qs-dev_rep_c96465, Qs-dev_rep_c89986, Qs-dev_rep_c85218, Qs-dev_rep_c84476, Qs-dev_rep_c73571, Qs-dev_c68990, Qs-dev_c42935, Qs-dev_c25736, isotig05344, isotig04022, isotig04019, Contig8567, Contig3136, Contig22397, Contig12152
ec:2.5.1.22	synthase	Glutathione metabolism	Qs-dev_rep_c92930, Qs-dev_rep_c82439, Contig7521, Contig3857
ec:3.5.2.9	(ATP-hydrolysing)	Glutathione metabolism	Qs-dev_c43748, Contig5285, Contig10878
ec:2.5.1.18	transferase	Glutathione metabolism	Qs-dev_rep_c98990, Qs-dev_rep_c98974, Qs-dev_rep_c96119, Qs-dev_rep_c95458, Qs-dev_rep_c94395, Qs-dev_rep_c92777, Qs-dev_rep_c91477, Qs-dev_rep_c90608, Qs-dev_rep_c89715, Qs-dev_rep_c84631, Qs-dev_rep_c78538, Qs-dev_rep_c75886, Qs-dev_rep_c74480, Qs-dev_rep_c73324, Qs-dev_rep_c103441, Qs-dev_rep_c103373, Qs-dev_rep_c103219, Qs-dev_rep_c102983, Qs-dev_rep_c102113, Qs-dev_rep_c101844, Qs-dev_rep_c1…
ec:2.5.1.16	synthase	Glutathione metabolism	Qs-dev_rep_c94477, Qs-dev_rep_c92930, Qs-dev_rep_c85835, Qs-dev_rep_c82439, Qs-dev_c47933, Qs-dev_c36951, Qs-dev_c11749, isotig05321, isotig05320, Contig7521, Contig5031, Contig3857, Contig22798
ec:6.1.1.9	ligase	Aminoacyl-tRNA biosynthesis	Qs-dev_rep_c86862, Qs-dev_rep_c83945, Qs-dev_rep_c79817, Qs-dev_rep_c79337, Qs-dev_rep_c73479, Qs-dev_c81877, Qs-dev_c57566, Qs-dev_c44292, Qs-dev_c38861, Qs-dev_c30502, Qs-dev_c16370, Qs-dev_c14739, Qs-dev_c11388, isotig26863, isotig07026, isotig07025, isotig06014, isotig04932, Contig276, Contig22662, Contig22661, Contig18440, Contig17557
ec:6.1.1.7	ligase	Aminoacyl-tRNA biosynthesis	Qs-dev_rep_c89625, Qs-dev_rep_c85967, Qs-dev_rep_c81072, Qs-dev_c7165, Qs-dev_c70303, Qs-dev_c6580, Qs-dev_c27341, isotig05846, Contig3399, Contig24916, Contig2394, Contig22983, Contig19784, Contig11981, Contig10918
ec:6.1.1.6	ligase	Aminoacyl-tRNA biosynthesis	Qs-dev_rep_c88596, Qs-dev_rep_c85730, Qs-dev_rep_c74706, Qs-dev_c71591, Qs-dev_c15241, Contig21592, Contig21591, Contig19961, Contig17255, Contig11842
ec:6.1.1.5	ligase	Aminoacyl-tRNA biosynthesis	Qs-dev_rep_c94531, Qs-dev_rep_c93526, Qs-dev_c9085, Qs-dev_c9005, Qs-dev_c41589, Qs-dev_c17722, Contig3721, Contig27438, Contig24660, Contig24659, Contig23335, Contig23334, Contig19254, Contig10175
ec:6.1.1.4	ligase	Aminoacyl-tRNA biosynthesis	Qs-dev_rep_c76838, Qs-dev_c98858, Qs-dev_c71387, Qs-dev_c70303, Qs-dev_c29177, isotig05846, Contig22983, Contig2216, Contig10925
ec:6.1.1.3	ligase	Aminoacyl-tRNA biosynthesis	Qs-dev_rep_c99520, Qs-dev_rep_c98201, Qs-dev_c9645, Qs-dev_c56025, Qs-dev_c49347, Contig925, Contig25383, Contig20024, Contig19487
ec:6.1.1.2	ligase	Aminoacyl-tRNA biosynthesis	Qs-dev_c35155, Qs-dev_c11213, Contig27135, Contig20734, Contig20013, Contig16416, Contig10073
ec:6.1.1.1	ligase	Aminoacyl-tRNA biosynthesis	Contig8276, Contig18397, Contig18058, Contig12637
ec:2.1.2.9	formyltransferase	Aminoacyl-tRNA biosynthesis	Qs-dev_c2359, Contig20865
ec:6.1.1.22	ligase	Aminoacyl-tRNA biosynthesis	Qs-dev_rep_c79930, Qs-dev_c55528, Qs-dev_c34915, isotig08010, Contig8541, Contig27362, Contig23769, Contig19293, Contig1833, Contig14080
ec:6.1.1.21	ligase	Aminoacyl-tRNA biosynthesis	Qs-dev_rep_c94693, Qs-dev_rep_c80946, Qs-dev_rep_c77959, Qs-dev_c57009, Qs-dev_c40945, Qs-dev_c30768, Qs-dev_c10745, Contig9954, Contig5884, Contig23697, Contig13015, Contig1167
ec:6.1.1.20	ligase	Aminoacyl-tRNA biosynthesis	Qs-dev_rep_c98458, Qs-dev_rep_c96498, Qs-dev_rep_c93732, Qs-dev_rep_c87781, Qs-dev_rep_c84948, Qs-dev_rep_c75844, Qs-dev_c64365, Qs-dev_c47120, Qs-dev_c30455, Contig9626, Contig6818, Contig5219, Contig23734
ec:6.1.1.19	ligase	Aminoacyl-tRNA biosynthesis	Qs-dev_rep_c95387, Qs-dev_rep_c95110, Qs-dev_rep_c92322, Qs-dev_rep_c92062, Qs-dev_rep_c79377, Qs-dev_rep_c77010, Qs-dev_rep_c73451, Qs-dev_c62969, Contig23068, Contig18156
ec:6.1.1.18	ligase	Aminoacyl-tRNA biosynthesis	Qs-dev_rep_c96111, Qs-dev_rep_c92896, Qs-dev_rep_c88242, Qs-dev_rep_c79502, Qs-dev_rep_c74809, isotig07830, Contig5621, Contig19542
ec:6.1.1.17	ligase	Aminoacyl-tRNA biosynthesis	Qs-dev_rep_c91448, Qs-dev_rep_c90833, Qs-dev_rep_c88242, Qs-dev_rep_c82140, Qs-dev_rep_c78414, Qs-dev_rep_c74809, Contig19542, Contig13054
ec:6.1.1.16	ligase	Aminoacyl-tRNA biosynthesis	Qs-dev_rep_c89049, Qs-dev_rep_c83078, Qs-dev_c30318, Contig3830, Contig3312
ec:6.1.1.15	ligase	Aminoacyl-tRNA biosynthesis	Qs-dev_rep_c98693, Qs-dev_rep_c96933, Qs-dev_rep_c91375, Qs-dev_rep_c90066, Qs-dev_c41633, Contig8622, Contig2723, Contig23111, Contig17655
ec:6.1.1.14	ligase	Aminoacyl-tRNA biosynthesis	Qs-dev_rep_c98084, Qs-dev_c66700, Qs-dev_c64007, Qs-dev_c42842, Qs-dev_c41503, Qs-dev_c18219, Qs-dev_c16612, Contig9608, Contig4303, Contig25387, Contig16864
ec:6.1.1.12	ligase	Aminoacyl-tRNA biosynthesis	Qs-dev_rep_c91821, Qs-dev_rep_c101440, Contig816, Contig15321
ec:6.1.1.11	ligase	Aminoacyl-tRNA biosynthesis	Qs-dev_rep_c99002, Qs-dev_rep_c87838, Qs-dev_rep_c101838, Qs-dev_rep_c101779, Qs-dev_rep_c101364, Qs-dev_rep_c100899, Qs-dev_c8447, Qs-dev_c71403, Qs-dev_c49438, Qs-dev_c31743, Qs-dev_c23175, Qs-dev_c23041, Contig3844, Contig25640
ec:6.1.1.10	ligase	Aminoacyl-tRNA biosynthesis	Qs-dev_rep_c88410, Qs-dev_rep_c83957, Qs-dev_rep_c74306, Qs-dev_c82470, Qs-dev_c5791, isotig03969, isotig03538, Contig8708, Contig8242, Contig5679, Contig5424, Contig22381, Contig22240, Contig22239
ec:6.3.5.7	synthase (glutamine-hydrolysing)	Aminoacyl-tRNA biosynthesis	Qs-dev_c64176, Qs-dev_c57842, Qs-dev_c20888, Qs-dev_c19724, Contig680, Contig5753, Contig2266
ec:1.4.3.2	oxidase	Tryptophan metabolism	Qs-dev_c40972, Contig8571, Contig26580, Contig11784
ec:1.2.1.3	dehydrogenase (NAD+)	Tryptophan metabolism	Qs-dev_rep_c97445, Qs-dev_rep_c97140, Qs-dev_rep_c96086, Qs-dev_rep_c94136, Qs-dev_rep_c92495, Qs-dev_rep_c90664, Qs-dev_rep_c90312, Qs-dev_rep_c88341, Qs-dev_rep_c87703, Qs-dev_rep_c86803, Qs-dev_rep_c86292, Qs-dev_rep_c83903, Qs-dev_rep_c83365, Qs-dev_rep_c80861, Qs-dev_rep_c78487, Qs-dev_rep_c77719, Qs-dev_rep_c76476, Qs-dev_rep_c74191, Qs-dev_rep_c73000, Qs-dev_rep_c102932, Qs-dev_rep_c102764…
ec:4.2.1.17	hydratase	Tryptophan metabolism	Qs-dev_rep_c99146, Qs-dev_rep_c96597, Qs-dev_rep_c94982, Qs-dev_rep_c88120, Qs-dev_rep_c86808, Qs-dev_rep_c84755, Qs-dev_rep_c81304, Qs-dev_rep_c79273, Qs-dev_rep_c78937, Qs-dev_rep_c77926, Qs-dev_rep_c100915, Qs-dev_rep_c100241, Qs-dev_c93870, Qs-dev_c91863, Qs-dev_c90377, Qs-dev_c70164, Qs-dev_c61051, Qs-dev_c58521, Qs-dev_c58150, Qs-dev_c39389, Qs-dev_c30745, Qs-dev_c30464, isotig07938, Contig…
ec:1.2.4.2	dehydrogenase (succinyl-transferring)	Tryptophan metabolism	Qs-dev_rep_c90498, Qs-dev_rep_c80554, Qs-dev_c57135, Qs-dev_c49978, Contig9184, Contig5391
ec:1.14.14.1	monooxygenase	Tryptophan metabolism	Qs-dev_rep_c97993, Qs-dev_c69567, Qs-dev_c62799, Qs-dev_c62748, Qs-dev_c57151, Qs-dev_c56825, Qs-dev_c48392, Qs-dev_c48135, Qs-dev_c44366, Qs-dev_c41511, Qs-dev_c37530, Qs-dev_c27209, Qs-dev_c25423, Qs-dev_c25081, Qs-dev_c23384, Qs-dev_c22797, Qs-dev_c22745, Qs-dev_c22100, Qs-dev_c1538, Contig5515, Contig4880, Contig4721, Contig4613, Contig361, Contig3364, Contig25671, Contig25572, Contig25418, C…
ec:3.5.1.4	acylamidase	Tryptophan metabolism	Qs-dev_rep_c99850, Qs-dev_rep_c99431, Qs-dev_rep_c95707, Qs-dev_rep_c91979, Qs-dev_rep_c75737, Qs-dev_rep_c104424, Qs-dev_rep_c104255, Qs-dev_c44895, Qs-dev_c42950, Qs-dev_c32102, Qs-dev_c2629, Qs-dev_c26102, isotig02911, Contig6913, Contig6700, Contig545, Contig25488, Contig23539, Contig23538, Contig22037, Contig22036, Contig21120, Contig21117, Contig21097, Contig20262, Contig19671, Contig18493,…
ec:2.3.1.9	C-acetyltransferase	Tryptophan metabolism	Qs-dev_rep_c99137, Qs-dev_rep_c73858, Qs-dev_rep_c103209, Qs-dev_c6692, Contig9061, Contig26073, Contig24126, Contig20945
ec:1.1.1.35	dehydrogenase	Tryptophan metabolism	Qs-dev_rep_c96597, Qs-dev_rep_c88120, Qs-dev_rep_c78937, Qs-dev_rep_c100915, Qs-dev_c65133, Qs-dev_c58521, Qs-dev_c58150, Qs-dev_c39389, isotig07938, Contig6039, Contig2214, Contig19587, Contig15965
ec:2.4.1.195	S-beta-glucosyltransferase	Tryptophan metabolism	Qs-dev_c34667, Qs-dev_c24616, Contig25995, Contig2058
ec:1.11.1.6	equilase	Tryptophan metabolism	Qs-dev_rep_c91313, Qs-dev_rep_c87588, Qs-dev_rep_c80318, Qs-dev_rep_c77266, Qs-dev_rep_c76977, Qs-dev_rep_c72418, Qs-dev_rep_c104038, Qs-dev_rep_c104037, Qs-dev_rep_c104032, Qs-dev_rep_c104025, Qs-dev_rep_c104023, Qs-dev_rep_c104016, Qs-dev_rep_c103998, Qs-dev_rep_c103996, Qs-dev_rep_c103993, Qs-dev_rep_c101456, Qs-dev_c69685, Qs-dev_c67706, Qs-dev_c67148, Qs-dev_c64640, Qs-dev_c59268, Qs-dev_c57…
ec:4.99.1.6	dehydratase	Tryptophan metabolism	Qs-dev_c33207
ec:2.6.1.27	transaminase	Tryptophan metabolism	Qs-dev_c66699, Qs-dev_c35156, isotig08002, Contig2155, Contig1161
ec:1.2.3.7	oxidase	Tryptophan metabolism	Qs-dev_c6462, Qs-dev_c12145, Contig25808, Contig13291
ec:4.1.1.74	decarboxylase	Tryptophan metabolism	Qs-dev_c66796
ec:3.2.1.147	myrosinase	Tryptophan metabolism	Qs-dev_rep_c87210, Qs-dev_c82348, Qs-dev_c20568, Contig6859
ec:4.1.1.28	decarboxylase	Tryptophan metabolism	Qs-dev_rep_c85531, Qs-dev_rep_c79429, Qs-dev_c51552, Contig5880, Contig14750, Contig1028
ec:1.4.3.22	oxidase	Tryptophan metabolism	Qs-dev_c45363
ec:3.5.5.1	acetonitrilase	Tryptophan metabolism	Qs-dev_rep_c93920, Qs-dev_rep_c81103, Qs-dev_c16207, Contig9840, Contig19440, Contig17217, Contig14681, Contig14378
ec:2.7.1.40	kinase	Carbon fixation in photosynthetic organisms	Qs-dev_rep_c99920, Qs-dev_rep_c97184, Qs-dev_rep_c90030, Qs-dev_rep_c89645, Qs-dev_rep_c87824, Qs-dev_rep_c87286, Qs-dev_rep_c85887, Qs-dev_rep_c84769, Qs-dev_rep_c82809, Qs-dev_rep_c79722, Qs-dev_rep_c76545, Qs-dev_rep_c76253, Qs-dev_c94236, Qs-dev_c70492, Qs-dev_c65164, Qs-dev_c62132, Qs-dev_c61706, Qs-dev_c49742, Qs-dev_c40196, Qs-dev_c39002, Qs-dev_c31085, Qs-dev_c12872, isotig26142, Contig93…
ec:2.7.1.19	phosphopentokinase	Carbon fixation in photosynthetic organisms	Qs-dev_rep_c76818, isotig06256, Contig19143
ec:2.2.1.1	glycolaldehydetransferase	Carbon fixation in photosynthetic organisms	Qs-dev_rep_c98434, Qs-dev_rep_c78093, isotig07844, Contig5541, Contig23713, Contig20574, Contig17626
ec:2.7.2.3	kinase	Carbon fixation in photosynthetic organisms	Qs-dev_rep_c91681, Qs-dev_rep_c102224, Qs-dev_c64079, Qs-dev_c49307, Qs-dev_c42124, Qs-dev_c32817, Qs-dev_c16280, Contig9805, Contig6564, Contig25920, Contig20690, Contig17701, Contig17641, Contig14263, Contig13998
ec:2.6.1.2	transaminase	Carbon fixation in photosynthetic organisms	Qs-dev_rep_c98946, Qs-dev_rep_c96347, Qs-dev_rep_c93852, Qs-dev_rep_c84128, Qs-dev_rep_c76671, Qs-dev_c66699, Qs-dev_c42583, Qs-dev_c35156, Contig820, Contig25686, Contig19620, Contig1161
ec:2.6.1.1	transaminase	Carbon fixation in photosynthetic organisms	Qs-dev_rep_c87516, Qs-dev_rep_c86753, Qs-dev_rep_c86337, Qs-dev_rep_c84776, Qs-dev_rep_c84733, Qs-dev_rep_c83566, Qs-dev_rep_c76692, Qs-dev_rep_c76497, Qs-dev_rep_c101281, Qs-dev_c53323, Qs-dev_c41415, Qs-dev_c32371, Qs-dev_c28392, Qs-dev_c25358, Contig9076, Contig8780, Contig7260, Contig6685, Contig3710, Contig26517, Contig2578, Contig20373, Contig19779, Contig19552, Contig18969, Contig18502, Co…
ec:1.1.1.82	dehydrogenase (NADP+)	Carbon fixation in photosynthetic organisms	Qs-dev_c16474, isotig16539
ec:1.1.1.40	dehydrogenase (oxaloacetate-decarboxylating) (NADP+)	Carbon fixation in photosynthetic organisms	Qs-dev_rep_c94154, Qs-dev_rep_c91905, Qs-dev_rep_c90718, Qs-dev_rep_c87626, Qs-dev_rep_c74113, Qs-dev_c67797, Qs-dev_c62445, Contig7627, Contig23083, Contig20124, Contig19764, Contig17206
ec:1.1.1.39	dehydrogenase (decarboxylating)	Carbon fixation in photosynthetic organisms	Qs-dev_rep_c98151, Qs-dev_c4322, Qs-dev_c20601, isotig22433, isotig16350, Contig2631, Contig25503
ec:1.1.1.37	dehydrogenase	Carbon fixation in photosynthetic organisms	Qs-dev_rep_c99716, Qs-dev_rep_c99651, Qs-dev_rep_c99344, Qs-dev_rep_c99101, Qs-dev_rep_c97944, Qs-dev_rep_c97608, Qs-dev_rep_c97269, Qs-dev_rep_c95961, Qs-dev_rep_c95833, Qs-dev_rep_c92850, Qs-dev_rep_c90639, Qs-dev_rep_c88969, Qs-dev_rep_c84204, Qs-dev_rep_c72762, Qs-dev_rep_c101352, Qs-dev_rep_c101029, Qs-dev_rep_c100695, Qs-dev_rep_c100272, Qs-dev_c84072, Qs-dev_c83496, Qs-dev_c68123, Qs-dev_c…
ec:4.1.1.49	carboxykinase (ATP)	Carbon fixation in photosynthetic organisms	Qs-dev_rep_c96185, Qs-dev_rep_c91102, Qs-dev_rep_c86023, Qs-dev_rep_c83491, Qs-dev_rep_c82554, Qs-dev_rep_c80015, Qs-dev_rep_c79753, Qs-dev_c42464, Qs-dev_c4059, Qs-dev_c38016, Qs-dev_c17188, Qs-dev_c17097, Qs-dev_c13680, isotig00735, isotig00734, isotig00733, isotig00731, isotig00729, isotig00728, isotig00727, isotig00726, isotig00725, isotig00724, isotig00723, isotig00721, isotig00720, isotig00…
ec:4.1.1.39	carboxylase	Carbon fixation in photosynthetic organisms	Qs-dev_c53121, Qs-dev_c12885, Qs-dev_c10522, isotig12515, Contig26339, Contig20838
ec:4.1.1.31	carboxylase	Carbon fixation in photosynthetic organisms	Qs-dev_rep_c96427, Qs-dev_rep_c93885, Qs-dev_rep_c86323, Qs-dev_rep_c85700, Qs-dev_rep_c84323, isotig06834, Contig6323, Contig62, Contig4673, Contig10285
ec:3.1.3.37	SBPase	Carbon fixation in photosynthetic organisms	Qs-dev_rep_c79526, Contig26010
ec:3.1.3.11	hexose diphosphatase	Carbon fixation in photosynthetic organisms	Qs-dev_rep_c94570, Qs-dev_rep_c94434, Qs-dev_rep_c83254, Qs-dev_rep_c79526, Qs-dev_c68211, Qs-dev_c65964, Qs-dev_c37543, Qs-dev_c2813, Qs-dev_c12089, Qs-dev_c10191, isotig11268, isotig10306, Contig4420, Contig26010, Contig24849, Contig18961, Contig16698, Contig11343, Contig10933
ec:5.1.3.1	3-epimerase	Carbon fixation in photosynthetic organisms	Qs-dev_rep_c92221, Qs-dev_rep_c89373, Qs-dev_rep_c76856, Contig26476, Contig26226, Contig20263
ec:4.1.2.13	aldolase	Carbon fixation in photosynthetic organisms	Qs-dev_rep_c96296, Qs-dev_rep_c94651, Qs-dev_rep_c86685, Qs-dev_rep_c76112, Qs-dev_rep_c75026, Qs-dev_rep_c74739, Qs-dev_c68590, Qs-dev_c55651, Qs-dev_c47874, Qs-dev_c25149, Contig9670, Contig8370, Contig7623, Contig5230, Contig425, Contig315, Contig2768, Contig25194, Contig24786, Contig17948, Contig17704, Contig17406, Contig16318, Contig13519, Contig11624
ec:5.3.1.6	isomerase	Carbon fixation in photosynthetic organisms	Qs-dev_c90177, Contig5727, Contig4214, Contig24321, Contig13399
ec:5.3.1.1	isomerase	Carbon fixation in photosynthetic organisms	Qs-dev_rep_c78855, Qs-dev_rep_c78824, Contig9824, Contig19250, Contig17667, Contig16674
ec:1.2.1.13	dehydrogenase (NADP+) (phosphorylating)	Carbon fixation in photosynthetic organisms	Qs-dev_rep_c95145, Qs-dev_rep_c91117, Qs-dev_rep_c88774, Qs-dev_rep_c82998, Qs-dev_rep_c74638, Qs-dev_c84434, Contig26020, Contig25896, Contig18248
ec:2.7.9.1	phosphate dikinase	Carbon fixation in photosynthetic organisms	Qs-dev_rep_c99421, Qs-dev_rep_c96779, Qs-dev_rep_c95092, Qs-dev_rep_c87394, Qs-dev_rep_c80404, Qs-dev_c36754, Qs-dev_c13055, isotig02735, isotig02734, isotig02733, Contig21973, Contig20662, Contig12909
ec:4.2.1.17	hydratase	Geraniol degradation	Qs-dev_rep_c99146, Qs-dev_rep_c96597, Qs-dev_rep_c94982, Qs-dev_rep_c88120, Qs-dev_rep_c86808, Qs-dev_rep_c84755, Qs-dev_rep_c81304, Qs-dev_rep_c79273, Qs-dev_rep_c78937, Qs-dev_rep_c77926, Qs-dev_rep_c100915, Qs-dev_rep_c100241, Qs-dev_c93870, Qs-dev_c91863, Qs-dev_c90377, Qs-dev_c70164, Qs-dev_c61051, Qs-dev_c58521, Qs-dev_c58150, Qs-dev_c39389, Qs-dev_c30745, Qs-dev_c30464, isotig07938, Contig…
ec:1.1.1.35	dehydrogenase	Geraniol degradation	Qs-dev_rep_c96597, Qs-dev_rep_c88120, Qs-dev_rep_c78937, Qs-dev_rep_c100915, Qs-dev_c65133, Qs-dev_c58521, Qs-dev_c58150, Qs-dev_c39389, isotig07938, Contig6039, Contig2214, Contig19587, Contig15965
ec:4.1.3.4	lyase	Geraniol degradation	Qs-dev_rep_c75380, Contig902, Contig4992, Contig23903, Contig17301, Contig14731, Contig14081
ec:2.3.1.16	C-acyltransferase	Geraniol degradation	Qs-dev_rep_c99910, Qs-dev_rep_c91916, Qs-dev_rep_c82071, Qs-dev_rep_c74818, Qs-dev_rep_c73744, Qs-dev_c49779, isotig31760, isotig08082, Contig8559, Contig3579, Contig18268
ec:3.1.2.26	hydrolase	Secondary bile acid biosynthesis	Contig6493
ec:1.4.3.2	oxidase	Valine, leucine and isoleucine degradation	Qs-dev_c40972, Contig8571, Contig26580, Contig11784
ec:1.2.1.3	dehydrogenase (NAD+)	Valine, leucine and isoleucine degradation	Qs-dev_rep_c97445, Qs-dev_rep_c97140, Qs-dev_rep_c96086, Qs-dev_rep_c94136, Qs-dev_rep_c92495, Qs-dev_rep_c90664, Qs-dev_rep_c90312, Qs-dev_rep_c88341, Qs-dev_rep_c87703, Qs-dev_rep_c86803, Qs-dev_rep_c86292, Qs-dev_rep_c83903, Qs-dev_rep_c83365, Qs-dev_rep_c80861, Qs-dev_rep_c78487, Qs-dev_rep_c77719, Qs-dev_rep_c76476, Qs-dev_rep_c74191, Qs-dev_rep_c73000, Qs-dev_rep_c102932, Qs-dev_rep_c102764…
ec:2.3.1.168	(2-methylpropanoyl)transferase	Valine, leucine and isoleucine degradation	Qs-dev_rep_c79595, Qs-dev_c8033, Qs-dev_c64867, Qs-dev_c5635, Contig5866, Contig11917
ec:2.8.3.5	CoA-transferase	Valine, leucine and isoleucine degradation	Qs-dev_c15263
ec:4.2.1.18	hydratase	Valine, leucine and isoleucine degradation	Qs-dev_c23768
ec:4.2.1.17	hydratase	Valine, leucine and isoleucine degradation	Qs-dev_rep_c99146, Qs-dev_rep_c96597, Qs-dev_rep_c94982, Qs-dev_rep_c88120, Qs-dev_rep_c86808, Qs-dev_rep_c84755, Qs-dev_rep_c81304, Qs-dev_rep_c79273, Qs-dev_rep_c78937, Qs-dev_rep_c77926, Qs-dev_rep_c100915, Qs-dev_rep_c100241, Qs-dev_c93870, Qs-dev_c91863, Qs-dev_c90377, Qs-dev_c70164, Qs-dev_c61051, Qs-dev_c58521, Qs-dev_c58150, Qs-dev_c39389, Qs-dev_c30745, Qs-dev_c30464, isotig07938, Contig…
ec:1.2.4.4	dehydrogenase (2-methylpropanoyl-transferring)	Valine, leucine and isoleucine degradation	Qs-dev_rep_c96346, Qs-dev_rep_c92913, Qs-dev_rep_c85391, Qs-dev_c71019, Contig5760, Contig26792, Contig26538, Contig16972, Contig15632
ec:6.4.1.4	carboxylase	Valine, leucine and isoleucine degradation	Qs-dev_c34458, Qs-dev_c34248, Qs-dev_c28740, Contig27190, Contig25310, Contig10217
ec:6.4.1.3	carboxylase	Valine, leucine and isoleucine degradation	Qs-dev_c52545, Qs-dev_c34458, Qs-dev_c34248, Contig8194, Contig10217
ec:2.6.1.6	transaminase	Valine, leucine and isoleucine degradation	Qs-dev_c66699, Qs-dev_c35156, Contig1161
ec:2.3.3.10	synthase	Valine, leucine and isoleucine degradation	Qs-dev_rep_c91255, Qs-dev_rep_c89203, Qs-dev_rep_c76470, Qs-dev_rep_c101317, Qs-dev_c57000, Qs-dev_c48028, Contig23100, Contig23099
ec:2.3.1.9	C-acetyltransferase	Valine, leucine and isoleucine degradation	Qs-dev_rep_c99137, Qs-dev_rep_c73858, Qs-dev_rep_c103209, Qs-dev_c6692, Contig9061, Contig26073, Contig24126, Contig20945
ec:1.1.1.35	dehydrogenase	Valine, leucine and isoleucine degradation	Qs-dev_rep_c96597, Qs-dev_rep_c88120, Qs-dev_rep_c78937, Qs-dev_rep_c100915, Qs-dev_c65133, Qs-dev_c58521, Qs-dev_c58150, Qs-dev_c39389, isotig07938, Contig6039, Contig2214, Contig19587, Contig15965
ec:1.1.1.31	dehydrogenase	Valine, leucine and isoleucine degradation	Qs-dev_rep_c89986, Qs-dev_rep_c100310, Qs-dev_c5914, Qs-dev_c34107, Qs-dev_c19934, isotig10865, Contig8567, Contig315, Contig27441, Contig24723, Contig245, Contig24342, Contig24341, Contig16572
ec:2.6.1.42	transaminase	Valine, leucine and isoleucine degradation	Qs-dev_rep_c79235, Qs-dev_c24853, Qs-dev_c11455, isotig04751, Contig9693, Contig8070, Contig328, Contig3073
ec:4.1.3.4	lyase	Valine, leucine and isoleucine degradation	Qs-dev_rep_c75380, Contig902, Contig4992, Contig23903, Contig17301, Contig14731, Contig14081
ec:2.3.1.16	C-acyltransferase	Valine, leucine and isoleucine degradation	Qs-dev_rep_c99910, Qs-dev_rep_c91916, Qs-dev_rep_c82071, Qs-dev_rep_c74818, Qs-dev_rep_c73744, Qs-dev_c49779, isotig31760, isotig08082, Contig8559, Contig3579, Contig18268
ec:1.8.1.4	dehydrogenase	Valine, leucine and isoleucine degradation	Qs-dev_rep_c95550, Qs-dev_rep_c91063, Qs-dev_rep_c90666, Qs-dev_rep_c82237, Qs-dev_rep_c81269, Qs-dev_rep_c79483, Qs-dev_rep_c76976, Qs-dev_c69949, Contig25540, Contig10166
ec:3.1.2.4	hydrolase	Valine, leucine and isoleucine degradation	Qs-dev_rep_c99146, Qs-dev_rep_c94982, Qs-dev_rep_c100241, Qs-dev_c91863, Contig8960, Contig26169, Contig25953, Contig13606
ec:1.2.1.27	dehydrogenase (acylating)	Valine, leucine and isoleucine degradation	Qs-dev_rep_c99822, Qs-dev_rep_c90778, Qs-dev_rep_c89480, Qs-dev_rep_c82463, Qs-dev_rep_c81576, Qs-dev_rep_c73143, Qs-dev_c81202, Qs-dev_c7507, Qs-dev_c65919, Qs-dev_c58792, Qs-dev_c40963, Contig25633, Contig25338, Contig22899, Contig10745, Contig10300
ec:1.1.1.35	dehydrogenase	Primary bile acid biosynthesis	Qs-dev_rep_c96597, Qs-dev_rep_c88120, Qs-dev_rep_c78937, Qs-dev_rep_c100915, Qs-dev_c65133, Qs-dev_c58521, Qs-dev_c58150, Qs-dev_c39389, isotig07938, Contig6039, Contig2214, Contig19587, Contig15965
ec:1.3.1.3	5beta-reductase	Primary bile acid biosynthesis	Qs-dev_rep_c95418, Qs-dev_rep_c79519, Contig9232, Contig25793, Contig13334
ec:4.2.1.107	hydratase	Primary bile acid biosynthesis	Qs-dev_rep_c94421, Qs-dev_c58521, Qs-dev_c18145, Contig19810, Contig18338
ec:2.7.1.33	kinase	Pantothenate and CoA biosynthesis	Qs-dev_rep_c90536, Qs-dev_c50462, Qs-dev_c28960, Qs-dev_c28437, Qs-dev_c24599, isotig23494, Contig26720, Contig2429, Contig2213, Contig17715
ec:2.7.1.24	kinase	Pantothenate and CoA biosynthesis	Qs-dev_c58470, Qs-dev_c25457, isotig10676, Contig3331, Contig18713
ec:2.2.1.6	synthase	Pantothenate and CoA biosynthesis	Qs-dev_rep_c85817, Qs-dev_rep_c77025, Qs-dev_c69563, Contig4528, Contig25730, Contig23624, Contig23623, Contig14955, Contig12223
ec:2.6.1.6	transaminase	Pantothenate and CoA biosynthesis	Qs-dev_c66699, Qs-dev_c35156, Contig1161
ec:3.5.1.6	ec:3.5.1.6 beta-ureidopropionase	Pantothenate and CoA biosynthesis	Qs-dev_rep_c96457, Qs-dev_rep_c92511, Qs-dev_rep_c88790, Qs-dev_rep_c84859, Qs-dev_c58144, isotig08798, Contig3815, Contig24044
ec:2.7.8.7	synthase	Pantothenate and CoA biosynthesis	Qs-dev_c36252, Qs-dev_c31950, Qs-dev_c31582, Contig14014
ec:1.1.1.86	reductoisomerase	Pantothenate and CoA biosynthesis	Qs-dev_rep_c91309, Qs-dev_rep_c91004, Qs-dev_rep_c77672, Qs-dev_rep_c74842, Contig25429
ec:4.2.1.9	dehydratase	Pantothenate and CoA biosynthesis	Qs-dev_c58273, Contig9035, Contig7682, Contig22974, Contig22973, Contig22972
ec:1.3.1.2	dehydrogenase (NADP+)	Pantothenate and CoA biosynthesis	Qs-dev_rep_c92942, Qs-dev_c92049, Contig20540
ec:2.6.1.42	transaminase	Pantothenate and CoA biosynthesis	Qs-dev_rep_c79235, Qs-dev_c24853, Qs-dev_c11455, isotig04751, Contig9693, Contig8070, Contig328, Contig3073
ec:1.1.1.169	2-reductase	Pantothenate and CoA biosynthesis	Qs-dev_rep_c96346
ec:4.1.1.36	decarboxylase	Pantothenate and CoA biosynthesis	Contig1662
ec:2.7.7.3	adenylyltransferase	Pantothenate and CoA biosynthesis	Qs-dev_c58470, Qs-dev_c25457, isotig10676, Contig3331
ec:6.3.2.5	ligase	Pantothenate and CoA biosynthesis	Contig811, Contig24401
ec:6.3.2.1	ligase	Pantothenate and CoA biosynthesis	Contig2620
ec:2.1.2.11	hydroxymethyltransferase	Pantothenate and CoA biosynthesis	Contig1870
ec:3.5.2.2	hydantoinase	Pantothenate and CoA biosynthesis	Qs-dev_rep_c97704, Qs-dev_rep_c95189, Qs-dev_rep_c94283, isotig06160, Contig8640, Contig19486
ec:2.4.1.135	3-beta-glucuronosyltransferase	Other types of O-glycan biosynthesis	Qs-dev_c68874, Contig9998, Contig27288, Contig26123, Contig13154
ec:2.4.1.109	mannosyltransferase	Other types of O-glycan biosynthesis	Qs-dev_rep_c103261, Qs-dev_rep_c102723, Qs-dev_c16405, Contig26181
ec:2.4.1.214	3-alpha-L-fucosyltransferase	Various types of N-glycan biosynthesis	Qs-dev_c18248, Contig699
ec:2.4.1.143	2-beta-N-acetylglucosaminyltransferase	Various types of N-glycan biosynthesis	Contig25774
ec:2.4.1.142	beta-mannosyltransferase	Various types of N-glycan biosynthesis	Qs-dev_c30515
ec:2.4.1.131	alpha-1,2-mannosyltransferase	Various types of N-glycan biosynthesis	Qs-dev_c20741, Contig19310
ec:2.4.1.101	2-beta-N-acetylglucosaminyltransferase	Various types of N-glycan biosynthesis	Qs-dev_c25669, Contig660, Contig25774
ec:3.2.1.114	1,3-1,6-alpha-mannosidase	Various types of N-glycan biosynthesis	Qs-dev_c18921, isotig22641, Contig1423
ec:3.2.1.113	1,2-alpha-mannosidase	Various types of N-glycan biosynthesis	Qs-dev_rep_c84961, Qs-dev_c56592, Qs-dev_c5163, Qs-dev_c43192, Qs-dev_c30773, Qs-dev_c27245, Qs-dev_c25491, Qs-dev_c25413, Qs-dev_c25330, Qs-dev_c18476, isotig07400, Contig8135, Contig4971, Contig26495, Contig23567, Contig2197, Contig11731
ec:2.4.2.38	2-beta-D-xylosyltransferase	Various types of N-glycan biosynthesis	Qs-dev_c26681, isotig04066, isotig04065, Contig22410, Contig10647
ec:3.2.1.52	hexosaminidase	Various types of N-glycan biosynthesis	Qs-dev_rep_c97516, Qs-dev_rep_c95847, Qs-dev_rep_c92289, Qs-dev_rep_c91222, Qs-dev_rep_c89408, Qs-dev_rep_c85907, Qs-dev_rep_c83536, Qs-dev_rep_c80602, Qs-dev_rep_c100951, Qs-dev_rep_c100030, Qs-dev_c88211, Qs-dev_c71995, Qs-dev_c69526, isotig07752, isotig02765, Contig9402, Contig7873, Contig7656, Contig23681, Contig21986, Contig21985, Contig20266, Contig17471, Contig16092, Contig15585
ec:1.1.1.216	dehydrogenase (NADP+)	Sesquiterpenoid and triterpenoid biosynthesis	Qs-dev_rep_c89567, Contig9622, Contig19732
ec:4.2.3.22	synthase	Sesquiterpenoid and triterpenoid biosynthesis	Qs-dev_c39036, Qs-dev_c38785, Contig25494
ec:2.5.1.21	synthase	Sesquiterpenoid and triterpenoid biosynthesis	Contig17634
ec:3.5.1.26	aspartylglucosylamine deaspartylase	Other glycan degradation	Qs-dev_c26745, Contig1679
ec:3.2.1.96	endo-beta-N-acetylglucosaminidase	Other glycan degradation	Contig3392
ec:3.2.1.52	hexosaminidase	Other glycan degradation	Qs-dev_rep_c97516, Qs-dev_rep_c95847, Qs-dev_rep_c92289, Qs-dev_rep_c91222, Qs-dev_rep_c89408, Qs-dev_rep_c85907, Qs-dev_rep_c83536, Qs-dev_rep_c80602, Qs-dev_rep_c100951, Qs-dev_rep_c100030, Qs-dev_c88211, Qs-dev_c71995, Qs-dev_c69526, isotig07752, isotig02765, Contig9402, Contig7873, Contig7656, Contig23681, Contig21986, Contig21985, Contig20266, Contig17471, Contig16092, Contig15585
ec:3.2.1.51	alpha-fucosidase	Other glycan degradation	Qs-dev_c32167, Contig3899, Contig3789, Contig14393, Contig1367, Contig12874, Contig12507
ec:3.2.1.45	psychosine hydrolase	Other glycan degradation	Qs-dev_c52756, Qs-dev_c28936, Qs-dev_c28047, Qs-dev_c22773, Qs-dev_c18130, Contig5339, Contig2566, Contig25350, Contig23816, Contig19370
ec:3.2.1.25	mannanase	Other glycan degradation	Qs-dev_rep_c76436, Contig19576, Contig17958
ec:3.2.1.24	alpha-D-mannosidase	Other glycan degradation	Qs-dev_rep_c84143, Qs-dev_rep_c80607, Qs-dev_rep_c78501, Qs-dev_rep_c101932, Qs-dev_c70984, Qs-dev_c63382, Qs-dev_c57178, Qs-dev_c49415, Qs-dev_c48666, Qs-dev_c20714, Qs-dev_c11216, isotig03872, Contig4174, Contig3418, Contig22357, Contig22356, Contig19929, Contig14495, Contig137, Contig10649, Contig10172
ec:3.2.1.23	lactase (ambiguous)	Other glycan degradation	Qs-dev_rep_c97940, Qs-dev_rep_c97496, Qs-dev_rep_c92309, Qs-dev_rep_c89794, Qs-dev_rep_c88139, Qs-dev_rep_c86944, Qs-dev_rep_c86742, Qs-dev_rep_c86205, Qs-dev_rep_c85356, Qs-dev_rep_c84392, Qs-dev_rep_c81018, Qs-dev_rep_c79474, Qs-dev_rep_c74378, Qs-dev_rep_c72702, Qs-dev_rep_c102124, Qs-dev_rep_c101013, Qs-dev_c89498, Qs-dev_c68121, Qs-dev_c61954, Qs-dev_c59220, Qs-dev_c58302, Qs-dev_c43388, Qs-…
ec:3.5.4.9	cyclohydrolase	One carbon pool by folate	Qs-dev_rep_c99827, Qs-dev_rep_c98372, Qs-dev_rep_c94733, Qs-dev_c91469, Qs-dev_c83883, Qs-dev_c60471, Contig6904, Contig6054, Contig27530, Contig24025, Contig19467, Contig18538, Contig17010
ec:6.3.3.2	cyclo-ligase	One carbon pool by folate	Qs-dev_rep_c79110, Qs-dev_c49131, Qs-dev_c13989, Contig995, Contig8273, Contig25045, Contig14559
ec:3.5.1.10	deformylase	One carbon pool by folate	Qs-dev_c2359, Contig4630, Contig22209, Contig22208, Contig22207, Contig20865
ec:2.1.2.9	formyltransferase	One carbon pool by folate	Qs-dev_c2359, Contig20865
ec:2.1.2.3	formyltransferase	One carbon pool by folate	Qs-dev_rep_c82917, Qs-dev_c69616, Qs-dev_c64213, Contig13543
ec:2.1.2.2	formyltransferase	One carbon pool by folate	Qs-dev_c45527, Qs-dev_c29726, Contig22209, Contig22208, Contig22207, Contig12572
ec:2.1.2.1	hydroxymethyltransferase	One carbon pool by folate	Qs-dev_rep_c97304, Qs-dev_rep_c89541, Qs-dev_rep_c88864, Qs-dev_rep_c83142, Qs-dev_rep_c82900, Qs-dev_rep_c82123, Qs-dev_rep_c79367, Qs-dev_rep_c78909, Qs-dev_rep_c77841, Qs-dev_rep_c104239, Qs-dev_rep_c104234, Qs-dev_rep_c104224, Qs-dev_rep_c104139, Qs-dev_c53243, Qs-dev_c30334, Qs-dev_c17488, isotig08046, Contig6770, Contig3471, Contig2972, Contig25586, Contig23134, Contig18818, Contig17622
ec:2.1.1.45	synthase	One carbon pool by folate	Qs-dev_rep_c77687, Qs-dev_c69372, isotig07192, Contig5571, Contig15192, Contig13669
ec:2.1.1.13	synthase	One carbon pool by folate	Qs-dev_rep_c89662, Qs-dev_rep_c88064, Qs-dev_rep_c87495, Qs-dev_rep_c82494, Qs-dev_rep_c82492, Qs-dev_rep_c79407, Qs-dev_rep_c74485, Qs-dev_rep_c103781, Qs-dev_rep_c100229, Qs-dev_c7900, Qs-dev_c67248, Qs-dev_c56326, Qs-dev_c36442, isotig04763, Contig9841, Contig22601, Contig19962, Contig19113, Contig17762
ec:1.5.1.20	reductase [NAD(P)H]	One carbon pool by folate	Qs-dev_rep_c99225, Qs-dev_rep_c92174, Qs-dev_rep_c100877, Contig23496, Contig20696
ec:2.1.2.10	S-aminomethyldihydrolipoylprotein:(6S)-tetrahydrofolate aminomethyltransferase (ammonia-forming)	One carbon pool by folate	Qs-dev_rep_c94722, Qs-dev_rep_c94649, Qs-dev_rep_c93229, Qs-dev_rep_c74598, Qs-dev_c67848, Qs-dev_c53949, Qs-dev_c44079, isotig24020, Contig2977, Contig24592, Contig24591, Contig19466, Contig18559, Contig14233
ec:1.5.1.5	dehydrogenase (NADP+)	One carbon pool by folate	Qs-dev_rep_c99827, Qs-dev_rep_c99585, Qs-dev_rep_c98372, Qs-dev_rep_c94733, Qs-dev_c91469, Qs-dev_c83883, Qs-dev_c60471, Contig6904, Contig6054, Contig27530, Contig24025, Contig19467, Contig18538, Contig17010
ec:1.5.1.3	reductase	One carbon pool by folate	Qs-dev_rep_c77687, isotig07192, Contig5571, Contig15192, Contig13669
ec:6.3.4.3	ligase	One carbon pool by folate	Qs-dev_rep_c86660, Qs-dev_c17484, Contig18795
ec:2.4.1.215	O-beta-D-glucosyltransferase	Zeatin biosynthesis	Qs-dev_c67762, Qs-dev_c63746, Qs-dev_c63335, Qs-dev_c37179, Qs-dev_c29180, Qs-dev_c29145, Qs-dev_c25854, Qs-dev_c16197, Contig8103, Contig8025, Contig25954, Contig25802, Contig20118, Contig2005, Contig13470
ec:2.4.1.203	O-beta-D-glucosyltransferase	Zeatin biosynthesis	Qs-dev_c67762, Qs-dev_c63746, Qs-dev_c63335, Qs-dev_c61705, Qs-dev_c37179, Qs-dev_c29180, Qs-dev_c29145, Qs-dev_c25854, Qs-dev_c16197, Contig8103, Contig8025, Contig25954, Contig25802, Contig20118, Contig2005, Contig19381, Contig13470
ec:1.5.99.12	dehydrogenase	Zeatin biosynthesis	Contig8647, Contig6745, Contig4779, Contig24180, Contig12793, Contig1253, Contig12190, Contig11651
ec:2.4.2.40	O-beta-D-xylosyltransferase	Zeatin biosynthesis	Qs-dev_c61705
ec:2.5.1.75	dimethylallyltransferase	Zeatin biosynthesis	Qs-dev_c48150, isotig08712, Contig7467, Contig3144
ec:2.5.1.27	dimethylallyltransferase	Zeatin biosynthesis	Qs-dev_c48150, Qs-dev_c38344, isotig08712, Contig8131, Contig7467, Contig15032
ec:1.3.5.1	dehydrogenase (ubiquinone)	Citrate cycle (TCA cycle)	Qs-dev_rep_c92389, Qs-dev_rep_c84070, Qs-dev_rep_c82655, Qs-dev_rep_c73201, Qs-dev_c87308, Qs-dev_c67824, Qs-dev_c43228, Contig6740, Contig26154, Contig18852
ec:1.2.4.2	dehydrogenase (succinyl-transferring)	Citrate cycle (TCA cycle)	Qs-dev_rep_c90498, Qs-dev_rep_c80554, Qs-dev_c57135, Qs-dev_c49978, Contig9184, Contig5391
ec:1.2.4.1	dehydrogenase (acetyl-transferring)	Citrate cycle (TCA cycle)	Qs-dev_rep_c98751, Qs-dev_rep_c98434, Qs-dev_rep_c96855, Qs-dev_rep_c90407, Qs-dev_rep_c78280, Qs-dev_rep_c74779, Qs-dev_rep_c74766, Qs-dev_rep_c103243, Qs-dev_c69508, Qs-dev_c64236, Qs-dev_c56349, Qs-dev_c45834, Qs-dev_c43677, Qs-dev_c35105, isotig07844, isotig02801, Contig25758, Contig23713, Contig22000, Contig20677, Contig20574, Contig20372, Contig19747, Contig18029, Contig17793, Contig17666, …
ec:6.4.1.1	carboxylase	Citrate cycle (TCA cycle)	Qs-dev_c46813, Qs-dev_c46369
ec:1.1.1.42	dehydrogenase (NADP+)	Citrate cycle (TCA cycle)	Qs-dev_rep_c97241, Qs-dev_rep_c94986, Qs-dev_rep_c90690, Qs-dev_rep_c89526, Qs-dev_rep_c89129, Qs-dev_rep_c102667, Qs-dev_rep_c101663, Qs-dev_c8859, Qs-dev_c63316, Qs-dev_c58820, Qs-dev_c57944, Qs-dev_c55346, Qs-dev_c54072, Qs-dev_c42879, Qs-dev_c12919, Qs-dev_c11303, isotig03340, Contig7824, Contig27498, Contig25845, Contig25363, Contig22176, Contig22175, Contig15989
ec:1.1.1.41	dehydrogenase (NAD+)	Citrate cycle (TCA cycle)	Qs-dev_rep_c93055, Qs-dev_rep_c85196, Qs-dev_rep_c82389, Qs-dev_c50299, Qs-dev_c49061, Qs-dev_c12342, Contig9820, Contig5838, Contig3077
ec:4.2.1.3	hydratase	Citrate cycle (TCA cycle)	Qs-dev_rep_c87473, Qs-dev_rep_c81323, Qs-dev_c72153, Qs-dev_c7213, Qs-dev_c65144, Qs-dev_c53669, Qs-dev_c50809, Qs-dev_c47417, Qs-dev_c41912, Qs-dev_c24746, Qs-dev_c14813, Contig9624, Contig5316, Contig25183, Contig20635, Contig18197, Contig11824, Contig11073
ec:4.2.1.2	hydratase	Citrate cycle (TCA cycle)	Qs-dev_c48915, Qs-dev_c42971, Qs-dev_c33410, Contig9860, Contig659
ec:1.1.1.37	dehydrogenase	Citrate cycle (TCA cycle)	Qs-dev_rep_c99716, Qs-dev_rep_c99651, Qs-dev_rep_c99344, Qs-dev_rep_c99101, Qs-dev_rep_c97944, Qs-dev_rep_c97608, Qs-dev_rep_c97269, Qs-dev_rep_c95961, Qs-dev_rep_c95833, Qs-dev_rep_c92850, Qs-dev_rep_c90639, Qs-dev_rep_c88969, Qs-dev_rep_c84204, Qs-dev_rep_c72762, Qs-dev_rep_c101352, Qs-dev_rep_c101029, Qs-dev_rep_c100695, Qs-dev_rep_c100272, Qs-dev_c84072, Qs-dev_c83496, Qs-dev_c68123, Qs-dev_c…
ec:4.1.1.49	carboxykinase (ATP)	Citrate cycle (TCA cycle)	Qs-dev_rep_c96185, Qs-dev_rep_c91102, Qs-dev_rep_c86023, Qs-dev_rep_c83491, Qs-dev_rep_c82554, Qs-dev_rep_c80015, Qs-dev_rep_c79753, Qs-dev_c42464, Qs-dev_c4059, Qs-dev_c38016, Qs-dev_c17188, Qs-dev_c17097, Qs-dev_c13680, isotig00735, isotig00734, isotig00733, isotig00731, isotig00729, isotig00728, isotig00727, isotig00726, isotig00725, isotig00724, isotig00723, isotig00721, isotig00720, isotig00…
ec:4.1.1.32	carboxykinase (GTP)	Citrate cycle (TCA cycle)	Qs-dev_c70909
ec:6.2.1.5	ligase (ADP-forming)	Citrate cycle (TCA cycle)	Qs-dev_rep_c94682, Qs-dev_rep_c93153, Qs-dev_rep_c90222, Qs-dev_rep_c89102, Qs-dev_rep_c89018, Qs-dev_rep_c88075, Qs-dev_rep_c84281, Qs-dev_rep_c77327, Qs-dev_rep_c75511, Qs-dev_rep_c74015, Qs-dev_rep_c73338, Qs-dev_rep_c72979, Qs-dev_rep_c102702, Qs-dev_c72078, Qs-dev_c58159, Qs-dev_c56917, Qs-dev_c52265, Qs-dev_c46242, Qs-dev_c43867, Contig9235, Contig8569, Contig8150, Contig25949, Contig25807,…
ec:6.2.1.4	ligase (GDP-forming)	Citrate cycle (TCA cycle)	Qs-dev_rep_c93153, Qs-dev_rep_c102702, Qs-dev_c56917, Contig8569, Contig17798
ec:2.3.1.61	succinyltransferase	Citrate cycle (TCA cycle)	Qs-dev_rep_c90232, Qs-dev_rep_c80970, Qs-dev_c298, Qs-dev_c21039, Qs-dev_c18272, isotig06222, Contig6782, Contig4844, Contig27036, Contig23124, Contig12991, Contig11612
ec:2.3.3.8	citrate synthase	Citrate cycle (TCA cycle)	Qs-dev_rep_c94682, Qs-dev_rep_c93153, Qs-dev_rep_c90222, Qs-dev_rep_c89102, Qs-dev_rep_c89018, Qs-dev_rep_c88075, Qs-dev_rep_c84281, Qs-dev_rep_c77327, Qs-dev_rep_c75511, Qs-dev_rep_c74015, Qs-dev_rep_c73338, Qs-dev_rep_c72979, Qs-dev_c72078, Qs-dev_c58159, Qs-dev_c56917, Qs-dev_c46242, Qs-dev_c43867, Contig9235, Contig8150, Contig25949, Contig25807, Contig18168, Contig17798, Contig14333
ec:2.3.1.12	acetyltransferase	Citrate cycle (TCA cycle)	Qs-dev_rep_c79595, Qs-dev_c8033, Qs-dev_c64867, Qs-dev_c30154, Qs-dev_c298, Qs-dev_c21039, Contig7186, Contig5866, Contig11612
ec:2.3.3.1	(Si)-synthase	Citrate cycle (TCA cycle)	Qs-dev_rep_c96915, Qs-dev_rep_c91829, Qs-dev_rep_c75226, Qs-dev_c72067, Qs-dev_c59241, Qs-dev_c13549, Contig7246, Contig25816, Contig25666, Contig22582, Contig10645
ec:1.8.1.4	dehydrogenase	Citrate cycle (TCA cycle)	Qs-dev_rep_c95550, Qs-dev_rep_c91063, Qs-dev_rep_c90666, Qs-dev_rep_c82237, Qs-dev_rep_c81269, Qs-dev_rep_c79483, Qs-dev_rep_c76976, Qs-dev_c69949, Contig25540, Contig10166
ec:2.7.8.15	N-acetylglucosaminephosphotransferase	N-Glycan biosynthesis	Qs-dev_rep_c91658, Qs-dev_c28061, Contig25673, Contig10345
ec:2.4.1.83	beta-D-mannosyltransferase	N-Glycan biosynthesis	Qs-dev_rep_c85185, Qs-dev_c67893, Contig7459, Contig18827
ec:2.4.1.144	4-beta-N-acetylglucosaminyltransferase	N-Glycan biosynthesis	Qs-dev_rep_c98454, Qs-dev_rep_c89719, Qs-dev_c19417, isotig16060, Contig2006, Contig19076, Contig17545
ec:2.4.1.143	2-beta-N-acetylglucosaminyltransferase	N-Glycan biosynthesis	Contig25774
ec:2.4.1.142	beta-mannosyltransferase	N-Glycan biosynthesis	Qs-dev_c30515
ec:2.4.1.131	alpha-1,2-mannosyltransferase	N-Glycan biosynthesis	Qs-dev_c20741, Contig19310
ec:2.4.1.117	beta-glucosyltransferase	N-Glycan biosynthesis	Qs-dev_rep_c96982, Qs-dev_c63060, Qs-dev_c18194, Contig5060
ec:2.4.1.101	2-beta-N-acetylglucosaminyltransferase	N-Glycan biosynthesis	Qs-dev_c25669, Contig660, Contig25774
ec:3.2.1.114	1,3-1,6-alpha-mannosidase	N-Glycan biosynthesis	Qs-dev_c18921, isotig22641, Contig1423
ec:3.2.1.113	1,2-alpha-mannosidase	N-Glycan biosynthesis	Qs-dev_rep_c84961, Qs-dev_c56592, Qs-dev_c5163, Qs-dev_c43192, Qs-dev_c30773, Qs-dev_c27245, Qs-dev_c25491, Qs-dev_c25413, Qs-dev_c25330, Qs-dev_c18476, isotig07400, Contig8135, Contig4971, Contig26495, Contig23567, Contig2197, Contig11731
ec:3.2.1.106	glucosidase	N-Glycan biosynthesis	Qs-dev_rep_c91439, Qs-dev_c24449, Contig23431, Contig1561
ec:3.2.1.84	1,3-alpha-glucosidase	N-Glycan biosynthesis	Qs-dev_c8731, Contig25226, Contig18833, Contig11996
ec:2.7.1.108	kinase	N-Glycan biosynthesis	Qs-dev_c43396, Contig3505, Contig24768
ec:3.6.1.43	dolichol diphosphatase	N-Glycan biosynthesis	Contig23233, Contig16956
ec:1.14.13.93	acid 8'-hydroxylase	Carotenoid biosynthesis	Qs-dev_c24789, Qs-dev_c16484, Contig5722, Contig2919, Contig1943, Contig10250
ec:1.14.13.90	epoxidase	Carotenoid biosynthesis	Qs-dev_c64844, Qs-dev_c63030, Qs-dev_c58617, Qs-dev_c53110, Qs-dev_c35471, Qs-dev_c35336, Qs-dev_c31797, Qs-dev_c29368, Qs-dev_c28608, Contig1193, Contig10968
ec:1.1.1.288	dehydrogenase	Carotenoid biosynthesis	Qs-dev_rep_c86801, Qs-dev_rep_c86759, Qs-dev_c71161, Contig19700, Contig19272, Contig18997, Contig14330
ec:1.13.11.51	dioxygenase	Carotenoid biosynthesis	Qs-dev_rep_c79339, Qs-dev_rep_c104001, Qs-dev_c27154, Contig3549, Contig2157, Contig19151, Contig19036
ec:1.2.3.14	oxidase	Carotenoid biosynthesis	Qs-dev_c6462, Qs-dev_c12145, Contig25808, Contig13291
ec:1.10.99.3	de-epoxidase	Carotenoid biosynthesis	Qs-dev_c57858, Qs-dev_c3084, Contig810, Contig24079
ec:2.5.1.32	synthase	Carotenoid biosynthesis	Qs-dev_rep_c90852, Qs-dev_rep_c90446, Qs-dev_c38297, Qs-dev_c15707, Contig21851, Contig21850, Contig18868, Contig1808
ec:1.14.13.78	oxidase	Diterpenoid biosynthesis	Qs-dev_rep_c97614, Qs-dev_rep_c95875, Contig9552, Contig23746, Contig18331
ec:1.14.13.77	13alpha-hydroxylase	Diterpenoid biosynthesis	Qs-dev_rep_c86286, Qs-dev_rep_c84461, Qs-dev_rep_c81700, Qs-dev_rep_c81588, Qs-dev_c54108, Contig2780, Contig25767, Contig23817, Contig20052, Contig18693
ec:1.14.13.76	10beta-hydroxylase	Diterpenoid biosynthesis	Qs-dev_c67245, Qs-dev_c38736, Contig15520, Contig11350
ec:2.3.1.167	III 10-O-acetyltransferase	Diterpenoid biosynthesis	Contig4250, Contig2372
ec:2.3.1.162	O-acetyltransferase	Diterpenoid biosynthesis	Qs-dev_c53843, Contig5602, Contig5305
ec:5.5.1.13	diphosphate synthase	Diterpenoid biosynthesis	Qs-dev_rep_c86442, Qs-dev_rep_c85677, Qs-dev_rep_c81757, Qs-dev_c8526, Qs-dev_c47558, isotig07070, Contig23436
ec:5.5.1.12	diphosphate synthase	Diterpenoid biosynthesis	Qs-dev_rep_c86442, Qs-dev_rep_c81757, Qs-dev_c8526, Qs-dev_c47558, isotig07070, Contig23436
ec:1.14.11.15	3beta-dioxygenase	Diterpenoid biosynthesis	Qs-dev_rep_c92184, Qs-dev_rep_c101851, Qs-dev_rep_c101336, Qs-dev_c70576, Qs-dev_c56200, Qs-dev_c53122, Qs-dev_c49826, Qs-dev_c4783, Qs-dev_c38843, Contig8240, Contig5431, Contig20816, Contig20247, Contig19424, Contig13319, Contig13289, Contig12159
ec:1.14.11.13	2beta-dioxygenase	Diterpenoid biosynthesis	Qs-dev_c56200, Qs-dev_c53122, Contig8240
ec:4.2.3.19	synthase	Diterpenoid biosynthesis	Qs-dev_c45642
ec:1.2.1.3	dehydrogenase (NAD+)	Limonene and pinene degradation	Qs-dev_rep_c97445, Qs-dev_rep_c97140, Qs-dev_rep_c96086, Qs-dev_rep_c94136, Qs-dev_rep_c92495, Qs-dev_rep_c90664, Qs-dev_rep_c90312, Qs-dev_rep_c88341, Qs-dev_rep_c87703, Qs-dev_rep_c86803, Qs-dev_rep_c86292, Qs-dev_rep_c83903, Qs-dev_rep_c83365, Qs-dev_rep_c80861, Qs-dev_rep_c78487, Qs-dev_rep_c77719, Qs-dev_rep_c76476, Qs-dev_rep_c74191, Qs-dev_rep_c73000, Qs-dev_rep_c102932, Qs-dev_rep_c102764…
ec:4.2.1.17	hydratase	Limonene and pinene degradation	Qs-dev_rep_c99146, Qs-dev_rep_c96597, Qs-dev_rep_c94982, Qs-dev_rep_c88120, Qs-dev_rep_c86808, Qs-dev_rep_c84755, Qs-dev_rep_c81304, Qs-dev_rep_c79273, Qs-dev_rep_c78937, Qs-dev_rep_c77926, Qs-dev_rep_c100915, Qs-dev_rep_c100241, Qs-dev_c93870, Qs-dev_c91863, Qs-dev_c90377, Qs-dev_c70164, Qs-dev_c61051, Qs-dev_c58521, Qs-dev_c58150, Qs-dev_c39389, Qs-dev_c30745, Qs-dev_c30464, isotig07938, Contig…
ec:1.1.1.208	dehydrogenase	Monoterpenoid biosynthesis	Qs-dev_rep_c99534, Qs-dev_rep_c95864, Qs-dev_rep_c95626, Qs-dev_rep_c103107, Qs-dev_rep_c102848, Contig26292
ec:1.1.1.207	dehydrogenase	Monoterpenoid biosynthesis	Qs-dev_rep_c99534, Qs-dev_rep_c95864, Qs-dev_rep_c95626, Qs-dev_rep_c103107, Qs-dev_rep_c102848, Contig26292
ec:1.3.1.81	reductase	Monoterpenoid biosynthesis	Qs-dev_rep_c104304
ec:4.2.3.25	synthase	Monoterpenoid biosynthesis	Qs-dev_c41057, Qs-dev_c40793
ec:4.2.3.20	synthase	Monoterpenoid biosynthesis	Qs-dev_rep_c83387, Qs-dev_rep_c101233, Qs-dev_c52765, Qs-dev_c36536, isotig19141, Contig9022, Contig4912, Contig20125, Contig18658
ec:4.2.3.16	synthase	Monoterpenoid biosynthesis	Qs-dev_rep_c83387, Qs-dev_rep_c101233, Qs-dev_c52765, Contig20125
ec:4.2.3.15	synthase	Monoterpenoid biosynthesis	Qs-dev_rep_c83387, Qs-dev_rep_c75621, Qs-dev_rep_c101233, Qs-dev_c70805, Qs-dev_c52765, Qs-dev_c103338, Contig9022, Contig20125, Contig18658, Contig1662, Contig13833
ec:1.3.3.9	synthase	Monoterpenoid biosynthesis	Qs-dev_rep_c90597, Qs-dev_rep_c85128, Qs-dev_rep_c103437, Qs-dev_c61789, Qs-dev_c52881, Qs-dev_c40245, Qs-dev_c28560, isotig00657, isotig00656, Contig9337, Contig9205, Contig5671, Contig4350, Contig2653, Contig21351, Contig21348, Contig17554, Contig15150, Contig11663, Contig11004, Contig10775, Contig10553, Contig10507
ec:2.4.1.195	S-beta-glucosyltransferase	Glucosinolate biosynthesis	Qs-dev_c34667, Qs-dev_c24616, Contig25995, Contig2058
ec:2.6.1.42	transaminase	Glucosinolate biosynthesis	Qs-dev_rep_c79235, Qs-dev_c24853, Qs-dev_c11455, isotig04751, Contig9693, Contig8070, Contig328, Contig3073
ec:2.8.2.24	sulfotransferase	Glucosinolate biosynthesis	Contig5410, Contig4840, Contig13275, Contig11128
ec:2.4.1.219	glucosyltransferase	Indole alkaloid biosynthesis	Qs-dev_c58302, isotig00755, isotig00754, isotig00753, isotig00752
ec:1.14.11.20	4-hydroxylase	Indole alkaloid biosynthesis	Qs-dev_c47456, Qs-dev_c25059, Qs-dev_c21736, Contig4473, Contig2774, Contig2118
ec:4.1.1.28	decarboxylase	Indole alkaloid biosynthesis	Qs-dev_rep_c85531, Qs-dev_rep_c79429, Qs-dev_c51552, Contig5880, Contig14750, Contig1028
ec:3.2.1.125	beta-glucosidase	Indole alkaloid biosynthesis	Qs-dev_c58302, isotig00755, isotig00754, isotig00753, isotig00752
ec:3.1.1.78	esterase	Indole alkaloid biosynthesis	Qs-dev_rep_c92813, Qs-dev_rep_c91880, Qs-dev_rep_c76836, Qs-dev_c72395, isotig05384, Contig992, Contig9600, Contig22819, Contig18120
ec:4.3.3.2	synthase	Indole alkaloid biosynthesis	Qs-dev_rep_c86197, Qs-dev_rep_c85043, Qs-dev_c65745, Qs-dev_c60274, Qs-dev_c57749, Qs-dev_c40962, Qs-dev_c30609, isotig02131, Contig7140, Contig6462, Contig22629, Contig18583, Contig16349, Contig14302, Contig12045
ec:4.1.1.9	decarboxylase	beta-Alanine metabolism	Qs-dev_c45325, Qs-dev_c19510, Contig2790, Contig24147
ec:1.2.1.5	dehydrogenase [NAD(P)+]	beta-Alanine metabolism	Qs-dev_rep_c91081, Qs-dev_rep_c88341, Qs-dev_rep_c80861, Qs-dev_rep_c77851, Qs-dev_rep_c74191, Qs-dev_c49691, Qs-dev_c49105, Qs-dev_c49017, Qs-dev_c17551, isotig03945, isotig03944, Contig9725, Contig868, Contig6852, Contig553, Contig4009, Contig23605, Contig22374, Contig19140, Contig15975
ec:1.2.1.3	dehydrogenase (NAD+)	beta-Alanine metabolism	Qs-dev_rep_c97445, Qs-dev_rep_c97140, Qs-dev_rep_c96086, Qs-dev_rep_c94136, Qs-dev_rep_c92495, Qs-dev_rep_c90664, Qs-dev_rep_c90312, Qs-dev_rep_c88341, Qs-dev_rep_c87703, Qs-dev_rep_c86803, Qs-dev_rep_c86292, Qs-dev_rep_c83903, Qs-dev_rep_c83365, Qs-dev_rep_c80861, Qs-dev_rep_c78487, Qs-dev_rep_c77719, Qs-dev_rep_c76476, Qs-dev_rep_c74191, Qs-dev_rep_c73000, Qs-dev_rep_c102932, Qs-dev_rep_c102764…
ec:4.2.1.17	hydratase	beta-Alanine metabolism	Qs-dev_rep_c99146, Qs-dev_rep_c96597, Qs-dev_rep_c94982, Qs-dev_rep_c88120, Qs-dev_rep_c86808, Qs-dev_rep_c84755, Qs-dev_rep_c81304, Qs-dev_rep_c79273, Qs-dev_rep_c78937, Qs-dev_rep_c77926, Qs-dev_rep_c100915, Qs-dev_rep_c100241, Qs-dev_c93870, Qs-dev_c91863, Qs-dev_c90377, Qs-dev_c70164, Qs-dev_c61051, Qs-dev_c58521, Qs-dev_c58150, Qs-dev_c39389, Qs-dev_c30745, Qs-dev_c30464, isotig07938, Contig…
ec:3.5.1.6	ec:3.5.1.6 beta-ureidopropionase	beta-Alanine metabolism	Qs-dev_rep_c96457, Qs-dev_rep_c92511, Qs-dev_rep_c88790, Qs-dev_rep_c84859, Qs-dev_c58144, isotig08798, Contig3815, Contig24044
ec:1.3.1.2	dehydrogenase (NADP+)	beta-Alanine metabolism	Qs-dev_rep_c92942, Qs-dev_c92049, Contig20540
ec:2.6.1.19	transaminase	beta-Alanine metabolism	Qs-dev_c65974
ec:4.1.1.15	decarboxylase	beta-Alanine metabolism	Qs-dev_rep_c84045, Qs-dev_rep_c75446, Qs-dev_rep_c102148, Qs-dev_rep_c101830, Qs-dev_rep_c101709, Qs-dev_c51769, Qs-dev_c21805, isotig08486, Contig8153, Contig7461, Contig2662, Contig11859
ec:6.3.2.1	ligase	beta-Alanine metabolism	Contig2620
ec:1.4.3.21	oxidase	beta-Alanine metabolism	Qs-dev_rep_c88471, Qs-dev_rep_c87489, Qs-dev_rep_c82197, Qs-dev_rep_c81609, Qs-dev_rep_c80918, Qs-dev_rep_c79358, Qs-dev_rep_c78618, Qs-dev_c9413, Qs-dev_c70595, Qs-dev_c41432, Qs-dev_c40972, Qs-dev_c30960, Qs-dev_c28808, Qs-dev_c23743, isotig13368, isotig07754, Contig8801, Contig8571, Contig7138, Contig4897, Contig4779, Contig4092, Contig26580, Contig25735, Contig23682, Contig23532, Contig23531,…
ec:3.1.2.4	hydrolase	beta-Alanine metabolism	Qs-dev_rep_c99146, Qs-dev_rep_c94982, Qs-dev_rep_c100241, Qs-dev_c91863, Contig8960, Contig26169, Contig25953, Contig13606
ec:2.5.1.22	synthase	beta-Alanine metabolism	Qs-dev_rep_c92930, Qs-dev_rep_c82439, Contig7521, Contig3857
ec:3.5.2.2	hydantoinase	beta-Alanine metabolism	Qs-dev_rep_c97704, Qs-dev_rep_c95189, Qs-dev_rep_c94283, isotig06160, Contig8640, Contig19486
ec:2.5.1.16	synthase	beta-Alanine metabolism	Qs-dev_rep_c94477, Qs-dev_rep_c92930, Qs-dev_rep_c85835, Qs-dev_rep_c82439, Qs-dev_c47933, Qs-dev_c36951, Qs-dev_c11749, isotig05321, isotig05320, Contig7521, Contig5031, Contig3857, Contig22798
ec:1.2.1.19	dehydrogenase	beta-Alanine metabolism	Qs-dev_rep_c89595, Qs-dev_rep_c88867
ec:4.1.1.28	decarboxylase	Betalain biosynthesis	Qs-dev_rep_c85531, Qs-dev_rep_c79429, Qs-dev_c51552, Contig5880, Contig14750, Contig1028
ec:2.1.1.6	O-methyltransferase	Betalain biosynthesis	Qs-dev_rep_c99940, Qs-dev_rep_c102823, Qs-dev_c58961, Qs-dev_c54450, isotig06508, Contig9192, Contig20735, Contig20004
ec:1.14.18.1	monophenol monooxygenase	Betalain biosynthesis	Qs-dev_rep_c101788, isotig04860, Contig20787, Contig10980
ec:2.7.1.36	kinase	Terpenoid backbone biosynthesis	Qs-dev_rep_c75041, Contig20718, Contig18100, Contig17869
ec:1.17.1.2	diphosphate reductase	Terpenoid backbone biosynthesis	Qs-dev_rep_c99411, Qs-dev_rep_c98030, Qs-dev_rep_c78212, Qs-dev_c72384, Qs-dev_c62891, isotig03375, Contig22183, Contig22182, Contig11939
ec:2.2.1.7	synthase	Terpenoid backbone biosynthesis	Qs-dev_rep_c102318, Qs-dev_rep_c102004, Qs-dev_rep_c101134, Qs-dev_c71142, Qs-dev_c62750, Qs-dev_c3680, isotig05629, Contig23790, Contig23789, Contig17764, Contig1042
ec:1.8.3.5	oxidase	Terpenoid backbone biosynthesis	Qs-dev_c44427, Contig2610
ec:1.1.1.267	reductoisomerase	Terpenoid backbone biosynthesis	Qs-dev_c24120, Contig747
ec:1.17.7.1	synthase	Terpenoid backbone biosynthesis	Qs-dev_rep_c99411, Qs-dev_rep_c98030, Qs-dev_rep_c78212, Qs-dev_c72384, Qs-dev_c62891, Qs-dev_c30955, isotig03375, Contig22183, Contig22182, Contig11948, Contig11939
ec:2.1.1.100	O-methyltransferase	Terpenoid backbone biosynthesis	Contig5436
ec:1.1.1.216	dehydrogenase (NADP+)	Terpenoid backbone biosynthesis	Qs-dev_rep_c89567, Contig9622, Contig19732
ec:5.3.3.2	Delta-isomerase	Terpenoid backbone biosynthesis	Qs-dev_rep_c99245, Qs-dev_c15508, isotig02286, isotig02284, isotig02283, Contig7108, Contig5099, Contig21827, Contig17585
ec:1.1.1.88	reductase	Terpenoid backbone biosynthesis	Contig4281
ec:2.3.3.10	synthase	Terpenoid backbone biosynthesis	Qs-dev_rep_c91255, Qs-dev_rep_c89203, Qs-dev_rep_c76470, Qs-dev_rep_c101317, Qs-dev_c57000, Qs-dev_c48028, Contig23100, Contig23099
ec:2.3.1.9	C-acetyltransferase	Terpenoid backbone biosynthesis	Qs-dev_rep_c99137, Qs-dev_rep_c73858, Qs-dev_rep_c103209, Qs-dev_c6692, Contig9061, Contig26073, Contig24126, Contig20945
ec:1.1.1.34	reductase (NADPH)	Terpenoid backbone biosynthesis	Qs-dev_rep_c89560, Qs-dev_c36597, Qs-dev_c35649, Contig4281, Contig18028, Contig10072
ec:4.6.1.12	2,4-cyclodiphosphate synthase	Terpenoid backbone biosynthesis	Qs-dev_rep_c83525, Qs-dev_c71103, Contig9534
ec:2.7.4.2	kinase	Terpenoid backbone biosynthesis	Qs-dev_rep_c86225, Contig25700
ec:4.1.1.33	decarboxylase	Terpenoid backbone biosynthesis	Contig25851
ec:2.7.1.148	5'-diphospho)-2-C-methyl-D-erythritol kinase	Terpenoid backbone biosynthesis	Qs-dev_c26431, Contig2548
ec:4.2.3.27	synthase	Terpenoid backbone biosynthesis	Qs-dev_c8770, isotig19141
ec:2.7.7.60	4-phosphate cytidylyltransferase	Terpenoid backbone biosynthesis	Qs-dev_c25221, Contig2263
ec:2.5.1.58	farnesyltransferase	Terpenoid backbone biosynthesis	Qs-dev_rep_c96334, Qs-dev_c24957, Contig20295, Contig19496
ec:2.5.1.31	synthase [(2E,6E)-farnesyl-diphosphate specific]	Terpenoid backbone biosynthesis	Qs-dev_c31780, Contig8350, Contig6562
ec:2.5.1.30	diphosphate synthase	Terpenoid backbone biosynthesis	Qs-dev_c70525, Qs-dev_c62293, Contig1822, Contig13392, Contig10497
ec:2.5.1.29	diphosphate synthase	Terpenoid backbone biosynthesis	Qs-dev_rep_c96334, Qs-dev_rep_c80739, Contig27180, Contig19496, Contig14042
ec:2.5.1.10	diphosphate synthase	Terpenoid backbone biosynthesis	Qs-dev_rep_c94292, Qs-dev_rep_c89965, Qs-dev_rep_c86955, Qs-dev_c28057, isotig09028, Contig9019, Contig27180, Contig19785
ec:2.5.1.1	geranyl-diphosphate synthase	Terpenoid backbone biosynthesis	Qs-dev_rep_c94292, Qs-dev_rep_c89965, Qs-dev_rep_c86955, Qs-dev_c69303, Qs-dev_c65459, Qs-dev_c62293, Qs-dev_c28057, isotig09028, Contig9019, Contig5536, Contig5064, Contig3506, Contig27180, Contig26878, Contig19785, Contig19672, Contig1822, Contig10497
ec:2.6.1.21	transaminase	D-Alanine metabolism	Qs-dev_rep_c98494, Qs-dev_rep_c92337, Qs-dev_c96494, Contig25763, Contig2116, Contig19502
ec:6.3.2.4	ligase	D-Alanine metabolism	Qs-dev_c37540, Contig5157, Contig24583, Contig14937
ec:2.6.1.21	transaminase	D-Arginine and D-ornithine metabolism	Qs-dev_rep_c98494, Qs-dev_rep_c92337, Qs-dev_c96494, Contig25763, Contig2116, Contig19502
ec:3.5.2.6	penicillinase	beta-Lactam resistance	Qs-dev_c15359, Contig15962, Contig10079
ec:3.5.1.2	glutaminase I	D-Glutamine and D-glutamate metabolism	Qs-dev_c34363, Qs-dev_c34159, Contig26640
ec:6.3.2.9	ligase	D-Glutamine and D-glutamate metabolism	Qs-dev_c25152, isotig04558, isotig04556, Contig7162, Contig664, Contig26238, Contig22537, Contig14405
ec:1.4.1.3	dehydrogenase [NAD(P)+]	D-Glutamine and D-glutamate metabolism	Qs-dev_rep_c97866, Qs-dev_rep_c97200, Qs-dev_rep_c95483, Qs-dev_rep_c95272, Qs-dev_rep_c93894, Qs-dev_rep_c91466, Qs-dev_rep_c84092, Qs-dev_rep_c79320, Qs-dev_c59807, Qs-dev_c49647, Contig26054, Contig25880, Contig18230, Contig17973
ec:5.1.1.17	epimerase	Penicillin and cephalosporin biosynthesis	Qs-dev_rep_c103289, Qs-dev_c71374, Qs-dev_c103454, isotig11383, Contig9711, Contig9084, Contig5810, Contig23673
ec:3.5.2.6	penicillinase	Penicillin and cephalosporin biosynthesis	Qs-dev_c15359, Contig15962, Contig10079
ec:2.6.1.9	transaminase	Tropane, piperidine and pyridine alkaloid biosynthesis	Qs-dev_rep_c93989, Qs-dev_rep_c104398, Qs-dev_rep_c104396, Qs-dev_rep_c104389, Qs-dev_rep_c104387, Qs-dev_rep_c104383, Qs-dev_c13844, isotig02215, isotig02212, Contig8202, Contig21805, Contig21804
ec:1.1.1.237	reductase	Tropane, piperidine and pyridine alkaloid biosynthesis	Qs-dev_rep_c84681, isotig01803, isotig01802, isotig01801, isotig01797, Contig21669, Contig21668, Contig20401, Contig20352, Contig16125, Contig10140
ec:2.6.1.5	transaminase	Tropane, piperidine and pyridine alkaloid biosynthesis	Qs-dev_rep_c82986, Qs-dev_rep_c104782, Qs-dev_c79525, Qs-dev_c6968, Qs-dev_c66699, Qs-dev_c35156, Contig8449, Contig6022, Contig4262, Contig25748, Contig1161
ec:2.6.1.1	transaminase	Tropane, piperidine and pyridine alkaloid biosynthesis	Qs-dev_rep_c87516, Qs-dev_rep_c86753, Qs-dev_rep_c86337, Qs-dev_rep_c84776, Qs-dev_rep_c84733, Qs-dev_rep_c83566, Qs-dev_rep_c76692, Qs-dev_rep_c76497, Qs-dev_rep_c101281, Qs-dev_c53323, Qs-dev_c41415, Qs-dev_c32371, Qs-dev_c28392, Qs-dev_c25358, Contig9076, Contig8780, Contig7260, Contig6685, Contig3710, Contig26517, Contig2578, Contig20373, Contig19779, Contig19552, Contig18969, Contig18502, Co…
ec:1.1.1.206	reductase I	Tropane, piperidine and pyridine alkaloid biosynthesis	Qs-dev_rep_c92918, Qs-dev_rep_c84216, Qs-dev_rep_c75624, Qs-dev_c56474, Qs-dev_c18162, Qs-dev_c11134, isotig05277, Contig9770, Contig5433, Contig26779, Contig26401, Contig24983, Contig22786, Contig17904
ec:2.6.1.58	transaminase	Tropane, piperidine and pyridine alkaloid biosynthesis	Qs-dev_c66699, Qs-dev_c35156, Contig1161
ec:2.6.1.57	transaminase	Tropane, piperidine and pyridine alkaloid biosynthesis	Contig6685, Contig2578
ec:2.1.1.53	N-methyltransferase	Tropane, piperidine and pyridine alkaloid biosynthesis	Qs-dev_rep_c92930, Qs-dev_rep_c85835, Qs-dev_rep_c82439, Qs-dev_c36951, Qs-dev_c11749, isotig05321, isotig05320, Contig7521, Contig22798
ec:1.4.3.21	oxidase	Tropane, piperidine and pyridine alkaloid biosynthesis	Qs-dev_rep_c88471, Qs-dev_rep_c87489, Qs-dev_rep_c82197, Qs-dev_rep_c81609, Qs-dev_rep_c80918, Qs-dev_rep_c79358, Qs-dev_rep_c78618, Qs-dev_c9413, Qs-dev_c70595, Qs-dev_c41432, Qs-dev_c40972, Qs-dev_c30960, Qs-dev_c28808, Qs-dev_c23743, isotig13368, isotig07754, Contig8801, Contig8571, Contig7138, Contig4897, Contig4779, Contig4092, Contig26580, Contig25735, Contig23682, Contig23532, Contig23531,…
ec:1.2.1.3	dehydrogenase (NAD+)	Lysine degradation	Qs-dev_rep_c97445, Qs-dev_rep_c97140, Qs-dev_rep_c96086, Qs-dev_rep_c94136, Qs-dev_rep_c92495, Qs-dev_rep_c90664, Qs-dev_rep_c90312, Qs-dev_rep_c88341, Qs-dev_rep_c87703, Qs-dev_rep_c86803, Qs-dev_rep_c86292, Qs-dev_rep_c83903, Qs-dev_rep_c83365, Qs-dev_rep_c80861, Qs-dev_rep_c78487, Qs-dev_rep_c77719, Qs-dev_rep_c76476, Qs-dev_rep_c74191, Qs-dev_rep_c73000, Qs-dev_rep_c102932, Qs-dev_rep_c102764…
ec:1.14.11.4	5-dioxygenase	Lysine degradation	Contig6729, Contig19555
ec:4.2.1.17	hydratase	Lysine degradation	Qs-dev_rep_c99146, Qs-dev_rep_c96597, Qs-dev_rep_c94982, Qs-dev_rep_c88120, Qs-dev_rep_c86808, Qs-dev_rep_c84755, Qs-dev_rep_c81304, Qs-dev_rep_c79273, Qs-dev_rep_c78937, Qs-dev_rep_c77926, Qs-dev_rep_c100915, Qs-dev_rep_c100241, Qs-dev_c93870, Qs-dev_c91863, Qs-dev_c90377, Qs-dev_c70164, Qs-dev_c61051, Qs-dev_c58521, Qs-dev_c58150, Qs-dev_c39389, Qs-dev_c30745, Qs-dev_c30464, isotig07938, Contig…
ec:1.2.4.2	dehydrogenase (succinyl-transferring)	Lysine degradation	Qs-dev_rep_c90498, Qs-dev_rep_c80554, Qs-dev_c57135, Qs-dev_c49978, Contig9184, Contig5391
ec:2.3.1.9	C-acetyltransferase	Lysine degradation	Qs-dev_rep_c99137, Qs-dev_rep_c73858, Qs-dev_rep_c103209, Qs-dev_c6692, Contig9061, Contig26073, Contig24126, Contig20945
ec:1.1.1.35	dehydrogenase	Lysine degradation	Qs-dev_rep_c96597, Qs-dev_rep_c88120, Qs-dev_rep_c78937, Qs-dev_rep_c100915, Qs-dev_c65133, Qs-dev_c58521, Qs-dev_c58150, Qs-dev_c39389, isotig07938, Contig6039, Contig2214, Contig19587, Contig15965
ec:2.6.1.21	transaminase	Lysine degradation	Qs-dev_rep_c98494, Qs-dev_rep_c92337, Qs-dev_c96494, Contig25763, Contig2116, Contig19502
ec:2.1.1.43	N-methyltransferase	Lysine degradation	Qs-dev_rep_c90174, Qs-dev_rep_c80560, Qs-dev_rep_c80217, Qs-dev_rep_c77496, Qs-dev_c71847, Qs-dev_c71746, Qs-dev_c5116, Qs-dev_c4579, Qs-dev_c43455, Qs-dev_c42594, Qs-dev_c32923, Qs-dev_c31867, Qs-dev_c22199, Qs-dev_c20955, Qs-dev_c19678, Qs-dev_c18307, Qs-dev_c13479, isotig07505, isotig07084, isotig06092, Contig8779, Contig6395, Contig6248, Contig4970, Contig4291, Contig303, Contig27664, Contig2…
ec:2.3.1.61	succinyltransferase	Lysine degradation	Qs-dev_rep_c90232, Qs-dev_rep_c80970, Qs-dev_c298, Qs-dev_c21039, Qs-dev_c18272, isotig06222, Contig6782, Contig4844, Contig27036, Contig23124, Contig12991, Contig11612
ec:1.5.1.10	dehydrogenase (NADP+, L-glutamate-forming)	Lysine degradation	Qs-dev_c31387, Qs-dev_c27646, Qs-dev_c24688, isotig06972, Contig18
ec:1.5.1.8	dehydrogenase (NADP+, L-lysine-forming)	Lysine degradation	Qs-dev_c31387, Qs-dev_c27646, Qs-dev_c24688, isotig06972, Contig18
ec:1.14.13.81	IX monomethyl ester (oxidative) cyclase	Porphyrin and chlorophyll metabolism	Qs-dev_rep_c76160, Contig20122
ec:3.1.1.14	CLH	Porphyrin and chlorophyll metabolism	Contig2402
ec:4.2.1.75	synthase	Porphyrin and chlorophyll metabolism	Qs-dev_c29108, Contig24388, Contig10221
ec:4.2.1.24	synthase	Porphyrin and chlorophyll metabolism	Qs-dev_c63682, Qs-dev_c57357, Contig9730
ec:1.1.1.294	b reductase	Porphyrin and chlorophyll metabolism	Qs-dev_c92045, Qs-dev_c27841, Qs-dev_c19644, isotig07492, Contig6845, Contig24233, Contig2286
ec:1.16.3.1	ceruloplasmin	Porphyrin and chlorophyll metabolism	Qs-dev_c32471, Contig9355, Contig8675
ec:2.1.1.107	C-methyltransferase	Porphyrin and chlorophyll metabolism	Qs-dev_c17802, Contig2760, Contig10566
ec:1.3.99.22	dehydrogenase	Porphyrin and chlorophyll metabolism	Contig17059
ec:2.4.1.17	1-naphthol glucuronyltransferase	Porphyrin and chlorophyll metabolism	Qs-dev_rep_c98171, Qs-dev_c9499, Qs-dev_c23008, Qs-dev_c16197, Contig7588
ec:4.99.1.4	ferrochelatase	Porphyrin and chlorophyll metabolism	Contig7216
ec:4.99.1.1	ferro-protoporphyrin chelatase	Porphyrin and chlorophyll metabolism	Qs-dev_rep_c76393, Qs-dev_rep_c104095, Qs-dev_rep_c102472, Qs-dev_rep_c101988, Qs-dev_c44757, Qs-dev_c19616, Qs-dev_c10194, isotig03158, isotig03157, isotig03155, isotig02014, Contig8446, Contig836, Contig6836, Contig22328, Contig22327, Contig22115, Contig22114, Contig21747, Contig20607
ec:1.3.1.76	dehydrogenase	Porphyrin and chlorophyll metabolism	Qs-dev_c17802, Contig2760, Contig10566
ec:1.3.7.4	oxidoreductase	Porphyrin and chlorophyll metabolism	Qs-dev_rep_c82000, Contig19137, Contig15648
ec:1.3.1.33	reductase	Porphyrin and chlorophyll metabolism	Qs-dev_rep_c97714, Qs-dev_rep_c97478, Qs-dev_rep_c97463, Qs-dev_rep_c96137, Qs-dev_rep_c91729, Qs-dev_rep_c89436, Qs-dev_rep_c79130, Qs-dev_rep_c74836, Qs-dev_rep_c104270, Qs-dev_rep_c100512, Qs-dev_c65856, Qs-dev_c50853, Qs-dev_c28449, isotig10074, Contig9068, Contig7632, Contig5324, Contig3942, Contig26227, Contig25603, Contig20276, Contig17258, Contig1675, Contig13926, Contig12782
ec:6.1.1.17	ligase	Porphyrin and chlorophyll metabolism	Qs-dev_rep_c91448, Qs-dev_rep_c90833, Qs-dev_rep_c88242, Qs-dev_rep_c82140, Qs-dev_rep_c78414, Qs-dev_rep_c74809, Contig19542, Contig13054
ec:4.1.1.37	decarboxylase	Porphyrin and chlorophyll metabolism	Qs-dev_c4531, Qs-dev_c32505, Qs-dev_c25622, Contig22917, Contig15073, contig08225
ec:5.4.3.8	2,1-aminomutase	Porphyrin and chlorophyll metabolism	Qs-dev_rep_c101746, Contig20812, Contig18220
ec:2.1.1.11	protoporphyrin IX methyltransferase	Porphyrin and chlorophyll metabolism	Contig7618
ec:3.2.1.31	beta-glucuronide glucuronohydrolase glucuronidase	Porphyrin and chlorophyll metabolism	Qs-dev_rep_c99539, Qs-dev_rep_c98346, Qs-dev_rep_c87367, Qs-dev_c40617, Contig4760, Contig19979, Contig17759
ec:6.6.1.2	hydrogenobyrinic acid a,c-diamide cobaltochelatase	Porphyrin and chlorophyll metabolism	Qs-dev_c17183, Contig25155
ec:6.6.1.1	chelatase	Porphyrin and chlorophyll metabolism	Qs-dev_rep_c92094, Qs-dev_rep_c91141, Qs-dev_rep_c81098, Qs-dev_c29446, Qs-dev_c24707, Qs-dev_c17183, isotig07790, Contig9633, Contig25155, Contig23695
ec:1.3.3.5	oxidase	Porphyrin and chlorophyll metabolism	Qs-dev_rep_c88610, Qs-dev_c23673, Contig579
ec:1.3.3.4	oxidase	Porphyrin and chlorophyll metabolism	Qs-dev_rep_c96056, Qs-dev_rep_c85234, Qs-dev_c57707, Qs-dev_c22207, Contig9029, Contig817, Contig23117, Contig1038
ec:1.3.3.3	oxidase	Porphyrin and chlorophyll metabolism	isotig05908, Contig3968, Contig23001, Contig2103, Contig17059, Contig12368
ec:2.5.1.62	synthase	Porphyrin and chlorophyll metabolism	Qs-dev_rep_c103065, Qs-dev_rep_c102894, Contig10096
ec:2.5.1.61	synthase	Porphyrin and chlorophyll metabolism	Qs-dev_c55422, Contig26900
ec:1.2.1.70	reductase	Porphyrin and chlorophyll metabolism	Qs-dev_rep_c102616, Qs-dev_c730, Qs-dev_c27588, isotig07744, Contig23679, Contig20896, Contig18002
ec:1.14.99.3	oxygenase	Porphyrin and chlorophyll metabolism	Qs-dev_rep_c96466, Qs-dev_c36788, Qs-dev_c30338, Qs-dev_c26174, Qs-dev_c25145, Qs-dev_c12661, isotig10168, isotig10167, Contig4696, Contig26213, Contig24057, Contig10315
ec:3.2.1.52	hexosaminidase	Glycosphingolipid biosynthesis - ganglio series	Qs-dev_rep_c97516, Qs-dev_rep_c95847, Qs-dev_rep_c92289, Qs-dev_rep_c91222, Qs-dev_rep_c89408, Qs-dev_rep_c85907, Qs-dev_rep_c83536, Qs-dev_rep_c80602, Qs-dev_rep_c100951, Qs-dev_rep_c100030, Qs-dev_c88211, Qs-dev_c71995, Qs-dev_c69526, isotig07752, isotig02765, Contig9402, Contig7873, Contig7656, Contig23681, Contig21986, Contig21985, Contig20266, Contig17471, Contig16092, Contig15585
ec:3.2.1.23	lactase (ambiguous)	Glycosphingolipid biosynthesis - ganglio series	Qs-dev_rep_c97940, Qs-dev_rep_c97496, Qs-dev_rep_c92309, Qs-dev_rep_c89794, Qs-dev_rep_c88139, Qs-dev_rep_c86944, Qs-dev_rep_c86742, Qs-dev_rep_c86205, Qs-dev_rep_c85356, Qs-dev_rep_c84392, Qs-dev_rep_c81018, Qs-dev_rep_c79474, Qs-dev_rep_c74378, Qs-dev_rep_c72702, Qs-dev_rep_c102124, Qs-dev_rep_c101013, Qs-dev_c89498, Qs-dev_c68121, Qs-dev_c61954, Qs-dev_c59220, Qs-dev_c58302, Qs-dev_c43388, Qs-…
ec:2.4.1.228	4-alpha-galactosyltransferase	Glycosphingolipid biosynthesis - globo series	Qs-dev_c46729, Contig14124
ec:2.4.1.69	2-alpha-L-fucosyltransferase	Glycosphingolipid biosynthesis - globo series	Qs-dev_c63418, Qs-dev_c42496, Contig9521
ec:3.2.1.52	hexosaminidase	Glycosphingolipid biosynthesis - globo series	Qs-dev_rep_c97516, Qs-dev_rep_c95847, Qs-dev_rep_c92289, Qs-dev_rep_c91222, Qs-dev_rep_c89408, Qs-dev_rep_c85907, Qs-dev_rep_c83536, Qs-dev_rep_c80602, Qs-dev_rep_c100951, Qs-dev_rep_c100030, Qs-dev_c88211, Qs-dev_c71995, Qs-dev_c69526, isotig07752, isotig02765, Contig9402, Contig7873, Contig7656, Contig23681, Contig21986, Contig21985, Contig20266, Contig17471, Contig16092, Contig15585
ec:3.2.1.22	melibiase	Glycosphingolipid biosynthesis - globo series	Qs-dev_rep_c93680, Qs-dev_rep_c92349, Qs-dev_rep_c87618, Qs-dev_rep_c87296, Qs-dev_rep_c86477, Qs-dev_rep_c86341, Qs-dev_rep_c83381, Qs-dev_rep_c78289, Qs-dev_rep_c77634, Qs-dev_rep_c75133, Qs-dev_rep_c74529, Qs-dev_rep_c101730, Qs-dev_rep_c100646, Qs-dev_c8288, Qs-dev_c54739, Qs-dev_c13544, Qs-dev_c10551, isotig03989, isotig03988, isotig02959, Contig5799, Contig5538, Contig25724, Contig23477, Co…
ec:1.4.3.2	oxidase	Cysteine and methionine metabolism	Qs-dev_c40972, Contig8571, Contig26580, Contig11784
ec:3.2.2.9	nucleosidase	Cysteine and methionine metabolism	Contig18201
ec:2.7.2.4	kinase	Cysteine and methionine metabolism	Qs-dev_rep_c86460, Qs-dev_rep_c74263, Qs-dev_rep_c101246, Qs-dev_c71525, Qs-dev_c71394, Qs-dev_c39588, Qs-dev_c13823, isotig13589, Contig459, Contig4237, Contig23359
ec:5.3.1.23	isomerase	Cysteine and methionine metabolism	Qs-dev_rep_c96795, Qs-dev_rep_c95804, Contig20589, Contig16415
ec:2.6.1.5	transaminase	Cysteine and methionine metabolism	Qs-dev_rep_c82986, Qs-dev_rep_c104782, Qs-dev_c79525, Qs-dev_c6968, Qs-dev_c66699, Qs-dev_c35156, Contig8449, Contig6022, Contig4262, Contig25748, Contig1161
ec:1.13.11.54	dioxygenase [iron(II)-requiring]	Cysteine and methionine metabolism	Qs-dev_rep_c88895, Qs-dev_rep_c73397, isotig22787, Contig26825
ec:2.6.1.1	transaminase	Cysteine and methionine metabolism	Qs-dev_rep_c87516, Qs-dev_rep_c86753, Qs-dev_rep_c86337, Qs-dev_rep_c84776, Qs-dev_rep_c84733, Qs-dev_rep_c83566, Qs-dev_rep_c76692, Qs-dev_rep_c76497, Qs-dev_rep_c101281, Qs-dev_c53323, Qs-dev_c41415, Qs-dev_c32371, Qs-dev_c28392, Qs-dev_c25358, Contig9076, Contig8780, Contig7260, Contig6685, Contig3710, Contig26517, Contig2578, Contig20373, Contig19779, Contig19552, Contig18969, Contig18502, Co…
ec:1.14.17.4	oxidase	Cysteine and methionine metabolism	Qs-dev_rep_c94101, Qs-dev_rep_c104583, Qs-dev_rep_c104578, Qs-dev_c14813, Contig9624, Contig8587, Contig18197, Contig16348
ec:4.4.1.15	desulfhydrase	Cysteine and methionine metabolism	Qs-dev_rep_c94336, Contig6230, Contig25603, Contig23950
ec:4.4.1.14	synthase	Cysteine and methionine metabolism	Qs-dev_rep_c98946, Qs-dev_rep_c96347, Qs-dev_rep_c96134, Qs-dev_rep_c84733, Qs-dev_rep_c84128, Qs-dev_rep_c76671, Qs-dev_c63116, Qs-dev_c62393, Qs-dev_c60434, Qs-dev_c42583, Qs-dev_c39849, Qs-dev_c24631, Contig820, Contig7703, Contig6685, Contig2578, Contig25686, Contig19620, Contig18457, Contig15559
ec:4.4.1.11	gamma-lyase	Cysteine and methionine metabolism	Contig19443
ec:3.5.1.31	deformylase	Cysteine and methionine metabolism	Qs-dev_c26558, Qs-dev_c15996
ec:1.1.1.27	dehydrogenase	Cysteine and methionine metabolism	Qs-dev_rep_c93841, Qs-dev_rep_c92360, Qs-dev_rep_c102973, Qs-dev_c102945, Contig20935, Contig19457
ec:2.6.1.57	transaminase	Cysteine and methionine metabolism	Contig6685, Contig2578
ec:4.1.1.50	decarboxylase	Cysteine and methionine metabolism	Qs-dev_rep_c82571, Qs-dev_rep_c81484, Qs-dev_rep_c77718, Qs-dev_c8698, Qs-dev_c7501, Qs-dev_c68546, Contig18927, Contig17475, Contig16194
ec:2.1.1.37	(cytosine-5-)-methyltransferase	Cysteine and methionine metabolism	Qs-dev_rep_c75462, Qs-dev_c55559, Qs-dev_c34637, Qs-dev_c14047, isotig12458, Contig6809, Contig3158, Contig24420, Contig15996, Contig12671, Contig1111
ec:2.1.1.14	S-methyltransferase	Cysteine and methionine metabolism	Qs-dev_rep_c89662, Qs-dev_rep_c88064, Qs-dev_rep_c87495, Qs-dev_rep_c82494, Qs-dev_rep_c82492, Qs-dev_rep_c82026, Qs-dev_rep_c79407, Qs-dev_rep_c74485, Qs-dev_rep_c103781, Qs-dev_rep_c100229, Qs-dev_c7900, Qs-dev_c67248, Qs-dev_c56326, Qs-dev_c36442, isotig04763, Contig9841, Contig22601, Contig19962, Contig19113, Contig17762
ec:2.1.1.13	synthase	Cysteine and methionine metabolism	Qs-dev_rep_c89662, Qs-dev_rep_c88064, Qs-dev_rep_c87495, Qs-dev_rep_c82494, Qs-dev_rep_c82492, Qs-dev_rep_c79407, Qs-dev_rep_c74485, Qs-dev_rep_c103781, Qs-dev_rep_c100229, Qs-dev_c7900, Qs-dev_c67248, Qs-dev_c56326, Qs-dev_c36442, isotig04763, Contig9841, Contig22601, Contig19962, Contig19113, Contig17762
ec:2.1.1.10	S-methyltransferase	Cysteine and methionine metabolism	Qs-dev_rep_c95493, Qs-dev_rep_c89707, Qs-dev_rep_c84744, Qs-dev_c91769, Contig6079, Contig18458
ec:3.1.3.77	synthase	Cysteine and methionine metabolism	Contig25664
ec:2.4.2.28	phosphorylase	Cysteine and methionine metabolism	Qs-dev_c41442
ec:3.3.1.1	S-adenosylhomocysteine synthase	Cysteine and methionine metabolism	Qs-dev_rep_c81401, Qs-dev_c56235, Qs-dev_c35451, Qs-dev_c13025, Contig22701, Contig20695, Contig18964, Contig15173
ec:4.3.1.17	ammonia-lyase	Cysteine and methionine metabolism	Contig3811
ec:2.3.1.30	O-acetyltransferase	Cysteine and methionine metabolism	Qs-dev_c31370, Qs-dev_c15952, Contig8900, Contig25993, Contig1506, Contig12208
ec:2.7.1.100	kinase	Cysteine and methionine metabolism	Qs-dev_rep_c97573, Qs-dev_rep_c95375, Qs-dev_rep_c87981, Qs-dev_c89433, Qs-dev_c71928, Qs-dev_c58545, isotig03443, isotig03442, Contig18681, Contig18247
ec:2.8.1.2	sulfurtransferase	Cysteine and methionine metabolism	Qs-dev_rep_c84754, Qs-dev_c42206, Contig9161
ec:1.1.1.3	dehydrogenase	Cysteine and methionine metabolism	Qs-dev_c71525, Qs-dev_c71394, Qs-dev_c39588, Qs-dev_c28665, Contig459, Contig25876, Contig23359
ec:2.5.1.48	gamma-synthase	Cysteine and methionine metabolism	Qs-dev_rep_c83971, Qs-dev_rep_c74872, Contig19443, Contig16664, Contig10019
ec:2.5.1.47	synthase	Cysteine and methionine metabolism	Qs-dev_rep_c99502, Qs-dev_rep_c99097, Qs-dev_rep_c98557, Qs-dev_rep_c94002, Qs-dev_rep_c93768, Qs-dev_rep_c93579, Qs-dev_rep_c92186, Qs-dev_rep_c78894, Qs-dev_rep_c76572, Qs-dev_rep_c76142, Qs-dev_rep_c74560, Qs-dev_rep_c74488, Qs-dev_rep_c102385, Qs-dev_rep_c100457, Qs-dev_c68510, Qs-dev_c61224, Qs-dev_c56975, Qs-dev_c5145, Qs-dev_c47972, Qs-dev_c4220, Qs-dev_c41706, Qs-dev_c27259, isotig18353, …
ec:2.5.1.22	synthase	Cysteine and methionine metabolism	Qs-dev_rep_c92930, Qs-dev_rep_c82439, Contig7521, Contig3857
ec:2.5.1.16	synthase	Cysteine and methionine metabolism	Qs-dev_rep_c94477, Qs-dev_rep_c92930, Qs-dev_rep_c85835, Qs-dev_rep_c82439, Qs-dev_c47933, Qs-dev_c36951, Qs-dev_c11749, isotig05321, isotig05320, Contig7521, Contig5031, Contig3857, Contig22798
ec:4.4.1.8	beta-lyase	Cysteine and methionine metabolism	Qs-dev_rep_c96061, Qs-dev_c5111, Qs-dev_c3506, Contig25579
ec:4.4.1.1	gamma-lyase	Cysteine and methionine metabolism	Qs-dev_rep_c91675, Qs-dev_rep_c88810, Qs-dev_c57739, Qs-dev_c5111, Qs-dev_c3506, Contig5810, Contig25579
ec:2.5.1.6	adenosyltransferase	Cysteine and methionine metabolism	Qs-dev_rep_c99479, Qs-dev_rep_c98844, Qs-dev_rep_c98164, Qs-dev_rep_c95870, Qs-dev_rep_c95775, Qs-dev_rep_c94055, Qs-dev_rep_c94013, Qs-dev_rep_c88926, Qs-dev_rep_c86802, Qs-dev_rep_c85227, Qs-dev_rep_c83950, Qs-dev_rep_c74666, Qs-dev_rep_c73837, Qs-dev_c84409, Qs-dev_c54803, Qs-dev_c45656, Qs-dev_c43882, Contig9812, Contig6463, Contig25866, Contig23151, Contig18737, Contig16423, Contig15869, Con…
ec:4.2.1.109	1-phosphate dehydratase	Cysteine and methionine metabolism	Contig25664
ec:3.2.2.16	nucleosidase	Cysteine and methionine metabolism	Qs-dev_rep_c93306, Qs-dev_rep_c91315, Contig18201
ec:1.2.1.11	dehydrogenase	Cysteine and methionine metabolism	Qs-dev_rep_c91345, Qs-dev_rep_c101869, Qs-dev_c54291, Contig9324, Contig9173
ec:2.4.1.69	2-alpha-L-fucosyltransferase	Glycosphingolipid biosynthesis - lacto and neolacto series	Qs-dev_c63418, Qs-dev_c42496, Contig9521
ec:2.4.1.65	4-alpha-L-fucosyltransferase	Glycosphingolipid biosynthesis - lacto and neolacto series	Contig572
ec:2.7.1.23	kinase	Nicotinate and nicotinamide metabolism	Qs-dev_rep_c81298, Qs-dev_rep_c78889, Qs-dev_c57434, Qs-dev_c52215, Qs-dev_c32174, Contig978, Contig2847, Contig26103, Contig12988, Contig10781
ec:3.2.2.3	nucleosidase	Nicotinate and nicotinamide metabolism	Qs-dev_rep_c91648, Qs-dev_rep_c87196, Qs-dev_c40145, Contig18839
ec:3.2.2.1	nucleosidase	Nicotinate and nicotinamide metabolism	Qs-dev_rep_c99329
ec:3.5.1.19	nicotinamide deaminase	Nicotinate and nicotinamide metabolism	Qs-dev_rep_c88699, Qs-dev_rep_c83193, Qs-dev_c15211, Contig7633, Contig24280, Contig20443, Contig18858, Contig18124
ec:3.1.3.5	uridine 5'-nucleotidase	Nicotinate and nicotinamide metabolism	Qs-dev_c29213, Qs-dev_c28778, isotig08659, Contig9676, Contig855, Contig7688, Contig6830, Contig441, Contig22756, Contig22755, Contig16586, Contig14338
ec:2.7.7.1	adenylyltransferase	Nicotinate and nicotinamide metabolism	Contig5382
ec:2.4.2.19	diphosphorylase (carboxylating)	Nicotinate and nicotinamide metabolism	Qs-dev_c16860, Contig6913, Contig2125
ec:2.4.2.11	phosphoribosyltransferase	Nicotinate and nicotinamide metabolism	Qs-dev_c16860, Contig2125
ec:6.3.5.1	synthase (glutamine-hydrolysing)	Nicotinate and nicotinamide metabolism	Qs-dev_c31676, Contig412, Contig10328
ec:1.4.3.16	oxidase	Nicotinate and nicotinamide metabolism	Contig5700
ec:2.7.7.18	adenylyltransferase	Nicotinate and nicotinamide metabolism	Contig5382
ec:3.6.1.22	diphosphatase	Nicotinate and nicotinamide metabolism	Qs-dev_rep_c75364, Qs-dev_c48383, Qs-dev_c45453, Qs-dev_c18184, Qs-dev_c10364, isotig07936, Contig3206, Contig26280, Contig19073, Contig1850, Contig18131, Contig17726, Contig14862, Contig11708, Contig11099
ec:2.4.1.80	glucosyltransferase	Sphingolipid metabolism	Contig18353
ec:3.5.1.23	acylsphingosine deacylase	Sphingolipid metabolism	Qs-dev_rep_c80864, Qs-dev_rep_c74868, Contig25249, Contig13777
ec:3.1.3.4	phosphatase	Sphingolipid metabolism	Qs-dev_rep_c82459, Qs-dev_c19368, Contig456, Contig4064, Contig3687, Contig2734, Contig23777, Contig23233, Contig23160, Contig16956, Contig1544, Contig15436
ec:1.1.1.102	reductase	Sphingolipid metabolism	Contig3387
ec:3.2.1.45	psychosine hydrolase	Sphingolipid metabolism	Qs-dev_c52756, Qs-dev_c28936, Qs-dev_c28047, Qs-dev_c22773, Qs-dev_c18130, Contig5339, Contig2566, Contig25350, Contig23816, Contig19370
ec:3.2.1.23	lactase (ambiguous)	Sphingolipid metabolism	Qs-dev_rep_c97940, Qs-dev_rep_c97496, Qs-dev_rep_c92309, Qs-dev_rep_c89794, Qs-dev_rep_c88139, Qs-dev_rep_c86944, Qs-dev_rep_c86742, Qs-dev_rep_c86205, Qs-dev_rep_c85356, Qs-dev_rep_c84392, Qs-dev_rep_c81018, Qs-dev_rep_c79474, Qs-dev_rep_c74378, Qs-dev_rep_c72702, Qs-dev_rep_c102124, Qs-dev_rep_c101013, Qs-dev_c89498, Qs-dev_c68121, Qs-dev_c61954, Qs-dev_c59220, Qs-dev_c58302, Qs-dev_c43388, Qs-…
ec:3.2.1.22	melibiase	Sphingolipid metabolism	Qs-dev_rep_c93680, Qs-dev_rep_c92349, Qs-dev_rep_c87618, Qs-dev_rep_c87296, Qs-dev_rep_c86477, Qs-dev_rep_c86341, Qs-dev_rep_c83381, Qs-dev_rep_c78289, Qs-dev_rep_c77634, Qs-dev_rep_c75133, Qs-dev_rep_c74529, Qs-dev_rep_c101730, Qs-dev_rep_c100646, Qs-dev_c8288, Qs-dev_c54739, Qs-dev_c13544, Qs-dev_c10551, isotig03989, isotig03988, isotig02959, Contig5799, Contig5538, Contig25724, Contig23477, Co…
ec:2.3.1.50	C-palmitoyltransferase	Sphingolipid metabolism	Qs-dev_rep_c99126, Qs-dev_rep_c96024, Qs-dev_rep_c89029, Qs-dev_rep_c79894, Qs-dev_rep_c74445, Qs-dev_rep_c73569, Qs-dev_c15552, Contig5780, Contig4586, Contig23103, Contig23102
ec:2.7.1.138	kinase	Sphingolipid metabolism	Qs-dev_c29154, Qs-dev_c18381, isotig14130, Contig932, Contig443, Contig1623
ec:2.3.1.24	N-acyltransferase	Sphingolipid metabolism	Qs-dev_rep_c98048, Qs-dev_c27503, Qs-dev_c26595, isotig08578, isotig04484, Contig5985, Contig4890, Contig25964, Contig24664, Contig1765
ec:4.1.2.27	aldolase	Sphingolipid metabolism	Contig506
ec:3.1.4.12	phosphodiesterase	Sphingolipid metabolism	Qs-dev_rep_c98396, Qs-dev_rep_c84835, Qs-dev_rep_c84560, Qs-dev_rep_c100913, Qs-dev_c63376, Qs-dev_c50286, Qs-dev_c44975, Qs-dev_c38625, Qs-dev_c17653, Qs-dev_c13037, Contig9672, Contig9438, Contig4792, Contig26543, Contig26282, Contig24424, Contig23273, Contig23256, Contig20037, Contig16249
ec:2.7.1.91	kinase	Sphingolipid metabolism	Contig932
ec:2.2.1.6	synthase	C5-Branched dibasic acid metabolism	Qs-dev_rep_c85817, Qs-dev_rep_c77025, Qs-dev_c69563, Contig4528, Contig25730, Contig23624, Contig23623, Contig14955, Contig12223
ec:6.2.1.5	ligase (ADP-forming)	C5-Branched dibasic acid metabolism	Qs-dev_rep_c94682, Qs-dev_rep_c93153, Qs-dev_rep_c90222, Qs-dev_rep_c89102, Qs-dev_rep_c89018, Qs-dev_rep_c88075, Qs-dev_rep_c84281, Qs-dev_rep_c77327, Qs-dev_rep_c75511, Qs-dev_rep_c74015, Qs-dev_rep_c73338, Qs-dev_rep_c72979, Qs-dev_rep_c102702, Qs-dev_c72078, Qs-dev_c58159, Qs-dev_c56917, Qs-dev_c52265, Qs-dev_c46242, Qs-dev_c43867, Contig9235, Contig8569, Contig8150, Contig25949, Contig25807,…
ec:2.7.1.40	kinase	Glycolysis / Gluconeogenesis	Qs-dev_rep_c99920, Qs-dev_rep_c97184, Qs-dev_rep_c90030, Qs-dev_rep_c89645, Qs-dev_rep_c87824, Qs-dev_rep_c87286, Qs-dev_rep_c85887, Qs-dev_rep_c84769, Qs-dev_rep_c82809, Qs-dev_rep_c79722, Qs-dev_rep_c76545, Qs-dev_rep_c76253, Qs-dev_c94236, Qs-dev_c70492, Qs-dev_c65164, Qs-dev_c62132, Qs-dev_c61706, Qs-dev_c49742, Qs-dev_c40196, Qs-dev_c39002, Qs-dev_c31085, Qs-dev_c12872, isotig26142, Contig93…
ec:2.7.1.11	phosphohexokinase	Glycolysis / Gluconeogenesis	Qs-dev_rep_c98616, Qs-dev_rep_c97291, Qs-dev_rep_c90386, Qs-dev_rep_c87429, Qs-dev_rep_c87097, Qs-dev_rep_c84927, Qs-dev_rep_c81968, Qs-dev_rep_c81274, Qs-dev_rep_c78891, Qs-dev_rep_c78141, Qs-dev_rep_c75583, Qs-dev_rep_c74013, Qs-dev_rep_c73047, Qs-dev_rep_c102217, Qs-dev_rep_c101893, Qs-dev_c70622, Qs-dev_c5114, Qs-dev_c48769, Qs-dev_c48724, Qs-dev_c23542, Qs-dev_c14513, Qs-dev_c12336, isotig07…
ec:4.1.1.1	decarboxylase	Glycolysis / Gluconeogenesis	Qs-dev_rep_c90959, Qs-dev_rep_c80491, Qs-dev_rep_c76581, Contig9749, Contig25592, Contig25493, Contig20632, Contig18619, Contig18237, Contig16907, Contig14955
ec:1.2.1.9	dehydrogenase (NADP+)	Glycolysis / Gluconeogenesis	Qs-dev_rep_c94081, Qs-dev_rep_c85357, Qs-dev_rep_c76672, Contig27351, Contig18007
ec:1.2.1.5	dehydrogenase [NAD(P)+]	Glycolysis / Gluconeogenesis	Qs-dev_rep_c91081, Qs-dev_rep_c88341, Qs-dev_rep_c80861, Qs-dev_rep_c77851, Qs-dev_rep_c74191, Qs-dev_c49691, Qs-dev_c49105, Qs-dev_c49017, Qs-dev_c17551, isotig03945, isotig03944, Contig9725, Contig868, Contig6852, Contig553, Contig4009, Contig23605, Contig22374, Contig19140, Contig15975
ec:1.2.1.3	dehydrogenase (NAD+)	Glycolysis / Gluconeogenesis	Qs-dev_rep_c97445, Qs-dev_rep_c97140, Qs-dev_rep_c96086, Qs-dev_rep_c94136, Qs-dev_rep_c92495, Qs-dev_rep_c90664, Qs-dev_rep_c90312, Qs-dev_rep_c88341, Qs-dev_rep_c87703, Qs-dev_rep_c86803, Qs-dev_rep_c86292, Qs-dev_rep_c83903, Qs-dev_rep_c83365, Qs-dev_rep_c80861, Qs-dev_rep_c78487, Qs-dev_rep_c77719, Qs-dev_rep_c76476, Qs-dev_rep_c74191, Qs-dev_rep_c73000, Qs-dev_rep_c102932, Qs-dev_rep_c102764…
ec:4.2.1.11	hydratase	Glycolysis / Gluconeogenesis	Qs-dev_rep_c98904, Qs-dev_rep_c96894, Qs-dev_rep_c96025, Qs-dev_rep_c93672, Qs-dev_rep_c92874, Qs-dev_rep_c89380, Qs-dev_rep_c82012, Qs-dev_rep_c73744, Qs-dev_c68628, Qs-dev_c55868, isotig08172, isotig08082, Contig5997, Contig4610, Contig26724, Contig22179, Contig20466, Contig19944, Contig18913, Contig18268, Contig14940, Contig12918, Contig1195
ec:2.7.2.3	kinase	Glycolysis / Gluconeogenesis	Qs-dev_rep_c91681, Qs-dev_rep_c102224, Qs-dev_c64079, Qs-dev_c49307, Qs-dev_c42124, Qs-dev_c32817, Qs-dev_c16280, Contig9805, Contig6564, Contig25920, Contig20690, Contig17701, Contig17641, Contig14263, Contig13998
ec:1.2.4.1	dehydrogenase (acetyl-transferring)	Glycolysis / Gluconeogenesis	Qs-dev_rep_c98751, Qs-dev_rep_c98434, Qs-dev_rep_c96855, Qs-dev_rep_c90407, Qs-dev_rep_c78280, Qs-dev_rep_c74779, Qs-dev_rep_c74766, Qs-dev_rep_c103243, Qs-dev_c69508, Qs-dev_c64236, Qs-dev_c56349, Qs-dev_c45834, Qs-dev_c43677, Qs-dev_c35105, isotig07844, isotig02801, Contig25758, Contig23713, Contig22000, Contig20677, Contig20574, Contig20372, Contig19747, Contig18029, Contig17793, Contig17666, …
ec:1.1.1.27	dehydrogenase	Glycolysis / Gluconeogenesis	Qs-dev_rep_c93841, Qs-dev_rep_c92360, Qs-dev_rep_c102973, Qs-dev_c102945, Contig20935, Contig19457
ec:2.7.1.2	glucokinase (phosphorylating)	Glycolysis / Gluconeogenesis	Qs-dev_c30091, Qs-dev_c29159, Contig5886, Contig4868, Contig2510, Contig14450, Contig11411
ec:2.7.1.1	hexokinase type IV glucokinase	Glycolysis / Gluconeogenesis	Qs-dev_rep_c97683, Qs-dev_c91674, Qs-dev_c65939, Qs-dev_c65161, Qs-dev_c57732, Qs-dev_c55966, Qs-dev_c36054, Qs-dev_c21355
ec:4.1.1.49	carboxykinase (ATP)	Glycolysis / Gluconeogenesis	Qs-dev_rep_c96185, Qs-dev_rep_c91102, Qs-dev_rep_c86023, Qs-dev_rep_c83491, Qs-dev_rep_c82554, Qs-dev_rep_c80015, Qs-dev_rep_c79753, Qs-dev_c42464, Qs-dev_c4059, Qs-dev_c38016, Qs-dev_c17188, Qs-dev_c17097, Qs-dev_c13680, isotig00735, isotig00734, isotig00733, isotig00731, isotig00729, isotig00728, isotig00727, isotig00726, isotig00725, isotig00724, isotig00723, isotig00721, isotig00720, isotig00…
ec:4.1.1.32	carboxykinase (GTP)	Glycolysis / Gluconeogenesis	Qs-dev_c70909
ec:6.2.1.1	ligase	Glycolysis / Gluconeogenesis	Qs-dev_rep_c89022, Qs-dev_rep_c85643, Qs-dev_rep_c82723, Qs-dev_rep_c80894, Qs-dev_rep_c78592, Qs-dev_c81349, Qs-dev_c71582, Qs-dev_c67498, Qs-dev_c48488, Qs-dev_c33381, Contig9801, Contig7671, Contig7024, Contig3485
ec:5.1.3.15	1-epimerase	Glycolysis / Gluconeogenesis	Qs-dev_rep_c81198
ec:3.1.3.11	hexose diphosphatase	Glycolysis / Gluconeogenesis	Qs-dev_rep_c94570, Qs-dev_rep_c94434, Qs-dev_rep_c83254, Qs-dev_rep_c79526, Qs-dev_c68211, Qs-dev_c65964, Qs-dev_c37543, Qs-dev_c2813, Qs-dev_c12089, Qs-dev_c10191, isotig11268, isotig10306, Contig4420, Contig26010, Contig24849, Contig18961, Contig16698, Contig11343, Contig10933
ec:2.3.1.12	acetyltransferase	Glycolysis / Gluconeogenesis	Qs-dev_rep_c79595, Qs-dev_c8033, Qs-dev_c64867, Qs-dev_c30154, Qs-dev_c298, Qs-dev_c21039, Contig7186, Contig5866, Contig11612
ec:5.1.3.3	1-epimerase	Glycolysis / Gluconeogenesis	Qs-dev_rep_c98786, Qs-dev_rep_c97491, Qs-dev_rep_c94764, Qs-dev_rep_c85400, Qs-dev_rep_c83388, Qs-dev_c72230, Contig7663, Contig7427, Contig5059, Contig24108, Contig20277, Contig19817, Contig18514, Contig15557, Contig10092
ec:1.8.1.4	dehydrogenase	Glycolysis / Gluconeogenesis	Qs-dev_rep_c95550, Qs-dev_rep_c91063, Qs-dev_rep_c90666, Qs-dev_rep_c82237, Qs-dev_rep_c81269, Qs-dev_rep_c79483, Qs-dev_rep_c76976, Qs-dev_c69949, Contig25540, Contig10166
ec:1.1.1.2	dehydrogenase (NADP+)	Glycolysis / Gluconeogenesis	Qs-dev_rep_c99534, Qs-dev_rep_c95626, Qs-dev_c90847, Qs-dev_c64528, Qs-dev_c57898, Qs-dev_c39964
ec:1.1.1.1	dehydrogenase	Glycolysis / Gluconeogenesis	Qs-dev_rep_c99177, Qs-dev_rep_c98535, Qs-dev_rep_c97325, Qs-dev_rep_c96191, Qs-dev_rep_c95956, Qs-dev_rep_c95685, Qs-dev_rep_c95354, Qs-dev_rep_c94910, Qs-dev_rep_c93519, Qs-dev_rep_c91815, Qs-dev_rep_c90925, Qs-dev_rep_c90449, Qs-dev_rep_c89066, Qs-dev_rep_c88509, Qs-dev_rep_c86351, Qs-dev_rep_c82281, Qs-dev_rep_c79838, Qs-dev_rep_c77554, Qs-dev_rep_c76926, Qs-dev_rep_c76500, Qs-dev_rep_c74422, …
ec:4.1.2.13	aldolase	Glycolysis / Gluconeogenesis	Qs-dev_rep_c96296, Qs-dev_rep_c94651, Qs-dev_rep_c86685, Qs-dev_rep_c76112, Qs-dev_rep_c75026, Qs-dev_rep_c74739, Qs-dev_c68590, Qs-dev_c55651, Qs-dev_c47874, Qs-dev_c25149, Contig9670, Contig8370, Contig7623, Contig5230, Contig425, Contig315, Contig2768, Contig25194, Contig24786, Contig17948, Contig17704, Contig17406, Contig16318, Contig13519, Contig11624
ec:5.4.2.2	glucose phosphomutase	Glycolysis / Gluconeogenesis	Qs-dev_rep_c90975, Qs-dev_rep_c90290, Qs-dev_rep_c88510, Qs-dev_rep_c80858, Qs-dev_rep_c72436, Qs-dev_c62225, Qs-dev_c58036, Qs-dev_c56373, Qs-dev_c51673, Qs-dev_c3812, Qs-dev_c33194, Qs-dev_c16565, Contig25341, Contig23946, Contig2001, Contig19067
ec:5.4.2.1	mutase	Glycolysis / Gluconeogenesis	Qs-dev_rep_c96029, Qs-dev_rep_c90290, Qs-dev_rep_c79359, Qs-dev_rep_c78059, Qs-dev_rep_c73505, Qs-dev_c57207, Qs-dev_c52441, Qs-dev_c51358, Qs-dev_c5045, Qs-dev_c34402, Qs-dev_c25181, Qs-dev_c21156, Qs-dev_c15303, Qs-dev_c13102, Qs-dev_c11294, isotig27594, isotig26033, isotig17553, Contig8395, Contig4692, Contig4143, Contig3653, Contig27211, Contig23075, Contig19374, Contig18158, Contig13071, Con…
ec:5.3.1.9	isomerase	Glycolysis / Gluconeogenesis	Qs-dev_rep_c98063, Qs-dev_rep_c93117, Qs-dev_rep_c83035, Qs-dev_rep_c101346, Qs-dev_c65453, Qs-dev_c14128, Contig23082, Contig21141, Contig17521
ec:5.3.1.1	isomerase	Glycolysis / Gluconeogenesis	Qs-dev_rep_c78855, Qs-dev_rep_c78824, Contig9824, Contig19250, Contig17667, Contig16674
ec:1.2.1.12	dehydrogenase (phosphorylating)	Glycolysis / Gluconeogenesis	Qs-dev_rep_c97858, Qs-dev_rep_c91117, Qs-dev_rep_c88774, Qs-dev_rep_c88472, Qs-dev_rep_c88370, Qs-dev_rep_c87398, Qs-dev_rep_c83779, Qs-dev_rep_c82998, Qs-dev_c84434, Qs-dev_c71268, Qs-dev_c69254, Qs-dev_c66413, Qs-dev_c65748, Qs-dev_c64690, Qs-dev_c53482, Qs-dev_c45043, Qs-dev_c41252, Qs-dev_c39467, Contig6531, Contig26020, Contig22621, Contig22620, Contig20347, Contig19484, Contig17962, Contig1…
ec:3.1.1.11	pectin demethoxylase	Starch and sucrose metabolism	Qs-dev_rep_c98442, Qs-dev_rep_c97500, Qs-dev_rep_c96862, Qs-dev_rep_c95219, Qs-dev_rep_c92953, Qs-dev_rep_c92925, Qs-dev_rep_c89658, Qs-dev_rep_c86428, Qs-dev_rep_c80847, Qs-dev_rep_c75912, Qs-dev_rep_c74415, Qs-dev_rep_c74364, Qs-dev_rep_c73651, Qs-dev_c62043, Qs-dev_c55167, Qs-dev_c47469, Qs-dev_c45799, Qs-dev_c45705, Qs-dev_c41394, Qs-dev_c41093, Qs-dev_c30984, Qs-dev_c28668, Qs-dev_c26481, Qs…
ec:2.4.1.43	4-alpha-galacturonosyltransferase	Starch and sucrose metabolism	Qs-dev_rep_c99873, Qs-dev_rep_c88794, Qs-dev_rep_c88206, Qs-dev_rep_c87438, Qs-dev_rep_c83041, Qs-dev_rep_c80407, Qs-dev_rep_c78077, Qs-dev_rep_c77632, Qs-dev_rep_c75721, Qs-dev_rep_c75515, Qs-dev_rep_c75068, Qs-dev_rep_c74845, Qs-dev_rep_c104000, Qs-dev_rep_c100975, Qs-dev_rep_c100458, Qs-dev_c63319, Qs-dev_c28825, Qs-dev_c25197, Qs-dev_c25188, Qs-dev_c24750, Qs-dev_c19480, Qs-dev_c15599, Qs-dev…
ec:2.4.1.34	synthase	Starch and sucrose metabolism	Qs-dev_rep_c99087, Qs-dev_rep_c94689, Qs-dev_rep_c94527, Qs-dev_rep_c91138, Qs-dev_rep_c90774, Qs-dev_rep_c90460, Qs-dev_rep_c90242, Qs-dev_rep_c89313, Qs-dev_rep_c88846, Qs-dev_rep_c87777, Qs-dev_rep_c87701, Qs-dev_rep_c87357, Qs-dev_rep_c85524, Qs-dev_rep_c83482, Qs-dev_rep_c82034, Qs-dev_rep_c79448, Qs-dev_rep_c78912, Qs-dev_rep_c78269, Qs-dev_rep_c78227, Qs-dev_rep_c77084, Qs-dev_rep_c74953, …
ec:2.4.1.29	synthase (GDP-forming)	Starch and sucrose metabolism	Qs-dev_rep_c99842, Qs-dev_rep_c99793, Qs-dev_rep_c99476, Qs-dev_rep_c99191, Qs-dev_rep_c98929, Qs-dev_rep_c98351, Qs-dev_rep_c97941, Qs-dev_rep_c96572, Qs-dev_rep_c86890, Qs-dev_rep_c84534, Qs-dev_rep_c74478, Qs-dev_rep_c74463, Qs-dev_rep_c74087, Qs-dev_rep_c73453, Qs-dev_rep_c103799, Qs-dev_rep_c103576, Qs-dev_rep_c103519, Qs-dev_rep_c103346, Qs-dev_rep_c102810, Qs-dev_rep_c102801, Qs-dev_rep_c1…
ec:2.4.1.25	disproportionating enzyme	Starch and sucrose metabolism	Qs-dev_rep_c97611, Qs-dev_rep_c95564, Qs-dev_rep_c87449, Qs-dev_rep_c85039, Qs-dev_rep_c81321, Qs-dev_c14623, isotig07804, Contig9674, Contig3447, Contig2986, Contig25514
ec:2.4.1.21	synthase (glycosyl-transferring)	Starch and sucrose metabolism	Qs-dev_rep_c98680, Qs-dev_rep_c93567, Qs-dev_rep_c86197, Qs-dev_rep_c85154, Qs-dev_rep_c83228, Qs-dev_rep_c80424, Qs-dev_rep_c76233, Qs-dev_c30711, Qs-dev_c15453, Qs-dev_c1369, Contig562, Contig4667, Contig22647, Contig22646, Contig22629, Contig22281, Contig22280, Contig16349, Contig14944, Contig14302, Contig13329, Contig11931, Contig106
ec:2.4.1.18	branching enzyme	Starch and sucrose metabolism	Qs-dev_rep_c94139, Qs-dev_rep_c90918, Qs-dev_rep_c90911, Qs-dev_rep_c85228, Qs-dev_rep_c83256, Qs-dev_rep_c82641, Qs-dev_rep_c79942, Qs-dev_rep_c73076, Qs-dev_rep_c72538, Qs-dev_c45817, Qs-dev_c34961, Contig9168, Contig23356, Contig23355, Contig18745, Contig13633, Contig12023
ec:2.4.1.17	1-naphthol glucuronyltransferase	Starch and sucrose metabolism	Qs-dev_rep_c98171, Qs-dev_c9499, Qs-dev_c23008, Qs-dev_c16197, Contig7588
ec:2.4.1.15	synthase (UDP-forming)	Starch and sucrose metabolism	Qs-dev_rep_c99306, Qs-dev_rep_c90164, Qs-dev_rep_c89894, Qs-dev_rep_c82958, Qs-dev_rep_c75621, Qs-dev_rep_c74861, Qs-dev_rep_c103393, Qs-dev_rep_c103265, Qs-dev_rep_c103215, Qs-dev_rep_c100228, Qs-dev_c71501, Qs-dev_c44565, Qs-dev_c35208, Qs-dev_c28680, Qs-dev_c24538, Qs-dev_c150, Qs-dev_c103338, isotig06044, Contig5180, Contig23043, Contig19093, Contig14954, Contig13833, Contig126, Contig10875, …
ec:2.4.1.14	synthase	Starch and sucrose metabolism	Qs-dev_rep_c96454, Qs-dev_rep_c95873, Qs-dev_rep_c93323, Qs-dev_rep_c85268, Qs-dev_rep_c73888, Qs-dev_c23721, Qs-dev_c19586, Contig76, Contig7456, Contig7247, Contig3915, Contig27456, Contig25187, Contig25168, Contig24251, Contig13392
ec:2.4.1.13	synthase	Starch and sucrose metabolism	Qs-dev_rep_c94102, Qs-dev_rep_c91629, Qs-dev_rep_c89755, Qs-dev_rep_c84489, Qs-dev_rep_c82482, Qs-dev_rep_c82022, Qs-dev_rep_c81107, Qs-dev_rep_c79268, Qs-dev_rep_c72718, Qs-dev_c88691, Qs-dev_c51282, Qs-dev_c49749, Qs-dev_c49144, Qs-dev_c45833, Qs-dev_c43831, Qs-dev_c34707, Contig7821, Contig780, Contig21561, Contig21560, Contig21559, Contig21558, Contig19325, Contig18946, Contig18934, Contig150…
ec:2.4.1.12	synthase (UDP-forming)	Starch and sucrose metabolism	Qs-dev_rep_c99842, Qs-dev_rep_c99793, Qs-dev_rep_c99615, Qs-dev_rep_c99476, Qs-dev_rep_c99191, Qs-dev_rep_c98929, Qs-dev_rep_c98843, Qs-dev_rep_c98351, Qs-dev_rep_c97941, Qs-dev_rep_c97473, Qs-dev_rep_c96648, Qs-dev_rep_c96572, Qs-dev_rep_c95609, Qs-dev_rep_c95468, Qs-dev_rep_c95185, Qs-dev_rep_c94586, Qs-dev_rep_c94311, Qs-dev_rep_c92361, Qs-dev_rep_c92139, Qs-dev_rep_c92121, Qs-dev_rep_c89190, …
ec:2.4.1.11	synthase	Starch and sucrose metabolism	Qs-dev_rep_c98680, Qs-dev_c38451
ec:3.2.1.4	endo-1,4-beta-D-glucanase	Starch and sucrose metabolism	Qs-dev_rep_c97552, Qs-dev_rep_c95230, Qs-dev_rep_c94526, Qs-dev_rep_c87743, Qs-dev_rep_c86883, Qs-dev_rep_c84863, Qs-dev_rep_c77974, Qs-dev_rep_c76789, Qs-dev_rep_c76290, Qs-dev_rep_c74399, Qs-dev_rep_c100724, Qs-dev_c71866, Qs-dev_c71474, Qs-dev_c69600, Qs-dev_c66810, Qs-dev_c24593, Qs-dev_c24504, Qs-dev_c23645, isotig06078, Contig987, Contig9133, Contig6554, Contig5592, Contig5097, Contig4828, …
ec:3.2.1.3	1,4-alpha-glucosidase	Starch and sucrose metabolism	Qs-dev_c18206
ec:3.2.1.2	saccharogen amylase	Starch and sucrose metabolism	Qs-dev_rep_c99802, Qs-dev_rep_c98670, Qs-dev_rep_c98221, Qs-dev_rep_c96673, Qs-dev_rep_c95492, Qs-dev_rep_c93602, Qs-dev_rep_c93330, Qs-dev_rep_c82288, Qs-dev_rep_c76744, Qs-dev_rep_c101226, Qs-dev_c69344, Qs-dev_c68311, Qs-dev_c54914, Qs-dev_c51991, Qs-dev_c50925, Qs-dev_c50371, Qs-dev_c4907, Qs-dev_c46620, Qs-dev_c43590, Qs-dev_c39513, Qs-dev_c38364, Qs-dev_c32746, Qs-dev_c30725, Qs-dev_c26626,…
ec:3.2.1.1	glycogenase	Starch and sucrose metabolism	Qs-dev_rep_c98498, Qs-dev_rep_c95267, Qs-dev_rep_c95034, Qs-dev_c87957, Qs-dev_c66540, Qs-dev_c4434, Qs-dev_c3422, Qs-dev_c32187, Qs-dev_c30993, Qs-dev_c29735, Qs-dev_c28212, Qs-dev_c25870, Qs-dev_c23786, Qs-dev_c215, Qs-dev_c19475, Contig895, Contig5415, Contig408, Contig3204, Contig26222, Contig25974, Contig2532, Contig25193, Contig25192, Contig20, Contig14701, Contig13633, Contig10351
ec:1.1.1.22	6-dehydrogenase	Starch and sucrose metabolism	Qs-dev_rep_c83004, Qs-dev_rep_c81702, Qs-dev_rep_c72561, Qs-dev_rep_c102423, Contig4889, Contig25703, Contig25638, Contig24665
ec:2.7.1.4	fructokinase (phosphorylating)	Starch and sucrose metabolism	Qs-dev_rep_c98370, Qs-dev_rep_c103743, Qs-dev_rep_c103644, Qs-dev_c81408, Qs-dev_c30091, Qs-dev_c29159, Qs-dev_c27100, isotig10712, isotig08403, Contig9153, Contig5886, Contig4868, Contig3389, Contig26672, Contig2510, Contig24672, Contig2425, Contig20822, Contig12535, Contig11895, Contig11411
ec:2.7.1.2	glucokinase (phosphorylating)	Starch and sucrose metabolism	Qs-dev_c30091, Qs-dev_c29159, Contig5886, Contig4868, Contig2510, Contig14450, Contig11411
ec:2.7.1.1	hexokinase type IV glucokinase	Starch and sucrose metabolism	Qs-dev_rep_c97683, Qs-dev_c91674, Qs-dev_c65939, Qs-dev_c65161, Qs-dev_c57732, Qs-dev_c55966, Qs-dev_c36054, Qs-dev_c21355
ec:4.1.1.35	decarboxylase	Starch and sucrose metabolism	Qs-dev_rep_c98700, Qs-dev_rep_c97338, Qs-dev_rep_c95440, Qs-dev_rep_c92171, Qs-dev_rep_c84555, Qs-dev_rep_c83820, Qs-dev_rep_c83194, Qs-dev_rep_c76036, Qs-dev_rep_c75636, Qs-dev_rep_c72485, Qs-dev_rep_c102419, Qs-dev_rep_c101678, Qs-dev_c46405, Qs-dev_c4345, Qs-dev_c35778, Qs-dev_c30611, Contig9779, Contig8833, Contig25975, Contig25717, Contig23867, Contig16978, Contig12058
ec:3.2.1.91	1,4-beta-cellobiosidase (non-reducing end)	Starch and sucrose metabolism	Qs-dev_c58678
ec:2.7.7.9	uridylyltransferase	Starch and sucrose metabolism	Qs-dev_rep_c98632, Qs-dev_rep_c96972, Qs-dev_rep_c81814, Qs-dev_rep_c80637, Qs-dev_rep_c76923, Qs-dev_c54449, Qs-dev_c13508, Qs-dev_c11512, isotig04110, isotig04109, isotig04108, Contig9072, Contig3010, Contig22420
ec:3.2.1.67	1,4-alpha-galacturonidase	Starch and sucrose metabolism	Qs-dev_rep_c95907, Qs-dev_rep_c88975, Qs-dev_rep_c75884, Qs-dev_c69074, Qs-dev_c684, Qs-dev_c56613, Qs-dev_c41267, Qs-dev_c2665, Qs-dev_c25150, isotig08138, isotig05147, isotig05146, Contig410, Contig3074, Contig24323, Contig24322, Contig23865, Contig23586, Contig22737, Contig19833, Contig14010
ec:3.2.1.65	levan hydrolase	Starch and sucrose metabolism	Qs-dev_c58253, Contig11792
ec:3.2.1.58	1,3-beta-glucosidase	Starch and sucrose metabolism	Qs-dev_rep_c92309, Qs-dev_c58302, Qs-dev_c39045, Qs-dev_c38430
ec:3.2.1.48	alpha-glucosidase	Starch and sucrose metabolism	Qs-dev_rep_c99900, Qs-dev_rep_c97341, Qs-dev_rep_c87113, Qs-dev_rep_c83357, Qs-dev_rep_c75143, Qs-dev_rep_c102175, Qs-dev_rep_c101803, Qs-dev_rep_c100628, Qs-dev_c68074, Qs-dev_c63233, Qs-dev_c58253, Qs-dev_c58196, Qs-dev_c28286, Qs-dev_c13068, Contig9982, Contig874, Contig6493, Contig5377, Contig4620, Contig416, Contig3103, Contig25578, Contig25424, Contig23510, Contig19959, Contig19354, Contig1…
ec:3.2.1.39	endo-1,3-beta-D-glucosidase	Starch and sucrose metabolism	Qs-dev_rep_c97824, Qs-dev_rep_c96902, Qs-dev_rep_c95623, Qs-dev_rep_c95209, Qs-dev_rep_c94896, Qs-dev_rep_c92484, Qs-dev_rep_c90425, Qs-dev_rep_c89213, Qs-dev_rep_c84875, Qs-dev_rep_c80684, Qs-dev_rep_c79507, Qs-dev_rep_c77059, Qs-dev_rep_c76590, Qs-dev_c58482, Qs-dev_c54052, Qs-dev_c45272, Qs-dev_c44774, Qs-dev_c44603, Qs-dev_c30686, Qs-dev_c26008, Qs-dev_c19263, Qs-dev_c18960, isotig15724, isot…
ec:3.2.1.37	1,4-beta-xylosidase	Starch and sucrose metabolism	Qs-dev_rep_c97991, Qs-dev_rep_c96262, Qs-dev_rep_c94913, Qs-dev_rep_c87406, Qs-dev_rep_c87172, Qs-dev_rep_c86985, Qs-dev_rep_c77879, Qs-dev_rep_c75262, Qs-dev_rep_c72895, Qs-dev_c7962, Qs-dev_c67985, Qs-dev_c41198, Qs-dev_c358, Qs-dev_c15413, isotig01215, isotig01214, isotig01213, isotig01212, Contig9431, Contig5147, Contig27696, Contig25334, Contig23209, Contig21508, Contig21507, Contig21506, Co…
ec:3.2.1.31	beta-glucuronide glucuronohydrolase glucuronidase	Starch and sucrose metabolism	Qs-dev_rep_c99539, Qs-dev_rep_c98346, Qs-dev_rep_c87367, Qs-dev_c40617, Contig4760, Contig19979, Contig17759
ec:3.2.1.28	trehalase	Starch and sucrose metabolism	Qs-dev_rep_c87857, Qs-dev_rep_c81958, Qs-dev_c15802, Contig9312, Contig6206
ec:3.2.1.26	invertase	Starch and sucrose metabolism	Qs-dev_rep_c99900, Qs-dev_rep_c97341, Qs-dev_rep_c87113, Qs-dev_rep_c83357, Qs-dev_rep_c75143, Qs-dev_rep_c102175, Qs-dev_rep_c101803, Qs-dev_rep_c100628, Qs-dev_c9267, Qs-dev_c68074, Qs-dev_c63233, Qs-dev_c58253, Qs-dev_c58196, Qs-dev_c28286, Qs-dev_c13068, Contig9982, Contig874, Contig6493, Contig5377, Contig4620, Contig416, Contig3103, Contig25578, Contig25424, Contig23510, Contig19959, Contig…
ec:3.2.1.21	gentiobiase	Starch and sucrose metabolism	Qs-dev_rep_c99583, Qs-dev_rep_c98935, Qs-dev_rep_c97056, Qs-dev_rep_c96550, Qs-dev_rep_c96543, Qs-dev_rep_c95801, Qs-dev_rep_c95055, Qs-dev_rep_c92311, Qs-dev_rep_c87107, Qs-dev_rep_c83821, Qs-dev_rep_c80973, Qs-dev_rep_c79237, Qs-dev_rep_c79209, Qs-dev_rep_c73439, Qs-dev_rep_c72849, Qs-dev_rep_c104121, Qs-dev_rep_c104120, Qs-dev_rep_c104115, Qs-dev_rep_c104085, Qs-dev_rep_c104062, Qs-dev_rep_c10…
ec:3.2.1.20	maltase	Starch and sucrose metabolism	Qs-dev_rep_c96262, Qs-dev_rep_c91439, Qs-dev_rep_c89943, Qs-dev_rep_c87406, Qs-dev_rep_c87172, Qs-dev_rep_c86985, Qs-dev_rep_c84953, Qs-dev_rep_c77879, Qs-dev_rep_c75262, Qs-dev_rep_c72949, Qs-dev_c8731, Qs-dev_c7962, Qs-dev_c71260, Qs-dev_c68428, Qs-dev_c65671, Qs-dev_c65127, Qs-dev_c51151, Qs-dev_c49957, Qs-dev_c48325, Qs-dev_c46980, Qs-dev_c46911, Qs-dev_c46797, Qs-dev_c37824, Qs-dev_c22884, Q…
ec:2.4.1.1	muscle phosphorylase a and b	Starch and sucrose metabolism	Qs-dev_c42483, Qs-dev_c41442, Qs-dev_c31272, Contig4614, Contig27040, Contig26639, Contig12275
ec:3.2.1.15	pectin depolymerase	Starch and sucrose metabolism	Qs-dev_rep_c96759, Qs-dev_rep_c96126, Qs-dev_rep_c95907, Qs-dev_rep_c94702, Qs-dev_rep_c94287, Qs-dev_rep_c88975, Qs-dev_rep_c87827, Qs-dev_rep_c87289, Qs-dev_rep_c83834, Qs-dev_rep_c75884, Qs-dev_rep_c75330, Qs-dev_rep_c74186, Qs-dev_c69074, Qs-dev_c684, Qs-dev_c65566, Qs-dev_c60440, Qs-dev_c56931, Qs-dev_c56613, Qs-dev_c56490, Qs-dev_c45460, Qs-dev_c43466, Qs-dev_c41473, Qs-dev_c41267, Qs-dev_c…
ec:3.1.3.24	phosphatase	Starch and sucrose metabolism	Qs-dev_rep_c95560, Qs-dev_rep_c89221, Qs-dev_rep_c84677, Qs-dev_c9026, isotig08322, Contig5803, Contig22944, Contig22943, Contig20469, Contig20287
ec:3.1.3.12	trehalose 6-phosphatase	Starch and sucrose metabolism	Qs-dev_rep_c99306, Qs-dev_rep_c90164, Qs-dev_rep_c89894, Qs-dev_rep_c82958, Qs-dev_rep_c79193, Qs-dev_rep_c75621, Qs-dev_rep_c74861, Qs-dev_rep_c103393, Qs-dev_rep_c103265, Qs-dev_rep_c103215, Qs-dev_rep_c100228, Qs-dev_c71501, Qs-dev_c44565, Qs-dev_c35208, Qs-dev_c28680, Qs-dev_c24538, Qs-dev_c150, Qs-dev_c103338, isotig06044, Contig8190, Contig720, Contig5180, Contig4366, Contig23043, Contig190…
ec:5.1.3.6	4-epimerase	Starch and sucrose metabolism	Qs-dev_rep_c99829, Qs-dev_rep_c99414, Qs-dev_rep_c74691, Qs-dev_c83459, Qs-dev_c202, Qs-dev_c11839, Contig6276, Contig5894, Contig3814, Contig20533
ec:2.7.7.27	adenylyltransferase	Starch and sucrose metabolism	Qs-dev_rep_c98595, Qs-dev_rep_c98187, Qs-dev_rep_c95748, Qs-dev_rep_c92549, Qs-dev_rep_c90486, Qs-dev_rep_c88314, Qs-dev_rep_c84888, Qs-dev_rep_c79315, Qs-dev_rep_c76723, Qs-dev_rep_c74928, Qs-dev_c50321, Contig4753, Contig3478, Contig25693, Contig19922, Contig18640, Contig18626, Contig17972, Contig17780
ec:5.4.2.6	ec:5.4.2.6 beta-phosphoglucomutase	Starch and sucrose metabolism	Qs-dev_c40661, Contig7778, Contig6509, Contig3219, Contig2016, Contig13579
ec:5.4.2.2	glucose phosphomutase	Starch and sucrose metabolism	Qs-dev_rep_c90975, Qs-dev_rep_c90290, Qs-dev_rep_c88510, Qs-dev_rep_c80858, Qs-dev_rep_c72436, Qs-dev_c62225, Qs-dev_c58036, Qs-dev_c56373, Qs-dev_c51673, Qs-dev_c3812, Qs-dev_c33194, Qs-dev_c16565, Contig25341, Contig23946, Contig2001, Contig19067
ec:5.3.1.9	isomerase	Starch and sucrose metabolism	Qs-dev_rep_c98063, Qs-dev_rep_c93117, Qs-dev_rep_c83035, Qs-dev_rep_c101346, Qs-dev_c65453, Qs-dev_c14128, Contig23082, Contig21141, Contig17521
ec:3.1.1.4	A2	Ether lipid metabolism	Qs-dev_rep_c95218, Qs-dev_rep_c75705, Qs-dev_c51640, Qs-dev_c37434, Contig726, Contig6916, Contig4514, Contig2949, Contig25951, Contig24680, Contig17781
ec:3.1.4.4	D	Ether lipid metabolism	Qs-dev_rep_c97323, Qs-dev_rep_c80920, Qs-dev_rep_c72667, Qs-dev_rep_c102838, Qs-dev_rep_c102544, Qs-dev_c80158, Qs-dev_c66327, Qs-dev_c65846, Qs-dev_c64916, Qs-dev_c59513, Qs-dev_c40437, Qs-dev_c37592, Qs-dev_c3727, Qs-dev_c33155, Qs-dev_c27972, Qs-dev_c24514, Contig8652, Contig750, Contig5385, Contig535, Contig27442, Contig25242, Contig2466, Contig15901, Contig13317
ec:3.1.4.3	C	Ether lipid metabolism	Qs-dev_c37358, Contig1631
ec:2.7.8.2	cholinephosphotransferase	Ether lipid metabolism	Qs-dev_rep_c97887, Qs-dev_rep_c102710, Qs-dev_rep_c101597, Qs-dev_c68524, isotig03193, Contig5652
ec:3.1.3.4	phosphatase	Ether lipid metabolism	Qs-dev_rep_c82459, Qs-dev_c19368, Contig456, Contig4064, Contig3687, Contig2734, Contig23777, Contig23233, Contig23160, Contig16956, Contig1544, Contig15436
ec:2.3.1.75	O-fatty-acyltransferase	Cutin, suberine and wax biosynthesis	Qs-dev_c48191
ec:2.3.1.20	O-acyltransferase	Cutin, suberine and wax biosynthesis	Qs-dev_rep_c88424, Qs-dev_rep_c84102, Qs-dev_c71479, Qs-dev_c70206, Qs-dev_c61980, Qs-dev_c48191, Qs-dev_c42184, Qs-dev_c40604, Qs-dev_c30324, Qs-dev_c28151, Qs-dev_c17226, Qs-dev_c12248, Contig3967, Contig3750, Contig26439, Contig17554, Contig1078, Contig10402, Contig1026
ec:1.2.1.50	reductase	Cutin, suberine and wax biosynthesis	Qs-dev_c28715, Contig7091, Contig582, Contig25632, Contig11975
ec:2.7.1.32	kinase	Glycerophospholipid metabolism	Qs-dev_rep_c97969, Qs-dev_rep_c82880, Qs-dev_rep_c101119, Qs-dev_rep_c101007, Qs-dev_c68893, Qs-dev_c33887, Contig5943, Contig25994
ec:3.1.1.32	A1	Glycerophospholipid metabolism	Qs-dev_rep_c85918, Qs-dev_rep_c84009, Qs-dev_c71029, Qs-dev_c60535, Qs-dev_c55020, Qs-dev_c37623, Qs-dev_c13105, isotig10496, Contig4739, Contig3172, Contig2436, Contig19350, Contig1930, Contig16739, Contig11057, Contig10972
ec:3.1.1.5	lecithinase B	Glycerophospholipid metabolism	Qs-dev_rep_c101313, Qs-dev_c54827, Qs-dev_c51958, Qs-dev_c21080, Qs-dev_c16997, Contig26433, Contig23372, Contig20879, Contig168, Contig10048
ec:3.1.1.4	A2	Glycerophospholipid metabolism	Qs-dev_rep_c95218, Qs-dev_rep_c75705, Qs-dev_c51640, Qs-dev_c37434, Contig726, Contig6916, Contig4514, Contig2949, Contig25951, Contig24680, Contig17781
ec:2.7.8.11	3-phosphatidyltransferase	Glycerophospholipid metabolism	Qs-dev_rep_c92892, Contig18319
ec:3.1.4.4	D	Glycerophospholipid metabolism	Qs-dev_rep_c97323, Qs-dev_rep_c80920, Qs-dev_rep_c72667, Qs-dev_rep_c102838, Qs-dev_rep_c102544, Qs-dev_c80158, Qs-dev_c66327, Qs-dev_c65846, Qs-dev_c64916, Qs-dev_c59513, Qs-dev_c40437, Qs-dev_c37592, Qs-dev_c3727, Qs-dev_c33155, Qs-dev_c27972, Qs-dev_c24514, Contig8652, Contig750, Contig5385, Contig535, Contig27442, Contig25242, Contig2466, Contig15901, Contig13317
ec:3.1.4.3	C	Glycerophospholipid metabolism	Qs-dev_c37358, Contig1631
ec:3.1.4.2	phosphodiesterase	Glycerophospholipid metabolism	Qs-dev_rep_c102841, Qs-dev_rep_c102771, Qs-dev_rep_c101157, Contig5441
ec:2.1.1.103	N-methyltransferase	Glycerophospholipid metabolism	Qs-dev_rep_c90602, Qs-dev_c55897, Contig25656, Contig24140, Contig24008, Contig24007, Contig19212, Contig18041
ec:2.7.8.8	O-phosphatidyltransferase	Glycerophospholipid metabolism	Contig801
ec:2.7.8.5	3-phosphatidyltransferase	Glycerophospholipid metabolism	Contig9650
ec:2.7.8.2	cholinephosphotransferase	Glycerophospholipid metabolism	Qs-dev_rep_c97887, Qs-dev_rep_c102710, Qs-dev_rep_c101597, Qs-dev_c68524, isotig03193, Contig5652
ec:1.1.1.94	dehydrogenase [NAD(P)+]	Glycerophospholipid metabolism	Contig7157, Contig4329, Contig1817, Contig10079
ec:2.3.1.6	O-acetyltransferase	Glycerophospholipid metabolism	Qs-dev_c69685
ec:3.1.3.4	phosphatase	Glycerophospholipid metabolism	Qs-dev_rep_c82459, Qs-dev_c19368, Contig456, Contig4064, Contig3687, Contig2734, Contig23777, Contig23233, Contig23160, Contig16956, Contig1544, Contig15436
ec:4.1.1.65	decarboxylase	Glycerophospholipid metabolism	Qs-dev_c67357, Qs-dev_c51802, Contig11922, Contig10717
ec:2.1.1.71	N-methyltransferase	Glycerophospholipid metabolism	Qs-dev_c62496
ec:1.1.5.3	dehydrogenase	Glycerophospholipid metabolism	Qs-dev_rep_c82642, Qs-dev_c64744, Qs-dev_c28631, Contig11691
ec:2.3.1.51	O-acyltransferase	Glycerophospholipid metabolism	Qs-dev_rep_c94469, Qs-dev_rep_c90811, Qs-dev_rep_c77749, Qs-dev_rep_c77255, Qs-dev_c25092, Qs-dev_c1740, isotig05755, Contig8599, Contig6626, Contig2850, Contig26192, Contig22950, Contig160, Contig1176, Contig10942, Contig10439, Contig10185
ec:2.3.1.43	O-acyltransferase	Glycerophospholipid metabolism	Qs-dev_rep_c99639, Qs-dev_rep_c77336, Qs-dev_c8131, Qs-dev_c25934, Qs-dev_c25772, Qs-dev_c24621, isotig10853, Contig6660, Contig5277, Contig4201, Contig24720, Contig24063, Contig2013, Contig19745, Contig12660
ec:2.3.1.23	O-acyltransferase	Glycerophospholipid metabolism	Contig17852
ec:2.7.1.107	kinase (ATP dependent)	Glycerophospholipid metabolism	Qs-dev_rep_c83867, Qs-dev_c82567, Qs-dev_c56052, Qs-dev_c32174, Qs-dev_c27358, Qs-dev_c22711, Contig932, Contig519, Contig5006, Contig4326, Contig26103, Contig25636, Contig25599, Contig23763, Contig1623
ec:2.3.1.15	1-O-acyltransferase	Glycerophospholipid metabolism	Qs-dev_rep_c96466, Qs-dev_rep_c90811, Qs-dev_rep_c90700, Qs-dev_rep_c77255, Qs-dev_rep_c75791, Qs-dev_rep_c104349, Qs-dev_rep_c104344, Qs-dev_c30338, Qs-dev_c26174, isotig10168, isotig10167, isotig09826, Contig6626, Contig2850, Contig23761, Contig23760, Contig21124, Contig21087, Contig16891, Contig10185
ec:1.1.1.8	dehydrogenase (NAD+)	Glycerophospholipid metabolism	Qs-dev_c49647, Qs-dev_c35918, Qs-dev_c25991, Qs-dev_c15359, Contig7157, Contig4329, Contig1817, Contig10079
ec:2.7.7.41	cytidylyltransferase	Glycerophospholipid metabolism	Qs-dev_c67583, Qs-dev_c62745, Contig959, Contig6886, Contig3505, Contig24768, Contig24190, Contig15592, Contig13827, Contig11890
ec:2.7.7.15	cytidylyltransferase	Glycerophospholipid metabolism	Qs-dev_c36414, isotig03977, isotig03976, isotig03975, Contig18260, Contig17110
ec:2.7.7.14	cytidylyltransferase	Glycerophospholipid metabolism	Qs-dev_rep_c94256, Qs-dev_rep_c93790, Qs-dev_rep_c85380, isotig04928, Contig22660, Contig20325
ec:3.1.4.46	phosphodiesterase	Glycerophospholipid metabolism	Qs-dev_rep_c94177, Qs-dev_rep_c85056, Qs-dev_rep_c102841, Qs-dev_rep_c102771, Qs-dev_rep_c101157, Qs-dev_c66455, Qs-dev_c60092, Qs-dev_c29994, isotig26666, isotig00026, isotig00022, Contig9416, Contig7491, Contig5441, Contig3372, Contig27008, Contig24548, Contig20853, Contig14666, Contig10976
ec:3.6.1.16	diphosphatase	Glycerophospholipid metabolism	Qs-dev_rep_c87496, Qs-dev_rep_c76944, Qs-dev_c38080, Contig25784
ec:1.1.3.21	oxidase	Glycerophospholipid metabolism	Qs-dev_rep_c82642, Qs-dev_c28631, Contig11691
ec:2.7.1.82	kinase	Glycerophospholipid metabolism	Qs-dev_rep_c82880, Qs-dev_rep_c101119, Qs-dev_rep_c101007, Qs-dev_c88140, Qs-dev_c68893, Qs-dev_c37847, Qs-dev_c33887, Contig9319, Contig5943, Contig25994
ec:3.5.1.89	deacetylase	Glycosylphosphatidylinositol(GPI)-anchor biosynthesis	Qs-dev_c3104, Qs-dev_c29631, Contig26009
ec:2.4.1.198	N-acetylglucosaminyltransferase	Glycosylphosphatidylinositol(GPI)-anchor biosynthesis	Qs-dev_c66633, isotig06628, Contig7261, Contig3633, Contig3032, Contig1599
ec:2.8.3.5	CoA-transferase	Synthesis and degradation of ketone bodies	Qs-dev_c15263
ec:2.3.3.10	synthase	Synthesis and degradation of ketone bodies	Qs-dev_rep_c91255, Qs-dev_rep_c89203, Qs-dev_rep_c76470, Qs-dev_rep_c101317, Qs-dev_c57000, Qs-dev_c48028, Contig23100, Contig23099
ec:2.3.1.9	C-acetyltransferase	Synthesis and degradation of ketone bodies	Qs-dev_rep_c99137, Qs-dev_rep_c73858, Qs-dev_rep_c103209, Qs-dev_c6692, Contig9061, Contig26073, Contig24126, Contig20945
ec:1.1.1.30	dehydrogenase	Synthesis and degradation of ketone bodies	Qs-dev_rep_c89986, Qs-dev_rep_c85218, Contig8567, Contig16572
ec:4.1.3.4	lyase	Synthesis and degradation of ketone bodies	Qs-dev_rep_c75380, Contig902, Contig4992, Contig23903, Contig17301, Contig14731, Contig14081
ec:2.7.8.11	3-phosphatidyltransferase	Inositol phosphate metabolism	Qs-dev_rep_c92892, Contig18319
ec:3.1.4.3	C	Inositol phosphate metabolism	Qs-dev_c37358, Contig1631
ec:1.1.1.18	2-dehydrogenase	Inositol phosphate metabolism	Qs-dev_c55243, Contig13458
ec:1.13.99.1	oxygenase	Inositol phosphate metabolism	Qs-dev_rep_c98352, Qs-dev_rep_c96728, Qs-dev_rep_c92327, Qs-dev_rep_c86754, Qs-dev_rep_c80116, Qs-dev_c67093, Qs-dev_c64863, Qs-dev_c52283, Qs-dev_c51729, Contig7710, Contig26693, Contig26136, Contig24240, Contig20797, Contig17527
ec:5.5.1.4	synthase	Inositol phosphate metabolism	Qs-dev_rep_c87864, Contig18337, Contig15656
ec:3.1.3.67	3-phosphatase	Inositol phosphate metabolism	Qs-dev_c82348, Contig6859
ec:3.1.3.64	inositol-1,3-bisphosphate 3-phosphatase	Inositol phosphate metabolism	Qs-dev_c50542, Qs-dev_c13346, Contig963, Contig25541, Contig24602
ec:3.1.3.57	1-phosphatase	Inositol phosphate metabolism	Qs-dev_rep_c91061, Qs-dev_rep_c78774, Contig9474, Contig16587, Contig13950
ec:3.1.3.56	5-phosphatase	Inositol phosphate metabolism	Qs-dev_rep_c99329, Qs-dev_c7523, Qs-dev_c7077, Qs-dev_c68959, Qs-dev_c41928, Qs-dev_c26970, Qs-dev_c23412, Qs-dev_c22956, Qs-dev_c20348, isotig29415, isotig28684, isotig27627, isotig20892, Contig8471, Contig340, Contig25414, Contig12566
ec:3.1.3.36	5-phosphatase	Inositol phosphate metabolism	Qs-dev_c4942, Qs-dev_c23412, Qs-dev_c20441, Qs-dev_c20348, Qs-dev_c18359, Contig9071, Contig6144, Contig340, Contig311, Contig25197, Contig23362, Contig1534, Contig12904, Contig12566
ec:3.1.3.25	phosphatase	Inositol phosphate metabolism	isotig01396, isotig01395, isotig01392, isotig01391, isotig01390, isotig01389, isotig01387, Contig4788, Contig21556, Contig21555, Contig18564, Contig1764, Contig12935
ec:2.7.1.158	2-kinase	Inositol phosphate metabolism	Contig2805
ec:2.7.1.151	multikinase	Inositol phosphate metabolism	Qs-dev_rep_c80792, Qs-dev_rep_c74769, Qs-dev_rep_c101576, isotig08810, Contig24047, Contig24028, Contig24027, Contig18055
ec:2.7.1.150	5-kinase	Inositol phosphate metabolism	Qs-dev_rep_c89738, Qs-dev_rep_c87896, Qs-dev_rep_c82560, Qs-dev_rep_c78838, Qs-dev_c72143, Qs-dev_c59663, Qs-dev_c57888, Qs-dev_c55531, Qs-dev_c43139, Qs-dev_c41814, Qs-dev_c34103, Qs-dev_c19296, Qs-dev_c18508, Qs-dev_c11594, isotig10502, Contig9371, Contig864, Contig5842, Contig5555, Contig3617, Contig27141, Contig24608, Contig2022, Contig142
ec:2.7.1.137	3-kinase	Inositol phosphate metabolism	Qs-dev_c62085, Qs-dev_c31397, Qs-dev_c158, Qs-dev_c15766, isotig30016, isotig03889, Contig27692, Contig26438, Contig26135, Contig23349, Contig23348, Contig231, Contig22360, Contig22359
ec:2.7.1.134	1-kinase	Inositol phosphate metabolism	Qs-dev_c69653, Qs-dev_c21428, Contig640, Contig3550, Contig16087, Contig12050, Contig1049
ec:2.7.1.127	3-kinase	Inositol phosphate metabolism	Qs-dev_rep_c80792, Qs-dev_rep_c74769, Qs-dev_rep_c101576, isotig08810, Contig24047, Contig24028, Contig24027, Contig18055
ec:5.3.1.1	isomerase	Inositol phosphate metabolism	Qs-dev_rep_c78855, Qs-dev_rep_c78824, Contig9824, Contig19250, Contig17667, Contig16674
ec:3.1.4.11	phospholipase C	Inositol phosphate metabolism	Qs-dev_rep_c92334, Qs-dev_rep_c87099, Qs-dev_rep_c82718, Qs-dev_c69731, Qs-dev_c62960, Qs-dev_c50606, Qs-dev_c35934, isotig20665, Contig8436, Contig3776, Contig23564, Contig17870, Contig10160
ec:2.7.1.68	5-kinase	Inositol phosphate metabolism	Qs-dev_rep_c89738, Qs-dev_rep_c88138, Qs-dev_rep_c87896, Qs-dev_rep_c82560, Qs-dev_rep_c81425, Qs-dev_rep_c78838, Qs-dev_c61284, Qs-dev_c35101, Qs-dev_c27722, Qs-dev_c22854, Qs-dev_c19296, Contig9371, Contig864, Contig5842, Contig5612, Contig1632, Contig1481, Contig1444
ec:2.7.1.67	4-kinase	Inositol phosphate metabolism	Qs-dev_rep_c88274, Qs-dev_rep_c82285, Qs-dev_rep_c100599, Qs-dev_c6786, Qs-dev_c6448, Qs-dev_c50868, Qs-dev_c25076, Qs-dev_c24182, Qs-dev_c18460, isotig06868, Contig9858, Contig9290, Contig621, Contig5114, Contig3816, Contig27637, Contig25375
ec:5.1.2.3	epimerase	Fatty acid metabolism	Qs-dev_rep_c96597, Qs-dev_rep_c88120, Qs-dev_rep_c78937, Qs-dev_rep_c100915, Qs-dev_c58150, Qs-dev_c39389, isotig07938, Contig6039, Contig2214, Contig15965
ec:4.2.1.74	hydratase	Fatty acid metabolism	Qs-dev_rep_c96597, Qs-dev_rep_c88120, isotig07938, Contig6039, Contig15965
ec:1.2.1.3	dehydrogenase (NAD+)	Fatty acid metabolism	Qs-dev_rep_c97445, Qs-dev_rep_c97140, Qs-dev_rep_c96086, Qs-dev_rep_c94136, Qs-dev_rep_c92495, Qs-dev_rep_c90664, Qs-dev_rep_c90312, Qs-dev_rep_c88341, Qs-dev_rep_c87703, Qs-dev_rep_c86803, Qs-dev_rep_c86292, Qs-dev_rep_c83903, Qs-dev_rep_c83365, Qs-dev_rep_c80861, Qs-dev_rep_c78487, Qs-dev_rep_c77719, Qs-dev_rep_c76476, Qs-dev_rep_c74191, Qs-dev_rep_c73000, Qs-dev_rep_c102932, Qs-dev_rep_c102764…
ec:6.2.1.20	ligase	Fatty acid metabolism	Qs-dev_c22651, Contig1552
ec:4.2.1.17	hydratase	Fatty acid metabolism	Qs-dev_rep_c99146, Qs-dev_rep_c96597, Qs-dev_rep_c94982, Qs-dev_rep_c88120, Qs-dev_rep_c86808, Qs-dev_rep_c84755, Qs-dev_rep_c81304, Qs-dev_rep_c79273, Qs-dev_rep_c78937, Qs-dev_rep_c77926, Qs-dev_rep_c100915, Qs-dev_rep_c100241, Qs-dev_c93870, Qs-dev_c91863, Qs-dev_c90377, Qs-dev_c70164, Qs-dev_c61051, Qs-dev_c58521, Qs-dev_c58150, Qs-dev_c39389, Qs-dev_c30745, Qs-dev_c30464, isotig07938, Contig…
ec:1.14.14.1	monooxygenase	Fatty acid metabolism	Qs-dev_rep_c97993, Qs-dev_c69567, Qs-dev_c62799, Qs-dev_c62748, Qs-dev_c57151, Qs-dev_c56825, Qs-dev_c48392, Qs-dev_c48135, Qs-dev_c44366, Qs-dev_c41511, Qs-dev_c37530, Qs-dev_c27209, Qs-dev_c25423, Qs-dev_c25081, Qs-dev_c23384, Qs-dev_c22797, Qs-dev_c22745, Qs-dev_c22100, Qs-dev_c1538, Contig5515, Contig4880, Contig4721, Contig4613, Contig361, Contig3364, Contig25671, Contig25572, Contig25418, C…
ec:5.3.3.8	isomerase	Fatty acid metabolism	Qs-dev_rep_c99605, Qs-dev_rep_c96597, Qs-dev_rep_c88120, Qs-dev_rep_c100915, Qs-dev_c58150, Qs-dev_c39389, isotig07938, Contig6039, Contig26353, Contig2214, Contig20058, Contig19313, Contig15965, Contig15943
ec:2.3.1.9	C-acetyltransferase	Fatty acid metabolism	Qs-dev_rep_c99137, Qs-dev_rep_c73858, Qs-dev_rep_c103209, Qs-dev_c6692, Contig9061, Contig26073, Contig24126, Contig20945
ec:1.1.1.35	dehydrogenase	Fatty acid metabolism	Qs-dev_rep_c96597, Qs-dev_rep_c88120, Qs-dev_rep_c78937, Qs-dev_rep_c100915, Qs-dev_c65133, Qs-dev_c58521, Qs-dev_c58150, Qs-dev_c39389, isotig07938, Contig6039, Contig2214, Contig19587, Contig15965
ec:6.2.1.3	ligase	Fatty acid metabolism	Qs-dev_rep_c97484, Qs-dev_rep_c96490, Qs-dev_rep_c96167, Qs-dev_rep_c91816, Qs-dev_rep_c89699, Qs-dev_rep_c83753, Qs-dev_c65961, Qs-dev_c49925, Qs-dev_c4899, Qs-dev_c30994, Qs-dev_c22907, Qs-dev_c22651, isotig07172, isotig02292, Contig9865, Contig8387, Contig635, Contig283, Contig25399, Contig21828, Contig19622, Contig19066, Contig1552
ec:2.3.1.16	C-acyltransferase	Fatty acid metabolism	Qs-dev_rep_c99910, Qs-dev_rep_c91916, Qs-dev_rep_c82071, Qs-dev_rep_c74818, Qs-dev_rep_c73744, Qs-dev_c49779, isotig31760, isotig08082, Contig8559, Contig3579, Contig18268
ec:1.3.3.6	oxidase	Fatty acid metabolism	Qs-dev_rep_c96816, Qs-dev_rep_c91372, Qs-dev_rep_c76359, Qs-dev_rep_c103232, Qs-dev_c17736, Contig25497, Contig19550, Contig18657, Contig18482, Contig18239, Contig17474, Contig16252
ec:1.1.1.1	dehydrogenase	Fatty acid metabolism	Qs-dev_rep_c99177, Qs-dev_rep_c98535, Qs-dev_rep_c97325, Qs-dev_rep_c96191, Qs-dev_rep_c95956, Qs-dev_rep_c95685, Qs-dev_rep_c95354, Qs-dev_rep_c94910, Qs-dev_rep_c93519, Qs-dev_rep_c91815, Qs-dev_rep_c90925, Qs-dev_rep_c90449, Qs-dev_rep_c89066, Qs-dev_rep_c88509, Qs-dev_rep_c86351, Qs-dev_rep_c82281, Qs-dev_rep_c79838, Qs-dev_rep_c77554, Qs-dev_rep_c76926, Qs-dev_rep_c76500, Qs-dev_rep_c74422, …
ec:1.14.15.3	1-monooxygenase	Fatty acid metabolism	Qs-dev_rep_c97993, Qs-dev_c69567, Qs-dev_c62748, Qs-dev_c57151, Qs-dev_c52362, Qs-dev_c48392, Qs-dev_c45907, Qs-dev_c41511, Qs-dev_c37530, Qs-dev_c1538, Contig4896, Contig4721, Contig25572, Contig19664
ec:2.7.1.31	3-kinase	Glycerolipid metabolism	Qs-dev_rep_c94005, Qs-dev_rep_c85498, Contig8256, Contig26026
ec:2.7.1.30	kinase	Glycerolipid metabolism	Qs-dev_rep_c83805, Qs-dev_rep_c75218, Qs-dev_c56526, Contig8785, Contig23652
ec:2.7.1.29	kinase	Glycerolipid metabolism	Qs-dev_c83136, Contig4182, Contig11123
ec:3.1.1.26	galactolipid lipase	Glycerolipid metabolism	Qs-dev_rep_c99142, Qs-dev_rep_c93113, Qs-dev_rep_c100983, Qs-dev_rep_c100193, Qs-dev_c37623, Qs-dev_c22662, Qs-dev_c16493, isotig08256, Contig9808, Contig4739, Contig25933, Contig2431, Contig23861, Contig17424, Contig16739, Contig11057, Contig1098, Contig10972
ec:3.1.1.23	lipase	Glycerolipid metabolism	Qs-dev_rep_c98691, Qs-dev_rep_c96931, Qs-dev_rep_c79479, Qs-dev_rep_c73444, Qs-dev_c9612, Qs-dev_c53344, Qs-dev_c47662, Qs-dev_c25771, Qs-dev_c23479, Qs-dev_c18999, isotig19774, Contig907, Contig1930, Contig14738, Contig13701
ec:3.1.1.3	lipase	Glycerolipid metabolism	Qs-dev_rep_c99142, Qs-dev_rep_c97958, Qs-dev_rep_c93113, Qs-dev_rep_c92629, Qs-dev_rep_c90559, Qs-dev_rep_c88475, Qs-dev_rep_c85918, Qs-dev_rep_c84009, Qs-dev_rep_c76373, Qs-dev_rep_c73336, Qs-dev_rep_c100983, Qs-dev_rep_c100193, Qs-dev_rep_c100123, Qs-dev_c64755, Qs-dev_c62111, Qs-dev_c60535, Qs-dev_c5917, Qs-dev_c55020, Qs-dev_c53855, Qs-dev_c47542, Qs-dev_c43181, Qs-dev_c41572, Qs-dev_c39044, …
ec:1.2.1.3	dehydrogenase (NAD+)	Glycerolipid metabolism	Qs-dev_rep_c97445, Qs-dev_rep_c97140, Qs-dev_rep_c96086, Qs-dev_rep_c94136, Qs-dev_rep_c92495, Qs-dev_rep_c90664, Qs-dev_rep_c90312, Qs-dev_rep_c88341, Qs-dev_rep_c87703, Qs-dev_rep_c86803, Qs-dev_rep_c86292, Qs-dev_rep_c83903, Qs-dev_rep_c83365, Qs-dev_rep_c80861, Qs-dev_rep_c78487, Qs-dev_rep_c77719, Qs-dev_rep_c76476, Qs-dev_rep_c74191, Qs-dev_rep_c73000, Qs-dev_rep_c102932, Qs-dev_rep_c102764…
ec:2.4.1.241	synthase	Glycerolipid metabolism	Qs-dev_rep_c82087, Qs-dev_rep_c81431, Contig6326, Contig25255, Contig2421
ec:2.3.1.158	acyltransferase	Glycerolipid metabolism	Qs-dev_c25772, Qs-dev_c24621, Contig6660, Contig4201, Contig24063, Contig153, Contig12660, Contig12605
ec:2.4.1.46	synthase	Glycerolipid metabolism	Qs-dev_rep_c78370, Contig3649, Contig2718, Contig23793
ec:1.1.1.21	reductase	Glycerolipid metabolism	Qs-dev_rep_c94180, Qs-dev_rep_c89688, Qs-dev_rep_c85023, Qs-dev_c69898, Qs-dev_c68397, Qs-dev_c67452, Qs-dev_c67105, Qs-dev_c62756, Qs-dev_c51229, Qs-dev_c24913, Qs-dev_c21547, Qs-dev_c16356, Contig851, Contig8379, Contig5562, Contig4652, Contig24121, Contig18189, Contig16120
ec:2.4.1.184	galactosyltransferase	Glycerolipid metabolism	Qs-dev_rep_c96009, Qs-dev_rep_c82087, Qs-dev_rep_c81431, Contig6326, Contig25255
ec:3.1.3.4	phosphatase	Glycerolipid metabolism	Qs-dev_rep_c82459, Qs-dev_c19368, Contig456, Contig4064, Contig3687, Contig2734, Contig23777, Contig23233, Contig23160, Contig16956, Contig1544, Contig15436
ec:3.2.1.22	melibiase	Glycerolipid metabolism	Qs-dev_rep_c93680, Qs-dev_rep_c92349, Qs-dev_rep_c87618, Qs-dev_rep_c87296, Qs-dev_rep_c86477, Qs-dev_rep_c86341, Qs-dev_rep_c83381, Qs-dev_rep_c78289, Qs-dev_rep_c77634, Qs-dev_rep_c75133, Qs-dev_rep_c74529, Qs-dev_rep_c101730, Qs-dev_rep_c100646, Qs-dev_c8288, Qs-dev_c54739, Qs-dev_c13544, Qs-dev_c10551, isotig03989, isotig03988, isotig02959, Contig5799, Contig5538, Contig25724, Contig23477, Co…
ec:3.13.1.1	synthase	Glycerolipid metabolism	Qs-dev_rep_c85108, Contig20598, Contig16582
ec:2.3.1.51	O-acyltransferase	Glycerolipid metabolism	Qs-dev_rep_c94469, Qs-dev_rep_c90811, Qs-dev_rep_c77749, Qs-dev_rep_c77255, Qs-dev_c25092, Qs-dev_c1740, isotig05755, Contig8599, Contig6626, Contig2850, Contig26192, Contig22950, Contig160, Contig1176, Contig10942, Contig10439, Contig10185
ec:2.3.1.22	O-acyltransferase	Glycerolipid metabolism	Qs-dev_rep_c101313, Qs-dev_c16997, Contig26433, Contig20879
ec:2.3.1.20	O-acyltransferase	Glycerolipid metabolism	Qs-dev_rep_c88424, Qs-dev_rep_c84102, Qs-dev_c71479, Qs-dev_c70206, Qs-dev_c61980, Qs-dev_c48191, Qs-dev_c42184, Qs-dev_c40604, Qs-dev_c30324, Qs-dev_c28151, Qs-dev_c17226, Qs-dev_c12248, Contig3967, Contig3750, Contig26439, Contig17554, Contig1078, Contig10402, Contig1026
ec:2.7.1.107	kinase (ATP dependent)	Glycerolipid metabolism	Qs-dev_rep_c83867, Qs-dev_c82567, Qs-dev_c56052, Qs-dev_c32174, Qs-dev_c27358, Qs-dev_c22711, Contig932, Contig519, Contig5006, Contig4326, Contig26103, Contig25636, Contig25599, Contig23763, Contig1623
ec:2.3.1.15	1-O-acyltransferase	Glycerolipid metabolism	Qs-dev_rep_c96466, Qs-dev_rep_c90811, Qs-dev_rep_c90700, Qs-dev_rep_c77255, Qs-dev_rep_c75791, Qs-dev_rep_c104349, Qs-dev_rep_c104344, Qs-dev_c30338, Qs-dev_c26174, isotig10168, isotig10167, isotig09826, Contig6626, Contig2850, Contig23761, Contig23760, Contig21124, Contig21087, Contig16891, Contig10185
ec:1.1.1.2	dehydrogenase (NADP+)	Glycerolipid metabolism	Qs-dev_rep_c99534, Qs-dev_rep_c95626, Qs-dev_c90847, Qs-dev_c64528, Qs-dev_c57898, Qs-dev_c39964
ec:2.6.1.9	transaminase	Novobiocin biosynthesis	Qs-dev_rep_c93989, Qs-dev_rep_c104398, Qs-dev_rep_c104396, Qs-dev_rep_c104389, Qs-dev_rep_c104387, Qs-dev_rep_c104383, Qs-dev_c13844, isotig02215, isotig02212, Contig8202, Contig21805, Contig21804
ec:2.6.1.5	transaminase	Novobiocin biosynthesis	Qs-dev_rep_c82986, Qs-dev_rep_c104782, Qs-dev_c79525, Qs-dev_c6968, Qs-dev_c66699, Qs-dev_c35156, Contig8449, Contig6022, Contig4262, Contig25748, Contig1161
ec:2.6.1.1	transaminase	Novobiocin biosynthesis	Qs-dev_rep_c87516, Qs-dev_rep_c86753, Qs-dev_rep_c86337, Qs-dev_rep_c84776, Qs-dev_rep_c84733, Qs-dev_rep_c83566, Qs-dev_rep_c76692, Qs-dev_rep_c76497, Qs-dev_rep_c101281, Qs-dev_c53323, Qs-dev_c41415, Qs-dev_c32371, Qs-dev_c28392, Qs-dev_c25358, Contig9076, Contig8780, Contig7260, Contig6685, Contig3710, Contig26517, Contig2578, Contig20373, Contig19779, Contig19552, Contig18969, Contig18502, Co…
ec:2.6.1.57	transaminase	Novobiocin biosynthesis	Contig6685, Contig2578
ec:1.3.1.12	dehydrogenase	Novobiocin biosynthesis	Qs-dev_rep_c90976, Qs-dev_rep_c81550, Qs-dev_rep_c80320, Qs-dev_c44490, Qs-dev_c30831, Contig26671, Contig1140
ec:1.4.3.2	oxidase	Phenylalanine, tyrosine and tryptophan biosynthesis	Qs-dev_c40972, Contig8571, Contig26580, Contig11784
ec:4.2.1.91	dehydratase	Phenylalanine, tyrosine and tryptophan biosynthesis	Qs-dev_rep_c86175, Qs-dev_rep_c81561, Qs-dev_rep_c77054, Qs-dev_rep_c102751, Qs-dev_rep_c102514, Qs-dev_c70468, Qs-dev_c23317, Qs-dev_c16193, isotig00958, isotig00957, isotig00954, isotig00953, isotig00951, isotig00950, isotig00949, Contig6461, Contig5725, Contig27372, Contig21436, Contig21435, Contig21434, Contig17586, Contig11083
ec:4.2.1.51	dehydratase	Phenylalanine, tyrosine and tryptophan biosynthesis	Qs-dev_rep_c86175, Qs-dev_rep_c81561, Qs-dev_rep_c77054, Qs-dev_rep_c102751, Qs-dev_c7956, Qs-dev_c70468, Qs-dev_c43367, Qs-dev_c23317, Qs-dev_c16193, isotig00958, isotig00957, isotig00954, isotig00953, isotig00951, Contig6461, Contig27372, Contig21436, Contig21434, Contig17586, Contig11083
ec:4.2.1.20	synthase	Phenylalanine, tyrosine and tryptophan biosynthesis	Qs-dev_rep_c86375, Qs-dev_rep_c74102, Qs-dev_rep_c102480, Qs-dev_rep_c101626, Qs-dev_rep_c101143, Qs-dev_c52207, Qs-dev_c39422, Qs-dev_c10477, Contig27407, Contig26395, Contig25528, Contig17570, Contig1120
ec:4.2.1.10	dehydratase	Phenylalanine, tyrosine and tryptophan biosynthesis	Qs-dev_rep_c90163, Qs-dev_rep_c78038, Qs-dev_rep_c72534, Qs-dev_rep_c102872, Qs-dev_rep_c102269, Qs-dev_rep_c101949, Qs-dev_c52419, Qs-dev_c52084, Qs-dev_c37523, Qs-dev_c28582, Qs-dev_c21974, Qs-dev_c15691, isotig30278, Contig7217, Contig3212, Contig23850, Contig2212, Contig20984, Contig20983, Contig20906, Contig20613, Contig19786, Contig18303, Contig17774
ec:4.1.3.27	synthase	Phenylalanine, tyrosine and tryptophan biosynthesis	Qs-dev_rep_c89689, Qs-dev_rep_c87370, Qs-dev_c71846, Qs-dev_c4764, Qs-dev_c28919, isotig29320, isotig24586, Contig4961, Contig3464, Contig3183
ec:5.3.1.24	isomerase	Phenylalanine, tyrosine and tryptophan biosynthesis	Contig13111
ec:2.6.1.9	transaminase	Phenylalanine, tyrosine and tryptophan biosynthesis	Qs-dev_rep_c93989, Qs-dev_rep_c104398, Qs-dev_rep_c104396, Qs-dev_rep_c104389, Qs-dev_rep_c104387, Qs-dev_rep_c104383, Qs-dev_c13844, isotig02215, isotig02212, Contig8202, Contig21805, Contig21804
ec:2.6.1.5	transaminase	Phenylalanine, tyrosine and tryptophan biosynthesis	Qs-dev_rep_c82986, Qs-dev_rep_c104782, Qs-dev_c79525, Qs-dev_c6968, Qs-dev_c66699, Qs-dev_c35156, Contig8449, Contig6022, Contig4262, Contig25748, Contig1161
ec:2.6.1.1	transaminase	Phenylalanine, tyrosine and tryptophan biosynthesis	Qs-dev_rep_c87516, Qs-dev_rep_c86753, Qs-dev_rep_c86337, Qs-dev_rep_c84776, Qs-dev_rep_c84733, Qs-dev_rep_c83566, Qs-dev_rep_c76692, Qs-dev_rep_c76497, Qs-dev_rep_c101281, Qs-dev_c53323, Qs-dev_c41415, Qs-dev_c32371, Qs-dev_c28392, Qs-dev_c25358, Contig9076, Contig8780, Contig7260, Contig6685, Contig3710, Contig26517, Contig2578, Contig20373, Contig19779, Contig19552, Contig18969, Contig18502, Co…
ec:1.1.1.25	dehydrogenase	Phenylalanine, tyrosine and tryptophan biosynthesis	Qs-dev_rep_c90163, Qs-dev_rep_c78038, Qs-dev_rep_c72534, Qs-dev_rep_c102872, Qs-dev_rep_c102269, Qs-dev_rep_c101949, Qs-dev_c52419, Qs-dev_c52084, Qs-dev_c37523, Qs-dev_c28582, Qs-dev_c21974, Qs-dev_c15691, isotig30278, Contig7217, Contig3212, Contig23850, Contig2212, Contig20984, Contig20983, Contig20906, Contig20613, Contig19786, Contig18303, Contig17774
ec:2.6.1.79	aminotransferase	Phenylalanine, tyrosine and tryptophan biosynthesis	Qs-dev_rep_c86753, Qs-dev_rep_c83566, Qs-dev_rep_c76692, Qs-dev_rep_c76497, Contig9076, Contig19779, Contig17404
ec:2.6.1.78	aminotransferase	Phenylalanine, tyrosine and tryptophan biosynthesis	Qs-dev_rep_c86753, Qs-dev_rep_c83566, Qs-dev_rep_c76692, Qs-dev_rep_c76497, Contig9076, Contig19779, Contig17404
ec:2.6.1.58	transaminase	Phenylalanine, tyrosine and tryptophan biosynthesis	Qs-dev_c66699, Qs-dev_c35156, Contig1161
ec:2.6.1.57	transaminase	Phenylalanine, tyrosine and tryptophan biosynthesis	Contig6685, Contig2578
ec:4.1.1.48	synthase	Phenylalanine, tyrosine and tryptophan biosynthesis	Qs-dev_rep_c96571, Qs-dev_rep_c92173, Qs-dev_rep_c100760, Qs-dev_rep_c100707, Contig22296, Contig18492
ec:1.14.16.1	4-monooxygenase	Phenylalanine, tyrosine and tryptophan biosynthesis	Qs-dev_c39241
ec:1.3.1.13	dehydrogenase (NADP+)	Phenylalanine, tyrosine and tryptophan biosynthesis	Qs-dev_rep_c90976, Qs-dev_rep_c81550, Qs-dev_rep_c80320, Qs-dev_c44490, Qs-dev_c30831, Contig26671, Contig1140
ec:1.3.1.12	dehydrogenase	Phenylalanine, tyrosine and tryptophan biosynthesis	Qs-dev_rep_c90976, Qs-dev_rep_c81550, Qs-dev_rep_c80320, Qs-dev_c44490, Qs-dev_c30831, Contig26671, Contig1140
ec:2.4.2.18	phosphoribosyltransferase	Phenylalanine, tyrosine and tryptophan biosynthesis	Qs-dev_rep_c99878, Qs-dev_rep_c78736, Qs-dev_c6247, Qs-dev_c24384, Qs-dev_c20630, isotig07460, isotig04129, Contig6180, Contig22427, Contig1540, Contig12065
ec:4.2.3.5	synthase	Phenylalanine, tyrosine and tryptophan biosynthesis	Qs-dev_rep_c74406, Contig23899
ec:4.2.3.4	synthase	Phenylalanine, tyrosine and tryptophan biosynthesis	Qs-dev_rep_c90856, Qs-dev_rep_c84985, Qs-dev_rep_c75847, Qs-dev_c53189, Qs-dev_c52084, Qs-dev_c28515, Contig25806, Contig23213, Contig1567
ec:5.4.99.5	mutase	Phenylalanine, tyrosine and tryptophan biosynthesis	Qs-dev_rep_c93174, Qs-dev_rep_c91227, Qs-dev_rep_c88016, Qs-dev_c71378, Qs-dev_c13689, isotig20177, Contig9203, Contig17080
ec:2.5.1.54	synthase	Phenylalanine, tyrosine and tryptophan biosynthesis	Qs-dev_rep_c85597, Qs-dev_rep_c80986, Qs-dev_c13355, Contig9434, Contig6090, Contig20358, Contig18012, Contig16451, Contig15205, Contig13906
ec:2.5.1.19	1-carboxyvinyltransferase	Phenylalanine, tyrosine and tryptophan biosynthesis	Qs-dev_rep_c99563, Qs-dev_rep_c98538, Qs-dev_rep_c97179, Qs-dev_rep_c73985, Qs-dev_c52084, Qs-dev_c14307, Contig20264
ec:2.7.1.71	kinase	Phenylalanine, tyrosine and tryptophan biosynthesis	Qs-dev_rep_c96407, Qs-dev_c52084, Qs-dev_c31191, isotig04198, isotig04197, isotig04195, Contig27312, Contig18176, Contig1597, Contig1389, Contig11735
ec:2.3.2.2	glutamyl transpeptidase	Cyanoamino acid metabolism	Qs-dev_c42583, Qs-dev_c14786, Contig820, Contig4094, Contig25686, Contig25022, Contig24742
ec:1.14.13.68	oxime monooxygenase	Cyanoamino acid metabolism	Qs-dev_rep_c104274, Qs-dev_rep_c104261, Qs-dev_c61949, Qs-dev_c42219, Qs-dev_c33207, isotig25462, isotig00822, isotig00820, Contig21389, Contig21388, Contig12666
ec:4.2.1.65	hydratase	Cyanoamino acid metabolism	Qs-dev_rep_c91107, Qs-dev_rep_c89598, Qs-dev_c4544, Contig25733, Contig16636
ec:3.5.1.1	asparaginase II	Cyanoamino acid metabolism	Qs-dev_rep_c99334, Qs-dev_rep_c97435, Qs-dev_rep_c95015, Qs-dev_rep_c84786, Qs-dev_rep_c76119, Qs-dev_c26745, Qs-dev_c21979, isotig02954, Contig18258, Contig17530, Contig1679, Contig16657
ec:2.1.2.1	hydroxymethyltransferase	Cyanoamino acid metabolism	Qs-dev_rep_c97304, Qs-dev_rep_c89541, Qs-dev_rep_c88864, Qs-dev_rep_c83142, Qs-dev_rep_c82900, Qs-dev_rep_c82123, Qs-dev_rep_c79367, Qs-dev_rep_c78909, Qs-dev_rep_c77841, Qs-dev_rep_c104239, Qs-dev_rep_c104234, Qs-dev_rep_c104224, Qs-dev_rep_c104139, Qs-dev_c53243, Qs-dev_c30334, Qs-dev_c17488, isotig08046, Contig6770, Contig3471, Contig2972, Contig25586, Contig23134, Contig18818, Contig17622
ec:3.2.1.117	beta-glucosidase	Cyanoamino acid metabolism	Qs-dev_rep_c76436, Contig8049, Contig19576, Contig17958
ec:3.2.1.21	gentiobiase	Cyanoamino acid metabolism	Qs-dev_rep_c99583, Qs-dev_rep_c98935, Qs-dev_rep_c97056, Qs-dev_rep_c96550, Qs-dev_rep_c96543, Qs-dev_rep_c95801, Qs-dev_rep_c95055, Qs-dev_rep_c92311, Qs-dev_rep_c87107, Qs-dev_rep_c83821, Qs-dev_rep_c80973, Qs-dev_rep_c79237, Qs-dev_rep_c79209, Qs-dev_rep_c73439, Qs-dev_rep_c72849, Qs-dev_rep_c104121, Qs-dev_rep_c104120, Qs-dev_rep_c104115, Qs-dev_rep_c104085, Qs-dev_rep_c104062, Qs-dev_rep_c10…
ec:4.1.2.10	lyase	Cyanoamino acid metabolism	Qs-dev_rep_c97039, Qs-dev_rep_c84762, Qs-dev_c59150, Qs-dev_c55882, Qs-dev_c46588, Qs-dev_c21702, Qs-dev_c11114, isotig14445, Contig6842, Contig20032, Contig18574
ec:6.3.1.1	ligase	Cyanoamino acid metabolism	Qs-dev_rep_c86309, Qs-dev_c39261, Qs-dev_c12808, isotig08596, Contig9635, Contig6263
ec:4.4.1.9	synthase	Cyanoamino acid metabolism	Qs-dev_c5145, Contig10615
ec:3.5.5.4	nitrilase	Cyanoamino acid metabolism	Qs-dev_rep_c91107, Qs-dev_rep_c89598, Qs-dev_c4544, Contig25733, Contig16636
ec:3.5.5.1	acetonitrilase	Cyanoamino acid metabolism	Qs-dev_rep_c93920, Qs-dev_rep_c81103, Qs-dev_c16207, Contig9840, Contig19440, Contig17217, Contig14681, Contig14378
ec:2.7.2.4	kinase	Lysine biosynthesis	Qs-dev_rep_c86460, Qs-dev_rep_c74263, Qs-dev_rep_c101246, Qs-dev_c71525, Qs-dev_c71394, Qs-dev_c39588, Qs-dev_c13823, isotig13589, Contig459, Contig4237, Contig23359
ec:2.3.1.117	N-succinyltransferase	Lysine biosynthesis	Qs-dev_c47814
ec:2.3.3.14	synthase	Lysine biosynthesis	Qs-dev_c50134
ec:5.1.1.7	epimerase	Lysine biosynthesis	Qs-dev_rep_c103126, Qs-dev_rep_c102496, isotig04253, Contig22462, Contig22461, Contig22460, Contig21004
ec:2.6.1.83	aminotransferase	Lysine biosynthesis	Qs-dev_rep_c84776, Qs-dev_rep_c101281, isotig08040, Contig293, Contig18502
ec:2.6.1.57	transaminase	Lysine biosynthesis	Contig6685, Contig2578
ec:1.3.1.26	reductase	Lysine biosynthesis	Qs-dev_rep_c94974, Qs-dev_c18197, Contig8870, Contig8397, Contig24032, Contig20566
ec:4.1.1.20	decarboxylase	Lysine biosynthesis	Contig5077, Contig19271
ec:1.5.1.10	dehydrogenase (NADP+, L-glutamate-forming)	Lysine biosynthesis	Qs-dev_c31387, Qs-dev_c27646, Qs-dev_c24688, isotig06972, Contig18
ec:1.1.1.3	dehydrogenase	Lysine biosynthesis	Qs-dev_c71525, Qs-dev_c71394, Qs-dev_c39588, Qs-dev_c28665, Contig459, Contig25876, Contig23359
ec:1.2.1.11	dehydrogenase	Lysine biosynthesis	Qs-dev_rep_c91345, Qs-dev_rep_c101869, Qs-dev_c54291, Contig9324, Contig9173
ec:6.3.2.13	ligase	Lysine biosynthesis	Contig16266
ec:1.4.3.2	oxidase	Isoquinoline alkaloid biosynthesis	Qs-dev_c40972, Contig8571, Contig26580, Contig11784
ec:1.14.13.71	3'-monooxygenase	Isoquinoline alkaloid biosynthesis	Contig2474, Contig24209, Contig11184
ec:2.1.1.140	ec:2.1.1.140 (S)-coclaurine-N-methyltransferase	Isoquinoline alkaloid biosynthesis	Qs-dev_c17502, Contig19612, Contig16181
ec:1.1.1.247	reductase (NADPH)	Isoquinoline alkaloid biosynthesis	Qs-dev_rep_c77358, Qs-dev_rep_c74900, isotig06482, Contig9655
ec:2.6.1.5	transaminase	Isoquinoline alkaloid biosynthesis	Qs-dev_rep_c82986, Qs-dev_rep_c104782, Qs-dev_c79525, Qs-dev_c6968, Qs-dev_c66699, Qs-dev_c35156, Contig8449, Contig6022, Contig4262, Contig25748, Contig1161
ec:2.6.1.1	transaminase	Isoquinoline alkaloid biosynthesis	Qs-dev_rep_c87516, Qs-dev_rep_c86753, Qs-dev_rep_c86337, Qs-dev_rep_c84776, Qs-dev_rep_c84733, Qs-dev_rep_c83566, Qs-dev_rep_c76692, Qs-dev_rep_c76497, Qs-dev_rep_c101281, Qs-dev_c53323, Qs-dev_c41415, Qs-dev_c32371, Qs-dev_c28392, Qs-dev_c25358, Contig9076, Contig8780, Contig7260, Contig6685, Contig3710, Contig26517, Contig2578, Contig20373, Contig19779, Contig19552, Contig18969, Contig18502, Co…
ec:2.1.1.116	4'-O-methyltransferase	Isoquinoline alkaloid biosynthesis	Qs-dev_c71993
ec:1.21.3.3	oxidase	Isoquinoline alkaloid biosynthesis	Qs-dev_rep_c86731, Qs-dev_rep_c77015, Qs-dev_rep_c72440, Qs-dev_c57931, Qs-dev_c42609, Qs-dev_c26539, isotig23893, Contig4776, Contig3283, Contig23629, Contig17862
ec:2.6.1.57	transaminase	Isoquinoline alkaloid biosynthesis	Contig6685, Contig2578
ec:1.10.3.1	oxidase	Isoquinoline alkaloid biosynthesis	Qs-dev_rep_c101788, Qs-dev_c63600, isotig04860, Contig20787, Contig13501, Contig10980
ec:1.14.16.2	3-monooxygenase	Isoquinoline alkaloid biosynthesis	Qs-dev_c43746
ec:4.1.1.28	decarboxylase	Isoquinoline alkaloid biosynthesis	Qs-dev_rep_c85531, Qs-dev_rep_c79429, Qs-dev_c51552, Contig5880, Contig14750, Contig1028
ec:4.1.1.25	decarboxylase	Isoquinoline alkaloid biosynthesis	Qs-dev_rep_c85531, Qs-dev_rep_c79429, Qs-dev_c51552, Contig5880, Contig1028
ec:1.4.3.21	oxidase	Isoquinoline alkaloid biosynthesis	Qs-dev_rep_c88471, Qs-dev_rep_c87489, Qs-dev_rep_c82197, Qs-dev_rep_c81609, Qs-dev_rep_c80918, Qs-dev_rep_c79358, Qs-dev_rep_c78618, Qs-dev_c9413, Qs-dev_c70595, Qs-dev_c41432, Qs-dev_c40972, Qs-dev_c30960, Qs-dev_c28808, Qs-dev_c23743, isotig13368, isotig07754, Contig8801, Contig8571, Contig7138, Contig4897, Contig4779, Contig4092, Contig26580, Contig25735, Contig23682, Contig23532, Contig23531,…
ec:1.14.18.1	monophenol monooxygenase	Isoquinoline alkaloid biosynthesis	Qs-dev_rep_c101788, isotig04860, Contig20787, Contig10980
ec:3.1.1.45	maleylacetate enol-lactonase	Fluorobenzoate degradation	Qs-dev_rep_c93799, Qs-dev_rep_c93665, Qs-dev_rep_c90380, Qs-dev_rep_c80936, Qs-dev_rep_c80513, Qs-dev_c89443, Contig9129, Contig19536, Contig18620, Contig17573, Contig16665
ec:5.5.1.1	cycloisomerase	Fluorobenzoate degradation	Contig1129
ec:3.1.1.2	A-esterase	Bisphenol degradation	Contig15303
ec:6.2.1.25	ligase	Benzoate degradation	Contig4537, Contig11145
ec:4.2.1.17	hydratase	Benzoate degradation	Qs-dev_rep_c99146, Qs-dev_rep_c96597, Qs-dev_rep_c94982, Qs-dev_rep_c88120, Qs-dev_rep_c86808, Qs-dev_rep_c84755, Qs-dev_rep_c81304, Qs-dev_rep_c79273, Qs-dev_rep_c78937, Qs-dev_rep_c77926, Qs-dev_rep_c100915, Qs-dev_rep_c100241, Qs-dev_c93870, Qs-dev_c91863, Qs-dev_c90377, Qs-dev_c70164, Qs-dev_c61051, Qs-dev_c58521, Qs-dev_c58150, Qs-dev_c39389, Qs-dev_c30745, Qs-dev_c30464, isotig07938, Contig…
ec:2.3.1.9	C-acetyltransferase	Benzoate degradation	Qs-dev_rep_c99137, Qs-dev_rep_c73858, Qs-dev_rep_c103209, Qs-dev_c6692, Contig9061, Contig26073, Contig24126, Contig20945
ec:5.5.1.1	cycloisomerase	Benzoate degradation	Contig1129
ec:1.1.1.157	dehydrogenase	Benzoate degradation	Contig19587
ec:2.3.1.16	C-acyltransferase	Benzoate degradation	Qs-dev_rep_c99910, Qs-dev_rep_c91916, Qs-dev_rep_c82071, Qs-dev_rep_c74818, Qs-dev_rep_c73744, Qs-dev_c49779, isotig31760, isotig08082, Contig8559, Contig3579, Contig18268
ec:3.8.1.5	dehalogenase	Chlorocyclohexane and chlorobenzene degradation	Qs-dev_rep_c87629, Qs-dev_c66773, Contig11348
ec:3.1.1.45	maleylacetate enol-lactonase	Chlorocyclohexane and chlorobenzene degradation	Qs-dev_rep_c93799, Qs-dev_rep_c93665, Qs-dev_rep_c90380, Qs-dev_rep_c80936, Qs-dev_rep_c80513, Qs-dev_c89443, Contig9129, Contig19536, Contig18620, Contig17573, Contig16665
ec:5.5.1.1	cycloisomerase	Chlorocyclohexane and chlorobenzene degradation	Contig1129
ec:1.6.5.7	reductase	Chlorocyclohexane and chlorobenzene degradation	Qs-dev_rep_c88330, Qs-dev_rep_c88179, Qs-dev_rep_c73622, Qs-dev_c27951, Contig19275, Contig17614
ec:1.4.3.2	oxidase	Phenylalanine metabolism	Qs-dev_c40972, Contig8571, Contig26580, Contig11784
ec:5.1.1.11	racemase (ATP-hydrolysing)	Phenylalanine metabolism	Qs-dev_c7448, Qs-dev_c21892, Qs-dev_c12061, isotig11338, isotig11058, isotig11057, Contig24868
ec:1.2.1.5	dehydrogenase [NAD(P)+]	Phenylalanine metabolism	Qs-dev_rep_c91081, Qs-dev_rep_c88341, Qs-dev_rep_c80861, Qs-dev_rep_c77851, Qs-dev_rep_c74191, Qs-dev_c49691, Qs-dev_c49105, Qs-dev_c49017, Qs-dev_c17551, isotig03945, isotig03944, Contig9725, Contig868, Contig6852, Contig553, Contig4009, Contig23605, Contig22374, Contig19140, Contig15975
ec:1.4.99.1	dehydrogenase	Phenylalanine metabolism	Qs-dev_c46101, Qs-dev_c17987
ec:6.2.1.12	ligase	Phenylalanine metabolism	Qs-dev_rep_c92821, Qs-dev_rep_c92573, Qs-dev_rep_c84851, Qs-dev_rep_c84573, Qs-dev_rep_c72456, Qs-dev_c43030, Qs-dev_c24132, isotig08532, isotig07914, isotig04809, isotig04808, isotig03333, Contig746, Contig6148, Contig4323, Contig2793, Contig25571, Contig20922, Contig20483, Contig18796, Contig18711, Contig18225, Contig17931, Contig13994
ec:1.14.13.11	4-monooxygenase	Phenylalanine metabolism	Qs-dev_rep_c94680, Qs-dev_rep_c86055, Qs-dev_c51731, Contig8509, Contig7341, Contig6087, Contig18805, Contig18087
ec:4.2.1.17	hydratase	Phenylalanine metabolism	Qs-dev_rep_c99146, Qs-dev_rep_c96597, Qs-dev_rep_c94982, Qs-dev_rep_c88120, Qs-dev_rep_c86808, Qs-dev_rep_c84755, Qs-dev_rep_c81304, Qs-dev_rep_c79273, Qs-dev_rep_c78937, Qs-dev_rep_c77926, Qs-dev_rep_c100915, Qs-dev_rep_c100241, Qs-dev_c93870, Qs-dev_c91863, Qs-dev_c90377, Qs-dev_c70164, Qs-dev_c61051, Qs-dev_c58521, Qs-dev_c58150, Qs-dev_c39389, Qs-dev_c30745, Qs-dev_c30464, isotig07938, Contig…
ec:2.6.1.9	transaminase	Phenylalanine metabolism	Qs-dev_rep_c93989, Qs-dev_rep_c104398, Qs-dev_rep_c104396, Qs-dev_rep_c104389, Qs-dev_rep_c104387, Qs-dev_rep_c104383, Qs-dev_c13844, isotig02215, isotig02212, Contig8202, Contig21805, Contig21804
ec:1.1.1.237	reductase	Phenylalanine metabolism	Qs-dev_rep_c84681, isotig01803, isotig01802, isotig01801, isotig01797, Contig21669, Contig21668, Contig20401, Contig20352, Contig16125, Contig10140
ec:2.6.1.5	transaminase	Phenylalanine metabolism	Qs-dev_rep_c82986, Qs-dev_rep_c104782, Qs-dev_c79525, Qs-dev_c6968, Qs-dev_c66699, Qs-dev_c35156, Contig8449, Contig6022, Contig4262, Contig25748, Contig1161
ec:2.6.1.1	transaminase	Phenylalanine metabolism	Qs-dev_rep_c87516, Qs-dev_rep_c86753, Qs-dev_rep_c86337, Qs-dev_rep_c84776, Qs-dev_rep_c84733, Qs-dev_rep_c83566, Qs-dev_rep_c76692, Qs-dev_rep_c76497, Qs-dev_rep_c101281, Qs-dev_c53323, Qs-dev_c41415, Qs-dev_c32371, Qs-dev_c28392, Qs-dev_c25358, Contig9076, Contig8780, Contig7260, Contig6685, Contig3710, Contig26517, Contig2578, Contig20373, Contig19779, Contig19552, Contig18969, Contig18502, Co…
ec:3.5.1.4	acylamidase	Phenylalanine metabolism	Qs-dev_rep_c99850, Qs-dev_rep_c99431, Qs-dev_rep_c95707, Qs-dev_rep_c91979, Qs-dev_rep_c75737, Qs-dev_rep_c104424, Qs-dev_rep_c104255, Qs-dev_c44895, Qs-dev_c42950, Qs-dev_c32102, Qs-dev_c2629, Qs-dev_c26102, isotig02911, Contig6913, Contig6700, Contig545, Contig25488, Contig23539, Contig23538, Contig22037, Contig22036, Contig21120, Contig21117, Contig21097, Contig20262, Contig19671, Contig18493,…
ec:2.1.1.104	O-methyltransferase	Phenylalanine metabolism	Qs-dev_rep_c86264, Qs-dev_rep_c83242, Qs-dev_c37791, isotig11916, Contig7802, Contig5677, Contig27373, Contig24291, Contig19150, Contig18594, Contig16562
ec:1.13.11.27	dioxygenase	Phenylalanine metabolism	Qs-dev_rep_c97857, Qs-dev_rep_c96120, Qs-dev_rep_c92341, Qs-dev_rep_c76492, Contig9503
ec:1.1.1.90	dehydrogenase	Phenylalanine metabolism	Qs-dev_rep_c80925, Contig9818, Contig8435, Contig27398
ec:3.5.1.32	hydrolase	Phenylalanine metabolism	Qs-dev_rep_c81404, Qs-dev_c68805, Qs-dev_c68374, Contig8468, Contig6959, Contig478, Contig23690, Contig14977, Contig12465, Contig1027
ec:1.11.1.7	lactoperoxidase	Phenylalanine metabolism	Qs-dev_rep_c99766, Qs-dev_rep_c99089, Qs-dev_rep_c98634, Qs-dev_rep_c98040, Qs-dev_rep_c97384, Qs-dev_rep_c96339, Qs-dev_rep_c95943, Qs-dev_rep_c95654, Qs-dev_rep_c95123, Qs-dev_rep_c94159, Qs-dev_rep_c93856, Qs-dev_rep_c93835, Qs-dev_rep_c93822, Qs-dev_rep_c93196, Qs-dev_rep_c92749, Qs-dev_rep_c92657, Qs-dev_rep_c92450, Qs-dev_rep_c90702, Qs-dev_rep_c90358, Qs-dev_rep_c90142, Qs-dev_rep_c88693, …
ec:2.6.1.58	transaminase	Phenylalanine metabolism	Qs-dev_c66699, Qs-dev_c35156, Contig1161
ec:2.6.1.57	transaminase	Phenylalanine metabolism	Contig6685, Contig2578
ec:2.6.1.21	transaminase	Phenylalanine metabolism	Qs-dev_rep_c98494, Qs-dev_rep_c92337, Qs-dev_c96494, Contig25763, Contig2116, Contig19502
ec:1.1.1.157	dehydrogenase	Phenylalanine metabolism	Contig19587
ec:4.1.1.28	decarboxylase	Phenylalanine metabolism	Qs-dev_rep_c85531, Qs-dev_rep_c79429, Qs-dev_c51552, Contig5880, Contig14750, Contig1028
ec:1.14.16.1	4-monooxygenase	Phenylalanine metabolism	Qs-dev_c39241
ec:5.3.2.1	tautomerase	Phenylalanine metabolism	Qs-dev_rep_c85671, Contig18070
ec:1.4.3.21	oxidase	Phenylalanine metabolism	Qs-dev_rep_c88471, Qs-dev_rep_c87489, Qs-dev_rep_c82197, Qs-dev_rep_c81609, Qs-dev_rep_c80918, Qs-dev_rep_c79358, Qs-dev_rep_c78618, Qs-dev_c9413, Qs-dev_c70595, Qs-dev_c41432, Qs-dev_c40972, Qs-dev_c30960, Qs-dev_c28808, Qs-dev_c23743, isotig13368, isotig07754, Contig8801, Contig8571, Contig7138, Contig4897, Contig4779, Contig4092, Contig26580, Contig25735, Contig23682, Contig23532, Contig23531,…
ec:2.7.10.2	protein-tyrosine kinase	T cell receptor signaling pathway	Qs-dev_rep_c99628, Qs-dev_rep_c97072, Qs-dev_rep_c95601, Qs-dev_rep_c95174, Qs-dev_rep_c92795, Qs-dev_rep_c92417, Qs-dev_rep_c91370, Qs-dev_rep_c91044, Qs-dev_rep_c90749, Qs-dev_rep_c90521, Qs-dev_rep_c89809, Qs-dev_rep_c89091, Qs-dev_rep_c88293, Qs-dev_rep_c87410, Qs-dev_rep_c87340, Qs-dev_rep_c87037, Qs-dev_rep_c86746, Qs-dev_rep_c85076, Qs-dev_rep_c82961, Qs-dev_rep_c82836, Qs-dev_rep_c81847, …
ec:3.1.3.16	phosphatase	T cell receptor signaling pathway	Qs-dev_rep_c97597, Qs-dev_rep_c97504, Qs-dev_rep_c95903, Qs-dev_rep_c93485, Qs-dev_rep_c91285, Qs-dev_rep_c90122, Qs-dev_rep_c82590, Qs-dev_rep_c80723, Qs-dev_rep_c79697, Qs-dev_rep_c77397, Qs-dev_rep_c75265, Qs-dev_rep_c102392, Qs-dev_rep_c102291, Qs-dev_rep_c101981, Qs-dev_rep_c101267, Qs-dev_c85848, Qs-dev_c80662, Qs-dev_c71861, Qs-dev_c71498, Qs-dev_c68285, Qs-dev_c66172, Qs-dev_c65374, Qs-de…
ec:2.7.1.39	kinase	Glycine, serine and threonine metabolism	Contig11535
ec:2.7.1.31	3-kinase	Glycine, serine and threonine metabolism	Qs-dev_rep_c94005, Qs-dev_rep_c85498, Contig8256, Contig26026
ec:1.2.1.8	dehydrogenase	Glycine, serine and threonine metabolism	Qs-dev_rep_c89595, Qs-dev_rep_c88974, Qs-dev_rep_c88867, Qs-dev_rep_c73720, Qs-dev_rep_c102353, Qs-dev_rep_c101950, Qs-dev_c30618, isotig31659, Contig3914, Contig25681, Contig18568
ec:4.2.1.20	synthase	Glycine, serine and threonine metabolism	Qs-dev_rep_c86375, Qs-dev_rep_c74102, Qs-dev_rep_c102480, Qs-dev_rep_c101626, Qs-dev_rep_c101143, Qs-dev_c52207, Qs-dev_c39422, Qs-dev_c10477, Contig27407, Contig26395, Contig25528, Contig17570, Contig1120
ec:2.7.2.4	kinase	Glycine, serine and threonine metabolism	Qs-dev_rep_c86460, Qs-dev_rep_c74263, Qs-dev_rep_c101246, Qs-dev_c71525, Qs-dev_c71394, Qs-dev_c39588, Qs-dev_c13823, isotig13589, Contig459, Contig4237, Contig23359
ec:2.6.1.4	transaminase	Glycine, serine and threonine metabolism	Qs-dev_rep_c84128, Qs-dev_c42583, Contig820, Contig25686
ec:2.7.8.8	O-phosphatidyltransferase	Glycine, serine and threonine metabolism	Contig801
ec:1.1.1.95	dehydrogenase	Glycine, serine and threonine metabolism	Qs-dev_rep_c95075, Qs-dev_rep_c94624, Qs-dev_rep_c90438, Qs-dev_rep_c87928, Qs-dev_rep_c84445, Qs-dev_rep_c76484, Qs-dev_rep_c75864, Qs-dev_rep_c74539, Qs-dev_rep_c74032, Qs-dev_rep_c73290, Qs-dev_c13729, isotig13803, isotig04412, isotig04411, Contig7123, Contig6139, Contig25440, Contig23849, Contig20069, Contig19518
ec:1.5.3.1	oxidase	Glycine, serine and threonine metabolism	Qs-dev_rep_c96267, Contig19289
ec:1.1.1.81	reductase	Glycine, serine and threonine metabolism	Qs-dev_c2447, Contig26284
ec:1.1.99.1	dehydrogenase	Glycine, serine and threonine metabolism	Qs-dev_rep_c97039, Qs-dev_rep_c84762, Qs-dev_c66487, Qs-dev_c65080, Qs-dev_c59150, Qs-dev_c58376, Qs-dev_c58064, Qs-dev_c55882, Qs-dev_c49647, Qs-dev_c46588, Qs-dev_c46427, Qs-dev_c36102, Qs-dev_c35877, Qs-dev_c21702, Qs-dev_c11114, isotig14445, Contig6976, Contig6842, Contig26215, Contig20032, Contig18574, Contig14250, Contig11665
ec:1.1.1.29	dehydrogenase	Glycine, serine and threonine metabolism	Qs-dev_c50389, Contig19610, Contig18270, Contig1179
ec:2.6.1.52	transaminase	Glycine, serine and threonine metabolism	Qs-dev_rep_c76833, Qs-dev_rep_c72619, Qs-dev_c52421, Contig6896
ec:2.6.1.51	transaminase	Glycine, serine and threonine metabolism	Qs-dev_rep_c82948
ec:2.6.1.45	transaminase	Glycine, serine and threonine metabolism	Qs-dev_rep_c82948, Contig18047
ec:2.6.1.44	transaminase	Glycine, serine and threonine metabolism	Qs-dev_rep_c84128, Qs-dev_rep_c82948, Qs-dev_c8713, Qs-dev_c6965, Qs-dev_c42583, Qs-dev_c24793, isotig08180, Contig820, Contig286, Contig25686, Contig23832, Contig23721, Contig11135
ec:3.1.3.3	phosphatase	Glycine, serine and threonine metabolism	Qs-dev_rep_c88027, Qs-dev_c45830, Contig920, Contig1705, Contig1522, Contig10437
ec:2.1.2.1	hydroxymethyltransferase	Glycine, serine and threonine metabolism	Qs-dev_rep_c97304, Qs-dev_rep_c89541, Qs-dev_rep_c88864, Qs-dev_rep_c83142, Qs-dev_rep_c82900, Qs-dev_rep_c82123, Qs-dev_rep_c79367, Qs-dev_rep_c78909, Qs-dev_rep_c77841, Qs-dev_rep_c104239, Qs-dev_rep_c104234, Qs-dev_rep_c104224, Qs-dev_rep_c104139, Qs-dev_c53243, Qs-dev_c30334, Qs-dev_c17488, isotig08046, Contig6770, Contig3471, Contig2972, Contig25586, Contig23134, Contig18818, Contig17622
ec:4.3.1.19	ammonia-lyase	Glycine, serine and threonine metabolism	Qs-dev_rep_c85871, Qs-dev_rep_c77648, Qs-dev_c60635, Contig3811, Contig20191
ec:4.3.1.18	ammonia-lyase	Glycine, serine and threonine metabolism	Contig3811
ec:4.3.1.17	ammonia-lyase	Glycine, serine and threonine metabolism	Contig3811
ec:1.4.3.21	oxidase	Glycine, serine and threonine metabolism	Qs-dev_rep_c88471, Qs-dev_rep_c87489, Qs-dev_rep_c82197, Qs-dev_rep_c81609, Qs-dev_rep_c80918, Qs-dev_rep_c79358, Qs-dev_rep_c78618, Qs-dev_c9413, Qs-dev_c70595, Qs-dev_c41432, Qs-dev_c40972, Qs-dev_c30960, Qs-dev_c28808, Qs-dev_c23743, isotig13368, isotig07754, Contig8801, Contig8571, Contig7138, Contig4897, Contig4779, Contig4092, Contig26580, Contig25735, Contig23682, Contig23532, Contig23531,…
ec:1.4.4.2	dehydrogenase (decarboxylating)	Glycine, serine and threonine metabolism	Qs-dev_rep_c99535, Qs-dev_rep_c98515, Qs-dev_rep_c98475, Qs-dev_rep_c97586, Qs-dev_rep_c97481, Qs-dev_rep_c96700, Qs-dev_rep_c95207, Qs-dev_rep_c94946, Qs-dev_rep_c92282, Qs-dev_rep_c91439, Qs-dev_rep_c83940, Qs-dev_rep_c82637, Qs-dev_rep_c80697, Qs-dev_rep_c80463, Qs-dev_rep_c80203, Qs-dev_rep_c75367, Qs-dev_rep_c101800, Qs-dev_rep_c101776, Qs-dev_rep_c100454, Qs-dev_c40555, isotig27323, isotig0…
ec:4.2.3.1	synthase	Glycine, serine and threonine metabolism	Qs-dev_c88575, Qs-dev_c81222, Qs-dev_c10189, Contig26082, Contig1076
ec:1.8.1.4	dehydrogenase	Glycine, serine and threonine metabolism	Qs-dev_rep_c95550, Qs-dev_rep_c91063, Qs-dev_rep_c90666, Qs-dev_rep_c82237, Qs-dev_rep_c81269, Qs-dev_rep_c79483, Qs-dev_rep_c76976, Qs-dev_c69949, Contig25540, Contig10166
ec:4.1.2.5	aldolase	Glycine, serine and threonine metabolism	Qs-dev_rep_c77865, Contig4656
ec:2.1.1.2	N-methyltransferase	Glycine, serine and threonine metabolism	Contig26448
ec:1.1.1.3	dehydrogenase	Glycine, serine and threonine metabolism	Qs-dev_c71525, Qs-dev_c71394, Qs-dev_c39588, Qs-dev_c28665, Contig459, Contig25876, Contig23359
ec:1.1.1.1	dehydrogenase	Glycine, serine and threonine metabolism	Qs-dev_rep_c99177, Qs-dev_rep_c98535, Qs-dev_rep_c97325, Qs-dev_rep_c96191, Qs-dev_rep_c95956, Qs-dev_rep_c95685, Qs-dev_rep_c95354, Qs-dev_rep_c94910, Qs-dev_rep_c93519, Qs-dev_rep_c91815, Qs-dev_rep_c90925, Qs-dev_rep_c90449, Qs-dev_rep_c89066, Qs-dev_rep_c88509, Qs-dev_rep_c86351, Qs-dev_rep_c82281, Qs-dev_rep_c79838, Qs-dev_rep_c77554, Qs-dev_rep_c76926, Qs-dev_rep_c76500, Qs-dev_rep_c74422, …
ec:1.14.15.7	monooxygenase	Glycine, serine and threonine metabolism	Qs-dev_c35586, Contig14576
ec:2.1.2.10	S-aminomethyldihydrolipoylprotein:(6S)-tetrahydrofolate aminomethyltransferase (ammonia-forming)	Glycine, serine and threonine metabolism	Qs-dev_rep_c94722, Qs-dev_rep_c94649, Qs-dev_rep_c93229, Qs-dev_rep_c74598, Qs-dev_c67848, Qs-dev_c53949, Qs-dev_c44079, isotig24020, Contig2977, Contig24592, Contig24591, Contig19466, Contig18559, Contig14233
ec:5.4.2.1	mutase	Glycine, serine and threonine metabolism	Qs-dev_rep_c96029, Qs-dev_rep_c90290, Qs-dev_rep_c79359, Qs-dev_rep_c78059, Qs-dev_rep_c73505, Qs-dev_c57207, Qs-dev_c52441, Qs-dev_c51358, Qs-dev_c5045, Qs-dev_c34402, Qs-dev_c25181, Qs-dev_c21156, Qs-dev_c15303, Qs-dev_c13102, Qs-dev_c11294, isotig27594, isotig26033, isotig17553, Contig8395, Contig4692, Contig4143, Contig3653, Contig27211, Contig23075, Contig19374, Contig18158, Contig13071, Con…
ec:4.4.1.1	gamma-lyase	Glycine, serine and threonine metabolism	Qs-dev_rep_c91675, Qs-dev_rep_c88810, Qs-dev_c57739, Qs-dev_c5111, Qs-dev_c3506, Contig5810, Contig25579
ec:1.2.1.11	dehydrogenase	Glycine, serine and threonine metabolism	Qs-dev_rep_c91345, Qs-dev_rep_c101869, Qs-dev_c54291, Contig9324, Contig9173
ec:2.7.8.11	3-phosphatidyltransferase	Phosphatidylinositol signaling system	Qs-dev_rep_c92892, Contig18319
ec:2.7.11.13	kinase C	Phosphatidylinositol signaling system	Qs-dev_rep_c98467, Qs-dev_rep_c95266, Qs-dev_rep_c87130, Qs-dev_rep_c78868, Qs-dev_rep_c101901, Qs-dev_c70499, Qs-dev_c50633, Qs-dev_c48678, Qs-dev_c48669, Qs-dev_c45912, Qs-dev_c45591, Qs-dev_c37652, Qs-dev_c33417, Qs-dev_c30542, Qs-dev_c2906, Qs-dev_c2756, Qs-dev_c25131, Qs-dev_c22420, Qs-dev_c17511, Qs-dev_c16437, Qs-dev_c14282, isotig09721, isotig07028, isotig06794, isotig01918, isotig01916, …
ec:3.1.3.67	3-phosphatase	Phosphatidylinositol signaling system	Qs-dev_c82348, Contig6859
ec:3.1.3.64	inositol-1,3-bisphosphate 3-phosphatase	Phosphatidylinositol signaling system	Qs-dev_c50542, Qs-dev_c13346, Contig963, Contig25541, Contig24602
ec:3.1.3.57	1-phosphatase	Phosphatidylinositol signaling system	Qs-dev_rep_c91061, Qs-dev_rep_c78774, Contig9474, Contig16587, Contig13950
ec:3.1.3.56	5-phosphatase	Phosphatidylinositol signaling system	Qs-dev_rep_c99329, Qs-dev_c7523, Qs-dev_c7077, Qs-dev_c68959, Qs-dev_c41928, Qs-dev_c26970, Qs-dev_c23412, Qs-dev_c22956, Qs-dev_c20348, isotig29415, isotig28684, isotig27627, isotig20892, Contig8471, Contig340, Contig25414, Contig12566
ec:3.1.3.36	5-phosphatase	Phosphatidylinositol signaling system	Qs-dev_c4942, Qs-dev_c23412, Qs-dev_c20441, Qs-dev_c20348, Qs-dev_c18359, Contig9071, Contig6144, Contig340, Contig311, Contig25197, Contig23362, Contig1534, Contig12904, Contig12566
ec:3.1.3.25	phosphatase	Phosphatidylinositol signaling system	isotig01396, isotig01395, isotig01392, isotig01391, isotig01390, isotig01389, isotig01387, Contig4788, Contig21556, Contig21555, Contig18564, Contig1764, Contig12935
ec:2.7.1.158	2-kinase	Phosphatidylinositol signaling system	Contig2805
ec:2.7.1.150	5-kinase	Phosphatidylinositol signaling system	Qs-dev_rep_c89738, Qs-dev_rep_c87896, Qs-dev_rep_c82560, Qs-dev_rep_c78838, Qs-dev_c72143, Qs-dev_c59663, Qs-dev_c57888, Qs-dev_c55531, Qs-dev_c43139, Qs-dev_c41814, Qs-dev_c34103, Qs-dev_c19296, Qs-dev_c18508, Qs-dev_c11594, isotig10502, Contig9371, Contig864, Contig5842, Contig5555, Contig3617, Contig27141, Contig24608, Contig2022, Contig142
ec:2.7.1.137	3-kinase	Phosphatidylinositol signaling system	Qs-dev_c62085, Qs-dev_c31397, Qs-dev_c158, Qs-dev_c15766, isotig30016, isotig03889, Contig27692, Contig26438, Contig26135, Contig23349, Contig23348, Contig231, Contig22360, Contig22359
ec:2.7.1.127	3-kinase	Phosphatidylinositol signaling system	Qs-dev_rep_c80792, Qs-dev_rep_c74769, Qs-dev_rep_c101576, isotig08810, Contig24047, Contig24028, Contig24027, Contig18055
ec:2.7.1.107	kinase (ATP dependent)	Phosphatidylinositol signaling system	Qs-dev_rep_c83867, Qs-dev_c82567, Qs-dev_c56052, Qs-dev_c32174, Qs-dev_c27358, Qs-dev_c22711, Contig932, Contig519, Contig5006, Contig4326, Contig26103, Contig25636, Contig25599, Contig23763, Contig1623
ec:2.7.7.41	cytidylyltransferase	Phosphatidylinositol signaling system	Qs-dev_c67583, Qs-dev_c62745, Contig959, Contig6886, Contig3505, Contig24768, Contig24190, Contig15592, Contig13827, Contig11890
ec:3.1.4.11	phospholipase C	Phosphatidylinositol signaling system	Qs-dev_rep_c92334, Qs-dev_rep_c87099, Qs-dev_rep_c82718, Qs-dev_c69731, Qs-dev_c62960, Qs-dev_c50606, Qs-dev_c35934, isotig20665, Contig8436, Contig3776, Contig23564, Contig17870, Contig10160
ec:2.7.1.68	5-kinase	Phosphatidylinositol signaling system	Qs-dev_rep_c89738, Qs-dev_rep_c88138, Qs-dev_rep_c87896, Qs-dev_rep_c82560, Qs-dev_rep_c81425, Qs-dev_rep_c78838, Qs-dev_c61284, Qs-dev_c35101, Qs-dev_c27722, Qs-dev_c22854, Qs-dev_c19296, Contig9371, Contig864, Contig5842, Contig5612, Contig1632, Contig1481, Contig1444
ec:2.7.1.67	4-kinase	Phosphatidylinositol signaling system	Qs-dev_rep_c88274, Qs-dev_rep_c82285, Qs-dev_rep_c100599, Qs-dev_c6786, Qs-dev_c6448, Qs-dev_c50868, Qs-dev_c25076, Qs-dev_c24182, Qs-dev_c18460, isotig06868, Contig9858, Contig9290, Contig621, Contig5114, Contig3816, Contig27637, Contig25375
ec:1.4.3.5	5'-phosphate synthase	Vitamin B6 metabolism	Qs-dev_rep_c96056, Qs-dev_rep_c93944, Qs-dev_rep_c85234, Qs-dev_rep_c82926, Qs-dev_rep_c78783, Qs-dev_c48363, Qs-dev_c28870, Qs-dev_c22207, Qs-dev_c14255, isotig04158, isotig04155, Contig9029, Contig3805, Contig3385, Contig3051, Contig26208, Contig23117, Contig22433, Contig1038
ec:2.7.1.35	kinase	Vitamin B6 metabolism	Qs-dev_c49719, Contig19703, Contig18884
ec:1.1.1.65	4-dehydrogenase	Vitamin B6 metabolism	Qs-dev_rep_c98991, Qs-dev_rep_c98900, Qs-dev_rep_c94080, Qs-dev_rep_c92154, Qs-dev_rep_c88213, Qs-dev_rep_c80574, Qs-dev_rep_c78808, Qs-dev_rep_c73570, Qs-dev_rep_c103419, Qs-dev_rep_c103260, Qs-dev_rep_c103257, Qs-dev_rep_c103120, Qs-dev_rep_c103102, Qs-dev_rep_c103001, Qs-dev_rep_c102188, Qs-dev_c71952, Qs-dev_c11949, Qs-dev_c10421, isotig19098, isotig09036, isotig03001, Contig6705, Contig3021,…
ec:2.6.1.52	transaminase	Vitamin B6 metabolism	Qs-dev_rep_c76833, Qs-dev_rep_c72619, Qs-dev_c52421, Contig6896
ec:1.1.1.107	4-dehydrogenase	Vitamin B6 metabolism	Qs-dev_rep_c93894, Qs-dev_c59807, Contig26054
ec:4.2.3.1	synthase	Vitamin B6 metabolism	Qs-dev_c88575, Qs-dev_c81222, Qs-dev_c10189, Contig26082, Contig1076
ec:1.14.13.72	monooxygenase	Steroid biosynthesis	Qs-dev_rep_c98893, Contig9193
ec:1.14.13.70	14-demethylase	Steroid biosynthesis	Qs-dev_rep_c88723, Qs-dev_rep_c76519, Contig18227
ec:1.1.1.270	3-dehydrogenase	Steroid biosynthesis	Qs-dev_c52616
ec:2.1.1.143	C-methyltransferase	Steroid biosynthesis	Qs-dev_rep_c95585, Qs-dev_rep_c91132, Qs-dev_rep_c76637, Contig18089
ec:5.3.3.5	Delta-isomerase	Steroid biosynthesis	Contig17705
ec:1.14.21.6	oxidase	Steroid biosynthesis	Qs-dev_rep_c99166, Qs-dev_rep_c90891, Contig18543
ec:1.1.1.170	3-dehydrogenase (decarboxylating)	Steroid biosynthesis	Qs-dev_c29505, Qs-dev_c20614, Contig458, Contig25694
ec:5.5.1.9	cycloisomerase	Steroid biosynthesis	Qs-dev_rep_c86627, Qs-dev_rep_c81756, Qs-dev_c45212, Qs-dev_c39801, Qs-dev_c16514, isotig05107, Contig7227, Contig22727
ec:1.3.1.72	reductase	Steroid biosynthesis	Qs-dev_rep_c96355, Qs-dev_rep_c87645, Contig10165
ec:1.3.1.70	reductase	Steroid biosynthesis	Qs-dev_c30814, Contig4416
ec:1.3.1.21	reductase	Steroid biosynthesis	Contig6866, Contig26794, Contig25827
ec:2.1.1.41	24-C-methyltransferase	Steroid biosynthesis	Qs-dev_rep_c87013, Qs-dev_rep_c80363, Qs-dev_c67492, Contig26065, Contig13989
ec:5.4.99.8	synthase	Steroid biosynthesis	Qs-dev_rep_c83687, Qs-dev_rep_c81208, Qs-dev_rep_c100897, Qs-dev_c67783, Qs-dev_c58350, Qs-dev_c53805, Qs-dev_c28880, isotig10939, isotig08584, Contig9412, Contig3190, Contig27549, Contig19205, Contig19123, Contig1882, Contig15518
ec:5.4.99.7	synthase	Steroid biosynthesis	Qs-dev_c58350
ec:5.1.2.3	epimerase	Butanoate metabolism	Qs-dev_rep_c96597, Qs-dev_rep_c88120, Qs-dev_rep_c78937, Qs-dev_rep_c100915, Qs-dev_c58150, Qs-dev_c39389, isotig07938, Contig6039, Contig2214, Contig15965
ec:2.2.1.6	synthase	Butanoate metabolism	Qs-dev_rep_c85817, Qs-dev_rep_c77025, Qs-dev_c69563, Contig4528, Contig25730, Contig23624, Contig23623, Contig14955, Contig12223
ec:2.8.3.8	CoA-transferase	Butanoate metabolism	Qs-dev_c69441
ec:2.8.3.5	CoA-transferase	Butanoate metabolism	Qs-dev_c15263
ec:4.2.1.17	hydratase	Butanoate metabolism	Qs-dev_rep_c99146, Qs-dev_rep_c96597, Qs-dev_rep_c94982, Qs-dev_rep_c88120, Qs-dev_rep_c86808, Qs-dev_rep_c84755, Qs-dev_rep_c81304, Qs-dev_rep_c79273, Qs-dev_rep_c78937, Qs-dev_rep_c77926, Qs-dev_rep_c100915, Qs-dev_rep_c100241, Qs-dev_c93870, Qs-dev_c91863, Qs-dev_c90377, Qs-dev_c70164, Qs-dev_c61051, Qs-dev_c58521, Qs-dev_c58150, Qs-dev_c39389, Qs-dev_c30745, Qs-dev_c30464, isotig07938, Contig…
ec:1.2.4.1	dehydrogenase (acetyl-transferring)	Butanoate metabolism	Qs-dev_rep_c98751, Qs-dev_rep_c98434, Qs-dev_rep_c96855, Qs-dev_rep_c90407, Qs-dev_rep_c78280, Qs-dev_rep_c74779, Qs-dev_rep_c74766, Qs-dev_rep_c103243, Qs-dev_c69508, Qs-dev_c64236, Qs-dev_c56349, Qs-dev_c45834, Qs-dev_c43677, Qs-dev_c35105, isotig07844, isotig02801, Contig25758, Contig23713, Contig22000, Contig20677, Contig20574, Contig20372, Contig19747, Contig18029, Contig17793, Contig17666, …
ec:2.3.3.10	synthase	Butanoate metabolism	Qs-dev_rep_c91255, Qs-dev_rep_c89203, Qs-dev_rep_c76470, Qs-dev_rep_c101317, Qs-dev_c57000, Qs-dev_c48028, Contig23100, Contig23099
ec:2.3.1.9	C-acetyltransferase	Butanoate metabolism	Qs-dev_rep_c99137, Qs-dev_rep_c73858, Qs-dev_rep_c103209, Qs-dev_c6692, Contig9061, Contig26073, Contig24126, Contig20945
ec:1.1.1.36	reductase	Butanoate metabolism	Qs-dev_c51228, Qs-dev_c15048, Contig25884
ec:1.1.1.35	dehydrogenase	Butanoate metabolism	Qs-dev_rep_c96597, Qs-dev_rep_c88120, Qs-dev_rep_c78937, Qs-dev_rep_c100915, Qs-dev_c65133, Qs-dev_c58521, Qs-dev_c58150, Qs-dev_c39389, isotig07938, Contig6039, Contig2214, Contig19587, Contig15965
ec:1.1.1.30	dehydrogenase	Butanoate metabolism	Qs-dev_rep_c89986, Qs-dev_rep_c85218, Contig8567, Contig16572
ec:4.1.3.4	lyase	Butanoate metabolism	Qs-dev_rep_c75380, Contig902, Contig4992, Contig23903, Contig17301, Contig14731, Contig14081
ec:2.6.1.19	transaminase	Butanoate metabolism	Qs-dev_c65974
ec:1.1.1.157	dehydrogenase	Butanoate metabolism	Contig19587
ec:1.3.1.44	reductase (NAD+)	Butanoate metabolism	Contig6222
ec:4.1.1.15	decarboxylase	Butanoate metabolism	Qs-dev_rep_c84045, Qs-dev_rep_c75446, Qs-dev_rep_c102148, Qs-dev_rep_c101830, Qs-dev_rep_c101709, Qs-dev_c51769, Qs-dev_c21805, isotig08486, Contig8153, Contig7461, Contig2662, Contig11859
ec:6.2.1.2	ligase	Butanoate metabolism	Qs-dev_rep_c80894, Qs-dev_c71582, Contig7671
ec:1.2.1.24	dehydrogenase (NAD+)	Butanoate metabolism	Qs-dev_rep_c90724, Qs-dev_rep_c104302, Qs-dev_rep_c104298, Qs-dev_c56750, Contig24092
ec:1.2.1.16	dehydrogenase [NAD(P)+]	Butanoate metabolism	Qs-dev_rep_c90724, Qs-dev_rep_c104302, Qs-dev_rep_c104298, Qs-dev_c56750, Contig24092
ec:4.2.1.74	hydratase	Fatty acid elongation	Qs-dev_rep_c96597, Qs-dev_rep_c88120, isotig07938, Contig6039, Contig15965
ec:4.2.1.17	hydratase	Fatty acid elongation	Qs-dev_rep_c99146, Qs-dev_rep_c96597, Qs-dev_rep_c94982, Qs-dev_rep_c88120, Qs-dev_rep_c86808, Qs-dev_rep_c84755, Qs-dev_rep_c81304, Qs-dev_rep_c79273, Qs-dev_rep_c78937, Qs-dev_rep_c77926, Qs-dev_rep_c100915, Qs-dev_rep_c100241, Qs-dev_c93870, Qs-dev_c91863, Qs-dev_c90377, Qs-dev_c70164, Qs-dev_c61051, Qs-dev_c58521, Qs-dev_c58150, Qs-dev_c39389, Qs-dev_c30745, Qs-dev_c30464, isotig07938, Contig…
ec:3.1.2.22	hydrolase	Fatty acid elongation	Qs-dev_rep_c79749, Qs-dev_c64748, Qs-dev_c54659, Contig4324, Contig3529, Contig23233, Contig16956, Contig11749, Contig11175
ec:1.1.1.35	dehydrogenase	Fatty acid elongation	Qs-dev_rep_c96597, Qs-dev_rep_c88120, Qs-dev_rep_c78937, Qs-dev_rep_c100915, Qs-dev_c65133, Qs-dev_c58521, Qs-dev_c58150, Qs-dev_c39389, isotig07938, Contig6039, Contig2214, Contig19587, Contig15965
ec:1.3.1.38	reductase (NADPH)	Fatty acid elongation	Contig6222, Contig17676, Contig1609, Contig12547
ec:2.3.1.16	C-acyltransferase	Fatty acid elongation	Qs-dev_rep_c99910, Qs-dev_rep_c91916, Qs-dev_rep_c82071, Qs-dev_rep_c74818, Qs-dev_rep_c73744, Qs-dev_c49779, isotig31760, isotig08082, Contig8559, Contig3579, Contig18268
ec:3.1.2.2	hydrolase	Fatty acid elongation	Qs-dev_rep_c101148, Contig25894, Contig20978
ec:2.3.1.180	synthase III	Fatty acid biosynthesis	Qs-dev_rep_c99092, Qs-dev_c10827, Contig25832, Contig18749, Contig15953
ec:6.4.1.2	carboxylase	Fatty acid biosynthesis	Qs-dev_rep_c94027, Qs-dev_rep_c92032, Qs-dev_rep_c85276, Qs-dev_rep_c81832, Qs-dev_rep_c79483, Qs-dev_rep_c101904, Qs-dev_c71087, Qs-dev_c42103, Qs-dev_c27613, Qs-dev_c18639, isotig06848, isotig03930, isotig03927, Contig8194, Contig7455, Contig25394, Contig18377, Contig18164, Contig18034, Contig13670, Contig11171
ec:3.1.2.14	hydrolase	Fatty acid biosynthesis	Qs-dev_rep_c102933, Qs-dev_rep_c101954, Qs-dev_c67787, Qs-dev_c66272, Qs-dev_c56265, Qs-dev_c49471, Qs-dev_c48955, Qs-dev_c45855, Qs-dev_c44592, Qs-dev_c42420, Qs-dev_c41863, Qs-dev_c40890, Qs-dev_c38347, Qs-dev_c38240, Contig8105, Contig3834, Contig25841, Contig11410
ec:1.3.1.9	reductase (NADH)	Fatty acid biosynthesis	Qs-dev_rep_c99678, Qs-dev_rep_c82196
ec:1.1.1.100	reductase	Fatty acid biosynthesis	Qs-dev_rep_c98939, Qs-dev_rep_c96734, Qs-dev_rep_c93027, Qs-dev_rep_c86801, Qs-dev_rep_c86759, Qs-dev_rep_c77092, Qs-dev_rep_c75640, Qs-dev_rep_c73935, Qs-dev_rep_c103590, Qs-dev_rep_c103516, Qs-dev_rep_c103386, Qs-dev_rep_c103248, Qs-dev_c7969, Qs-dev_c71161, Qs-dev_c66272, Qs-dev_c64528, Qs-dev_c42420, Qs-dev_c38240, Qs-dev_c23802, isotig10142, isotig01425, isotig01423, isotig01422, isotig01421…
ec:6.3.4.14	carboxylase	Fatty acid biosynthesis	Qs-dev_rep_c94027, Qs-dev_rep_c92032, Qs-dev_rep_c85276, Qs-dev_rep_c81832, Qs-dev_c71087, Qs-dev_c48910, Qs-dev_c46813, Qs-dev_c46369, Qs-dev_c34458, Qs-dev_c34248, Qs-dev_c28740, Qs-dev_c27613, Qs-dev_c18639, isotig06848, isotig03930, isotig03927, Contig8194, Contig7455, Contig27190, Contig25394, Contig25310, Contig18377, Contig18164, Contig18034, Contig10217
ec:1.14.19.2	desaturase	Fatty acid biosynthesis	Qs-dev_rep_c85057, Qs-dev_rep_c83736, Qs-dev_rep_c82847, Qs-dev_rep_c101836, Qs-dev_rep_c100522, Qs-dev_c6317, Qs-dev_c42024, Contig9758, Contig9544, Contig26236, Contig20296, Contig19653
ec:2.3.1.86	synthase	Fatty acid biosynthesis	Qs-dev_rep_c92573, Qs-dev_c43030, Qs-dev_c11742, isotig08532, isotig04809, isotig04808, isotig03333, Contig746, Contig6148, Contig2793, Contig20483, Contig18796
ec:2.3.1.85	synthase	Fatty acid biosynthesis	Qs-dev_c50085, isotig07816, isotig07815, Contig26406
ec:2.3.1.41	synthase I	Fatty acid biosynthesis	Qs-dev_rep_c99092, Qs-dev_rep_c95912, Qs-dev_rep_c92252, Qs-dev_rep_c84671, Qs-dev_rep_c83700, Qs-dev_rep_c102213, Qs-dev_rep_c101544, Qs-dev_rep_c101513, Qs-dev_rep_c101228, Qs-dev_c66369, Qs-dev_c62738, Qs-dev_c42420, Qs-dev_c38240, Qs-dev_c19337, Qs-dev_c11891, Qs-dev_c10827, Contig5815, Contig36, Contig25832, Contig25479, Contig21574, Contig18749, Contig16711, Contig15953, Contig15128
ec:2.3.1.39	S-malonyltransferase	Fatty acid biosynthesis	Qs-dev_rep_c92539, Qs-dev_c42420, Qs-dev_c38240, Contig19492, Contig18485
ec:2.7.8.13	MraY transferase	Peptidoglycan biosynthesis	Qs-dev_c68790, Qs-dev_c28061, Contig25673, Contig17885, Contig10345
ec:1.1.1.158	dehydrogenase	Peptidoglycan biosynthesis	Qs-dev_rep_c97834, Qs-dev_rep_c96355, Qs-dev_rep_c95484, Qs-dev_rep_c87645, Qs-dev_rep_c86731, Qs-dev_rep_c77015, Qs-dev_rep_c72440, Qs-dev_c8715, Qs-dev_c71806, Qs-dev_c57931, Qs-dev_c57685, Qs-dev_c51822, Qs-dev_c50234, Qs-dev_c45506, Qs-dev_c44501, Qs-dev_c42609, Qs-dev_c38715, Qs-dev_c36471, Qs-dev_c2922, Qs-dev_c27768, Qs-dev_c26539, Qs-dev_c26007, Qs-dev_c23939, Qs-dev_c1609, Qs-dev_c12735,…
ec:6.3.2.9	ligase	Peptidoglycan biosynthesis	Qs-dev_c25152, isotig04558, isotig04556, Contig7162, Contig664, Contig26238, Contig22537, Contig14405
ec:6.3.2.4	ligase	Peptidoglycan biosynthesis	Qs-dev_c37540, Contig5157, Contig24583, Contig14937
ec:2.5.1.7	1-carboxyvinyltransferase	Peptidoglycan biosynthesis	Contig12323
ec:6.3.2.13	ligase	Peptidoglycan biosynthesis	Contig16266
ec:2.5.1.32	synthase	Biosynthesis of terpenoids and steroids	Qs-dev_rep_c90852, Qs-dev_rep_c90446, Qs-dev_c38297, Qs-dev_c15707, Contig21851, Contig21850, Contig18868, Contig1808
ec:1.14.13.11	4-monooxygenase	Stilbenoid, diarylheptanoid and gingerol biosynthesis	Qs-dev_rep_c94680, Qs-dev_rep_c86055, Qs-dev_c51731, Contig8509, Contig7341, Contig6087, Contig18805, Contig18087
ec:2.3.1.133	O-hydroxycinnamoyltransferase	Stilbenoid, diarylheptanoid and gingerol biosynthesis	Qs-dev_rep_c88527, Qs-dev_rep_c87776, Qs-dev_rep_c75738, Contig7446
ec:2.1.1.104	O-methyltransferase	Stilbenoid, diarylheptanoid and gingerol biosynthesis	Qs-dev_rep_c86264, Qs-dev_rep_c83242, Qs-dev_c37791, isotig11916, Contig7802, Contig5677, Contig27373, Contig24291, Contig19150, Contig18594, Contig16562
ec:2.3.1.99	O-hydroxycinnamoyltransferase	Stilbenoid, diarylheptanoid and gingerol biosynthesis	Qs-dev_rep_c88527, Qs-dev_rep_c87776, Qs-dev_rep_c75738, Contig7446
ec:1.14.13.88	3',5'-hydroxylase	Flavone and flavonol biosynthesis	Qs-dev_rep_c83318, Qs-dev_c43618, Qs-dev_c43452, Qs-dev_c37437, Qs-dev_c37323, Qs-dev_c36653, Qs-dev_c31820, isotig06382, Contig7564, Contig6772, Contig6318, Contig5993, Contig2539, Contig24078, Contig24077, Contig2387, Contig21571, Contig14511, Contig13779, Contig13599, Contig11828, Contig11577
ec:1.14.13.21	3'-monooxygenase	Flavone and flavonol biosynthesis	Qs-dev_rep_c90466, Qs-dev_rep_c87813, Qs-dev_rep_c87177, Qs-dev_rep_c76053, Qs-dev_rep_c74781, Qs-dev_c54714, Qs-dev_c42348, Contig25761, Contig23098, Contig22644, Contig20892, Contig19923, Contig18134, Contig17797, Contig17770, Contig15935
ec:2.1.1.149	O-methyltransferase	Flavone and flavonol biosynthesis	Contig5836, Contig17486
ec:2.4.1.91	3-O-glucosyltransferase	Flavone and flavonol biosynthesis	Qs-dev_rep_c95627, Qs-dev_rep_c79080, Contig6659, Contig27641, Contig19166
ec:2.1.1.76	3-O-methyltransferase	Flavone and flavonol biosynthesis	Contig5836, Contig17486
ec:3.2.1.31	beta-glucuronide glucuronohydrolase glucuronidase	Flavone and flavonol biosynthesis	Qs-dev_rep_c99539, Qs-dev_rep_c98346, Qs-dev_rep_c87367, Qs-dev_c40617, Contig4760, Contig19979, Contig17759
ec:2.8.2.25	3-sulfotransferase	Flavone and flavonol biosynthesis	Qs-dev_c45578
ec:1.14.13.89	2'-hydroxylase	Isoflavonoid biosynthesis	Qs-dev_rep_c79275, Qs-dev_c71158, Qs-dev_c49634, Qs-dev_c44968, Qs-dev_c35940, Qs-dev_c34687, Qs-dev_c33559, Contig26695, Contig1795, Contig14526
ec:1.3.1.45	reductase	Isoflavonoid biosynthesis	Qs-dev_rep_c92922, Qs-dev_rep_c87745, Qs-dev_rep_c82306, Qs-dev_rep_c82030, Qs-dev_c33355, Qs-dev_c30134, isotig04338, isotig04337, isotig04336, Contig7928, Contig6366, Contig6164, Contig5032, Contig22482, Contig15826, Contig10694
ec:2.3.1.153	5-aromatic acyltransferase	Anthocyanin biosynthesis	Qs-dev_c51181
ec:2.4.1.115	3-O-glucosyltransferase	Anthocyanin biosynthesis	Qs-dev_rep_c95627, Qs-dev_rep_c91589, Qs-dev_rep_c88656, Qs-dev_rep_c82722, Qs-dev_rep_c79080, Qs-dev_c70296, Qs-dev_c68066, Qs-dev_c67762, Qs-dev_c63746, Qs-dev_c5762, Qs-dev_c46786, Qs-dev_c43552, Qs-dev_c42887, Qs-dev_c42131, Qs-dev_c41001, Qs-dev_c37179, Qs-dev_c30446, Qs-dev_c29180, Qs-dev_c29145, Qs-dev_c27298, Qs-dev_c25854, Qs-dev_c25352, Qs-dev_c24210, Qs-dev_c20612, Qs-dev_c17919, Qs-de…
ec:4.4.1.16	lyase	Selenocompound metabolism	Qs-dev_c9458, Qs-dev_c25893, Qs-dev_c18033, Qs-dev_c11589, isotig11919, Contig3036, Contig25798, Contig23688, Contig19057, Contig11683
ec:4.4.1.11	gamma-lyase	Selenocompound metabolism	Contig19443
ec:6.1.1.10	ligase	Selenocompound metabolism	Qs-dev_rep_c88410, Qs-dev_rep_c83957, Qs-dev_rep_c74306, Qs-dev_c82470, Qs-dev_c5791, isotig03969, isotig03538, Contig8708, Contig8242, Contig5679, Contig5424, Contig22381, Contig22240, Contig22239
ec:2.1.1.14	S-methyltransferase	Selenocompound metabolism	Qs-dev_rep_c89662, Qs-dev_rep_c88064, Qs-dev_rep_c87495, Qs-dev_rep_c82494, Qs-dev_rep_c82492, Qs-dev_rep_c82026, Qs-dev_rep_c79407, Qs-dev_rep_c74485, Qs-dev_rep_c103781, Qs-dev_rep_c100229, Qs-dev_c7900, Qs-dev_c67248, Qs-dev_c56326, Qs-dev_c36442, isotig04763, Contig9841, Contig22601, Contig19962, Contig19113, Contig17762
ec:2.1.1.13	synthase	Selenocompound metabolism	Qs-dev_rep_c89662, Qs-dev_rep_c88064, Qs-dev_rep_c87495, Qs-dev_rep_c82494, Qs-dev_rep_c82492, Qs-dev_rep_c79407, Qs-dev_rep_c74485, Qs-dev_rep_c103781, Qs-dev_rep_c100229, Qs-dev_c7900, Qs-dev_c67248, Qs-dev_c56326, Qs-dev_c36442, isotig04763, Contig9841, Contig22601, Contig19962, Contig19113, Contig17762
ec:2.1.1.12	S-methyltransferase	Selenocompound metabolism	Qs-dev_c33125, Qs-dev_c21669, Contig466, Contig14293
ec:2.7.7.4	adenylyltransferase	Selenocompound metabolism	Qs-dev_rep_c97805, Qs-dev_rep_c95748, Qs-dev_rep_c92549, Qs-dev_rep_c91333, Qs-dev_rep_c83383, Qs-dev_rep_c76723, Qs-dev_rep_c74928, Qs-dev_rep_c73350, Qs-dev_rep_c100883, Qs-dev_c47393, Qs-dev_c42097, Qs-dev_c24709, Contig3478, Contig19922, Contig19685, Contig17780, Contig17518
ec:1.8.1.9	reductase	Selenocompound metabolism	Qs-dev_rep_c86601, Qs-dev_rep_c86468, Qs-dev_c9537, Qs-dev_c93634, Qs-dev_c58594, Qs-dev_c57460, Qs-dev_c56494, Qs-dev_c40957, Qs-dev_c25709, Qs-dev_c23117, Qs-dev_c17170, Qs-dev_c15215, isotig11863, isotig03786, isotig03785, isotig03784, Contig9234, Contig8656, Contig23187, Contig2034
ec:2.5.1.48	gamma-synthase	Selenocompound metabolism	Qs-dev_rep_c83971, Qs-dev_rep_c74872, Contig19443, Contig16664, Contig10019
ec:4.4.1.8	beta-lyase	Selenocompound metabolism	Qs-dev_rep_c96061, Qs-dev_c5111, Qs-dev_c3506, Contig25579
ec:4.4.1.1	gamma-lyase	Selenocompound metabolism	Qs-dev_rep_c91675, Qs-dev_rep_c88810, Qs-dev_c57739, Qs-dev_c5111, Qs-dev_c3506, Contig5810, Contig25579
ec:1.14.13.88	3',5'-hydroxylase	Flavonoid biosynthesis	Qs-dev_rep_c83318, Qs-dev_c43618, Qs-dev_c43452, Qs-dev_c37437, Qs-dev_c37323, Qs-dev_c36653, Qs-dev_c31820, isotig06382, Contig7564, Contig6772, Contig6318, Contig5993, Contig2539, Contig24078, Contig24077, Contig2387, Contig21571, Contig14511, Contig13779, Contig13599, Contig11828, Contig11577
ec:1.17.1.3	reductase	Flavonoid biosynthesis	Qs-dev_rep_c73898, Qs-dev_c59235, Contig4277, Contig20790
ec:1.14.11.9	3-dioxygenase	Flavonoid biosynthesis	Qs-dev_rep_c96055, Qs-dev_rep_c94181, Qs-dev_rep_c93737, Qs-dev_rep_c89649, Qs-dev_rep_c85034, Qs-dev_rep_c84450, Qs-dev_rep_c76150, Qs-dev_rep_c75274, Qs-dev_rep_c73540, Qs-dev_c6665, Qs-dev_c60410, Qs-dev_c54399, Qs-dev_c41275, Qs-dev_c38223, Qs-dev_c26120, isotig05098, isotig05097, Contig3469, Contig24033, Contig19895, Contig19788, Contig13463
ec:1.14.13.21	3'-monooxygenase	Flavonoid biosynthesis	Qs-dev_rep_c90466, Qs-dev_rep_c87813, Qs-dev_rep_c87177, Qs-dev_rep_c76053, Qs-dev_rep_c74781, Qs-dev_c54714, Qs-dev_c42348, Contig25761, Contig23098, Contig22644, Contig20892, Contig19923, Contig18134, Contig17797, Contig17770, Contig15935
ec:2.3.1.170	synthase	Flavonoid biosynthesis	Qs-dev_rep_c96426, Qs-dev_rep_c86024, Qs-dev_rep_c77358, Qs-dev_rep_c74900, isotig06482, Contig9655, Contig2709
ec:1.14.13.11	4-monooxygenase	Flavonoid biosynthesis	Qs-dev_rep_c94680, Qs-dev_rep_c86055, Qs-dev_c51731, Contig8509, Contig7341, Contig6087, Contig18805, Contig18087
ec:2.3.1.133	O-hydroxycinnamoyltransferase	Flavonoid biosynthesis	Qs-dev_rep_c88527, Qs-dev_rep_c87776, Qs-dev_rep_c75738, Contig7446
ec:1.1.1.234	4-reductase	Flavonoid biosynthesis	Qs-dev_c57019, Contig16097
ec:2.1.1.104	O-methyltransferase	Flavonoid biosynthesis	Qs-dev_rep_c86264, Qs-dev_rep_c83242, Qs-dev_c37791, isotig11916, Contig7802, Contig5677, Contig27373, Contig24291, Contig19150, Contig18594, Contig16562
ec:1.1.1.219	4-reductase	Flavonoid biosynthesis	Qs-dev_rep_c98683, Qs-dev_rep_c98026, Qs-dev_rep_c95685, Qs-dev_rep_c95503, Qs-dev_rep_c94660, Qs-dev_rep_c92300, Qs-dev_rep_c89567, Qs-dev_rep_c87911, Qs-dev_rep_c87718, Qs-dev_rep_c83489, Qs-dev_rep_c83167, Qs-dev_rep_c78205, Qs-dev_rep_c73600, Qs-dev_rep_c104686, Qs-dev_c83813, Qs-dev_c70208, Qs-dev_c57019, Qs-dev_c43526, Qs-dev_c32804, Qs-dev_c17986, Qs-dev_c17337, isotig05058, isotig02362, i…
ec:5.5.1.6	isomerase	Flavonoid biosynthesis	Qs-dev_c48197, Contig4362, Contig2362, Contig17581
ec:1.3.1.77	reductase	Flavonoid biosynthesis	Qs-dev_rep_c77118, Contig17779
ec:1.14.11.23	synthase	Flavonoid biosynthesis	Qs-dev_rep_c79116, Qs-dev_rep_c76896, Qs-dev_rep_c104415, Qs-dev_c71900, Qs-dev_c70576, Qs-dev_c6260, Qs-dev_c60410, Qs-dev_c56200, Qs-dev_c54399, Qs-dev_c38655, Qs-dev_c3723, Qs-dev_c28112, Qs-dev_c23537, isotig19234, isotig09945, Contig8911, Contig847, Contig7534, Contig5431, Contig5062, Contig5012, Contig453, Contig3469, Contig2900, Contig2821, Contig26804, Contig13663, Contig11802, Contig10471
ec:1.14.11.19	oxygenase	Flavonoid biosynthesis	Qs-dev_rep_c87751, Qs-dev_rep_c79156, Qs-dev_rep_c75149, Qs-dev_c8261, Qs-dev_c17251, isotig18049, Contig9665, Contig11516
ec:2.3.1.74	synthase	Flavonoid biosynthesis	Qs-dev_rep_c95912, Qs-dev_c61241, Qs-dev_c37679, isotig30253, Contig26191, Contig25849, Contig25048, Contig20367, Contig19396, Contig17016, Contig16151
ec:6.2.1.12	ligase	Phenylpropanoid biosynthesis	Qs-dev_rep_c92821, Qs-dev_rep_c92573, Qs-dev_rep_c84851, Qs-dev_rep_c84573, Qs-dev_rep_c72456, Qs-dev_c43030, Qs-dev_c24132, isotig08532, isotig07914, isotig04809, isotig04808, isotig03333, Contig746, Contig6148, Contig4323, Contig2793, Contig25571, Contig20922, Contig20483, Contig18796, Contig18711, Contig18225, Contig17931, Contig13994
ec:1.14.13.11	4-monooxygenase	Phenylpropanoid biosynthesis	Qs-dev_rep_c94680, Qs-dev_rep_c86055, Qs-dev_c51731, Contig8509, Contig7341, Contig6087, Contig18805, Contig18087
ec:2.3.1.133	O-hydroxycinnamoyltransferase	Phenylpropanoid biosynthesis	Qs-dev_rep_c88527, Qs-dev_rep_c87776, Qs-dev_rep_c75738, Contig7446
ec:2.1.1.104	O-methyltransferase	Phenylpropanoid biosynthesis	Qs-dev_rep_c86264, Qs-dev_rep_c83242, Qs-dev_c37791, isotig11916, Contig7802, Contig5677, Contig27373, Contig24291, Contig19150, Contig18594, Contig16562
ec:1.11.1.7	lactoperoxidase	Phenylpropanoid biosynthesis	Qs-dev_rep_c99766, Qs-dev_rep_c99089, Qs-dev_rep_c98634, Qs-dev_rep_c98040, Qs-dev_rep_c97384, Qs-dev_rep_c96339, Qs-dev_rep_c95943, Qs-dev_rep_c95654, Qs-dev_rep_c95123, Qs-dev_rep_c94159, Qs-dev_rep_c93856, Qs-dev_rep_c93835, Qs-dev_rep_c93822, Qs-dev_rep_c93196, Qs-dev_rep_c92749, Qs-dev_rep_c92657, Qs-dev_rep_c92450, Qs-dev_rep_c90702, Qs-dev_rep_c90358, Qs-dev_rep_c90142, Qs-dev_rep_c88693, …
ec:1.1.1.195	dehydrogenase	Phenylpropanoid biosynthesis	Qs-dev_rep_c94036, Qs-dev_rep_c91350, Qs-dev_rep_c83447, Qs-dev_rep_c81692, Qs-dev_rep_c80925, Qs-dev_rep_c104686, Qs-dev_c68129, Qs-dev_c45144, Qs-dev_c2916, isotig09092, Contig9818, Contig8435, Contig27398, Contig24146, Contig18835, Contig16733, Contig10996
ec:2.4.1.128	glucosyltransferase	Phenylpropanoid biosynthesis	Contig15789
ec:2.4.1.120	1-glucosyltransferase	Phenylpropanoid biosynthesis	Qs-dev_rep_c76033, Qs-dev_rep_c100630, Contig9899
ec:2.4.1.111	glucosyltransferase	Phenylpropanoid biosynthesis	Qs-dev_c37257
ec:2.1.1.68	O-methyltransferase	Phenylpropanoid biosynthesis	Qs-dev_rep_c99940, Qs-dev_rep_c99514, Qs-dev_rep_c98264, Qs-dev_rep_c97307, Qs-dev_rep_c84723, Qs-dev_rep_c82597, Qs-dev_rep_c72799, Qs-dev_rep_c102823, Qs-dev_c68861, Qs-dev_c67345, Qs-dev_c54450, Qs-dev_c31861, Qs-dev_c29833, isotig06508, isotig06449, Contig5836, Contig22735, Contig20735, Contig20022, Contig20004, Contig18596, Contig18464, Contig17486
ec:3.2.1.126	beta-glucosidase	Phenylpropanoid biosynthesis	Qs-dev_rep_c93248, Qs-dev_c25093, Contig8012
ec:3.2.1.21	gentiobiase	Phenylpropanoid biosynthesis	Qs-dev_rep_c99583, Qs-dev_rep_c98935, Qs-dev_rep_c97056, Qs-dev_rep_c96550, Qs-dev_rep_c96543, Qs-dev_rep_c95801, Qs-dev_rep_c95055, Qs-dev_rep_c92311, Qs-dev_rep_c87107, Qs-dev_rep_c83821, Qs-dev_rep_c80973, Qs-dev_rep_c79237, Qs-dev_rep_c79209, Qs-dev_rep_c73439, Qs-dev_rep_c72849, Qs-dev_rep_c104121, Qs-dev_rep_c104120, Qs-dev_rep_c104115, Qs-dev_rep_c104085, Qs-dev_rep_c104062, Qs-dev_rep_c10…
ec:2.3.1.99	O-hydroxycinnamoyltransferase	Phenylpropanoid biosynthesis	Qs-dev_rep_c88527, Qs-dev_rep_c87776, Qs-dev_rep_c75738, Contig7446
ec:2.3.1.92	O-sinapoyltransferase	Phenylpropanoid biosynthesis	Qs-dev_rep_c102463
ec:1.2.1.68	dehydrogenase	Phenylpropanoid biosynthesis	Contig4300, Contig3570, Contig2160, Contig16244
ec:1.2.1.44	reductase	Phenylpropanoid biosynthesis	Qs-dev_rep_c99536, Qs-dev_rep_c98683, Qs-dev_rep_c98026, Qs-dev_rep_c92300, Qs-dev_rep_c84432, Qs-dev_rep_c80509, Qs-dev_rep_c79520, Qs-dev_rep_c78205, Qs-dev_rep_c76170, Qs-dev_rep_c73600, Qs-dev_c59229, Qs-dev_c46018, Qs-dev_c40948, Qs-dev_c100682, isotig02362, isotig02360, Contig7681, Contig5108, Contig3437, Contig21855, Contig21854, Contig20606, Contig20468, Contig18285, Contig17897, Contig17…
ec:4.5.1.1	DDT-ase	DDT degradation	Contig15400
ec:1.4.3.2	oxidase	Tyrosine metabolism	Qs-dev_c40972, Contig8571, Contig26580, Contig11784
ec:1.2.1.5	dehydrogenase [NAD(P)+]	Tyrosine metabolism	Qs-dev_rep_c91081, Qs-dev_rep_c88341, Qs-dev_rep_c80861, Qs-dev_rep_c77851, Qs-dev_rep_c74191, Qs-dev_c49691, Qs-dev_c49105, Qs-dev_c49017, Qs-dev_c17551, isotig03945, isotig03944, Contig9725, Contig868, Contig6852, Contig553, Contig4009, Contig23605, Contig22374, Contig19140, Contig15975
ec:2.6.1.9	transaminase	Tyrosine metabolism	Qs-dev_rep_c93989, Qs-dev_rep_c104398, Qs-dev_rep_c104396, Qs-dev_rep_c104389, Qs-dev_rep_c104387, Qs-dev_rep_c104383, Qs-dev_c13844, isotig02215, isotig02212, Contig8202, Contig21805, Contig21804
ec:1.1.1.237	reductase	Tyrosine metabolism	Qs-dev_rep_c84681, isotig01803, isotig01802, isotig01801, isotig01797, Contig21669, Contig21668, Contig20401, Contig20352, Contig16125, Contig10140
ec:2.6.1.5	transaminase	Tyrosine metabolism	Qs-dev_rep_c82986, Qs-dev_rep_c104782, Qs-dev_c79525, Qs-dev_c6968, Qs-dev_c66699, Qs-dev_c35156, Contig8449, Contig6022, Contig4262, Contig25748, Contig1161
ec:2.6.1.1	transaminase	Tyrosine metabolism	Qs-dev_rep_c87516, Qs-dev_rep_c86753, Qs-dev_rep_c86337, Qs-dev_rep_c84776, Qs-dev_rep_c84733, Qs-dev_rep_c83566, Qs-dev_rep_c76692, Qs-dev_rep_c76497, Qs-dev_rep_c101281, Qs-dev_c53323, Qs-dev_c41415, Qs-dev_c32371, Qs-dev_c28392, Qs-dev_c25358, Contig9076, Contig8780, Contig7260, Contig6685, Contig3710, Contig26517, Contig2578, Contig20373, Contig19779, Contig19552, Contig18969, Contig18502, Co…
ec:1.13.11.27	dioxygenase	Tyrosine metabolism	Qs-dev_rep_c97857, Qs-dev_rep_c96120, Qs-dev_rep_c92341, Qs-dev_rep_c76492, Contig9503
ec:1.1.1.90	dehydrogenase	Tyrosine metabolism	Qs-dev_rep_c80925, Contig9818, Contig8435, Contig27398
ec:2.6.1.58	transaminase	Tyrosine metabolism	Qs-dev_c66699, Qs-dev_c35156, Contig1161
ec:2.6.1.57	transaminase	Tyrosine metabolism	Contig6685, Contig2578
ec:4.1.1.68	decarboxylase	Tyrosine metabolism	Qs-dev_c60741, Contig9040
ec:1.10.3.1	oxidase	Tyrosine metabolism	Qs-dev_rep_c101788, Qs-dev_c63600, isotig04860, Contig20787, Contig13501, Contig10980
ec:1.13.11.5	1,2-dioxygenase	Tyrosine metabolism	Qs-dev_c67037, Contig8990, Contig23696
ec:1.14.16.2	3-monooxygenase	Tyrosine metabolism	Qs-dev_c43746
ec:4.1.1.28	decarboxylase	Tyrosine metabolism	Qs-dev_rep_c85531, Qs-dev_rep_c79429, Qs-dev_c51552, Contig5880, Contig14750, Contig1028
ec:4.1.1.25	decarboxylase	Tyrosine metabolism	Qs-dev_rep_c85531, Qs-dev_rep_c79429, Qs-dev_c51552, Contig5880, Contig1028
ec:5.3.2.1	tautomerase	Tyrosine metabolism	Qs-dev_rep_c85671, Contig18070
ec:5.2.1.2	isomerase	Tyrosine metabolism	Qs-dev_rep_c98990, Qs-dev_rep_c84631, Qs-dev_rep_c78538, Qs-dev_rep_c75886, Qs-dev_rep_c73324, Qs-dev_rep_c101844, Qs-dev_rep_c101160, Qs-dev_rep_c100898, Qs-dev_c52990, Qs-dev_c15525, isotig20141, isotig03014, Contig22070, Contig22069, Contig20804, Contig18030
ec:1.4.3.21	oxidase	Tyrosine metabolism	Qs-dev_rep_c88471, Qs-dev_rep_c87489, Qs-dev_rep_c82197, Qs-dev_rep_c81609, Qs-dev_rep_c80918, Qs-dev_rep_c79358, Qs-dev_rep_c78618, Qs-dev_c9413, Qs-dev_c70595, Qs-dev_c41432, Qs-dev_c40972, Qs-dev_c30960, Qs-dev_c28808, Qs-dev_c23743, isotig13368, isotig07754, Contig8801, Contig8571, Contig7138, Contig4897, Contig4779, Contig4092, Contig26580, Contig25735, Contig23682, Contig23532, Contig23531,…
ec:3.7.1.2	beta-diketonase	Tyrosine metabolism	Qs-dev_rep_c91219, Qs-dev_rep_c85146, Qs-dev_c15191, Contig25819, Contig20197
ec:2.1.1.6	O-methyltransferase	Tyrosine metabolism	Qs-dev_rep_c99940, Qs-dev_rep_c102823, Qs-dev_c58961, Qs-dev_c54450, isotig06508, Contig9192, Contig20735, Contig20004
ec:1.1.1.1	dehydrogenase	Tyrosine metabolism	Qs-dev_rep_c99177, Qs-dev_rep_c98535, Qs-dev_rep_c97325, Qs-dev_rep_c96191, Qs-dev_rep_c95956, Qs-dev_rep_c95685, Qs-dev_rep_c95354, Qs-dev_rep_c94910, Qs-dev_rep_c93519, Qs-dev_rep_c91815, Qs-dev_rep_c90925, Qs-dev_rep_c90449, Qs-dev_rep_c89066, Qs-dev_rep_c88509, Qs-dev_rep_c86351, Qs-dev_rep_c82281, Qs-dev_rep_c79838, Qs-dev_rep_c77554, Qs-dev_rep_c76926, Qs-dev_rep_c76500, Qs-dev_rep_c74422, …
ec:1.14.18.1	monophenol monooxygenase	Tyrosine metabolism	Qs-dev_rep_c101788, isotig04860, Contig20787, Contig10980
ec:1.2.1.16	dehydrogenase [NAD(P)+]	Tyrosine metabolism	Qs-dev_rep_c90724, Qs-dev_rep_c104302, Qs-dev_rep_c104298, Qs-dev_c56750, Contig24092
ec:6.4.1.2	carboxylase	Tetracycline biosynthesis	Qs-dev_rep_c94027, Qs-dev_rep_c92032, Qs-dev_rep_c85276, Qs-dev_rep_c81832, Qs-dev_rep_c79483, Qs-dev_rep_c101904, Qs-dev_c71087, Qs-dev_c42103, Qs-dev_c27613, Qs-dev_c18639, isotig06848, isotig03930, isotig03927, Contig8194, Contig7455, Contig25394, Contig18377, Contig18164, Contig18034, Contig13670, Contig11171
ec:1.4.3.2	oxidase	Alanine, aspartate and glutamate metabolism	Qs-dev_c40972, Contig8571, Contig26580, Contig11784
ec:1.4.1.14	synthase (NADH)	Alanine, aspartate and glutamate metabolism	Qs-dev_rep_c87940, Qs-dev_rep_c103596, Qs-dev_rep_c103517, Qs-dev_c8120, Qs-dev_c49069, Qs-dev_c30855, Contig25125
ec:2.1.3.2	carbamoyltransferase	Alanine, aspartate and glutamate metabolism	Qs-dev_c40311, Qs-dev_c18509, Qs-dev_c1227, isotig04284, isotig04283
ec:2.6.1.2	transaminase	Alanine, aspartate and glutamate metabolism	Qs-dev_rep_c98946, Qs-dev_rep_c96347, Qs-dev_rep_c93852, Qs-dev_rep_c84128, Qs-dev_rep_c76671, Qs-dev_c66699, Qs-dev_c42583, Qs-dev_c35156, Contig820, Contig25686, Contig19620, Contig1161
ec:2.6.1.1	transaminase	Alanine, aspartate and glutamate metabolism	Qs-dev_rep_c87516, Qs-dev_rep_c86753, Qs-dev_rep_c86337, Qs-dev_rep_c84776, Qs-dev_rep_c84733, Qs-dev_rep_c83566, Qs-dev_rep_c76692, Qs-dev_rep_c76497, Qs-dev_rep_c101281, Qs-dev_c53323, Qs-dev_c41415, Qs-dev_c32371, Qs-dev_c28392, Qs-dev_c25358, Contig9076, Contig8780, Contig7260, Contig6685, Contig3710, Contig26517, Contig2578, Contig20373, Contig19779, Contig19552, Contig18969, Contig18502, Co…
ec:3.5.1.2	glutaminase I	Alanine, aspartate and glutamate metabolism	Qs-dev_c34363, Qs-dev_c34159, Contig26640
ec:3.5.1.1	asparaginase II	Alanine, aspartate and glutamate metabolism	Qs-dev_rep_c99334, Qs-dev_rep_c97435, Qs-dev_rep_c95015, Qs-dev_rep_c84786, Qs-dev_rep_c76119, Qs-dev_c26745, Qs-dev_c21979, isotig02954, Contig18258, Contig17530, Contig1679, Contig16657
ec:4.3.2.2	lyase	Alanine, aspartate and glutamate metabolism	Qs-dev_c16270, Contig272
ec:4.3.2.1	lyase	Alanine, aspartate and glutamate metabolism	Qs-dev_rep_c89290, Qs-dev_rep_c77914, Qs-dev_c12792, Contig18006
ec:2.6.1.44	transaminase	Alanine, aspartate and glutamate metabolism	Qs-dev_rep_c84128, Qs-dev_rep_c82948, Qs-dev_c8713, Qs-dev_c6965, Qs-dev_c42583, Qs-dev_c24793, isotig08180, Contig820, Contig286, Contig25686, Contig23832, Contig23721, Contig11135
ec:2.6.1.19	transaminase	Alanine, aspartate and glutamate metabolism	Qs-dev_c65974
ec:2.6.1.16	transaminase (isomerizing)	Alanine, aspartate and glutamate metabolism	Qs-dev_c5946, Contig25439
ec:4.1.1.15	decarboxylase	Alanine, aspartate and glutamate metabolism	Qs-dev_rep_c84045, Qs-dev_rep_c75446, Qs-dev_rep_c102148, Qs-dev_rep_c101830, Qs-dev_rep_c101709, Qs-dev_c51769, Qs-dev_c21805, isotig08486, Contig8153, Contig7461, Contig2662, Contig11859
ec:6.3.4.16	synthase (ammonia)	Alanine, aspartate and glutamate metabolism	Qs-dev_rep_c87032, Qs-dev_c24015, Contig1934
ec:2.4.2.14	phosphoribosyldiphosphate 5-amidotransferase	Alanine, aspartate and glutamate metabolism	Qs-dev_rep_c84462, Qs-dev_c57509, Qs-dev_c49076, Contig24593, Contig16581
ec:1.4.1.4	dehydrogenase (NADP+)	Alanine, aspartate and glutamate metabolism	Qs-dev_rep_c78970, Contig663
ec:1.4.1.3	dehydrogenase [NAD(P)+]	Alanine, aspartate and glutamate metabolism	Qs-dev_rep_c97866, Qs-dev_rep_c97200, Qs-dev_rep_c95483, Qs-dev_rep_c95272, Qs-dev_rep_c93894, Qs-dev_rep_c91466, Qs-dev_rep_c84092, Qs-dev_rep_c79320, Qs-dev_c59807, Qs-dev_c49647, Contig26054, Contig25880, Contig18230, Contig17973
ec:1.4.1.2	dehydrogenase	Alanine, aspartate and glutamate metabolism	Qs-dev_rep_c97866, Qs-dev_rep_c97200, Qs-dev_rep_c95483, Qs-dev_rep_c95272, Qs-dev_rep_c84092, Qs-dev_rep_c79320, Qs-dev_c49647, Contig25880, Contig18230, Contig17973
ec:6.3.5.5	synthase (glutamine-hydrolysing)	Alanine, aspartate and glutamate metabolism	Qs-dev_rep_c99633, Qs-dev_rep_c92080, Qs-dev_rep_c87032, Qs-dev_rep_c80593, Qs-dev_rep_c80531, Qs-dev_c67413, Qs-dev_c57598, Qs-dev_c24015, Qs-dev_c16896, Contig25914, Contig1934
ec:6.3.5.4	synthase (glutamine-hydrolysing)	Alanine, aspartate and glutamate metabolism	Qs-dev_rep_c86309, Qs-dev_rep_c104013, Qs-dev_rep_c103796, Qs-dev_c71274, Qs-dev_c64671, Qs-dev_c54690, Qs-dev_c39261, Qs-dev_c31814, Qs-dev_c30787, Qs-dev_c28991, Qs-dev_c12808, isotig08596, Contig9635, Contig6720, Contig6263, Contig2475, Contig17749, Contig12951
ec:1.5.1.12	dehydrogenase	Alanine, aspartate and glutamate metabolism	Qs-dev_rep_c97445, Qs-dev_rep_c82019, Qs-dev_c67972, Qs-dev_c49466, Contig6991
ec:1.4.3.16	oxidase	Alanine, aspartate and glutamate metabolism	Contig5700
ec:6.3.1.2	ligase	Alanine, aspartate and glutamate metabolism	Qs-dev_rep_c93143, Qs-dev_rep_c88506, Qs-dev_rep_c77997, Qs-dev_rep_c73428, Qs-dev_c69510, Qs-dev_c49924, Qs-dev_c43117, Qs-dev_c42802, Qs-dev_c33093, Qs-dev_c31040, Qs-dev_c2040, isotig07658, Contig26128, Contig22915, Contig18389, Contig17503, contig08217, contig08216
ec:6.3.1.1	ligase	Alanine, aspartate and glutamate metabolism	Qs-dev_rep_c86309, Qs-dev_c39261, Qs-dev_c12808, isotig08596, Contig9635, Contig6263
ec:1.2.1.24	dehydrogenase (NAD+)	Alanine, aspartate and glutamate metabolism	Qs-dev_rep_c90724, Qs-dev_rep_c104302, Qs-dev_rep_c104298, Qs-dev_c56750, Contig24092
ec:1.2.1.16	dehydrogenase [NAD(P)+]	Alanine, aspartate and glutamate metabolism	Qs-dev_rep_c90724, Qs-dev_rep_c104302, Qs-dev_rep_c104298, Qs-dev_c56750, Contig24092
ec:6.3.4.5	synthase	Alanine, aspartate and glutamate metabolism	Qs-dev_rep_c97505, Qs-dev_rep_c96406, Qs-dev_rep_c94853, Qs-dev_rep_c92126, Qs-dev_rep_c102754, Qs-dev_rep_c101957, Contig20891, Contig16832
ec:6.3.4.4	synthase	Alanine, aspartate and glutamate metabolism	Qs-dev_c55686, Qs-dev_c42023, Contig19885, Contig13878
ec:2.7.1.26	kinase	Riboflavin metabolism	Qs-dev_c32045, Qs-dev_c2974, Contig7369, Contig24022, Contig24021
ec:3.5.4.26	deaminase	Riboflavin metabolism	Qs-dev_c42483, Qs-dev_c31272, Contig4614, Contig2825, Contig26639
ec:3.5.4.25	cyclohydrolase II	Riboflavin metabolism	Qs-dev_c37672, Contig4429, Contig166, Contig11903
ec:4.1.99.12	synthase	Riboflavin metabolism	Qs-dev_c37672, Contig4429, Contig166, Contig11903
ec:1.1.1.193	reductase	Riboflavin metabolism	Qs-dev_c42483, Qs-dev_c31272, Contig4614, Contig26639
ec:3.1.3.2	phosphatase	Riboflavin metabolism	Qs-dev_rep_c90653, Qs-dev_rep_c88827, Qs-dev_rep_c86322, Qs-dev_rep_c83227, Qs-dev_rep_c81833, Qs-dev_rep_c81377, Qs-dev_rep_c81179, Qs-dev_rep_c80954, Qs-dev_rep_c78714, Qs-dev_rep_c78598, Qs-dev_rep_c78202, Qs-dev_rep_c76181, Qs-dev_rep_c102030, Qs-dev_rep_c100086, Qs-dev_c8221, Qs-dev_c7946, Qs-dev_c71598, Qs-dev_c69533, Qs-dev_c66241, Qs-dev_c65694, Qs-dev_c65053, Qs-dev_c62830, Qs-dev_c58765…
ec:2.7.7.2	synthetase	Riboflavin metabolism	Qs-dev_c2974, Contig7369, Contig4160, Contig24022, Contig24021
ec:2.5.1.9	synthase	Riboflavin metabolism	Qs-dev_rep_c92343, Qs-dev_rep_c84737, Qs-dev_rep_c101751, Qs-dev_c43848, isotig02367, Contig2928, Contig21857, Contig21856, Contig12723
ec:1.14.18.1	monophenol monooxygenase	Riboflavin metabolism	Qs-dev_rep_c101788, isotig04860, Contig20787, Contig10980
ec:3.6.1.18	diphosphatase	Riboflavin metabolism	Qs-dev_c23649, Contig9117
ec:3.5.1.4	acylamidase	Styrene degradation	Qs-dev_rep_c99850, Qs-dev_rep_c99431, Qs-dev_rep_c95707, Qs-dev_rep_c91979, Qs-dev_rep_c75737, Qs-dev_rep_c104424, Qs-dev_rep_c104255, Qs-dev_c44895, Qs-dev_c42950, Qs-dev_c32102, Qs-dev_c2629, Qs-dev_c26102, isotig02911, Contig6913, Contig6700, Contig545, Contig25488, Contig23539, Contig23538, Contig22037, Contig22036, Contig21120, Contig21117, Contig21097, Contig20262, Contig19671, Contig18493,…
ec:1.13.11.5	1,2-dioxygenase	Styrene degradation	Qs-dev_c67037, Contig8990, Contig23696
ec:5.2.1.2	isomerase	Styrene degradation	Qs-dev_rep_c98990, Qs-dev_rep_c84631, Qs-dev_rep_c78538, Qs-dev_rep_c75886, Qs-dev_rep_c73324, Qs-dev_rep_c101844, Qs-dev_rep_c101160, Qs-dev_rep_c100898, Qs-dev_c52990, Qs-dev_c15525, isotig20141, isotig03014, Contig22070, Contig22069, Contig20804, Contig18030
ec:3.7.1.2	beta-diketonase	Styrene degradation	Qs-dev_rep_c91219, Qs-dev_rep_c85146, Qs-dev_c15191, Contig25819, Contig20197
ec:3.5.5.1	acetonitrilase	Styrene degradation	Qs-dev_rep_c93920, Qs-dev_rep_c81103, Qs-dev_c16207, Contig9840, Contig19440, Contig17217, Contig14681, Contig14378
ec:2.3.1.16	C-acyltransferase	Ethylbenzene degradation	Qs-dev_rep_c99910, Qs-dev_rep_c91916, Qs-dev_rep_c82071, Qs-dev_rep_c74818, Qs-dev_rep_c73744, Qs-dev_c49779, isotig31760, isotig08082, Contig8559, Contig3579, Contig18268
ec:4.1.1.9	decarboxylase	Propanoate metabolism	Qs-dev_c45325, Qs-dev_c19510, Contig2790, Contig24147
ec:1.2.1.3	dehydrogenase (NAD+)	Propanoate metabolism	Qs-dev_rep_c97445, Qs-dev_rep_c97140, Qs-dev_rep_c96086, Qs-dev_rep_c94136, Qs-dev_rep_c92495, Qs-dev_rep_c90664, Qs-dev_rep_c90312, Qs-dev_rep_c88341, Qs-dev_rep_c87703, Qs-dev_rep_c86803, Qs-dev_rep_c86292, Qs-dev_rep_c83903, Qs-dev_rep_c83365, Qs-dev_rep_c80861, Qs-dev_rep_c78487, Qs-dev_rep_c77719, Qs-dev_rep_c76476, Qs-dev_rep_c74191, Qs-dev_rep_c73000, Qs-dev_rep_c102932, Qs-dev_rep_c102764…
ec:2.8.3.8	CoA-transferase	Propanoate metabolism	Qs-dev_c69441
ec:4.2.1.17	hydratase	Propanoate metabolism	Qs-dev_rep_c99146, Qs-dev_rep_c96597, Qs-dev_rep_c94982, Qs-dev_rep_c88120, Qs-dev_rep_c86808, Qs-dev_rep_c84755, Qs-dev_rep_c81304, Qs-dev_rep_c79273, Qs-dev_rep_c78937, Qs-dev_rep_c77926, Qs-dev_rep_c100915, Qs-dev_rep_c100241, Qs-dev_c93870, Qs-dev_c91863, Qs-dev_c90377, Qs-dev_c70164, Qs-dev_c61051, Qs-dev_c58521, Qs-dev_c58150, Qs-dev_c39389, Qs-dev_c30745, Qs-dev_c30464, isotig07938, Contig…
ec:4.1.3.30	lyase	Propanoate metabolism	Qs-dev_c27922
ec:6.4.1.3	carboxylase	Propanoate metabolism	Qs-dev_c52545, Qs-dev_c34458, Qs-dev_c34248, Contig8194, Contig10217
ec:6.4.1.2	carboxylase	Propanoate metabolism	Qs-dev_rep_c94027, Qs-dev_rep_c92032, Qs-dev_rep_c85276, Qs-dev_rep_c81832, Qs-dev_rep_c79483, Qs-dev_rep_c101904, Qs-dev_c71087, Qs-dev_c42103, Qs-dev_c27613, Qs-dev_c18639, isotig06848, isotig03930, isotig03927, Contig8194, Contig7455, Contig25394, Contig18377, Contig18164, Contig18034, Contig13670, Contig11171
ec:2.3.1.9	C-acetyltransferase	Propanoate metabolism	Qs-dev_rep_c99137, Qs-dev_rep_c73858, Qs-dev_rep_c103209, Qs-dev_c6692, Contig9061, Contig26073, Contig24126, Contig20945
ec:3.5.99.7	deaminase	Propanoate metabolism	Qs-dev_rep_c94336, Contig6230, Contig25603, Contig23950
ec:1.1.1.27	dehydrogenase	Propanoate metabolism	Qs-dev_rep_c93841, Qs-dev_rep_c92360, Qs-dev_rep_c102973, Qs-dev_c102945, Contig20935, Contig19457
ec:2.6.1.19	transaminase	Propanoate metabolism	Qs-dev_c65974
ec:6.2.1.5	ligase (ADP-forming)	Propanoate metabolism	Qs-dev_rep_c94682, Qs-dev_rep_c93153, Qs-dev_rep_c90222, Qs-dev_rep_c89102, Qs-dev_rep_c89018, Qs-dev_rep_c88075, Qs-dev_rep_c84281, Qs-dev_rep_c77327, Qs-dev_rep_c75511, Qs-dev_rep_c74015, Qs-dev_rep_c73338, Qs-dev_rep_c72979, Qs-dev_rep_c102702, Qs-dev_c72078, Qs-dev_c58159, Qs-dev_c56917, Qs-dev_c52265, Qs-dev_c46242, Qs-dev_c43867, Contig9235, Contig8569, Contig8150, Contig25949, Contig25807,…
ec:6.2.1.4	ligase (GDP-forming)	Propanoate metabolism	Qs-dev_rep_c93153, Qs-dev_rep_c102702, Qs-dev_c56917, Contig8569, Contig17798
ec:6.2.1.1	ligase	Propanoate metabolism	Qs-dev_rep_c89022, Qs-dev_rep_c85643, Qs-dev_rep_c82723, Qs-dev_rep_c80894, Qs-dev_rep_c78592, Qs-dev_c81349, Qs-dev_c71582, Qs-dev_c67498, Qs-dev_c48488, Qs-dev_c33381, Contig9801, Contig7671, Contig7024, Contig3485
ec:3.1.2.4	hydrolase	Propanoate metabolism	Qs-dev_rep_c99146, Qs-dev_rep_c94982, Qs-dev_rep_c100241, Qs-dev_c91863, Contig8960, Contig26169, Contig25953, Contig13606
ec:1.2.1.27	dehydrogenase (acylating)	Propanoate metabolism	Qs-dev_rep_c99822, Qs-dev_rep_c90778, Qs-dev_rep_c89480, Qs-dev_rep_c82463, Qs-dev_rep_c81576, Qs-dev_rep_c73143, Qs-dev_c81202, Qs-dev_c7507, Qs-dev_c65919, Qs-dev_c58792, Qs-dev_c40963, Contig25633, Contig25338, Contig22899, Contig10745, Contig10300
ec:2.7.1.43	glucuronokinase (phosphorylating)	Ascorbate and aldarate metabolism	Contig14450
ec:1.3.2.3	dehydrogenase	Ascorbate and aldarate metabolism	Qs-dev_c50234, Qs-dev_c2922, Contig2672, Contig26054
ec:1.2.1.3	dehydrogenase (NAD+)	Ascorbate and aldarate metabolism	Qs-dev_rep_c97445, Qs-dev_rep_c97140, Qs-dev_rep_c96086, Qs-dev_rep_c94136, Qs-dev_rep_c92495, Qs-dev_rep_c90664, Qs-dev_rep_c90312, Qs-dev_rep_c88341, Qs-dev_rep_c87703, Qs-dev_rep_c86803, Qs-dev_rep_c86292, Qs-dev_rep_c83903, Qs-dev_rep_c83365, Qs-dev_rep_c80861, Qs-dev_rep_c78487, Qs-dev_rep_c77719, Qs-dev_rep_c76476, Qs-dev_rep_c74191, Qs-dev_rep_c73000, Qs-dev_rep_c102932, Qs-dev_rep_c102764…
ec:1.1.3.8	oxidase	Ascorbate and aldarate metabolism	Qs-dev_c57685, Qs-dev_c50234, Qs-dev_c38715, Qs-dev_c2922, Qs-dev_c26007, Contig3621, Contig2672, Contig16961
ec:1.11.1.11	peroxidase	Ascorbate and aldarate metabolism	Qs-dev_rep_c96706, Qs-dev_rep_c94618, Qs-dev_rep_c89048, Qs-dev_rep_c88107, Qs-dev_rep_c87838, Qs-dev_rep_c87699, Qs-dev_rep_c87151, Qs-dev_rep_c86361, Qs-dev_rep_c76676, Qs-dev_rep_c74882, Qs-dev_rep_c102119, Qs-dev_rep_c101219, Qs-dev_c23175, isotig08858, isotig06402, Contig9203, Contig8084, Contig7438, Contig4978, Contig25073, Contig24570, Contig24282, Contig23191, Contig19419, Contig17138, Co…
ec:2.4.1.17	1-naphthol glucuronyltransferase	Ascorbate and aldarate metabolism	Qs-dev_rep_c98171, Qs-dev_c9499, Qs-dev_c23008, Qs-dev_c16197, Contig7588
ec:1.1.1.22	6-dehydrogenase	Ascorbate and aldarate metabolism	Qs-dev_rep_c83004, Qs-dev_rep_c81702, Qs-dev_rep_c72561, Qs-dev_rep_c102423, Contig4889, Contig25703, Contig25638, Contig24665
ec:1.1.1.19	reductase	Ascorbate and aldarate metabolism	Qs-dev_c28434, Contig3390
ec:1.13.99.1	oxygenase	Ascorbate and aldarate metabolism	Qs-dev_rep_c98352, Qs-dev_rep_c96728, Qs-dev_rep_c92327, Qs-dev_rep_c86754, Qs-dev_rep_c80116, Qs-dev_c67093, Qs-dev_c64863, Qs-dev_c52283, Qs-dev_c51729, Contig7710, Contig26693, Contig26136, Contig24240, Contig20797, Contig17527
ec:1.10.3.3	oxidase	Ascorbate and aldarate metabolism	Qs-dev_rep_c97675, Qs-dev_rep_c94621, Qs-dev_rep_c90107, Qs-dev_rep_c84336, Qs-dev_rep_c83119, Qs-dev_rep_c80319, Qs-dev_rep_c79481, Qs-dev_rep_c74651, Qs-dev_rep_c73312, Qs-dev_rep_c103424, Qs-dev_rep_c100814, Qs-dev_rep_c100767, Qs-dev_c770, Qs-dev_c70883, Qs-dev_c67086, Qs-dev_c66303, Qs-dev_c51775, Qs-dev_c48213, Qs-dev_c47829, Qs-dev_c47654, Qs-dev_c47648, Qs-dev_c44349, Qs-dev_c42868, Qs-de…
ec:1.8.5.1	dehydrogenase (ascorbate)	Ascorbate and aldarate metabolism	Qs-dev_rep_c77194, Qs-dev_rep_c74860, Contig322, Contig17791
ec:5.1.3.18	3,5-epimerase	Ascorbate and aldarate metabolism	Qs-dev_rep_c103567, Qs-dev_rep_c103547, Qs-dev_rep_c103527, Qs-dev_rep_c103461, Qs-dev_rep_c101590, isotig03362, isotig03361, Contig22181, Contig17782
ec:2.7.7.44	uridylyltransferase	Ascorbate and aldarate metabolism	Contig3010
ec:4.1.2.20	aldolase	Ascorbate and aldarate metabolism	Qs-dev_rep_c89656, Qs-dev_c53865, Qs-dev_c28279, Contig9356, Contig18361
ec:1.6.5.4	reductase (NADH)	Ascorbate and aldarate metabolism	Qs-dev_rep_c74595, Qs-dev_rep_c103646, Qs-dev_rep_c101853, Qs-dev_rep_c101215, Contig3279, Contig20516, Contig17482, Contig15649
ec:2.7.1.11	phosphohexokinase	Galactose metabolism	Qs-dev_rep_c98616, Qs-dev_rep_c97291, Qs-dev_rep_c90386, Qs-dev_rep_c87429, Qs-dev_rep_c87097, Qs-dev_rep_c84927, Qs-dev_rep_c81968, Qs-dev_rep_c81274, Qs-dev_rep_c78891, Qs-dev_rep_c78141, Qs-dev_rep_c75583, Qs-dev_rep_c74013, Qs-dev_rep_c73047, Qs-dev_rep_c102217, Qs-dev_rep_c101893, Qs-dev_c70622, Qs-dev_c5114, Qs-dev_c48769, Qs-dev_c48724, Qs-dev_c23542, Qs-dev_c14513, Qs-dev_c12336, isotig07…
ec:1.1.3.9	oxidase	Galactose metabolism	Qs-dev_rep_c73759, Qs-dev_c2172, Qs-dev_c19317, Contig25854
ec:2.4.1.82	galactosyltransferase	Galactose metabolism	Qs-dev_rep_c90059, Qs-dev_rep_c87618, Qs-dev_rep_c87296, Qs-dev_rep_c86341, Qs-dev_rep_c77634, Qs-dev_rep_c75133, Qs-dev_rep_c74529, Qs-dev_rep_c100911, Qs-dev_c38979, Qs-dev_c36860, Qs-dev_c23646, Qs-dev_c20307, Qs-dev_c13544, isotig02959, Contig23476, Contig22050, Contig22049, Contig20520, Contig19458, Contig19361, Contig19309, Contig18540, Contig17881, Contig16690, Contig16034, Contig1593
ec:2.4.1.67	galactosyltransferase	Galactose metabolism	Qs-dev_rep_c90059, Qs-dev_rep_c87618, Qs-dev_rep_c84374, Qs-dev_rep_c77634, Qs-dev_rep_c74529, Qs-dev_rep_c101580, Qs-dev_rep_c101476, Qs-dev_c54561, Qs-dev_c52077, Qs-dev_c38979, Qs-dev_c36860, Qs-dev_c23646, Qs-dev_c20307, Contig9963, Contig5800, Contig23477, Contig23476, Contig22050, Contig20578, Contig20520, Contig19458, Contig19361, Contig19309, Contig17881, Contig16690, Contig16034, Contig1…
ec:1.1.1.48	1-dehydrogenase	Galactose metabolism	Qs-dev_c59807
ec:1.1.1.21	reductase	Galactose metabolism	Qs-dev_rep_c94180, Qs-dev_rep_c89688, Qs-dev_rep_c85023, Qs-dev_c69898, Qs-dev_c68397, Qs-dev_c67452, Qs-dev_c67105, Qs-dev_c62756, Qs-dev_c51229, Qs-dev_c24913, Qs-dev_c21547, Qs-dev_c16356, Contig851, Contig8379, Contig5562, Contig4652, Contig24121, Contig18189, Contig16120
ec:2.4.1.123	3-alpha-galactosyltransferase	Galactose metabolism	Qs-dev_rep_c95985, Qs-dev_rep_c94510, Qs-dev_rep_c90493, Qs-dev_rep_c87816, Qs-dev_rep_c85237, Qs-dev_rep_c84375, Qs-dev_rep_c84228, Qs-dev_rep_c83244, Qs-dev_rep_c82621, Qs-dev_rep_c82593, Qs-dev_rep_c77063, Qs-dev_c57052, Qs-dev_c43717, Qs-dev_c42299, Qs-dev_c42125, Qs-dev_c38835, Qs-dev_c28111, Qs-dev_c12358, Qs-dev_c10486, isotig00285, isotig00279, isotig00278, isotig00272, Contig7433, Contig…
ec:2.7.1.6	galactokinase (phosphorylating)	Galactose metabolism	Qs-dev_rep_c96913, Qs-dev_rep_c95034, Qs-dev_rep_c94755, Qs-dev_rep_c93000, Qs-dev_rep_c73853, Qs-dev_c87957, Qs-dev_c50244, Qs-dev_c3422, Qs-dev_c14829, Qs-dev_c12801, isotig29318, isotig01463, isotig01462, isotig01460, isotig01459, Contig4984, Contig3499, Contig26031, Contig25192, Contig23913, Contig21573, Contig21572, Contig18581, Contig17803, Contig14450, Contig11304, Contig1117
ec:2.7.1.2	glucokinase (phosphorylating)	Galactose metabolism	Qs-dev_c30091, Qs-dev_c29159, Contig5886, Contig4868, Contig2510, Contig14450, Contig11411
ec:2.7.1.1	hexokinase type IV glucokinase	Galactose metabolism	Qs-dev_rep_c97683, Qs-dev_c91674, Qs-dev_c65939, Qs-dev_c65161, Qs-dev_c57732, Qs-dev_c55966, Qs-dev_c36054, Qs-dev_c21355
ec:2.7.7.9	uridylyltransferase	Galactose metabolism	Qs-dev_rep_c98632, Qs-dev_rep_c96972, Qs-dev_rep_c81814, Qs-dev_rep_c80637, Qs-dev_rep_c76923, Qs-dev_c54449, Qs-dev_c13508, Qs-dev_c11512, isotig04110, isotig04109, isotig04108, Contig9072, Contig3010, Contig22420
ec:3.2.1.26	invertase	Galactose metabolism	Qs-dev_rep_c99900, Qs-dev_rep_c97341, Qs-dev_rep_c87113, Qs-dev_rep_c83357, Qs-dev_rep_c75143, Qs-dev_rep_c102175, Qs-dev_rep_c101803, Qs-dev_rep_c100628, Qs-dev_c9267, Qs-dev_c68074, Qs-dev_c63233, Qs-dev_c58253, Qs-dev_c58196, Qs-dev_c28286, Qs-dev_c13068, Contig9982, Contig874, Contig6493, Contig5377, Contig4620, Contig416, Contig3103, Contig25578, Contig25424, Contig23510, Contig19959, Contig…
ec:3.2.1.23	lactase (ambiguous)	Galactose metabolism	Qs-dev_rep_c97940, Qs-dev_rep_c97496, Qs-dev_rep_c92309, Qs-dev_rep_c89794, Qs-dev_rep_c88139, Qs-dev_rep_c86944, Qs-dev_rep_c86742, Qs-dev_rep_c86205, Qs-dev_rep_c85356, Qs-dev_rep_c84392, Qs-dev_rep_c81018, Qs-dev_rep_c79474, Qs-dev_rep_c74378, Qs-dev_rep_c72702, Qs-dev_rep_c102124, Qs-dev_rep_c101013, Qs-dev_c89498, Qs-dev_c68121, Qs-dev_c61954, Qs-dev_c59220, Qs-dev_c58302, Qs-dev_c43388, Qs-…
ec:3.2.1.22	melibiase	Galactose metabolism	Qs-dev_rep_c93680, Qs-dev_rep_c92349, Qs-dev_rep_c87618, Qs-dev_rep_c87296, Qs-dev_rep_c86477, Qs-dev_rep_c86341, Qs-dev_rep_c83381, Qs-dev_rep_c78289, Qs-dev_rep_c77634, Qs-dev_rep_c75133, Qs-dev_rep_c74529, Qs-dev_rep_c101730, Qs-dev_rep_c100646, Qs-dev_c8288, Qs-dev_c54739, Qs-dev_c13544, Qs-dev_c10551, isotig03989, isotig03988, isotig02959, Contig5799, Contig5538, Contig25724, Contig23477, Co…
ec:3.2.1.20	maltase	Galactose metabolism	Qs-dev_rep_c96262, Qs-dev_rep_c91439, Qs-dev_rep_c89943, Qs-dev_rep_c87406, Qs-dev_rep_c87172, Qs-dev_rep_c86985, Qs-dev_rep_c84953, Qs-dev_rep_c77879, Qs-dev_rep_c75262, Qs-dev_rep_c72949, Qs-dev_c8731, Qs-dev_c7962, Qs-dev_c71260, Qs-dev_c68428, Qs-dev_c65671, Qs-dev_c65127, Qs-dev_c51151, Qs-dev_c49957, Qs-dev_c48325, Qs-dev_c46980, Qs-dev_c46911, Qs-dev_c46797, Qs-dev_c37824, Qs-dev_c22884, Q…
ec:5.1.3.2	4-epimerase	Galactose metabolism	Qs-dev_rep_c94711, Qs-dev_rep_c91127, Qs-dev_rep_c90036, Qs-dev_rep_c77529, Qs-dev_rep_c72751, Qs-dev_rep_c103056, Contig7462, Contig26288, Contig25680, Contig24951, Contig19748
ec:2.7.7.10	uridylyltransferase	Galactose metabolism	Contig3010, Contig18585
ec:5.4.2.2	glucose phosphomutase	Galactose metabolism	Qs-dev_rep_c90975, Qs-dev_rep_c90290, Qs-dev_rep_c88510, Qs-dev_rep_c80858, Qs-dev_rep_c72436, Qs-dev_c62225, Qs-dev_c58036, Qs-dev_c56373, Qs-dev_c51673, Qs-dev_c3812, Qs-dev_c33194, Qs-dev_c16565, Contig25341, Contig23946, Contig2001, Contig19067
ec:2.7.1.11	phosphohexokinase	Fructose and mannose metabolism	Qs-dev_rep_c98616, Qs-dev_rep_c97291, Qs-dev_rep_c90386, Qs-dev_rep_c87429, Qs-dev_rep_c87097, Qs-dev_rep_c84927, Qs-dev_rep_c81968, Qs-dev_rep_c81274, Qs-dev_rep_c78891, Qs-dev_rep_c78141, Qs-dev_rep_c75583, Qs-dev_rep_c74013, Qs-dev_rep_c73047, Qs-dev_rep_c102217, Qs-dev_rep_c101893, Qs-dev_c70622, Qs-dev_c5114, Qs-dev_c48769, Qs-dev_c48724, Qs-dev_c23542, Qs-dev_c14513, Qs-dev_c12336, isotig07…
ec:4.2.1.47	4,6-dehydratase	Fructose and mannose metabolism	Qs-dev_c3011, Contig24133, Contig18742, Contig17560
ec:1.1.1.271	synthase	Fructose and mannose metabolism	Qs-dev_rep_c93345, Qs-dev_c12941, Contig19256, Contig18911
ec:1.1.1.21	reductase	Fructose and mannose metabolism	Qs-dev_rep_c94180, Qs-dev_rep_c89688, Qs-dev_rep_c85023, Qs-dev_c69898, Qs-dev_c68397, Qs-dev_c67452, Qs-dev_c67105, Qs-dev_c62756, Qs-dev_c51229, Qs-dev_c24913, Qs-dev_c21547, Qs-dev_c16356, Contig851, Contig8379, Contig5562, Contig4652, Contig24121, Contig18189, Contig16120
ec:1.1.1.17	5-dehydrogenase	Fructose and mannose metabolism	Qs-dev_c52316
ec:1.1.1.14	2-dehydrogenase	Fructose and mannose metabolism	Qs-dev_rep_c91195, Qs-dev_c82253, Qs-dev_c58090, isotig12385, Contig17765
ec:2.7.1.4	fructokinase (phosphorylating)	Fructose and mannose metabolism	Qs-dev_rep_c98370, Qs-dev_rep_c103743, Qs-dev_rep_c103644, Qs-dev_c81408, Qs-dev_c30091, Qs-dev_c29159, Qs-dev_c27100, isotig10712, isotig08403, Contig9153, Contig5886, Contig4868, Contig3389, Contig26672, Contig2510, Contig24672, Contig2425, Contig20822, Contig12535, Contig11895, Contig11411
ec:2.7.1.1	hexokinase type IV glucokinase	Fructose and mannose metabolism	Qs-dev_rep_c97683, Qs-dev_c91674, Qs-dev_c65939, Qs-dev_c65161, Qs-dev_c57732, Qs-dev_c55966, Qs-dev_c36054, Qs-dev_c21355
ec:1.1.1.138	2-dehydrogenase (NADP+)	Fructose and mannose metabolism	Contig17001
ec:3.2.1.80	beta-fructosidase	Fructose and mannose metabolism	Contig6493, Contig19959, Contig19354
ec:3.2.1.78	endo-1,4-beta-mannosidase	Fructose and mannose metabolism	Qs-dev_rep_c102620, Qs-dev_c46714, Qs-dev_c46301, Qs-dev_c12427, Contig12452
ec:3.1.3.46	2-phosphatase	Fructose and mannose metabolism	Qs-dev_c50028, Qs-dev_c15496, Contig25372, Contig10634
ec:3.1.3.11	hexose diphosphatase	Fructose and mannose metabolism	Qs-dev_rep_c94570, Qs-dev_rep_c94434, Qs-dev_rep_c83254, Qs-dev_rep_c79526, Qs-dev_c68211, Qs-dev_c65964, Qs-dev_c37543, Qs-dev_c2813, Qs-dev_c12089, Qs-dev_c10191, isotig11268, isotig10306, Contig4420, Contig26010, Contig24849, Contig18961, Contig16698, Contig11343, Contig10933
ec:2.7.1.105	phosphofructokinase 2	Fructose and mannose metabolism	Qs-dev_c50028, Qs-dev_c15496, Contig25372, Contig10634
ec:2.7.7.30	guanylyltransferase	Fructose and mannose metabolism	Contig4984, Contig3499
ec:2.7.7.22	guanylyltransferase (GDP)	Fructose and mannose metabolism	Qs-dev_rep_c84518, Qs-dev_rep_c81607, Qs-dev_rep_c102963, Qs-dev_rep_c102782, Qs-dev_rep_c101453, Qs-dev_rep_c100562, Qs-dev_c70932, Qs-dev_c61550, Qs-dev_c45493, Contig23770, Contig22643, Contig20757, Contig19327, Contig15545, Contig15218
ec:4.1.2.13	aldolase	Fructose and mannose metabolism	Qs-dev_rep_c96296, Qs-dev_rep_c94651, Qs-dev_rep_c86685, Qs-dev_rep_c76112, Qs-dev_rep_c75026, Qs-dev_rep_c74739, Qs-dev_c68590, Qs-dev_c55651, Qs-dev_c47874, Qs-dev_c25149, Contig9670, Contig8370, Contig7623, Contig5230, Contig425, Contig315, Contig2768, Contig25194, Contig24786, Contig17948, Contig17704, Contig17406, Contig16318, Contig13519, Contig11624
ec:2.7.7.13	guanylyltransferase	Fructose and mannose metabolism	Qs-dev_rep_c104336, Qs-dev_rep_c102963, Qs-dev_rep_c102782, Qs-dev_rep_c101453, Qs-dev_rep_c100562, Qs-dev_c25895, Contig2943, Contig25701, Contig22643, Contig21096, Contig20757
ec:5.4.2.8	mannose phosphomutase	Fructose and mannose metabolism	Qs-dev_c9852, Qs-dev_c62225, Contig23463, Contig23462, Contig18855
ec:5.3.1.8	isomerase	Fructose and mannose metabolism	Qs-dev_rep_c88896, Qs-dev_rep_c77253, Qs-dev_c72010, Qs-dev_c13306, isotig11283, isotig06334, Contig6431, Contig6082, Contig3881, Contig15316
ec:5.3.1.5	isomerase	Fructose and mannose metabolism	Qs-dev_rep_c99018, Qs-dev_rep_c94870, Qs-dev_rep_c84658, Qs-dev_rep_c102204, Qs-dev_rep_c101772, Qs-dev_rep_c100577, Qs-dev_c101505, isotig04785, isotig04783, Contig22611, Contig20965, Contig20461, Contig12908
ec:5.3.1.1	isomerase	Fructose and mannose metabolism	Qs-dev_rep_c78855, Qs-dev_rep_c78824, Contig9824, Contig19250, Contig17667, Contig16674
ec:2.7.1.90	1-phosphotransferase	Fructose and mannose metabolism	Qs-dev_rep_c98616, Qs-dev_rep_c97291, Qs-dev_rep_c91299, Qs-dev_rep_c90386, Qs-dev_rep_c87097, Qs-dev_rep_c84927, Qs-dev_rep_c81274, Qs-dev_rep_c78141, Qs-dev_rep_c75583, Qs-dev_rep_c74013, Qs-dev_rep_c73047, Qs-dev_rep_c101893, Qs-dev_c89849, Qs-dev_c23542, Qs-dev_c14513, Qs-dev_c12336, isotig07555, Contig5806, Contig25607, Contig23614, Contig20070, Contig16661
ec:2.7.1.52	fucokinase (phosphorylating)	Fructose and mannose metabolism	Contig4984, Contig3499
ec:4.2.1.46	4,6-dehydratase	Biosynthesis of vancomycin group antibiotics	Qs-dev_rep_c95440, Qs-dev_rep_c89151, Qs-dev_rep_c88400, Qs-dev_rep_c84408, Qs-dev_rep_c76036, Qs-dev_c46405, Qs-dev_c45254, Qs-dev_c35778, Contig8954, Contig8833, Contig23867, Contig2073
ec:2.3.1.129	O-acyltransferase	Lipopolysaccharide biosynthesis	Qs-dev_rep_c82820, Qs-dev_c39227, Qs-dev_c28091, Contig26224, Contig15255, Contig14219
ec:2.4.1.182	synthase	Lipopolysaccharide biosynthesis	Qs-dev_c2397, Contig25726
ec:2.7.1.130	4'-kinase	Lipopolysaccharide biosynthesis	Qs-dev_c62106, Qs-dev_c33991, Contig2483, Contig24107
ec:2.7.7.38	cytidylyltransferase	Lipopolysaccharide biosynthesis	Qs-dev_rep_c91022, Qs-dev_rep_c80305, Contig26289
ec:2.5.1.55	synthase	Lipopolysaccharide biosynthesis	Qs-dev_rep_c94266, Qs-dev_rep_c87069, Qs-dev_rep_c78114, Qs-dev_c67496, Qs-dev_c42962, Contig9677
ec:5.4.4.2	synthase	Biosynthesis of siderophore group nonribosomal peptides	Contig6640, Contig15958
ec:3.3.2.1	2,3-dihydro-2,3-dihydroxybenzoate synthase	Biosynthesis of siderophore group nonribosomal peptides	Contig7633
ec:1.3.1.28	dehydrogenase	Biosynthesis of siderophore group nonribosomal peptides	Qs-dev_rep_c75640
ec:2.2.1.1	glycolaldehydetransferase	Biosynthesis of ansamycins	Qs-dev_rep_c98434, Qs-dev_rep_c78093, isotig07844, Contig5541, Contig23713, Contig20574, Contig17626
ec:2.7.8.2	cholinephosphotransferase	Phosphonate and phosphinate metabolism	Qs-dev_rep_c97887, Qs-dev_rep_c102710, Qs-dev_rep_c101597, Qs-dev_c68524, isotig03193, Contig5652
ec:2.7.7.15	cytidylyltransferase	Phosphonate and phosphinate metabolism	Qs-dev_c36414, isotig03977, isotig03976, isotig03975, Contig18260, Contig17110
ec:2.7.7.14	cytidylyltransferase	Phosphonate and phosphinate metabolism	Qs-dev_rep_c94256, Qs-dev_rep_c93790, Qs-dev_rep_c85380, isotig04928, Contig22660, Contig20325
ec:1.2.1.4	dehydrogenase (NADP+)	Caprolactam degradation	Qs-dev_rep_c80861, Qs-dev_rep_c74191, isotig03944, Contig9725
ec:4.2.1.17	hydratase	Caprolactam degradation	Qs-dev_rep_c99146, Qs-dev_rep_c96597, Qs-dev_rep_c94982, Qs-dev_rep_c88120, Qs-dev_rep_c86808, Qs-dev_rep_c84755, Qs-dev_rep_c81304, Qs-dev_rep_c79273, Qs-dev_rep_c78937, Qs-dev_rep_c77926, Qs-dev_rep_c100915, Qs-dev_rep_c100241, Qs-dev_c93870, Qs-dev_c91863, Qs-dev_c90377, Qs-dev_c70164, Qs-dev_c61051, Qs-dev_c58521, Qs-dev_c58150, Qs-dev_c39389, Qs-dev_c30745, Qs-dev_c30464, isotig07938, Contig…
ec:1.1.1.90	dehydrogenase	Caprolactam degradation	Qs-dev_rep_c80925, Contig9818, Contig8435, Contig27398
ec:1.1.1.35	dehydrogenase	Caprolactam degradation	Qs-dev_rep_c96597, Qs-dev_rep_c88120, Qs-dev_rep_c78937, Qs-dev_rep_c100915, Qs-dev_c65133, Qs-dev_c58521, Qs-dev_c58150, Qs-dev_c39389, isotig07938, Contig6039, Contig2214, Contig19587, Contig15965
ec:1.1.1.2	dehydrogenase (NADP+)	Caprolactam degradation	Qs-dev_rep_c99534, Qs-dev_rep_c95626, Qs-dev_c90847, Qs-dev_c64528, Qs-dev_c57898, Qs-dev_c39964
ec:1.2.1.5	dehydrogenase [NAD(P)+]	Histidine metabolism	Qs-dev_rep_c91081, Qs-dev_rep_c88341, Qs-dev_rep_c80861, Qs-dev_rep_c77851, Qs-dev_rep_c74191, Qs-dev_c49691, Qs-dev_c49105, Qs-dev_c49017, Qs-dev_c17551, isotig03945, isotig03944, Contig9725, Contig868, Contig6852, Contig553, Contig4009, Contig23605, Contig22374, Contig19140, Contig15975
ec:1.2.1.3	dehydrogenase (NAD+)	Histidine metabolism	Qs-dev_rep_c97445, Qs-dev_rep_c97140, Qs-dev_rep_c96086, Qs-dev_rep_c94136, Qs-dev_rep_c92495, Qs-dev_rep_c90664, Qs-dev_rep_c90312, Qs-dev_rep_c88341, Qs-dev_rep_c87703, Qs-dev_rep_c86803, Qs-dev_rep_c86292, Qs-dev_rep_c83903, Qs-dev_rep_c83365, Qs-dev_rep_c80861, Qs-dev_rep_c78487, Qs-dev_rep_c77719, Qs-dev_rep_c76476, Qs-dev_rep_c74191, Qs-dev_rep_c73000, Qs-dev_rep_c102932, Qs-dev_rep_c102764…
ec:4.2.1.19	dehydratase	Histidine metabolism	Qs-dev_rep_c99570, Qs-dev_rep_c98041, Qs-dev_rep_c88217, Qs-dev_rep_c100109, Contig20391
ec:2.6.1.9	transaminase	Histidine metabolism	Qs-dev_rep_c93989, Qs-dev_rep_c104398, Qs-dev_rep_c104396, Qs-dev_rep_c104389, Qs-dev_rep_c104387, Qs-dev_rep_c104383, Qs-dev_c13844, isotig02215, isotig02212, Contig8202, Contig21805, Contig21804
ec:5.3.1.16	isomerase	Histidine metabolism	Contig2515
ec:3.5.4.19	cyclohydrolase	Histidine metabolism	Contig26419
ec:1.1.1.23	dehydrogenase	Histidine metabolism	Qs-dev_rep_c90681, Qs-dev_rep_c81952, Contig18016
ec:4.1.1.28	decarboxylase	Histidine metabolism	Qs-dev_rep_c85531, Qs-dev_rep_c79429, Qs-dev_c51552, Contig5880, Contig14750, Contig1028
ec:4.1.1.22	decarboxylase	Histidine metabolism	Qs-dev_rep_c94534, Qs-dev_rep_c87726, Qs-dev_rep_c75806, Qs-dev_rep_c73833, isotig14909, Contig19971
ec:2.4.2.17	phosphoribosyltransferase	Histidine metabolism	Qs-dev_rep_c81898, Qs-dev_rep_c104619, Qs-dev_rep_c104616, Qs-dev_rep_c101121, Qs-dev_c55950, Qs-dev_c53422, Qs-dev_c104517, isotig04967, Contig22673, Contig21110, Contig21100, Contig21081
ec:3.1.3.15	histidinol phosphate phosphatase	Histidine metabolism	Qs-dev_c16198, Contig1764, Contig12935
ec:1.4.3.22	oxidase	Histidine metabolism	Qs-dev_c45363
ec:3.6.1.31	diphosphatase	Histidine metabolism	Contig26419
ec:2.7.11.24	protein kinase	mTOR signaling pathway	Qs-dev_rep_c99734, Qs-dev_rep_c99167, Qs-dev_rep_c98344, Qs-dev_rep_c90119, Qs-dev_rep_c87628, Qs-dev_rep_c87321, Qs-dev_rep_c87144, Qs-dev_rep_c84813, Qs-dev_rep_c79388, Qs-dev_rep_c76056, Qs-dev_c78207, Qs-dev_c66156, Qs-dev_c60393, Qs-dev_c4837, Qs-dev_c44425, Qs-dev_c24492, Qs-dev_c23808, Qs-dev_c16102, isotig05703, Contig9854, Contig8406, Contig6833, Contig5319, Contig5260, Contig3966, Conti…
ec:2.7.11.11	protein kinase	mTOR signaling pathway	Qs-dev_c70941, Qs-dev_c58586, Qs-dev_c50266
ec:1.14.99.36	15,15'-monooxygenase	Retinol metabolism	Qs-dev_c52233
ec:1.14.14.1	monooxygenase	Retinol metabolism	Qs-dev_rep_c97993, Qs-dev_c69567, Qs-dev_c62799, Qs-dev_c62748, Qs-dev_c57151, Qs-dev_c56825, Qs-dev_c48392, Qs-dev_c48135, Qs-dev_c44366, Qs-dev_c41511, Qs-dev_c37530, Qs-dev_c27209, Qs-dev_c25423, Qs-dev_c25081, Qs-dev_c23384, Qs-dev_c22797, Qs-dev_c22745, Qs-dev_c22100, Qs-dev_c1538, Contig5515, Contig4880, Contig4721, Contig4613, Contig361, Contig3364, Contig25671, Contig25572, Contig25418, C…
ec:1.3.99.23	13,14-reductase	Retinol metabolism	Qs-dev_c56367, Qs-dev_c28471, Qs-dev_c23666, Contig25946
ec:2.4.1.17	1-naphthol glucuronyltransferase	Retinol metabolism	Qs-dev_rep_c98171, Qs-dev_c9499, Qs-dev_c23008, Qs-dev_c16197, Contig7588
ec:1.1.1.1	dehydrogenase	Retinol metabolism	Qs-dev_rep_c99177, Qs-dev_rep_c98535, Qs-dev_rep_c97325, Qs-dev_rep_c96191, Qs-dev_rep_c95956, Qs-dev_rep_c95685, Qs-dev_rep_c95354, Qs-dev_rep_c94910, Qs-dev_rep_c93519, Qs-dev_rep_c91815, Qs-dev_rep_c90925, Qs-dev_rep_c90449, Qs-dev_rep_c89066, Qs-dev_rep_c88509, Qs-dev_rep_c86351, Qs-dev_rep_c82281, Qs-dev_rep_c79838, Qs-dev_rep_c77554, Qs-dev_rep_c76926, Qs-dev_rep_c76500, Qs-dev_rep_c74422, …
ec:1.14.15.3	1-monooxygenase	Retinol metabolism	Qs-dev_rep_c97993, Qs-dev_c69567, Qs-dev_c62748, Qs-dev_c57151, Qs-dev_c52362, Qs-dev_c48392, Qs-dev_c45907, Qs-dev_c41511, Qs-dev_c37530, Qs-dev_c1538, Contig4896, Contig4721, Contig25572, Contig19664
ec:1.2.1.36	dehydrogenase	Retinol metabolism	Qs-dev_rep_c92495, Qs-dev_rep_c83365, Qs-dev_rep_c77719, Qs-dev_rep_c76476, Qs-dev_c67105, Qs-dev_c64598, Qs-dev_c49691, Qs-dev_c13759, Contig4300, Contig3570, Contig25590, Contig25545, Contig2160, Contig16244
ec:2.7.1.48	kinase	Pyrimidine metabolism	Qs-dev_rep_c98290, Qs-dev_rep_c84498, Qs-dev_rep_c80724, Qs-dev_rep_c78680, Qs-dev_rep_c75417, Qs-dev_c8239, Qs-dev_c4291, Qs-dev_c31116, Qs-dev_c29522, Qs-dev_c24754, Qs-dev_c24525, Qs-dev_c23634, Qs-dev_c2327, Qs-dev_c21539, Qs-dev_c18695, Qs-dev_c13832, isotig15556, isotig08856, isotig04840, isotig04126, isotig04125, Contig8107, Contig26383, Contig25267, Contig24064, Contig22961, Contig22426, …
ec:2.7.1.21	kinase	Pyrimidine metabolism	Qs-dev_rep_c83647, Qs-dev_c31845, isotig22634, Contig26598, Contig2556
ec:3.2.2.3	nucleosidase	Pyrimidine metabolism	Qs-dev_rep_c91648, Qs-dev_rep_c87196, Qs-dev_c40145, Contig18839
ec:1.17.4.1	reductase	Pyrimidine metabolism	Qs-dev_rep_c87567, Qs-dev_c56463, Qs-dev_c49674, Qs-dev_c24497, Qs-dev_c15063, Qs-dev_c12851, Contig6686, Contig2935, Contig24757, Contig1449
ec:2.1.3.2	carbamoyltransferase	Pyrimidine metabolism	Qs-dev_c40311, Qs-dev_c18509, Qs-dev_c1227, isotig04284, isotig04283
ec:3.5.1.6	ec:3.5.1.6 beta-ureidopropionase	Pyrimidine metabolism	Qs-dev_rep_c96457, Qs-dev_rep_c92511, Qs-dev_rep_c88790, Qs-dev_rep_c84859, Qs-dev_c58144, isotig08798, Contig3815, Contig24044
ec:3.5.4.5	deaminase	Pyrimidine metabolism	Qs-dev_rep_c91848, Contig7803
ec:3.5.4.12	deaminase	Pyrimidine metabolism	Contig13867
ec:2.4.2.9	phosphoribosyltransferase	Pyrimidine metabolism	Qs-dev_rep_c99040, Qs-dev_rep_c98290, Qs-dev_rep_c84498, Qs-dev_rep_c80724, Qs-dev_rep_c78680, Qs-dev_rep_c75417, Qs-dev_c8239, Qs-dev_c4291, isotig15556, isotig04840, Contig24218, Contig11848, Contig11782
ec:1.3.1.2	dehydrogenase (NADP+)	Pyrimidine metabolism	Qs-dev_rep_c92942, Qs-dev_c92049, Contig20540
ec:3.1.3.5	uridine 5'-nucleotidase	Pyrimidine metabolism	Qs-dev_c29213, Qs-dev_c28778, isotig08659, Contig9676, Contig855, Contig7688, Contig6830, Contig441, Contig22756, Contig22755, Contig16586, Contig14338
ec:3.6.1.6	thiaminpyrophosphatase	Pyrimidine metabolism	Qs-dev_rep_c75364, Qs-dev_c57448, Qs-dev_c48383, Qs-dev_c45453, Qs-dev_c18184, Contig3194, Contig26280, Contig11708, Contig11099
ec:2.7.4.9	kinase	Pyrimidine metabolism	Qs-dev_c15110, Contig24411, Contig24410, Contig15542
ec:2.7.4.6	kinase	Pyrimidine metabolism	Qs-dev_rep_c85665, Qs-dev_rep_c76479, Qs-dev_c40547, Qs-dev_c26328, Qs-dev_c24102, isotig04562, isotig04561, isotig04559, Contig7949, Contig26689, Contig22538, Contig19607, Contig19016, Contig16322
ec:4.1.1.23	decarboxylase	Pyrimidine metabolism	Qs-dev_c23694, Contig26042, Contig20046
ec:2.1.1.45	synthase	Pyrimidine metabolism	Qs-dev_rep_c77687, Qs-dev_c69372, isotig07192, Contig5571, Contig15192, Contig13669
ec:2.7.7.8	nucleotidyltransferase	Pyrimidine metabolism	Qs-dev_c55317, Qs-dev_c4634, Contig26651, Contig23030, Contig2285
ec:2.7.7.7	DNA polymerase	Pyrimidine metabolism	Qs-dev_rep_c94146, Qs-dev_rep_c94071, Qs-dev_rep_c91119, Qs-dev_rep_c88024, Qs-dev_rep_c87934, Qs-dev_rep_c82750, Qs-dev_rep_c79440, Qs-dev_c72278, Qs-dev_c71707, Qs-dev_c70617, Qs-dev_c67986, Qs-dev_c67743, Qs-dev_c65004, Qs-dev_c63393, Qs-dev_c5558, Qs-dev_c55073, Qs-dev_c54113, Qs-dev_c52854, Qs-dev_c48875, Qs-dev_c45203, Qs-dev_c43011, Qs-dev_c40422, Qs-dev_c38189, Qs-dev_c3799, Qs-dev_c37482…
ec:2.7.7.6	RNA polymerase	Pyrimidine metabolism	Qs-dev_rep_c96674, Qs-dev_rep_c93062, Qs-dev_rep_c92838, Qs-dev_rep_c91232, Qs-dev_rep_c89944, Qs-dev_rep_c87887, Qs-dev_rep_c84846, Qs-dev_rep_c78946, Qs-dev_rep_c78180, Qs-dev_rep_c76600, Qs-dev_rep_c73153, Qs-dev_rep_c73092, Qs-dev_rep_c102797, Qs-dev_rep_c101793, Qs-dev_c83611, Qs-dev_c70525, Qs-dev_c70182, Qs-dev_c69827, Qs-dev_c69139, Qs-dev_c6032, Qs-dev_c58235, Qs-dev_c55954, Qs-dev_c5385…
ec:2.4.2.10	phosphoribosyltransferase	Pyrimidine metabolism	Qs-dev_c23694, Contig26042, Contig20046
ec:6.3.5.5	synthase (glutamine-hydrolysing)	Pyrimidine metabolism	Qs-dev_rep_c99633, Qs-dev_rep_c92080, Qs-dev_rep_c87032, Qs-dev_rep_c80593, Qs-dev_rep_c80531, Qs-dev_c67413, Qs-dev_c57598, Qs-dev_c24015, Qs-dev_c16896, Contig25914, Contig1934
ec:1.8.1.9	reductase	Pyrimidine metabolism	Qs-dev_rep_c86601, Qs-dev_rep_c86468, Qs-dev_c9537, Qs-dev_c93634, Qs-dev_c58594, Qs-dev_c57460, Qs-dev_c56494, Qs-dev_c40957, Qs-dev_c25709, Qs-dev_c23117, Qs-dev_c17170, Qs-dev_c15215, isotig11863, isotig03786, isotig03785, isotig03784, Contig9234, Contig8656, Contig23187, Contig2034
ec:3.5.2.3	carbamoylaspartic dehydrase	Pyrimidine metabolism	Contig12523
ec:3.5.2.2	hydantoinase	Pyrimidine metabolism	Qs-dev_rep_c97704, Qs-dev_rep_c95189, Qs-dev_rep_c94283, isotig06160, Contig8640, Contig19486
ec:2.7.4.22	kinase	Pyrimidine metabolism	Contig4654, Contig14435
ec:2.7.4.14	kinase	Pyrimidine metabolism	Qs-dev_rep_c73850, Qs-dev_rep_c100336, Contig27250, Contig21115, Contig10461
ec:3.6.1.23	diphosphatase	Pyrimidine metabolism	Qs-dev_c14766, Contig26781
ec:3.6.1.19	diphosphatase	Pyrimidine metabolism	Qs-dev_c31661, Qs-dev_c16520, isotig10608, Contig4584
ec:3.6.1.17	(asymmetrical)	Pyrimidine metabolism	Qs-dev_c23915, Qs-dev_c22189, Contig8535, Contig6421, Contig24508, Contig16600, Contig14360
ec:6.3.4.2	synthase	Pyrimidine metabolism	Qs-dev_rep_c99882, Qs-dev_rep_c99724, Qs-dev_rep_c97883, Qs-dev_rep_c82135, Qs-dev_rep_c102563, Qs-dev_rep_c100526, Qs-dev_rep_c100476, Qs-dev_rep_c100334, Qs-dev_c49160, Qs-dev_c48579, Qs-dev_c243, isotig07366, isotig06106, Contig7465, Contig23559, Contig23074, Contig22665, Contig22664, Contig19434
ec:2.7.1.74	kinase	Pyrimidine metabolism	Qs-dev_rep_c90675, Contig8545
ec:2.7.1.49	kinase	Thiamine metabolism	Qs-dev_c31241, Contig11647
ec:2.7.4.7	kinase	Thiamine metabolism	Qs-dev_c31241, Contig11647
ec:2.8.1.7	desulfurase	Thiamine metabolism	Qs-dev_rep_c91329, Qs-dev_c9458, Qs-dev_c59182, Qs-dev_c57739, Qs-dev_c46185, Qs-dev_c25893, Qs-dev_c18033, isotig11919, isotig07264, Contig6360, Contig4989, Contig25798, Contig23688, Contig19057, Contig11683
ec:2.7.6.2	diphosphokinase	Thiamine metabolism	Qs-dev_rep_c79189, Qs-dev_rep_c73152, Qs-dev_c72296, Qs-dev_c60052, Qs-dev_c49024, Qs-dev_c41583, Qs-dev_c40820, Qs-dev_c21977, Contig6321, Contig15904, Contig10267
ec:2.5.1.3	diphosphorylase	Thiamine metabolism	Qs-dev_c45648, Qs-dev_c31241, Contig3448, Contig22998, Contig12358, Contig11647
ec:3.6.1.15	nucleoside triphosphate phosphohydrolase	Thiamine metabolism	Qs-dev_rep_c99681, Qs-dev_rep_c99652, Qs-dev_rep_c99541, Qs-dev_rep_c98471, Qs-dev_rep_c97938, Qs-dev_rep_c96923, Qs-dev_rep_c96446, Qs-dev_rep_c96129, Qs-dev_rep_c95939, Qs-dev_rep_c95126, Qs-dev_rep_c94425, Qs-dev_rep_c94322, Qs-dev_rep_c93729, Qs-dev_rep_c92227, Qs-dev_rep_c91576, Qs-dev_rep_c90510, Qs-dev_rep_c88479, Qs-dev_rep_c88182, Qs-dev_rep_c88165, Qs-dev_rep_c86061, Qs-dev_rep_c85594, …
ec:2.7.1.50	kinase	Thiamine metabolism	Contig2310
ec:3.8.1.8	chlorohydrolase	Atrazine degradation	Contig837
ec:3.5.1.5	ec:3.5.1.5 urease	Atrazine degradation	Contig402
ec:1.14.14.1	monooxygenase	Steroid hormone biosynthesis	Qs-dev_rep_c97993, Qs-dev_c69567, Qs-dev_c62799, Qs-dev_c62748, Qs-dev_c57151, Qs-dev_c56825, Qs-dev_c48392, Qs-dev_c48135, Qs-dev_c44366, Qs-dev_c41511, Qs-dev_c37530, Qs-dev_c27209, Qs-dev_c25423, Qs-dev_c25081, Qs-dev_c23384, Qs-dev_c22797, Qs-dev_c22745, Qs-dev_c22100, Qs-dev_c1538, Contig5515, Contig4880, Contig4721, Contig4613, Contig361, Contig3364, Contig25671, Contig25572, Contig25418, C…
ec:2.4.1.17	1-naphthol glucuronyltransferase	Steroid hormone biosynthesis	Qs-dev_rep_c98171, Qs-dev_c9499, Qs-dev_c23008, Qs-dev_c16197, Contig7588
ec:1.1.1.62	17-dehydrogenase	Steroid hormone biosynthesis	Qs-dev_c51228, Qs-dev_c43216, Qs-dev_c15048, Contig25884, Contig182
ec:1.1.1.53	20beta)-hydroxysteroid dehydrogenase	Steroid hormone biosynthesis	Qs-dev_c79532, Qs-dev_c52725, Qs-dev_c45937, Qs-dev_c17906, Contig8602, Contig3762, Contig26837, Contig19083, Contig15480
ec:1.3.1.3	5beta-reductase	Steroid hormone biosynthesis	Qs-dev_rep_c95418, Qs-dev_rep_c79519, Contig9232, Contig25793, Contig13334
ec:2.8.2.4	sulfotransferase	Steroid hormone biosynthesis	Qs-dev_c45578, Contig26382
ec:2.8.2.2	sulfotransferase	Steroid hormone biosynthesis	Qs-dev_rep_c99136, Qs-dev_rep_c98918, Qs-dev_rep_c96595, Qs-dev_rep_c84783, Qs-dev_rep_c101679, Qs-dev_c45578, isotig05183, Contig8641, Contig6761, Contig23910, Contig20041, Contig19415, Contig19287
ec:1.1.1.149	dehydrogenase	Steroid hormone biosynthesis	Qs-dev_c4386, Qs-dev_c24913, isotig18890
ec:1.1.1.146	dehydrogenase	Steroid hormone biosynthesis	Qs-dev_rep_c103248, Qs-dev_rep_c103112, Qs-dev_c56342, Qs-dev_c13099, isotig04362, isotig04361, isotig04360, Contig9630, Contig22487, Contig13708
ec:1.1.1.145	dehydrogenase	Steroid hormone biosynthesis	Qs-dev_rep_c98683, Qs-dev_rep_c95418, Qs-dev_rep_c86116, Qs-dev_rep_c84432, Qs-dev_rep_c83240, Qs-dev_rep_c80509, Qs-dev_rep_c79519, Qs-dev_rep_c73600, Qs-dev_rep_c73555, Qs-dev_c70208, Qs-dev_c5958, Qs-dev_c58182, Qs-dev_c43526, Qs-dev_c32804, Qs-dev_c29505, Qs-dev_c20614, Qs-dev_c17337, Contig9790, Contig9232, Contig7681, Contig458, Contig3703, Contig26567, Contig25793, Contig25694, Contig17897…
ec:1.3.1.30	to 1.3.1.30 and 1.3.1.22	Steroid hormone biosynthesis	Qs-dev_c46771
ec:1.3.99.5	4-dehydrogenase (acceptor)	Steroid hormone biosynthesis	Qs-dev_c36819, Contig6222, Contig521, Contig4224, Contig17676, Contig12547
ec:2.1.1.6	O-methyltransferase	Steroid hormone biosynthesis	Qs-dev_rep_c99940, Qs-dev_rep_c102823, Qs-dev_c58961, Qs-dev_c54450, isotig06508, Contig9192, Contig20735, Contig20004
ec:4.1.3.38	lyase	Folate biosynthesis	Contig2116
ec:3.5.4.16	cyclohydrolase I	Folate biosynthesis	Contig775
ec:3.4.19.9	hydrolase	Folate biosynthesis	Contig24241, Contig19765
ec:2.6.1.85	synthase	Folate biosynthesis	Qs-dev_c4764, Qs-dev_c28919, isotig24586, isotig08576, Contig23968
ec:4.1.2.25	aldolase	Folate biosynthesis	Qs-dev_c16191, Contig14680
ec:2.5.1.15	synthase	Folate biosynthesis	Contig736
ec:2.7.6.3	diphosphokinase	Folate biosynthesis	Contig736
ec:1.5.1.3	reductase	Folate biosynthesis	Qs-dev_rep_c77687, isotig07192, Contig5571, Contig15192, Contig13669
ec:6.3.2.17	synthase	Folate biosynthesis	Qs-dev_c9001, Qs-dev_c58440, Qs-dev_c54279, Qs-dev_c37104, Qs-dev_c34389, Qs-dev_c32680, Qs-dev_c16476, Qs-dev_c14885, isotig27465, isotig04558, isotig04556, isotig03734, isotig03733, Contig5110, Contig25648, Contig2328, Contig22537, Contig14830, Contig14405, Contig14229
ec:6.3.2.12	synthase	Folate biosynthesis	Qs-dev_c67513, Qs-dev_c34389, Qs-dev_c32680, Contig5272, Contig25648, Contig14830, Contig14322
ec:2.7.1.31	3-kinase	Glyoxylate and dicarboxylate metabolism	Qs-dev_rep_c94005, Qs-dev_rep_c85498, Contig8256, Contig26026
ec:4.1.1.8	decarboxylase	Glyoxylate and dicarboxylate metabolism	Contig25592
ec:4.1.1.2	decarboxylase	Glyoxylate and dicarboxylate metabolism	Qs-dev_c67308
ec:1.2.1.2	dehydrogenase	Glyoxylate and dicarboxylate metabolism	Qs-dev_rep_c81961, Qs-dev_rep_c78997, Qs-dev_rep_c73191, Qs-dev_c68257, Qs-dev_c58082, Qs-dev_c57921, Contig25885
ec:6.4.1.3	carboxylase	Glyoxylate and dicarboxylate metabolism	Qs-dev_c52545, Qs-dev_c34458, Qs-dev_c34248, Contig8194, Contig10217
ec:2.6.1.4	transaminase	Glyoxylate and dicarboxylate metabolism	Qs-dev_rep_c84128, Qs-dev_c42583, Contig820, Contig25686
ec:1.1.1.81	reductase	Glyoxylate and dicarboxylate metabolism	Qs-dev_c2447, Contig26284
ec:1.1.1.79	reductase (NADP+)	Glyoxylate and dicarboxylate metabolism	Qs-dev_c5914, Qs-dev_c2447, isotig10865, Contig27441, Contig26284, Contig24723
ec:1.1.1.60	reductase	Glyoxylate and dicarboxylate metabolism	Qs-dev_rep_c81712, Qs-dev_rep_c80229, Qs-dev_c5914, Qs-dev_c18681, isotig10865, Contig27441, Contig24723, Contig237
ec:3.5.1.49	ec:3.5.1.49 formamidase	Glyoxylate and dicarboxylate metabolism	Qs-dev_rep_c86140, isotig07773, Contig9211
ec:4.2.1.3	hydratase	Glyoxylate and dicarboxylate metabolism	Qs-dev_rep_c87473, Qs-dev_rep_c81323, Qs-dev_c72153, Qs-dev_c7213, Qs-dev_c65144, Qs-dev_c53669, Qs-dev_c50809, Qs-dev_c47417, Qs-dev_c41912, Qs-dev_c24746, Qs-dev_c14813, Contig9624, Contig5316, Contig25183, Contig20635, Contig18197, Contig11824, Contig11073
ec:2.3.1.9	C-acetyltransferase	Glyoxylate and dicarboxylate metabolism	Qs-dev_rep_c99137, Qs-dev_rep_c73858, Qs-dev_rep_c103209, Qs-dev_c6692, Contig9061, Contig26073, Contig24126, Contig20945
ec:1.1.1.37	dehydrogenase	Glyoxylate and dicarboxylate metabolism	Qs-dev_rep_c99716, Qs-dev_rep_c99651, Qs-dev_rep_c99344, Qs-dev_rep_c99101, Qs-dev_rep_c97944, Qs-dev_rep_c97608, Qs-dev_rep_c97269, Qs-dev_rep_c95961, Qs-dev_rep_c95833, Qs-dev_rep_c92850, Qs-dev_rep_c90639, Qs-dev_rep_c88969, Qs-dev_rep_c84204, Qs-dev_rep_c72762, Qs-dev_rep_c101352, Qs-dev_rep_c101029, Qs-dev_rep_c100695, Qs-dev_rep_c100272, Qs-dev_c84072, Qs-dev_c83496, Qs-dev_c68123, Qs-dev_c…
ec:1.1.1.36	reductase	Glyoxylate and dicarboxylate metabolism	Qs-dev_c51228, Qs-dev_c15048, Contig25884
ec:3.5.1.31	deformylase	Glyoxylate and dicarboxylate metabolism	Qs-dev_c26558, Qs-dev_c15996
ec:1.1.1.29	dehydrogenase	Glyoxylate and dicarboxylate metabolism	Qs-dev_c50389, Contig19610, Contig18270, Contig1179
ec:1.1.1.26	reductase	Glyoxylate and dicarboxylate metabolism	Qs-dev_rep_c84681, Qs-dev_c70448, Qs-dev_c65515, Qs-dev_c18918, isotig01803, isotig01802, isotig01801, isotig01797, Contig26311, Contig26284, Contig21669, Contig21668, Contig20401, Contig20352, Contig16984, Contig16125, Contig10140
ec:3.5.1.10	deformylase	Glyoxylate and dicarboxylate metabolism	Qs-dev_c2359, Contig4630, Contig22209, Contig22208, Contig22207, Contig20865
ec:1.11.1.6	equilase	Glyoxylate and dicarboxylate metabolism	Qs-dev_rep_c91313, Qs-dev_rep_c87588, Qs-dev_rep_c80318, Qs-dev_rep_c77266, Qs-dev_rep_c76977, Qs-dev_rep_c72418, Qs-dev_rep_c104038, Qs-dev_rep_c104037, Qs-dev_rep_c104032, Qs-dev_rep_c104025, Qs-dev_rep_c104023, Qs-dev_rep_c104016, Qs-dev_rep_c103998, Qs-dev_rep_c103996, Qs-dev_rep_c103993, Qs-dev_rep_c101456, Qs-dev_c69685, Qs-dev_c67706, Qs-dev_c67148, Qs-dev_c64640, Qs-dev_c59268, Qs-dev_c57…
ec:2.6.1.45	transaminase	Glyoxylate and dicarboxylate metabolism	Qs-dev_rep_c82948, Contig18047
ec:4.1.3.1	lyase	Glyoxylate and dicarboxylate metabolism	Qs-dev_c10674, Contig3790
ec:1.2.3.4	oxidase	Glyoxylate and dicarboxylate metabolism	Qs-dev_rep_c93345, Qs-dev_rep_c80000, Qs-dev_c41751, Qs-dev_c12941, isotig10838, Contig19256, Contig18911
ec:2.1.2.1	hydroxymethyltransferase	Glyoxylate and dicarboxylate metabolism	Qs-dev_rep_c97304, Qs-dev_rep_c89541, Qs-dev_rep_c88864, Qs-dev_rep_c83142, Qs-dev_rep_c82900, Qs-dev_rep_c82123, Qs-dev_rep_c79367, Qs-dev_rep_c78909, Qs-dev_rep_c77841, Qs-dev_rep_c104239, Qs-dev_rep_c104234, Qs-dev_rep_c104224, Qs-dev_rep_c104139, Qs-dev_c53243, Qs-dev_c30334, Qs-dev_c17488, isotig08046, Contig6770, Contig3471, Contig2972, Contig25586, Contig23134, Contig18818, Contig17622
ec:4.1.1.39	carboxylase	Glyoxylate and dicarboxylate metabolism	Qs-dev_c53121, Qs-dev_c12885, Qs-dev_c10522, isotig12515, Contig26339, Contig20838
ec:6.2.1.8	ligase	Glyoxylate and dicarboxylate metabolism	Qs-dev_rep_c99065, Qs-dev_rep_c100977, Qs-dev_rep_c100158, Contig3675, Contig23122, Contig18184
ec:3.1.3.18	phosphatase	Glyoxylate and dicarboxylate metabolism	Qs-dev_rep_c97564, Qs-dev_rep_c83831, Qs-dev_rep_c78840, Qs-dev_rep_c76749, Qs-dev_rep_c76011, Qs-dev_rep_c102180, Qs-dev_rep_c101151, Qs-dev_c89355, Qs-dev_c46742, Qs-dev_c44021, Qs-dev_c37663, Qs-dev_c32045, Qs-dev_c30112, Qs-dev_c2974, Qs-dev_c28167, Qs-dev_c27024, Qs-dev_c2377, isotig01010, Contig9525, Contig3663, Contig26581, Contig26415, Contig26263, Contig25664, Contig24022, Contig24021, C…
ec:2.3.3.9	synthase	Glyoxylate and dicarboxylate metabolism	Qs-dev_rep_c96261, Qs-dev_rep_c90897, Contig16241, Contig15449
ec:2.3.3.1	(Si)-synthase	Glyoxylate and dicarboxylate metabolism	Qs-dev_rep_c96915, Qs-dev_rep_c91829, Qs-dev_rep_c75226, Qs-dev_c72067, Qs-dev_c59241, Qs-dev_c13549, Contig7246, Contig25816, Contig25666, Contig22582, Contig10645
ec:1.4.7.1	synthase (ferredoxin)	Glyoxylate and dicarboxylate metabolism	Qs-dev_rep_c98307, Contig642
ec:6.3.1.2	ligase	Glyoxylate and dicarboxylate metabolism	Qs-dev_rep_c93143, Qs-dev_rep_c88506, Qs-dev_rep_c77997, Qs-dev_rep_c73428, Qs-dev_c69510, Qs-dev_c49924, Qs-dev_c43117, Qs-dev_c42802, Qs-dev_c33093, Qs-dev_c31040, Qs-dev_c2040, isotig07658, Contig26128, Contig22915, Contig18389, Contig17503, contig08217, contig08216
ec:1.1.99.14	dehydrogenase	Glyoxylate and dicarboxylate metabolism	Qs-dev_rep_c97834, Qs-dev_rep_c95484, Qs-dev_c8715, Qs-dev_c71806, Contig3422, Contig23108, Contig15936
ec:2.4.1.224	4-alpha-N-acetylglucosaminyltransferase	Glycosaminoglycan biosynthesis - heparan sulfate / heparin	Qs-dev_rep_c74396, Qs-dev_c61310, Qs-dev_c36314, Qs-dev_c25348, isotig10481, isotig04178, isotig04177, Contig4791, Contig25840, Contig22437, Contig17418
ec:2.4.1.223	4-alpha-N-acetylglucosaminyltransferase	Glycosaminoglycan biosynthesis - heparan sulfate / heparin	Qs-dev_c54214, Contig3788, Contig270
ec:2.4.1.135	3-beta-glucuronosyltransferase	Glycosaminoglycan biosynthesis - heparan sulfate / heparin	Qs-dev_c68874, Contig9998, Contig27288, Contig26123, Contig13154
ec:2.4.1.134	3-beta-galactosyltransferase	Glycosaminoglycan biosynthesis - heparan sulfate / heparin	Qs-dev_rep_c99619, Qs-dev_rep_c98199, Qs-dev_rep_c89201, Qs-dev_rep_c79345, Qs-dev_rep_c102884, Qs-dev_rep_c100728, Qs-dev_rep_c100332, Qs-dev_c46127, Qs-dev_c23374, Qs-dev_c22764, isotig08406, Contig9659, Contig9390, Contig8254, Contig694, Contig5809, Contig4402, Contig4255, Contig25811, Contig25265, Contig24376, Contig24138, Contig2343, Contig18031, Contig14420, Contig10990
ec:2.4.2.26	xylosyltransferase	Glycosaminoglycan biosynthesis - heparan sulfate / heparin	Qs-dev_c50622, Qs-dev_c41425, Qs-dev_c26707, Contig8851, Contig4953, Contig4811, Contig25722, Contig2444, Contig23344, Contig2140, Contig1709, Contig112
ec:2.4.1.135	3-beta-glucuronosyltransferase	Glycosaminoglycan biosynthesis - chondroitin sulfate / dermatan sulfate	Qs-dev_c68874, Contig9998, Contig27288, Contig26123, Contig13154
ec:2.4.1.134	3-beta-galactosyltransferase	Glycosaminoglycan biosynthesis - chondroitin sulfate / dermatan sulfate	Qs-dev_rep_c99619, Qs-dev_rep_c98199, Qs-dev_rep_c89201, Qs-dev_rep_c79345, Qs-dev_rep_c102884, Qs-dev_rep_c100728, Qs-dev_rep_c100332, Qs-dev_c46127, Qs-dev_c23374, Qs-dev_c22764, isotig08406, Contig9659, Contig9390, Contig8254, Contig694, Contig5809, Contig4402, Contig4255, Contig25811, Contig25265, Contig24376, Contig24138, Contig2343, Contig18031, Contig14420, Contig10990
ec:2.4.2.26	xylosyltransferase	Glycosaminoglycan biosynthesis - chondroitin sulfate / dermatan sulfate	Qs-dev_c50622, Qs-dev_c41425, Qs-dev_c26707, Contig8851, Contig4953, Contig4811, Contig25722, Contig2444, Contig23344, Contig2140, Contig1709, Contig112
ec:3.2.1.52	hexosaminidase	Glycosaminoglycan degradation	Qs-dev_rep_c97516, Qs-dev_rep_c95847, Qs-dev_rep_c92289, Qs-dev_rep_c91222, Qs-dev_rep_c89408, Qs-dev_rep_c85907, Qs-dev_rep_c83536, Qs-dev_rep_c80602, Qs-dev_rep_c100951, Qs-dev_rep_c100030, Qs-dev_c88211, Qs-dev_c71995, Qs-dev_c69526, isotig07752, isotig02765, Contig9402, Contig7873, Contig7656, Contig23681, Contig21986, Contig21985, Contig20266, Contig17471, Contig16092, Contig15585
ec:3.2.1.50	alpha-acetylglucosaminidase	Glycosaminoglycan degradation	Qs-dev_c71468, Qs-dev_c30672, Qs-dev_c3019, Qs-dev_c18709, isotig03259, isotig03258, Contig27056, Contig22144, Contig22143, Contig17244, Contig15124
ec:3.2.1.31	beta-glucuronide glucuronohydrolase glucuronidase	Glycosaminoglycan degradation	Qs-dev_rep_c99539, Qs-dev_rep_c98346, Qs-dev_rep_c87367, Qs-dev_c40617, Contig4760, Contig19979, Contig17759
ec:3.2.1.23	lactase (ambiguous)	Glycosaminoglycan degradation	Qs-dev_rep_c97940, Qs-dev_rep_c97496, Qs-dev_rep_c92309, Qs-dev_rep_c89794, Qs-dev_rep_c88139, Qs-dev_rep_c86944, Qs-dev_rep_c86742, Qs-dev_rep_c86205, Qs-dev_rep_c85356, Qs-dev_rep_c84392, Qs-dev_rep_c81018, Qs-dev_rep_c79474, Qs-dev_rep_c74378, Qs-dev_rep_c72702, Qs-dev_rep_c102124, Qs-dev_rep_c101013, Qs-dev_c89498, Qs-dev_c68121, Qs-dev_c61954, Qs-dev_c59220, Qs-dev_c58302, Qs-dev_c43388, Qs-…
ec:2.7.1.43	glucuronokinase (phosphorylating)	Pentose and glucuronate interconversions	Contig14450
ec:4.2.2.2	lyase	Pentose and glucuronate interconversions	Qs-dev_rep_c91048, Qs-dev_rep_c90786, Qs-dev_c6917, Qs-dev_c66919, Qs-dev_c58749, Qs-dev_c43302, Qs-dev_c37152, Qs-dev_c24845, Qs-dev_c21841, Contig6873, Contig627, Contig5556, Contig4911, Contig26177, Contig25709, Contig17580, Contig1016
ec:2.7.1.17	xylulokinase (phosphorylating)	Pentose and glucuronate interconversions	Qs-dev_c60576, Qs-dev_c25587, isotig08097, Contig6734, Contig5659, Contig4886
ec:3.1.1.11	pectin demethoxylase	Pentose and glucuronate interconversions	Qs-dev_rep_c98442, Qs-dev_rep_c97500, Qs-dev_rep_c96862, Qs-dev_rep_c95219, Qs-dev_rep_c92953, Qs-dev_rep_c92925, Qs-dev_rep_c89658, Qs-dev_rep_c86428, Qs-dev_rep_c80847, Qs-dev_rep_c75912, Qs-dev_rep_c74415, Qs-dev_rep_c74364, Qs-dev_rep_c73651, Qs-dev_c62043, Qs-dev_c55167, Qs-dev_c47469, Qs-dev_c45799, Qs-dev_c45705, Qs-dev_c41394, Qs-dev_c41093, Qs-dev_c30984, Qs-dev_c28668, Qs-dev_c26481, Qs…
ec:1.2.1.3	dehydrogenase (NAD+)	Pentose and glucuronate interconversions	Qs-dev_rep_c97445, Qs-dev_rep_c97140, Qs-dev_rep_c96086, Qs-dev_rep_c94136, Qs-dev_rep_c92495, Qs-dev_rep_c90664, Qs-dev_rep_c90312, Qs-dev_rep_c88341, Qs-dev_rep_c87703, Qs-dev_rep_c86803, Qs-dev_rep_c86292, Qs-dev_rep_c83903, Qs-dev_rep_c83365, Qs-dev_rep_c80861, Qs-dev_rep_c78487, Qs-dev_rep_c77719, Qs-dev_rep_c76476, Qs-dev_rep_c74191, Qs-dev_rep_c73000, Qs-dev_rep_c102932, Qs-dev_rep_c102764…
ec:2.4.1.17	1-naphthol glucuronyltransferase	Pentose and glucuronate interconversions	Qs-dev_rep_c98171, Qs-dev_c9499, Qs-dev_c23008, Qs-dev_c16197, Contig7588
ec:1.1.1.22	6-dehydrogenase	Pentose and glucuronate interconversions	Qs-dev_rep_c83004, Qs-dev_rep_c81702, Qs-dev_rep_c72561, Qs-dev_rep_c102423, Contig4889, Contig25703, Contig25638, Contig24665
ec:1.1.1.21	reductase	Pentose and glucuronate interconversions	Qs-dev_rep_c94180, Qs-dev_rep_c89688, Qs-dev_rep_c85023, Qs-dev_c69898, Qs-dev_c68397, Qs-dev_c67452, Qs-dev_c67105, Qs-dev_c62756, Qs-dev_c51229, Qs-dev_c24913, Qs-dev_c21547, Qs-dev_c16356, Contig851, Contig8379, Contig5562, Contig4652, Contig24121, Contig18189, Contig16120
ec:1.1.1.19	reductase	Pentose and glucuronate interconversions	Qs-dev_c28434, Contig3390
ec:2.7.7.9	uridylyltransferase	Pentose and glucuronate interconversions	Qs-dev_rep_c98632, Qs-dev_rep_c96972, Qs-dev_rep_c81814, Qs-dev_rep_c80637, Qs-dev_rep_c76923, Qs-dev_c54449, Qs-dev_c13508, Qs-dev_c11512, isotig04110, isotig04109, isotig04108, Contig9072, Contig3010, Contig22420
ec:3.2.1.67	1,4-alpha-galacturonidase	Pentose and glucuronate interconversions	Qs-dev_rep_c95907, Qs-dev_rep_c88975, Qs-dev_rep_c75884, Qs-dev_c69074, Qs-dev_c684, Qs-dev_c56613, Qs-dev_c41267, Qs-dev_c2665, Qs-dev_c25150, isotig08138, isotig05147, isotig05146, Contig410, Contig3074, Contig24323, Contig24322, Contig23865, Contig23586, Contig22737, Contig19833, Contig14010
ec:3.2.1.31	beta-glucuronide glucuronohydrolase glucuronidase	Pentose and glucuronate interconversions	Qs-dev_rep_c99539, Qs-dev_rep_c98346, Qs-dev_rep_c87367, Qs-dev_c40617, Contig4760, Contig19979, Contig17759
ec:3.2.1.15	pectin depolymerase	Pentose and glucuronate interconversions	Qs-dev_rep_c96759, Qs-dev_rep_c96126, Qs-dev_rep_c95907, Qs-dev_rep_c94702, Qs-dev_rep_c94287, Qs-dev_rep_c88975, Qs-dev_rep_c87827, Qs-dev_rep_c87289, Qs-dev_rep_c83834, Qs-dev_rep_c75884, Qs-dev_rep_c75330, Qs-dev_rep_c74186, Qs-dev_c69074, Qs-dev_c684, Qs-dev_c65566, Qs-dev_c60440, Qs-dev_c56931, Qs-dev_c56613, Qs-dev_c56490, Qs-dev_c45460, Qs-dev_c43466, Qs-dev_c41473, Qs-dev_c41267, Qs-dev_c…
ec:5.1.3.1	3-epimerase	Pentose and glucuronate interconversions	Qs-dev_rep_c92221, Qs-dev_rep_c89373, Qs-dev_rep_c76856, Contig26476, Contig26226, Contig20263
ec:2.7.7.44	uridylyltransferase	Pentose and glucuronate interconversions	Contig3010
ec:5.3.1.5	isomerase	Pentose and glucuronate interconversions	Qs-dev_rep_c99018, Qs-dev_rep_c94870, Qs-dev_rep_c84658, Qs-dev_rep_c102204, Qs-dev_rep_c101772, Qs-dev_rep_c100577, Qs-dev_c101505, isotig04785, isotig04783, Contig22611, Contig20965, Contig20461, Contig12908

## Sheet: Pathways Level3
Pathway Level3	Number of transcripts	%	Parent pathway level2
Starch and sucrose metabolism	1032	5.56214	Carbohydrate metabolism
Purine metabolism	1022	5.50825	Nucleotide metabolism
Methane metabolism	593	3.19608	Energy metabolism
Glycolysis / Gluconeogenesis	507	2.73256	Carbohydrate metabolism
Amino sugar and nucleotide sugar metabolism	493	2.65711	Carbohydrate metabolism
Phenylalanine metabolism	487	2.62477	Amino acid metabolism
Phenylpropanoid biosynthesis	429	2.31217	Biosynthesis of other secondary metabolites
Pyruvate metabolism	428	2.30678	Carbohydrate metabolism
Pyrimidine metabolism	417	2.24749	Nucleotide metabolism
Galactose metabolism	381	2.05347	Carbohydrate metabolism
T cell receptor signaling pathway	375	2.02113	Immune system
Nitrogen metabolism	349	1.881	Energy metabolism
Glycine, serine and threonine metabolism	345	1.85944	Amino acid metabolism
Glycerolipid metabolism	314	1.69236	Lipid metabolism
Carbon fixation in photosynthetic organisms	309	1.66541	Energy metabolism
Glyoxylate and dicarboxylate metabolism	301	1.62229	Carbohydrate metabolism
Arginine and proline metabolism	294	1.58456	Amino acid metabolism
Drug metabolism - other enzymes	293	1.57917	Xenobiotics biodegradation and metabolism
Oxidative phosphorylation	284	1.53067	Energy metabolism
Glutathione metabolism	282	1.51989	Metabolism of other amino acids
Cysteine and methionine metabolism	275	1.48216	Amino acid metabolism
Thiamine metabolism	274	1.47677	Metabolism of cofactors and vitamins
Pentose and glucuronate interconversions	262	1.41209	Carbohydrate metabolism
Aminobenzoate degradation	244	1.31508	Xenobiotics biodegradation and metabolism
Tryptophan metabolism	237	1.27735	Amino acid metabolism
Pentose phosphate pathway	237	1.27735	Carbohydrate metabolism
Fatty acid metabolism	234	1.26118	Lipid metabolism
Tyrosine metabolism	233	1.25579	Amino acid metabolism
Glycerophospholipid metabolism	232	1.2504	Lipid metabolism
Drug metabolism - cytochrome P450	217	1.16956	Xenobiotics biodegradation and metabolism
Phosphatidylinositol signaling system	216	1.16417	Signal transduction
Metabolism of xenobiotics by cytochrome P450	215	1.15878	Xenobiotics biodegradation and metabolism
Carbon fixation pathways in prokaryotes	212	1.14261	Energy metabolism
Aminoacyl-tRNA biosynthesis	212	1.14261	Translation
Fructose and mannose metabolism	209	1.12644	Carbohydrate metabolism
Ascorbate and aldarate metabolism	201	1.08332	Carbohydrate metabolism
Phenylalanine, tyrosine and tryptophan biosynthesis	198	1.06716	Amino acid metabolism
Valine, leucine and isoleucine degradation	197	1.06177	Amino acid metabolism
Flavonoid biosynthesis	194	1.0456	Biosynthesis of other secondary metabolites
Alanine, aspartate and glutamate metabolism	193	1.04021	Amino acid metabolism
alpha-Linolenic acid metabolism	191	1.02943	Lipid metabolism
Propanoate metabolism	188	1.01326	Carbohydrate metabolism
Inositol phosphate metabolism	176	0.948583	Carbohydrate metabolism
Cyanoamino acid metabolism	176	0.948583	Metabolism of other amino acids
beta-Alanine metabolism	175	0.943193	Metabolism of other amino acids
Sphingolipid metabolism	170	0.916244	Lipid metabolism
Lysine degradation	165	0.889296	Amino acid metabolism
Porphyrin and chlorophyll metabolism	152	0.81923	Metabolism of cofactors and vitamins
Fatty acid biosynthesis	146	0.786892	Lipid metabolism
Riboflavin metabolism	141	0.759944	Metabolism of cofactors and vitamins
Biosynthesis of unsaturated fatty acids	134	0.722216	Lipid metabolism
Sulfur metabolism	133	0.716827	Energy metabolism
Butanoate metabolism	131	0.706047	Carbohydrate metabolism
Other glycan degradation	130	0.700658	Glycan biosynthesis and metabolism
Steroid hormone biosynthesis	127	0.684489	Lipid metabolism
Arachidonic acid metabolism	127	0.684489	Lipid metabolism
Tropane, piperidine and pyridine alkaloid biosynthesis	119	0.641371	Biosynthesis of other secondary metabolites
Retinol metabolism	116	0.625202	Metabolism of cofactors and vitamins
Linoleic acid metabolism	115	0.619812	Lipid metabolism
Isoquinoline alkaloid biosynthesis	108	0.582085	Biosynthesis of other secondary metabolites
Terpenoid backbone biosynthesis	106	0.571305	Metabolism of terpenoids and polyketides
Chloroalkane and chloroalkene degradation	106	0.571305	Xenobiotics biodegradation and metabolism
One carbon pool by folate	105	0.565916	Metabolism of cofactors and vitamins
Histidine metabolism	104	0.560526	Amino acid metabolism
Glycosaminoglycan degradation	104	0.560526	Glycan biosynthesis and metabolism
Ubiquinone and other terpenoid-quinone biosynthesis	101	0.544357	Metabolism of cofactors and vitamins
Selenocompound metabolism	98	0.528188	Metabolism of other amino acids
Glycosphingolipid biosynthesis - ganglio series	86	0.463512	Glycan biosynthesis and metabolism
Limonene and pinene degradation	81	0.436564	Metabolism of terpenoids and polyketides
Biotin metabolism	79	0.425784	Metabolism of cofactors and vitamins
Vitamin B6 metabolism	77	0.415005	Metabolism of cofactors and vitamins
Pantothenate and CoA biosynthesis	73	0.393446	Metabolism of cofactors and vitamins
Peptidoglycan biosynthesis	71	0.382667	Glycan biosynthesis and metabolism
Fatty acid elongation	67	0.361108	Lipid metabolism
Streptomycin biosynthesis	66	0.355718	Biosynthesis of other secondary metabolites
Glycosphingolipid biosynthesis - globo series	63	0.339549	Glycan biosynthesis and metabolism
Benzoate degradation	61	0.32877	Xenobiotics biodegradation and metabolism
Styrene degradation	61	0.32877	Xenobiotics biodegradation and metabolism
Novobiocin biosynthesis	59	0.317991	Biosynthesis of other secondary metabolites
N-Glycan biosynthesis	58	0.312601	Glycan biosynthesis and metabolism
Various types of N-glycan biosynthesis	58	0.312601	Glycan biosynthesis and metabolism
Nicotinate and nicotinamide metabolism	58	0.312601	Metabolism of cofactors and vitamins
Geraniol degradation	58	0.312601	Metabolism of terpenoids and polyketides
Glycosaminoglycan biosynthesis - heparan sulfate / heparin	57	0.307211	Glycan biosynthesis and metabolism
Ether lipid metabolism	56	0.301822	Lipid metabolism
Steroid biosynthesis	55	0.296432	Lipid metabolism
Caprolactam degradation	54	0.291042	Xenobiotics biodegradation and metabolism
Naphthalene degradation	54	0.291042	Xenobiotics biodegradation and metabolism
Flavone and flavonol biosynthesis	53	0.285653	Biosynthesis of other secondary metabolites
Valine, leucine and isoleucine biosynthesis	50	0.269484	Amino acid metabolism
Diterpenoid biosynthesis	49	0.264094	Metabolism of terpenoids and polyketides
Lysine biosynthesis	48	0.258704	Amino acid metabolism
Carotenoid biosynthesis	47	0.253315	Metabolism of terpenoids and polyketides
Monoterpenoid biosynthesis	46	0.247925	Metabolism of terpenoids and polyketides
Caffeine metabolism	45	0.242535	Biosynthesis of other secondary metabolites
Anthocyanin biosynthesis	44	0.237146	Biosynthesis of other secondary metabolites
Glycosaminoglycan biosynthesis - chondroitin sulfate / dermatan sulfate	43	0.231756	Glycan biosynthesis and metabolism
Taurine and hypotaurine metabolism	42	0.226366	Metabolism of other amino acids
Indole alkaloid biosynthesis	41	0.220977	Biosynthesis of other secondary metabolites
Folate biosynthesis	40	0.215587	Metabolism of cofactors and vitamins
mTOR signaling pathway	39	0.210197	Signal transduction
C5-Branched dibasic acid metabolism	36	0.194028	Carbohydrate metabolism
Toluene degradation	34	0.183249	Xenobiotics biodegradation and metabolism
Zeatin biosynthesis	32	0.17247	Metabolism of terpenoids and polyketides
Steroid degradation	31	0.16708	Xenobiotics biodegradation and metabolism
Synthesis and degradation of ketone bodies	28	0.150911	Lipid metabolism
Isoflavonoid biosynthesis	26	0.140132	Biosynthesis of other secondary metabolites
D-Glutamine and D-glutamate metabolism	25	0.134742	Metabolism of other amino acids
Cutin, suberine and wax biosynthesis	24	0.129352	Lipid metabolism
Stilbenoid, diarylheptanoid and gingerol biosynthesis	23	0.123962	Biosynthesis of other secondary metabolites
Primary bile acid biosynthesis	22	0.118573	Lipid metabolism
Lipopolysaccharide biosynthesis	21	0.113183	Glycan biosynthesis and metabolism
Tetracycline biosynthesis	21	0.113183	Metabolism of terpenoids and polyketides
Chlorocyclohexane and chlorobenzene degradation	21	0.113183	Xenobiotics biodegradation and metabolism
Betalain biosynthesis	18	0.0970141	Biosynthesis of other secondary metabolites
Phosphonate and phosphinate metabolism	18	0.0970141	Metabolism of other amino acids
Polyketide sugar unit biosynthesis	17	0.0916244	Metabolism of terpenoids and polyketides
Glucosinolate biosynthesis	16	0.0862348	Biosynthesis of other secondary metabolites
Lipoic acid metabolism	16	0.0862348	Metabolism of cofactors and vitamins
Butirosin and neomycin biosynthesis	15	0.0808451	Biosynthesis of other secondary metabolites
Biosynthesis of vancomycin group antibiotics	12	0.0646761	Metabolism of terpenoids and polyketides
Fluorobenzoate degradation	12	0.0646761	Xenobiotics biodegradation and metabolism
Penicillin and cephalosporin biosynthesis	11	0.0592864	Biosynthesis of other secondary metabolites
Photosynthesis	11	0.0592864	Energy metabolism
Ethylbenzene degradation	11	0.0592864	Xenobiotics biodegradation and metabolism
D-Alanine metabolism	10	0.0538967	Metabolism of other amino acids
Other types of O-glycan biosynthesis	9	0.0485071	Glycan biosynthesis and metabolism
Xylene degradation	9	0.0485071	Xenobiotics biodegradation and metabolism
Biosynthesis of terpenoids and steroids	8	0.0431174	Chemical structure transformation maps
Sesquiterpenoid and triterpenoid biosynthesis	7	0.0377277	Metabolism of terpenoids and polyketides
Biosynthesis of ansamycins	7	0.0377277	Metabolism of terpenoids and polyketides
D-Arginine and D-ornithine metabolism	6	0.032338	Metabolism of other amino acids
Glycosphingolipid biosynthesis - lacto and neolacto series	4	0.0215587	Glycan biosynthesis and metabolism
Biosynthesis of siderophore group nonribosomal peptides	4	0.0215587	Metabolism of terpenoids and polyketides
beta-Lactam resistance	3	0.016169	Biosynthesis of other secondary metabolites
Insect hormone biosynthesis	3	0.016169	Metabolism of terpenoids and polyketides
Atrazine degradation	2	0.0107793	Xenobiotics biodegradation and metabolism
Secondary bile acid biosynthesis	1	0.00538967	Lipid metabolism
Bisphenol degradation	1	0.00538967	Xenobiotics biodegradation and metabolism
DDT degradation	1	0.00538967	Xenobiotics biodegradation and metabolism

## Sheet: Pathways Level2
Pathway Level2	Number of transcripts	%
Carbohydrate metabolism	4582	23.7508
Amino acid metabolism	2826	14.6486
Lipid metabolism	2043	10.5899
Metabolism of cofactors and vitamins	1232	6.38607
Energy metabolism	1891	9.80199
Biosynthesis of other secondary metabolites	1270	6.58304
Nucleotide metabolism	1439	7.45905
Metabolism of terpenoids and polyketides	490	2.53991
Metabolism of other amino acids	832	4.31267
Glycan biosynthesis and metabolism	704	3.64918
Translation	212	1.19262
Signal transduction	255	1.32179

## Sheet: Transcripts expressions
Pathway Level2	Transcript	S1 counts	S2 counts	S3-S4 counts	S5 counts	S8 counts
Alanine, aspartate and glutamate metabolism	Contig5700	0	5.2	1.8	9	0
Alanine, aspartate and glutamate metabolism	Qs-dev_c16270	0	0	0	0.6	0
Alanine, aspartate and glutamate metabolism	Qs-dev_c34363	0	0	0	0	0
Alanine, aspartate and glutamate metabolism	Qs-dev_c40311	0	0.4	0	0	0
Alanine, aspartate and glutamate metabolism	Qs-dev_c40972	0	0	2.2	0	0
Alanine, aspartate and glutamate metabolism	Qs-dev_c55686	0	0.6	0	0	0
Alanine, aspartate and glutamate metabolism	Qs-dev_c5946	2.2	0.6	2.2	3	3.2
Alanine, aspartate and glutamate metabolism	Qs-dev_c65974	0.2	0	0	1.6	0.4
Alanine, aspartate and glutamate metabolism	Qs-dev_rep_c78970	0.4	0	1.2	0.8	0.8
Alanine, aspartate and glutamate metabolism	Qs-dev_rep_c84045	0.6	0	0.2	1.6	1.2
Alanine, aspartate and glutamate metabolism	Qs-dev_rep_c84128	0.6	0	0.2	0.8	1.2
Alanine, aspartate and glutamate metabolism	Qs-dev_rep_c84462	4.2	0	1.2	0	1.2
Alanine, aspartate and glutamate metabolism	Qs-dev_rep_c86309	0.6	0	0.2	2.2	1.2
Alanine, aspartate and glutamate metabolism	Qs-dev_rep_c86309	0.6	0	0.2	2.2	1.2
Alanine, aspartate and glutamate metabolism	Qs-dev_rep_c87032	0.6	0	5.6	3.8	1.2
Alanine, aspartate and glutamate metabolism	Qs-dev_rep_c87516	0.6	0	1.2	0.2	1.2
Alanine, aspartate and glutamate metabolism	Qs-dev_rep_c87940	0.6	0	0.2	0.2	1.2
Alanine, aspartate and glutamate metabolism	Qs-dev_rep_c89290	0.6	0	0.2	0.2	1.2
Alanine, aspartate and glutamate metabolism	Qs-dev_rep_c90724	0.8	0	0.4	0.2	1.2
Alanine, aspartate and glutamate metabolism	Qs-dev_rep_c90724	0.8	0	0.4	0.2	1.2
Alanine, aspartate and glutamate metabolism	Qs-dev_rep_c93143	0.8	0.6	0.4	0.2	1.6
Alanine, aspartate and glutamate metabolism	Qs-dev_rep_c97445	0.8	0.6	0.4	0.2	1.6
Alanine, aspartate and glutamate metabolism	Qs-dev_rep_c97505	0.8	0	0.4	0.2	1.6
Alanine, aspartate and glutamate metabolism	Qs-dev_rep_c97866	0.8	0	0.4	0.2	1.6
Alanine, aspartate and glutamate metabolism	Qs-dev_rep_c97866	0.8	0	0.4	0.2	1.6
Alanine, aspartate and glutamate metabolism	Qs-dev_rep_c98946	0.8	0	0.4	0.2	1.6
Alanine, aspartate and glutamate metabolism	Qs-dev_rep_c99334	0.8	0	4.6	0.2	1.6
Alanine, aspartate and glutamate metabolism	Qs-dev_rep_c99633	0.8	0.6	0.4	0.2	1.6
Alanine, aspartate and glutamate metabolism	Contig25439	5.2	23	16.2	18.4	24.2
Alanine, aspartate and glutamate metabolism	Contig272	10.8	7.4	5.2	2.2	7.2
Alanine, aspartate and glutamate metabolism	Contig663	30.2	10.4	9.6	12	5.2
Alanine, aspartate and glutamate metabolism	Contig8571	0	0.2	0.8	0.6	3
Alanine, aspartate and glutamate metabolism	Qs-dev_c18509	0	0	0	3	3
Alanine, aspartate and glutamate metabolism	Qs-dev_c24015	0	0	0	0	0
Alanine, aspartate and glutamate metabolism	Qs-dev_c34159	0	1.2	5.6	0	3
Alanine, aspartate and glutamate metabolism	Qs-dev_c39261	2	0.4	0	1.6	0
Alanine, aspartate and glutamate metabolism	Qs-dev_c42023	0	0	0	2.2	0
Alanine, aspartate and glutamate metabolism	Qs-dev_c57509	0	0	0	0	0
Alanine, aspartate and glutamate metabolism	Qs-dev_rep_c103596	0.4	0.6	0	0	0.8
Alanine, aspartate and glutamate metabolism	Qs-dev_rep_c104013	0.4	0	0	0	0.8
Alanine, aspartate and glutamate metabolism	Qs-dev_rep_c104302	0.4	0	0.2	0	0.8
Alanine, aspartate and glutamate metabolism	Qs-dev_rep_c104302	0.4	0	0.2	0	0.8
Alanine, aspartate and glutamate metabolism	Qs-dev_rep_c75446	2.2	1.2	0.2	2.2	0.8
Alanine, aspartate and glutamate metabolism	Qs-dev_rep_c77914	0.4	0	9	0	0.8
Alanine, aspartate and glutamate metabolism	Qs-dev_rep_c82019	0.6	0.6	0.2	0.8	0.8
Alanine, aspartate and glutamate metabolism	Qs-dev_rep_c82948	0.6	0	0.2	0	0.8
Alanine, aspartate and glutamate metabolism	Qs-dev_rep_c86753	0.6	0.6	1.2	0.2	1.2
Alanine, aspartate and glutamate metabolism	Qs-dev_rep_c88506	0.6	0	0.2	0.2	3.8
Alanine, aspartate and glutamate metabolism	Qs-dev_rep_c92080	0.8	0	0.4	0.2	1.4
Alanine, aspartate and glutamate metabolism	Qs-dev_rep_c96347	0.8	0	0.4	0.2	1.6
Alanine, aspartate and glutamate metabolism	Qs-dev_rep_c96406	0.8	0	0.4	0.2	1.6
Alanine, aspartate and glutamate metabolism	Qs-dev_rep_c97200	0.8	0.6	1.4	7.4	1.6
Alanine, aspartate and glutamate metabolism	Qs-dev_rep_c97200	0.8	0.6	1.4	7.4	1.6
Alanine, aspartate and glutamate metabolism	Qs-dev_rep_c97435	0.8	0	1.4	1	1.6
Alanine, aspartate and glutamate metabolism	Contig1934	15.8	19.8	56.6	48.2	13.2
Alanine, aspartate and glutamate metabolism	Contig19885	1.2	13.2	14	17.6	6.8
Alanine, aspartate and glutamate metabolism	Contig26580	0	7	9.6	17.8	0
Alanine, aspartate and glutamate metabolism	Contig26640	3	0	0.6	0	4.8
Alanine, aspartate and glutamate metabolism	Qs-dev_c1227	0	0	0.8	0	3
Alanine, aspartate and glutamate metabolism	Qs-dev_c12792	9.4	0	0	0	0
Alanine, aspartate and glutamate metabolism	Qs-dev_c12808	0	0	0	1.2	0
Alanine, aspartate and glutamate metabolism	Qs-dev_c49076	0	0	2.2	0	0
Alanine, aspartate and glutamate metabolism	Qs-dev_c67972	3.8	0	2.2	0.8	0.4
Alanine, aspartate and glutamate metabolism	Qs-dev_c8713	13.2	0	2.2	0	0.6
Alanine, aspartate and glutamate metabolism	Qs-dev_rep_c102148	0.4	0	1.2	0	0.6
Alanine, aspartate and glutamate metabolism	Qs-dev_rep_c103517	13.2	3	1.2	1.6	0.8
Alanine, aspartate and glutamate metabolism	Qs-dev_rep_c103796	0.4	0	0	0	0.8
Alanine, aspartate and glutamate metabolism	Qs-dev_rep_c104298	2.2	0	0.2	0.8	5.8
Alanine, aspartate and glutamate metabolism	Qs-dev_rep_c104298	2.2	0	0.2	0.8	5.8
Alanine, aspartate and glutamate metabolism	Qs-dev_rep_c77997	0.4	0	0.2	0.8	0.8
Alanine, aspartate and glutamate metabolism	Qs-dev_rep_c86337	0.6	0	0.2	3.2	1.2
Alanine, aspartate and glutamate metabolism	Qs-dev_rep_c87032	0.6	0	5.6	3.8	1.2
Alanine, aspartate and glutamate metabolism	Qs-dev_rep_c93852	0.8	0	0.4	0.2	1.6
Alanine, aspartate and glutamate metabolism	Qs-dev_rep_c94853	8	0.6	3.4	13.8	8.4
Alanine, aspartate and glutamate metabolism	Qs-dev_rep_c95015	0.8	7.2	2.2	0.2	1.6
Alanine, aspartate and glutamate metabolism	Qs-dev_rep_c95483	0.8	0.6	1.4	0.8	1.6
Alanine, aspartate and glutamate metabolism	Qs-dev_rep_c95483	0.8	0.6	1.4	0.8	1.6
Alanine, aspartate and glutamate metabolism	Contig11784	4.6	11.2	14.8	10.6	21
Alanine, aspartate and glutamate metabolism	Contig13878	3	0	0	1.2	6.6
Alanine, aspartate and glutamate metabolism	Contig18006	10.4	17.2	11.6	35.6	29.6
Alanine, aspartate and glutamate metabolism	Contig24593	8.8	0.2	0.6	3	0
Alanine, aspartate and glutamate metabolism	isotig04284	0	0	0	0.6	0
Alanine, aspartate and glutamate metabolism	isotig08596	0	0	0	0	0
Alanine, aspartate and glutamate metabolism	Qs-dev_c49466	0	0	1.2	0	0
Alanine, aspartate and glutamate metabolism	Qs-dev_c56750	2.2	0	0	0.8	0
Alanine, aspartate and glutamate metabolism	Qs-dev_c56750	2.2	0	0	0.8	0
Alanine, aspartate and glutamate metabolism	Qs-dev_c6965	0.2	2.2	6.8	7.4	0.6
Alanine, aspartate and glutamate metabolism	Qs-dev_c71274	2.2	1.2	1.2	0	0.6
Alanine, aspartate and glutamate metabolism	Qs-dev_c8120	70.6	40.4	83	31.2	30.8
Alanine, aspartate and glutamate metabolism	Qs-dev_rep_c101830	5.8	0.6	0	0	0.6
Alanine, aspartate and glutamate metabolism	Qs-dev_rep_c73428	47.8	18.4	15.6	18	5.8
Alanine, aspartate and glutamate metabolism	Qs-dev_rep_c80593	0.6	0	1.2	0.8	0.8
Alanine, aspartate and glutamate metabolism	Qs-dev_rep_c84128	0.6	0	0.2	0.8	1.2
Alanine, aspartate and glutamate metabolism	Qs-dev_rep_c84776	4.2	2	5.6	1.6	3.8
Alanine, aspartate and glutamate metabolism	Qs-dev_rep_c84786	6	1.2	6.8	0	1.2
Alanine, aspartate and glutamate metabolism	Qs-dev_rep_c92126	6	0	0.4	16.4	6.2
Alanine, aspartate and glutamate metabolism	Qs-dev_rep_c95272	2.2	0	0.4	0.2	1.6
Alanine, aspartate and glutamate metabolism	Qs-dev_rep_c95272	2.2	0	0.4	0.2	1.6
Alanine, aspartate and glutamate metabolism	Contig16581	10	7.8	22.6	2	4.2
Alanine, aspartate and glutamate metabolism	Contig24092	5	12.6	21.6	30.6	27.8
Alanine, aspartate and glutamate metabolism	Contig24092	5	12.6	21.6	30.6	27.8
Alanine, aspartate and glutamate metabolism	Contig6991	3.2	7	2	11	7.4
Alanine, aspartate and glutamate metabolism	Contig9635	28.4	10.4	11	9.2	3
Alanine, aspartate and glutamate metabolism	isotig04283	0	0	0	0.6	0
Alanine, aspartate and glutamate metabolism	Qs-dev_c42583	32.6	5.2	2.2	12	26.6
Alanine, aspartate and glutamate metabolism	Qs-dev_c49069	0	0	2.2	0	0
Alanine, aspartate and glutamate metabolism	Qs-dev_c64671	0	0	0	0.8	0.4
Alanine, aspartate and glutamate metabolism	Qs-dev_c69510	0.2	0	0	0	0.6
Alanine, aspartate and glutamate metabolism	Qs-dev_rep_c101709	0.4	2	1.2	0.8	0.6
Alanine, aspartate and glutamate metabolism	Qs-dev_rep_c102754	0.4	0	0	0	0.8
Alanine, aspartate and glutamate metabolism	Qs-dev_rep_c76119	11.6	0.6	4.6	3.2	0.8
Alanine, aspartate and glutamate metabolism	Qs-dev_rep_c76671	4.2	5.8	7.8	4.8	3.6
Alanine, aspartate and glutamate metabolism	Qs-dev_rep_c80531	0.6	0.6	0.2	0.8	0.8
Alanine, aspartate and glutamate metabolism	Qs-dev_rep_c84092	0.6	0.6	0.2	1.6	1.2
Alanine, aspartate and glutamate metabolism	Qs-dev_rep_c84733	0.6	0.6	10.2	9.8	3.8
Alanine, aspartate and glutamate metabolism	Qs-dev_rep_c93894	0.8	2.8	0.4	0.2	1.6
Alanine, aspartate and glutamate metabolism	Contig6263	1.6	0.2	8.8	1.2	2.2
Alanine, aspartate and glutamate metabolism	Qs-dev_c24793	1.6	0.4	0	0	0
Alanine, aspartate and glutamate metabolism	Qs-dev_c26745	1.6	0	0.8	0	0
Alanine, aspartate and glutamate metabolism	Qs-dev_c30855	3.6	0.4	0.8	5.2	0
Alanine, aspartate and glutamate metabolism	Qs-dev_c49924	0	0	2.2	0	0
Alanine, aspartate and glutamate metabolism	Qs-dev_c51769	5.8	0	0	0	0
Alanine, aspartate and glutamate metabolism	Qs-dev_c54690	0	2	0	0	0
Alanine, aspartate and glutamate metabolism	Qs-dev_c66699	0.2	0	0	0	0.4
Alanine, aspartate and glutamate metabolism	Qs-dev_c67413	0.2	0	0	0	0.4
Alanine, aspartate and glutamate metabolism	Qs-dev_rep_c101957	0.4	0	0	0.8	0.6
Alanine, aspartate and glutamate metabolism	Qs-dev_rep_c79320	4.2	0.6	0.2	0	0.8
Alanine, aspartate and glutamate metabolism	Qs-dev_rep_c83566	0.6	0	1.2	0	1
Alanine, aspartate and glutamate metabolism	Qs-dev_rep_c91466	0.8	1.2	1.4	0.8	1.4
Alanine, aspartate and glutamate metabolism	Contig20891	0	0.2	14	3	6.8
Alanine, aspartate and glutamate metabolism	Contig25125	73	84.6	74.6	113.8	29.8
Alanine, aspartate and glutamate metabolism	isotig08180	7.4	0	0.8	0	0
Alanine, aspartate and glutamate metabolism	Qs-dev_c21805	0	0.4	0.8	0	0
Alanine, aspartate and glutamate metabolism	Qs-dev_c21979	3.4	0	0.8	0	0
Alanine, aspartate and glutamate metabolism	Qs-dev_c39261	2	0.4	0	1.6	0
Alanine, aspartate and glutamate metabolism	Qs-dev_c42583	32.6	5.2	2.2	12	26.6
Alanine, aspartate and glutamate metabolism	Qs-dev_c43117	0	0	0	0	0
Alanine, aspartate and glutamate metabolism	Qs-dev_c49647	0	0	2.2	0	0
Alanine, aspartate and glutamate metabolism	Qs-dev_c57598	0	0	0	0	0
Alanine, aspartate and glutamate metabolism	Qs-dev_rep_c76692	2.2	1.2	1.2	1.6	0.8
Alanine, aspartate and glutamate metabolism	Qs-dev_rep_c84092	0.6	0.6	0.2	1.6	1.2
Alanine, aspartate and glutamate metabolism	Contig16832	15.6	18.4	8.2	18.2	4.2
Alanine, aspartate and glutamate metabolism	Contig25880	35.6	21.6	8.4	3	0
Alanine, aspartate and glutamate metabolism	Contig820	1.6	5.8	5.2	2.2	5.2
Alanine, aspartate and glutamate metabolism	isotig02954	0	0.2	0.8	0	0
Alanine, aspartate and glutamate metabolism	isotig08486	1.6	3	2	0	0
Alanine, aspartate and glutamate metabolism	Qs-dev_c24015	0	0	0	0	0
Alanine, aspartate and glutamate metabolism	Qs-dev_c31814	0	0.4	2.2	0	3
Alanine, aspartate and glutamate metabolism	Qs-dev_c35156	0	0	0	0	0
Alanine, aspartate and glutamate metabolism	Qs-dev_c42802	0	0.4	0	0	0
Alanine, aspartate and glutamate metabolism	Qs-dev_rep_c76497	2.2	0	7.8	9.2	3.6
Alanine, aspartate and glutamate metabolism	Qs-dev_rep_c79320	4.2	0.6	0.2	0	0.8
Alanine, aspartate and glutamate metabolism	Contig18230	1.2	0	0	19.8	19.2
Alanine, aspartate and glutamate metabolism	Contig18258	1.2	2.2	8.2	0	0
Alanine, aspartate and glutamate metabolism	Contig286	3	0	0.6	3.4	2.2
Alanine, aspartate and glutamate metabolism	Contig8153	20.6	40.4	71.6	25	57.6
Alanine, aspartate and glutamate metabolism	Contig820	1.6	5.8	5.2	2.2	5.2
Alanine, aspartate and glutamate metabolism	Qs-dev_c16896	1.6	7.4	13.2	9.8	18.4
Alanine, aspartate and glutamate metabolism	Qs-dev_c30787	0	0	0.8	0	0
Alanine, aspartate and glutamate metabolism	Qs-dev_c33093	0	0.4	0	0	0
Alanine, aspartate and glutamate metabolism	Qs-dev_c59807	2.2	3.6	1.2	2.2	0.2
Alanine, aspartate and glutamate metabolism	Qs-dev_rep_c101281	2.2	1.2	0	0	0.6
Alanine, aspartate and glutamate metabolism	Contig17530	77.8	22.4	7	63.8	29.6
Alanine, aspartate and glutamate metabolism	Contig17973	1.2	5.6	16	19.8	0
Alanine, aspartate and glutamate metabolism	Contig25686	1.2	15.6	10.8	6.6	2.2
Alanine, aspartate and glutamate metabolism	Contig25686	1.2	15.6	10.8	6.6	2.2
Alanine, aspartate and glutamate metabolism	Contig25914	5.2	4.6	3	3	4.6
Alanine, aspartate and glutamate metabolism	Contig7461	11	33.8	49.8	3.6	2.8
Alanine, aspartate and glutamate metabolism	Qs-dev_c28991	0	0.4	0.8	0	0
Alanine, aspartate and glutamate metabolism	Qs-dev_c31040	0	2.2	0.8	0	3
Alanine, aspartate and glutamate metabolism	Qs-dev_c49647	0	0	2.2	0	0
Alanine, aspartate and glutamate metabolism	Qs-dev_c53323	0	1.2	0	0.8	0
Alanine, aspartate and glutamate metabolism	Contig1679	0	0.8	3	0.4	0
Alanine, aspartate and glutamate metabolism	Contig1934	15.8	19.8	56.6	48.2	13.2
Alanine, aspartate and glutamate metabolism	Contig19620	6.6	16.6	7.2	28.4	9
Alanine, aspartate and glutamate metabolism	Contig23832	0	3.4	5.2	41.6	4.6
Alanine, aspartate and glutamate metabolism	Contig26054	10.8	9.2	15	3	11.6
Alanine, aspartate and glutamate metabolism	Contig2662	0	0	1.6	3.4	0
Alanine, aspartate and glutamate metabolism	Qs-dev_c12808	0	0	0	1.2	0
Alanine, aspartate and glutamate metabolism	Qs-dev_c2040	1.6	0.8	0	5.2	10.4
Alanine, aspartate and glutamate metabolism	Qs-dev_c41415	0	0	0.8	0	0
Alanine, aspartate and glutamate metabolism	Contig1161	0	0	0.6	2.8	0
Alanine, aspartate and glutamate metabolism	Contig11859	0	3.8	16.8	12.2	4.2
Alanine, aspartate and glutamate metabolism	Contig16657	4.6	7.4	3.6	2	0
Alanine, aspartate and glutamate metabolism	Contig23721	6.8	3.8	14	6.6	4.6
Alanine, aspartate and glutamate metabolism	Contig25880	35.6	21.6	8.4	3	0
Alanine, aspartate and glutamate metabolism	isotig07658	3.4	10	13.2	6	5.2
Alanine, aspartate and glutamate metabolism	isotig08596	0	0	0	0	0
Alanine, aspartate and glutamate metabolism	Qs-dev_c32371	0	1	0.8	0	8
Alanine, aspartate and glutamate metabolism	Contig11135	6.2	6	10.4	5	8.8
Alanine, aspartate and glutamate metabolism	Contig18230	1.2	0	0	19.8	19.2
Alanine, aspartate and glutamate metabolism	Contig26128	0	0	0	8.8	74.8
Alanine, aspartate and glutamate metabolism	Contig9635	28.4	10.4	11	9.2	3
Alanine, aspartate and glutamate metabolism	Qs-dev_c28392	0	0	0	0	0
Alanine, aspartate and glutamate metabolism	Contig17973	1.2	5.6	16	19.8	0
Alanine, aspartate and glutamate metabolism	Contig22915	0	0.2	0.6	0	2.2
Alanine, aspartate and glutamate metabolism	Contig6720	7.4	3.4	31.2	7.4	2.4
Alanine, aspartate and glutamate metabolism	Qs-dev_c25358	0	0	0	0	3
Alanine, aspartate and glutamate metabolism	Contig18389	1.2	4.6	16	0.4	0
Alanine, aspartate and glutamate metabolism	Contig6263	1.6	0.2	8.8	1.2	2.2
Alanine, aspartate and glutamate metabolism	Contig9076	11.2	12.2	23.4	19.2	7.4
Alanine, aspartate and glutamate metabolism	Contig17503	33.2	54.4	50.8	38.4	53.6
Alanine, aspartate and glutamate metabolism	Contig2475	5.2	3	9.4	14	31.6
Alanine, aspartate and glutamate metabolism	Contig8780	28.4	10.4	2	5.8	9.8
Alanine, aspartate and glutamate metabolism	contig08217	0	1.4	0	0	0
Alanine, aspartate and glutamate metabolism	Contig17749	312.6	811.4	184.6	156	21.4
Alanine, aspartate and glutamate metabolism	Contig7260	0	0	0	0.6	0
Alanine, aspartate and glutamate metabolism	contig08216	1	0.2	1.6	0	41.8
Alanine, aspartate and glutamate metabolism	Contig12951	4.6	0.8	5	0.4	6.6
Alanine, aspartate and glutamate metabolism	Contig6685	3.2	2.2	8.8	11	12
Alanine, aspartate and glutamate metabolism	Contig3710	0	0	0	0	0
Alanine, aspartate and glutamate metabolism	Contig26517	0	6.6	3	1.2	7.2
Alanine, aspartate and glutamate metabolism	Contig2578	8.8	5.2	3.8	0.4	4.6
Alanine, aspartate and glutamate metabolism	Contig20373	0	0	0	0	0
Alanine, aspartate and glutamate metabolism	Contig19779	4.6	5.6	5.2	8	11.2
Alanine, aspartate and glutamate metabolism	Contig19552	0	0.2	0.6	0	0
Alanine, aspartate and glutamate metabolism	Contig18969	31.4	43.8	28.4	55.8	66.8
Alanine, aspartate and glutamate metabolism	Contig18502	0	0.8	3	20.4	17.6
Alanine, aspartate and glutamate metabolism	Contig18457	8.4	8.8	21.6	14.4	6.6
Alanine, aspartate and glutamate metabolism	Contig17404	6.6	8.4	5	0.4	0
Alanine, aspartate and glutamate metabolism	Contig13331	4.6	0.8	5	2	2
alpha-Linolenic acid metabolism	Qs-dev_rep_c85918	0.6	2.6	2.2	0	1.2
alpha-Linolenic acid metabolism	Qs-dev_rep_c87765	0.6	0	0.2	1.6	1.2
alpha-Linolenic acid metabolism	Qs-dev_rep_c95218	0.8	2	3.4	0.2	1.6
alpha-Linolenic acid metabolism	Qs-dev_rep_c96816	0.8	0	1.4	1	1.6
alpha-Linolenic acid metabolism	Qs-dev_rep_c98856	4.4	0	0.4	0.2	1.6
alpha-Linolenic acid metabolism	Qs-dev_rep_c99146	2.4	0	2.2	2.4	1.6
alpha-Linolenic acid metabolism	Qs-dev_rep_c99353	0.8	2	0.4	1.8	3.8
alpha-Linolenic acid metabolism	Qs-dev_rep_c99617	4.4	0.6	4.6	0.2	1.6
alpha-Linolenic acid metabolism	Qs-dev_rep_c99910	13.2	5.8	0.4	1	1.6
alpha-Linolenic acid metabolism	Qs-dev_rep_c99992	9.6	0	1.4	1	1.6
alpha-Linolenic acid metabolism	Qs-dev_c5306	3.8	4.2	0	0	0
alpha-Linolenic acid metabolism	Qs-dev_rep_c75705	0.4	3.6	0.2	0.8	0.8
alpha-Linolenic acid metabolism	Qs-dev_rep_c84009	0.6	0	1.2	0	1.2
alpha-Linolenic acid metabolism	Qs-dev_rep_c91372	0.8	0	0.4	0.2	1.2
alpha-Linolenic acid metabolism	Qs-dev_rep_c91916	2.2	0	0.4	0.2	1.4
alpha-Linolenic acid metabolism	Qs-dev_rep_c91992	0.8	0	0.4	0.2	1.4
alpha-Linolenic acid metabolism	Qs-dev_rep_c96107	0.8	4.2	1.4	0.2	1.6
alpha-Linolenic acid metabolism	Qs-dev_rep_c96597	6	13	0.4	2.4	14.8
alpha-Linolenic acid metabolism	Qs-dev_rep_c98045	2.4	7.2	2.2	1	1.6
alpha-Linolenic acid metabolism	Qs-dev_rep_c99561	0.8	0.6	0.4	0.2	1.6
alpha-Linolenic acid metabolism	Qs-dev_c51640	0	1.2	0	0	0
alpha-Linolenic acid metabolism	Qs-dev_c52957	3.8	0.6	0	0	0
alpha-Linolenic acid metabolism	Qs-dev_c71029	0.2	0	0	0	0.6
alpha-Linolenic acid metabolism	Qs-dev_rep_c104441	0.4	0.6	0.2	2.2	0.8
alpha-Linolenic acid metabolism	Qs-dev_rep_c76359	0.4	0.6	2.2	0.8	14.8
alpha-Linolenic acid metabolism	Qs-dev_rep_c78848	0.4	0	0.2	0	0.8
alpha-Linolenic acid metabolism	Qs-dev_rep_c82071	0.6	1.2	0.2	0	0.8
alpha-Linolenic acid metabolism	Qs-dev_rep_c91572	0.8	1.2	0.4	0.8	1.4
alpha-Linolenic acid metabolism	Qs-dev_rep_c94982	0.8	0.6	0.4	0.2	1.6
alpha-Linolenic acid metabolism	Qs-dev_rep_c98308	4.4	2	0.4	2.4	1.6
alpha-Linolenic acid metabolism	Qs-dev_c27420	0	0	0	0	0
alpha-Linolenic acid metabolism	Qs-dev_c37434	0	0	0	0	0
alpha-Linolenic acid metabolism	Qs-dev_c60535	0	0	0	0	0.2
alpha-Linolenic acid metabolism	Qs-dev_rep_c102351	2.2	0	0	0	0.6
alpha-Linolenic acid metabolism	Qs-dev_rep_c103232	36.8	0	0	0	0.8
alpha-Linolenic acid metabolism	Qs-dev_rep_c104435	2.2	2.2	0.2	0.8	0.8
alpha-Linolenic acid metabolism	Qs-dev_rep_c74818	9.6	16	4.6	16.4	8.2
alpha-Linolenic acid metabolism	Qs-dev_rep_c77069	2.2	1.2	0.2	2.2	0.8
alpha-Linolenic acid metabolism	Qs-dev_rep_c88120	0.6	0	0.2	0.2	1.2
alpha-Linolenic acid metabolism	Qs-dev_rep_c97195	0.8	0	5.6	0.2	1.6
alpha-Linolenic acid metabolism	Contig4234	5.2	10.4	7.4	12.6	9.4
alpha-Linolenic acid metabolism	Contig726	9.2	8.2	13.2	4.6	0
alpha-Linolenic acid metabolism	isotig08919	1.6	0.8	0	0	0
alpha-Linolenic acid metabolism	Qs-dev_c17736	3.4	0	3	31.8	0
alpha-Linolenic acid metabolism	Qs-dev_c51497	0	2.2	2.2	0	3.2
alpha-Linolenic acid metabolism	Qs-dev_c55020	0	1.2	0	0	0
alpha-Linolenic acid metabolism	Qs-dev_rep_c104421	0.4	2	0.2	0.8	0.8
alpha-Linolenic acid metabolism	Qs-dev_rep_c73744	5.8	21	22.4	30	72.4
alpha-Linolenic acid metabolism	Qs-dev_rep_c86808	0.6	0	0.2	0.2	1.2
alpha-Linolenic acid metabolism	Qs-dev_rep_c95062	9.6	18.2	7.8	0.2	1.6
alpha-Linolenic acid metabolism	Contig21127	12.2	37.2	21.6	4.2	0
alpha-Linolenic acid metabolism	Contig25497	5.2	3.8	3.8	27.8	68.6
alpha-Linolenic acid metabolism	Contig6916	5.2	2.2	4.2	3.6	7.4
alpha-Linolenic acid metabolism	Contig8625	0	6.6	4.2	0	0
alpha-Linolenic acid metabolism	Qs-dev_c12944	0	0	0	0	0
alpha-Linolenic acid metabolism	Qs-dev_c37623	0	0	0	2.2	0
alpha-Linolenic acid metabolism	Qs-dev_c49779	0	0	2.2	0	0
alpha-Linolenic acid metabolism	Qs-dev_rep_c101305	0.4	0	1.2	2.2	0.6
alpha-Linolenic acid metabolism	Qs-dev_rep_c84755	4.2	5.8	1.2	16.4	26.8
alpha-Linolenic acid metabolism	Qs-dev_rep_c94260	0.8	0	0.4	0.2	1.6
alpha-Linolenic acid metabolism	Contig15716	0	0	0.6	0	0
alpha-Linolenic acid metabolism	Contig19550	1.2	1.6	3.8	3.4	4.6
alpha-Linolenic acid metabolism	Contig24605	1.2	3	0.6	11	0
alpha-Linolenic acid metabolism	Contig4514	20.4	35.2	22	34.4	28.2
alpha-Linolenic acid metabolism	Contig7292	0	0.2	0	0	0
alpha-Linolenic acid metabolism	isotig02769	0	0	0	0.6	0
alpha-Linolenic acid metabolism	isotig31760	0	0	0	0.6	0
alpha-Linolenic acid metabolism	Qs-dev_c13105	0	0.8	0	0	0
alpha-Linolenic acid metabolism	Qs-dev_rep_c81304	2.2	0	0.2	0.8	0.8
alpha-Linolenic acid metabolism	Qs-dev_rep_c85169	2.2	4.2	3.4	0	1.2
alpha-Linolenic acid metabolism	Contig18657	1.2	7.4	0.6	5.2	6.8
alpha-Linolenic acid metabolism	Contig20852	0	0.2	3	2	0
alpha-Linolenic acid metabolism	Contig2949	0	0.2	0	0.4	2.2
alpha-Linolenic acid metabolism	Contig6000	0	3	0.6	0	0
alpha-Linolenic acid metabolism	isotig02768	0	0	0.8	0	3
alpha-Linolenic acid metabolism	isotig08082	7.4	1.6	2	0	3
alpha-Linolenic acid metabolism	isotig10496	0	0	0	0.6	0
alpha-Linolenic acid metabolism	Qs-dev_rep_c79273	0.4	0.6	0.2	0	0.8
alpha-Linolenic acid metabolism	Qs-dev_rep_c83873	0.6	0.6	0.2	0	1.2
alpha-Linolenic acid metabolism	Contig18482	19.8	18.4	5.2	16.6	54
alpha-Linolenic acid metabolism	Contig1923	0	1.6	0	0	0
alpha-Linolenic acid metabolism	Contig20366	6.6	11	3.8	5.6	0
alpha-Linolenic acid metabolism	Contig21988	0	0	0	0	2.2
alpha-Linolenic acid metabolism	Contig25951	5.2	8.2	0.6	5.2	14
alpha-Linolenic acid metabolism	Contig4739	0	4.2	3	1.2	0
alpha-Linolenic acid metabolism	Contig8559	22.6	35.6	66	37.2	41.4
alpha-Linolenic acid metabolism	Qs-dev_rep_c78937	2.2	2	2.2	0.8	0.8
alpha-Linolenic acid metabolism	Qs-dev_rep_c82225	0.6	0	0.2	0	0.8
alpha-Linolenic acid metabolism	Contig17776	0	0	0	60.2	142.4
alpha-Linolenic acid metabolism	Contig17988	12	13.8	19.2	4.2	0
alpha-Linolenic acid metabolism	Contig18239	0	2.2	14	14	51
alpha-Linolenic acid metabolism	Contig21987	0	0	0.6	1.2	17.6
alpha-Linolenic acid metabolism	Contig24680	1.2	0	3	0.4	2.2
alpha-Linolenic acid metabolism	Contig3172	12.6	2.2	11	5.2	7.2
alpha-Linolenic acid metabolism	Contig3579	1.4	7.4	6.6	0.4	5
alpha-Linolenic acid metabolism	Qs-dev_rep_c77926	0.4	0	1.2	0	0.8
alpha-Linolenic acid metabolism	Qs-dev_rep_c80197	0.4	2.4	0.2	0	0.8
alpha-Linolenic acid metabolism	Contig16886	0	12.6	10.4	17.6	0
alpha-Linolenic acid metabolism	Contig17474	45.8	96.4	67.8	75.8	64.4
alpha-Linolenic acid metabolism	Contig17781	79.8	61.6	63.2	89.8	40.4
alpha-Linolenic acid metabolism	Contig18268	14	42	65.2	66.8	72.6
alpha-Linolenic acid metabolism	Contig20745	12.2	0.2	0	2	0
alpha-Linolenic acid metabolism	Contig2436	14.2	5.6	8.2	0.4	4.6
alpha-Linolenic acid metabolism	Qs-dev_rep_c100915	2.2	0	0	0	3.4
alpha-Linolenic acid metabolism	Qs-dev_rep_c79067	2.2	0	0.2	0	0.8
alpha-Linolenic acid metabolism	Contig16252	0	0	0	0	0
alpha-Linolenic acid metabolism	Contig19350	0	0	0	10.2	0
alpha-Linolenic acid metabolism	Contig19413	0	0.8	0	0	0
alpha-Linolenic acid metabolism	Qs-dev_rep_c100241	4.2	0	1.2	0.8	0.6
alpha-Linolenic acid metabolism	Qs-dev_rep_c73395	19.2	91	29.2	9.8	0.8
alpha-Linolenic acid metabolism	Contig16616	10	17.8	73.4	10	2
alpha-Linolenic acid metabolism	Contig1930	0	0	0.6	1.2	0
alpha-Linolenic acid metabolism	Qs-dev_c93870	0.4	0	0	0	0.6
alpha-Linolenic acid metabolism	Qs-dev_rep_c72862	11.6	5.8	10	1.6	0.8
alpha-Linolenic acid metabolism	Contig16506	0	0.8	5	1.2	2
alpha-Linolenic acid metabolism	Contig16739	0	0	0.6	0	0
alpha-Linolenic acid metabolism	Qs-dev_c90205	0.4	0.6	0	0	0.6
alpha-Linolenic acid metabolism	Qs-dev_c91863	0.4	0	0	0	0.6
alpha-Linolenic acid metabolism	Contig11057	0	0	0	0	0
alpha-Linolenic acid metabolism	Contig11956	0	0	0	0	0
alpha-Linolenic acid metabolism	Qs-dev_c71843	0.2	0	0	0.8	0.6
alpha-Linolenic acid metabolism	Qs-dev_c90377	0.4	0	0	0	0.6
alpha-Linolenic acid metabolism	Contig10972	0	0.2	2.4	2.8	0
alpha-Linolenic acid metabolism	Qs-dev_c66612	0.2	0	0	0	0.4
alpha-Linolenic acid metabolism	Qs-dev_c70164	0.2	0	0	0	0.6
alpha-Linolenic acid metabolism	Qs-dev_c61051	0	2	0	0	0.2
alpha-Linolenic acid metabolism	Qs-dev_c6375	0	0	1.2	9.2	0.4
alpha-Linolenic acid metabolism	Qs-dev_c58521	0	0	0	0	0.2
alpha-Linolenic acid metabolism	Qs-dev_c59435	0	0	0	0	0.2
alpha-Linolenic acid metabolism	Qs-dev_c57651	0	0	0	0	0.2
alpha-Linolenic acid metabolism	Qs-dev_c58150	2.2	0	0	0	0.2
alpha-Linolenic acid metabolism	Qs-dev_c39389	0	0	3.2	0	0
alpha-Linolenic acid metabolism	Qs-dev_c5748	0	2	17.8	3	3.2
alpha-Linolenic acid metabolism	Qs-dev_c30745	0	0	0	0	0
alpha-Linolenic acid metabolism	Qs-dev_c54280	0	0.6	0	0	0
alpha-Linolenic acid metabolism	Qs-dev_c30464	0	0.4	0	0.6	0
alpha-Linolenic acid metabolism	Qs-dev_c52887	2.2	0	1.2	0	0
alpha-Linolenic acid metabolism	isotig07938	0	0.2	0	0.6	0
alpha-Linolenic acid metabolism	Qs-dev_c48323	0	0.4	0	0.8	0
alpha-Linolenic acid metabolism	Contig9989	0	5.8	6.6	1.2	0
alpha-Linolenic acid metabolism	Qs-dev_c44714	0	0	0	0	0
alpha-Linolenic acid metabolism	Contig8960	7.4	11	4.2	6	0
alpha-Linolenic acid metabolism	Qs-dev_c43419	0	1.2	0	0	0
alpha-Linolenic acid metabolism	Contig6394	5.2	6.6	12	17.2	18.2
alpha-Linolenic acid metabolism	Qs-dev_c36357	0	0	0	0	5.6
alpha-Linolenic acid metabolism	Contig6039	0	0	0	0	12
alpha-Linolenic acid metabolism	Qs-dev_c30338	0	0	0	0	0
alpha-Linolenic acid metabolism	Contig3583	3	7.4	1.6	4.6	5
alpha-Linolenic acid metabolism	Qs-dev_c29947	0	0	0	0	0
alpha-Linolenic acid metabolism	Contig26169	12.6	2.2	3	2.2	4.6
alpha-Linolenic acid metabolism	Qs-dev_c23875	0	0	0	0	0
alpha-Linolenic acid metabolism	Contig26159	1.2	0.2	1.6	3	0
alpha-Linolenic acid metabolism	Qs-dev_c20319	0	1.6	0	4.6	0
alpha-Linolenic acid metabolism	Contig25953	3	2.2	3	1.2	7.2
alpha-Linolenic acid metabolism	Qs-dev_c19207	3.4	0	0	0	0
alpha-Linolenic acid metabolism	Contig2214	5	28.4	24.2	7.4	4.6
alpha-Linolenic acid metabolism	Qs-dev_c17427	0	0.8	7.4	2.2	0
alpha-Linolenic acid metabolism	Contig22133	0	0.2	0	0.4	0
alpha-Linolenic acid metabolism	Qs-dev_c15202	3.4	2.2	0.8	4.6	0
alpha-Linolenic acid metabolism	Contig18451	15.8	5.6	5.2	30.6	65
alpha-Linolenic acid metabolism	isotig19384	0	3	0.8	0.6	0
alpha-Linolenic acid metabolism	Contig17408	0	0.2	0	0	0
alpha-Linolenic acid metabolism	isotig10168	0	0	0	1.2	0
alpha-Linolenic acid metabolism	Contig17250	0	0	0	0.4	0
alpha-Linolenic acid metabolism	isotig07340	1.6	0.2	0.8	1.2	0
alpha-Linolenic acid metabolism	Contig15965	35	41.2	69.8	34.2	89.2
alpha-Linolenic acid metabolism	isotig02295	3.4	0	0	0.6	0
alpha-Linolenic acid metabolism	Contig13606	0	0.8	0	0.4	0
alpha-Linolenic acid metabolism	isotig02202	1.6	0.8	4.2	3	3
alpha-Linolenic acid metabolism	isotig02201	0	2.2	2	0	0
alpha-Linolenic acid metabolism	isotig02200	3.4	0.8	7.4	1.2	3
alpha-Linolenic acid metabolism	Contig9873	3.4	4.8	3	3.6	0
alpha-Linolenic acid metabolism	Contig7569	0	3	0	0.6	5.2
alpha-Linolenic acid metabolism	Contig7218	0	0	5.2	0	0
alpha-Linolenic acid metabolism	Contig3101	3	8.8	17.6	8.2	7.2
alpha-Linolenic acid metabolism	Contig2975	46.4	79	32	17	2.2
alpha-Linolenic acid metabolism	Contig27265	0	1.6	3	1.2	0
alpha-Linolenic acid metabolism	Contig264	8.8	15.6	30.8	12.6	2.2
alpha-Linolenic acid metabolism	Contig24162	1.2	0.2	3.8	1.2	2.2
alpha-Linolenic acid metabolism	Contig24161	1.2	0	1.6	2	0
alpha-Linolenic acid metabolism	Contig23722	31.6	25.6	37	9.4	0
alpha-Linolenic acid metabolism	Contig23410	0	1.6	0.6	1.2	2.2
alpha-Linolenic acid metabolism	Contig10544	1	3.8	4.8	4.2	0
alpha-Linolenic acid metabolism	Contig12864	0	0	0	0	11
alpha-Linolenic acid metabolism	Contig12958	0	0.2	5	0.4	0
alpha-Linolenic acid metabolism	Contig14342	28.8	61	36.2	5	0
alpha-Linolenic acid metabolism	Contig1486	8.2	10.8	7	15.2	0
alpha-Linolenic acid metabolism	Contig15790	0	0.8	0	3	0
alpha-Linolenic acid metabolism	Contig20487	14	0.2	21.6	2	0
alpha-Linolenic acid metabolism	Contig20565	4.6	5.6	3.8	0	0
alpha-Linolenic acid metabolism	Contig21831	0	0.2	0	0.4	0
Amino sugar and nucleotide sugar metabolism	Contig12323	0	0.2	0	0.4	0
Amino sugar and nucleotide sugar metabolism	Contig14450	1.2	5.2	0.6	3.4	0
Amino sugar and nucleotide sugar metabolism	Contig26031	3	5.6	5.2	1.2	2.2
Amino sugar and nucleotide sugar metabolism	Contig3010	1.4	23.2	12	17	5
Amino sugar and nucleotide sugar metabolism	Contig3010	1.4	23.2	12	17	5
Amino sugar and nucleotide sugar metabolism	Contig3010	1.4	23.2	12	17	5
Amino sugar and nucleotide sugar metabolism	Contig4984	1.6	0.2	6.6	3	0
Amino sugar and nucleotide sugar metabolism	Contig4984	1.6	0.2	6.6	3	0
Amino sugar and nucleotide sugar metabolism	Qs-dev_c30091	2	3	0.8	0	0
Amino sugar and nucleotide sugar metabolism	Qs-dev_c3011	0	3.6	0	0.6	3
Amino sugar and nucleotide sugar metabolism	Qs-dev_c37356	0	0	4.6	0	0
Amino sugar and nucleotide sugar metabolism	Qs-dev_c5946	2.2	0.6	2.2	3	3.2
Amino sugar and nucleotide sugar metabolism	Qs-dev_c62225	0	0	0	0	0.2
Amino sugar and nucleotide sugar metabolism	Qs-dev_c8329	2.2	2.2	5.6	7	3.4
Amino sugar and nucleotide sugar metabolism	Qs-dev_c9852	0.4	0	0	0	0.6
Amino sugar and nucleotide sugar metabolism	Qs-dev_rep_c103567	0.4	0	0	0	3.4
Amino sugar and nucleotide sugar metabolism	Qs-dev_rep_c104336	0.4	2	2.2	1.6	0.8
Amino sugar and nucleotide sugar metabolism	Qs-dev_rep_c76923	0.4	4.2	0.2	3.2	8.2
Amino sugar and nucleotide sugar metabolism	Qs-dev_rep_c81701	0.6	0	0.2	0	0.8
Amino sugar and nucleotide sugar metabolism	Qs-dev_rep_c83004	0.6	0	0.2	0	0.8
Amino sugar and nucleotide sugar metabolism	Qs-dev_rep_c84518	0.6	2.4	0.2	0	1.2
Amino sugar and nucleotide sugar metabolism	Qs-dev_rep_c85108	4.2	0.6	1.2	0.8	3.8
Amino sugar and nucleotide sugar metabolism	Qs-dev_rep_c88896	0.6	0	0.2	0.2	1.2
Amino sugar and nucleotide sugar metabolism	Qs-dev_rep_c89151	0.6	0	0.2	0.2	1.2
Amino sugar and nucleotide sugar metabolism	Qs-dev_rep_c90975	0.8	0	0.4	1.6	3.8
Amino sugar and nucleotide sugar metabolism	Qs-dev_rep_c93345	2.2	3	0.4	0.8	1.6
Amino sugar and nucleotide sugar metabolism	Qs-dev_rep_c94711	0.8	0	0.4	0.2	1.6
Amino sugar and nucleotide sugar metabolism	Qs-dev_rep_c96493	2.2	0	0.4	0.2	1.6
Amino sugar and nucleotide sugar metabolism	Qs-dev_rep_c96913	0.8	5.2	0.4	0.2	1.6
Amino sugar and nucleotide sugar metabolism	Qs-dev_rep_c96913	0.8	5.2	0.4	0.2	1.6
Amino sugar and nucleotide sugar metabolism	Qs-dev_rep_c97516	0.8	0	0.4	0.2	1.6
Amino sugar and nucleotide sugar metabolism	Qs-dev_rep_c97683	0.8	0.6	0.4	0.2	1.6
Amino sugar and nucleotide sugar metabolism	Qs-dev_rep_c97823	0.8	0.6	0.4	0.2	1.6
Amino sugar and nucleotide sugar metabolism	Qs-dev_rep_c97834	0.8	1.2	0.4	0.2	1.6
Amino sugar and nucleotide sugar metabolism	Qs-dev_rep_c97991	8	0	2.2	1	1.6
Amino sugar and nucleotide sugar metabolism	Qs-dev_rep_c98063	0.8	0.6	2.2	2.4	6.4
Amino sugar and nucleotide sugar metabolism	Qs-dev_rep_c98370	0.8	0	0.4	1.8	1.6
Amino sugar and nucleotide sugar metabolism	Qs-dev_rep_c98595	0.8	0	0.4	0.2	1.6
Amino sugar and nucleotide sugar metabolism	Qs-dev_rep_c98632	0.8	0.6	0.4	0.2	1.6
Amino sugar and nucleotide sugar metabolism	Qs-dev_rep_c98700	2.4	0.6	1.4	1	1.6
Amino sugar and nucleotide sugar metabolism	Qs-dev_rep_c99829	0.8	0	0.4	0.2	1.6
Amino sugar and nucleotide sugar metabolism	Qs-dev_rep_c99829	0.8	0	0.4	0.2	1.6
Amino sugar and nucleotide sugar metabolism	Qs-dev_rep_c99873	4.4	0	7.8	4.8	1.6
Amino sugar and nucleotide sugar metabolism	Qs-dev_rep_c99974	0.8	2.8	0.4	0.2	1.6
Amino sugar and nucleotide sugar metabolism	Contig14450	1.2	5.2	0.6	3.4	0
Amino sugar and nucleotide sugar metabolism	Contig18585	0	8	0.6	4.2	17.6
Amino sugar and nucleotide sugar metabolism	Contig20598	17.8	1.6	0	0.4	11.4
Amino sugar and nucleotide sugar metabolism	Contig24133	0	0	0	0	0
Amino sugar and nucleotide sugar metabolism	Contig25439	5.2	23	16.2	18.4	24.2
Amino sugar and nucleotide sugar metabolism	Contig3499	1.4	4.2	0.6	1.2	0
Amino sugar and nucleotide sugar metabolism	Contig3499	1.4	4.2	0.6	1.2	0
Amino sugar and nucleotide sugar metabolism	Contig9072	5.2	9.4	14.2	12.6	18.4
Amino sugar and nucleotide sugar metabolism	isotig07778	1.6	0	0	0.6	0
Amino sugar and nucleotide sugar metabolism	Qs-dev_c12941	1.6	0	0	4.6	3
Amino sugar and nucleotide sugar metabolism	Qs-dev_c29159	1.8	1.6	0.8	2.2	0
Amino sugar and nucleotide sugar metabolism	Qs-dev_c29831	0	0	11	0	0
Amino sugar and nucleotide sugar metabolism	Qs-dev_c33194	0	0	0	1.4	3
Amino sugar and nucleotide sugar metabolism	Qs-dev_c62225	0	0	0	0	0.2
Amino sugar and nucleotide sugar metabolism	Qs-dev_c65755	0	0	0	0.8	0.4
Amino sugar and nucleotide sugar metabolism	Qs-dev_c91674	0.4	0	0	1.6	3.4
Amino sugar and nucleotide sugar metabolism	Qs-dev_rep_c102963	0.4	0	0	0.8	0.8
Amino sugar and nucleotide sugar metabolism	Qs-dev_rep_c103547	0.4	0	0	0	0.8
Amino sugar and nucleotide sugar metabolism	Qs-dev_rep_c103743	0.4	0	0	0	0.8
Amino sugar and nucleotide sugar metabolism	Qs-dev_rep_c77253	4.2	2.2	4.6	3.2	0.8
Amino sugar and nucleotide sugar metabolism	Qs-dev_rep_c81607	0.6	0	0.2	0	0.8
Amino sugar and nucleotide sugar metabolism	Qs-dev_rep_c81702	0.6	0	0.2	0	0.8
Amino sugar and nucleotide sugar metabolism	Qs-dev_rep_c88400	0.6	0	0.2	0.2	1.2
Amino sugar and nucleotide sugar metabolism	Qs-dev_rep_c88794	0.6	1.2	0.2	0.2	1.2
Amino sugar and nucleotide sugar metabolism	Qs-dev_rep_c90290	0.8	0	0.4	0.2	1.2
Amino sugar and nucleotide sugar metabolism	Qs-dev_rep_c91127	0.8	0	0.4	0.2	1.2
Amino sugar and nucleotide sugar metabolism	Qs-dev_rep_c93117	0.8	0	0.4	0.2	1.6
Amino sugar and nucleotide sugar metabolism	Qs-dev_rep_c94711	0.8	0	0.4	0.2	1.6
Amino sugar and nucleotide sugar metabolism	Qs-dev_rep_c95034	11.6	2.8	2.2	2.2	6.2
Amino sugar and nucleotide sugar metabolism	Qs-dev_rep_c95034	11.6	2.8	2.2	2.2	6.2
Amino sugar and nucleotide sugar metabolism	Qs-dev_rep_c95847	0.8	0	0.4	1.6	1.6
Amino sugar and nucleotide sugar metabolism	Qs-dev_rep_c96262	0.8	0	0.4	0.2	1.6
Amino sugar and nucleotide sugar metabolism	Qs-dev_rep_c96290	0.8	0	0.4	0.2	6.2
Amino sugar and nucleotide sugar metabolism	Qs-dev_rep_c96355	0.8	0	0.4	0.2	1.6
Amino sugar and nucleotide sugar metabolism	Qs-dev_rep_c96972	2.2	5	0.4	1.6	8.4
Amino sugar and nucleotide sugar metabolism	Qs-dev_rep_c97338	2.2	0	3.4	0.2	1.6
Amino sugar and nucleotide sugar metabolism	Qs-dev_rep_c97991	8	0	2.2	1	1.6
Amino sugar and nucleotide sugar metabolism	Qs-dev_rep_c98187	0.8	0	0.4	1.8	10.8
Amino sugar and nucleotide sugar metabolism	Qs-dev_rep_c99414	0.8	0	0.4	0.2	3.8
Amino sugar and nucleotide sugar metabolism	Qs-dev_rep_c99414	0.8	0	0.4	0.2	3.8
Amino sugar and nucleotide sugar metabolism	Contig16582	39.2	6	7	16.6	4.2
Amino sugar and nucleotide sugar metabolism	Contig18742	0	0	0.6	1.2	0
Amino sugar and nucleotide sugar metabolism	Contig19256	1.2	7.4	7.2	5.2	6.8
Amino sugar and nucleotide sugar metabolism	Contig23463	3	0.8	3.8	3	29.8
Amino sugar and nucleotide sugar metabolism	Contig5886	3.2	4.2	22	16.2	0
Amino sugar and nucleotide sugar metabolism	Qs-dev_c14385	1.6	0	5.6	4.6	7.6
Amino sugar and nucleotide sugar metabolism	Qs-dev_c17104	0	0.4	0	0	0
Amino sugar and nucleotide sugar metabolism	Qs-dev_c65939	0	0	0	1.6	0.4
Amino sugar and nucleotide sugar metabolism	Qs-dev_c72010	2.2	3.6	3.4	0	0.6
Amino sugar and nucleotide sugar metabolism	Qs-dev_rep_c102782	0.4	1.2	0	0	0.8
Amino sugar and nucleotide sugar metabolism	Qs-dev_rep_c102963	0.4	0	0	0.8	0.8
Amino sugar and nucleotide sugar metabolism	Qs-dev_rep_c103527	5.8	0	6.8	0.8	0.8
Amino sugar and nucleotide sugar metabolism	Qs-dev_rep_c103644	0.4	0	9	1.6	0.8
Amino sugar and nucleotide sugar metabolism	Qs-dev_rep_c72561	21	26.2	16.6	12.8	8.2
Amino sugar and nucleotide sugar metabolism	Qs-dev_rep_c73853	25	5	0.2	2.2	0.8
Amino sugar and nucleotide sugar metabolism	Qs-dev_rep_c74691	4.2	12.2	20	13.8	14.8
Amino sugar and nucleotide sugar metabolism	Qs-dev_rep_c74691	4.2	12.2	20	13.8	14.8
Amino sugar and nucleotide sugar metabolism	Qs-dev_rep_c81814	0.6	0	0.2	3.2	0.8
Amino sugar and nucleotide sugar metabolism	Qs-dev_rep_c83035	4.2	0.6	0.2	0	0.8
Amino sugar and nucleotide sugar metabolism	Qs-dev_rep_c84408	0.6	1.2	0.2	0	1.2
Amino sugar and nucleotide sugar metabolism	Qs-dev_rep_c88206	0.6	0	0.2	0.2	1.2
Amino sugar and nucleotide sugar metabolism	Qs-dev_rep_c88510	0.6	0	0.2	0.2	3.8
Amino sugar and nucleotide sugar metabolism	Qs-dev_rep_c90036	0.8	0	0.4	0.2	1.2
Amino sugar and nucleotide sugar metabolism	Qs-dev_rep_c91127	0.8	0	0.4	0.2	1.2
Amino sugar and nucleotide sugar metabolism	Qs-dev_rep_c92289	2.2	0.6	0.4	0.2	3.8
Amino sugar and nucleotide sugar metabolism	Qs-dev_rep_c94755	0.8	0	0.4	1.6	1.6
Amino sugar and nucleotide sugar metabolism	Qs-dev_rep_c94913	0.8	3.6	1.4	7	3.8
Amino sugar and nucleotide sugar metabolism	Qs-dev_rep_c95376	0.8	0	0.4	0.8	1.6
Amino sugar and nucleotide sugar metabolism	Qs-dev_rep_c95440	0.8	1.2	9	5.4	12.6
Amino sugar and nucleotide sugar metabolism	Qs-dev_rep_c95484	0.8	0.6	0.4	0.2	1.6
Amino sugar and nucleotide sugar metabolism	Qs-dev_rep_c95748	2.2	0.6	0.4	0.2	1.6
Amino sugar and nucleotide sugar metabolism	Qs-dev_rep_c97056	2.2	0.6	3.4	6.2	6.2
Amino sugar and nucleotide sugar metabolism	Contig17560	8.2	12	14.8	6.6	17.4
Amino sugar and nucleotide sugar metabolism	Contig18911	0	0	0.6	0	0
Amino sugar and nucleotide sugar metabolism	Contig23462	16.2	16.2	3	5.6	7
Amino sugar and nucleotide sugar metabolism	Contig23463	3	0.8	3.8	3	29.8
Amino sugar and nucleotide sugar metabolism	Contig4868	14.4	25.6	11	14.8	9.6
Amino sugar and nucleotide sugar metabolism	isotig18127	0	1.6	0	0.6	0
Amino sugar and nucleotide sugar metabolism	Qs-dev_c13306	9.4	0	0	0	0
Amino sugar and nucleotide sugar metabolism	Qs-dev_c202	13.2	18.4	5.6	4.6	20.4
Amino sugar and nucleotide sugar metabolism	Qs-dev_c45254	0	0	1	0	0
Amino sugar and nucleotide sugar metabolism	Qs-dev_c65161	0	0	2.2	0	0.4
Amino sugar and nucleotide sugar metabolism	Qs-dev_c81408	0.4	0.6	2.2	0	0.6
Amino sugar and nucleotide sugar metabolism	Qs-dev_c83459	0.4	0.6	1.2	0	0.6
Amino sugar and nucleotide sugar metabolism	Qs-dev_c87957	0.4	0	0	0	0.6
Amino sugar and nucleotide sugar metabolism	Qs-dev_rep_c101346	0.4	0.6	3.4	1.6	3.4
Amino sugar and nucleotide sugar metabolism	Qs-dev_rep_c101453	0.4	0	0	0.8	0.6
Amino sugar and nucleotide sugar metabolism	Qs-dev_rep_c102423	0.4	0	1.2	0	0.6
Amino sugar and nucleotide sugar metabolism	Qs-dev_rep_c102782	0.4	1.2	0	0	0.8
Amino sugar and nucleotide sugar metabolism	Qs-dev_rep_c103461	0.4	0	6.8	1.6	3.4
Amino sugar and nucleotide sugar metabolism	Qs-dev_rep_c77529	2.2	2	0.2	0	0.8
Amino sugar and nucleotide sugar metabolism	Qs-dev_rep_c80637	2.2	0	0.2	0	0.8
Amino sugar and nucleotide sugar metabolism	Qs-dev_rep_c80858	0.6	0	1.2	0	0.8
Amino sugar and nucleotide sugar metabolism	Qs-dev_rep_c87406	0.6	0	0.2	0.2	1.2
Amino sugar and nucleotide sugar metabolism	Qs-dev_rep_c87438	0.6	2.6	0.2	0.2	1.2
Amino sugar and nucleotide sugar metabolism	Qs-dev_rep_c87645	2.2	0	0.2	1.6	1.2
Amino sugar and nucleotide sugar metabolism	Qs-dev_rep_c90036	0.8	0	0.4	0.2	1.2
Amino sugar and nucleotide sugar metabolism	Qs-dev_rep_c91222	0.8	0	0.4	0.8	1.2
Amino sugar and nucleotide sugar metabolism	Qs-dev_rep_c92171	9.6	16	9	15.8	10.6
Amino sugar and nucleotide sugar metabolism	Qs-dev_rep_c92549	0.8	0	2.2	3.2	1.4
Amino sugar and nucleotide sugar metabolism	Qs-dev_rep_c93000	0.8	0	0.4	0.2	1.6
Amino sugar and nucleotide sugar metabolism	Qs-dev_rep_c93445	2.2	0	0.4	2.2	1.6
Amino sugar and nucleotide sugar metabolism	Qs-dev_rep_c96262	0.8	0	0.4	0.2	1.6
Amino sugar and nucleotide sugar metabolism	Contig18855	15.8	8	14	6.6	0
Amino sugar and nucleotide sugar metabolism	Contig20964	0	0.2	0	0	2.2
Amino sugar and nucleotide sugar metabolism	Contig23462	16.2	16.2	3	5.6	7
Amino sugar and nucleotide sugar metabolism	Contig2510	10.4	21.6	48.4	20.4	17.8
Amino sugar and nucleotide sugar metabolism	Contig4889	1.6	0	0	7.4	2.2
Amino sugar and nucleotide sugar metabolism	Contig6276	7.4	11.6	22	12.6	0
Amino sugar and nucleotide sugar metabolism	Contig8954	40.6	37.8	88.4	44	46.4
Amino sugar and nucleotide sugar metabolism	isotig11283	0	0.2	0	0	0
Amino sugar and nucleotide sugar metabolism	Qs-dev_c202	13.2	18.4	5.6	4.6	20.4
Amino sugar and nucleotide sugar metabolism	Qs-dev_c30091	2	3	0.8	0	0
Amino sugar and nucleotide sugar metabolism	Qs-dev_c3422	2	2.2	7.4	11.2	3
Amino sugar and nucleotide sugar metabolism	Qs-dev_c57732	0	0	0	0	0.2
Amino sugar and nucleotide sugar metabolism	Qs-dev_c65453	0	0	1.2	0	0.4
Amino sugar and nucleotide sugar metabolism	Qs-dev_rep_c100562	4.2	0	1.2	2.2	0.6
Amino sugar and nucleotide sugar metabolism	Qs-dev_rep_c101453	0.4	0	0	0.8	0.6
Amino sugar and nucleotide sugar metabolism	Qs-dev_rep_c101590	0.4	0	1.2	1.6	3.4
Amino sugar and nucleotide sugar metabolism	Qs-dev_rep_c72436	5.8	10.4	31.4	11.4	12.6
Amino sugar and nucleotide sugar metabolism	Qs-dev_rep_c72751	0.4	19.8	11.2	13.8	3.4
Amino sugar and nucleotide sugar metabolism	Qs-dev_rep_c73853	25	5	0.2	2.2	0.8
Amino sugar and nucleotide sugar metabolism	Qs-dev_rep_c76923	0.4	4.2	0.2	3.2	8.2
Amino sugar and nucleotide sugar metabolism	Qs-dev_rep_c77529	2.2	2	0.2	0	0.8
Amino sugar and nucleotide sugar metabolism	Qs-dev_rep_c83041	0.6	0	0.2	0	0.8
Amino sugar and nucleotide sugar metabolism	Qs-dev_rep_c84555	9.6	0	22.4	12.8	1.2
Amino sugar and nucleotide sugar metabolism	Qs-dev_rep_c86731	4.2	0	4.6	0.8	1.2
Amino sugar and nucleotide sugar metabolism	Qs-dev_rep_c87172	0.6	0	0.2	0.2	1.2
Amino sugar and nucleotide sugar metabolism	Qs-dev_rep_c89408	0.6	0	0.4	0.2	1.2
Amino sugar and nucleotide sugar metabolism	Qs-dev_rep_c90486	0.8	0	1.2	0.8	1.2
Amino sugar and nucleotide sugar metabolism	Qs-dev_rep_c92373	0.8	0	0.4	20.2	1.4
Amino sugar and nucleotide sugar metabolism	Qs-dev_rep_c94913	0.8	3.6	1.4	7	3.8
Amino sugar and nucleotide sugar metabolism	Contig14450	1.2	5.2	0.6	3.4	0
Amino sugar and nucleotide sugar metabolism	Contig17952	39.4	28.8	20.4	20.4	17.4
Amino sugar and nucleotide sugar metabolism	Contig2001	0	3.4	3	3	2.2
Amino sugar and nucleotide sugar metabolism	Contig25703	12.6	10.4	20.6	8.2	4.6
Amino sugar and nucleotide sugar metabolism	Contig5894	18.4	10.4	7.4	9	2.2
Amino sugar and nucleotide sugar metabolism	Contig7452	1.6	0	4.2	0	0
Amino sugar and nucleotide sugar metabolism	Contig7462	1.6	5.2	2	5.8	12
Amino sugar and nucleotide sugar metabolism	isotig03362	0	0.8	0	2.2	5.2
Amino sugar and nucleotide sugar metabolism	isotig06334	1.6	0	0	0	0
Amino sugar and nucleotide sugar metabolism	Qs-dev_c11839	0	0.4	0	0	5.2
Amino sugar and nucleotide sugar metabolism	Qs-dev_c14128	0	0	0	0	0
Amino sugar and nucleotide sugar metabolism	Qs-dev_c14829	1.6	0.4	0.8	1.4	3
Amino sugar and nucleotide sugar metabolism	Qs-dev_c25895	0	0	0	0	0
Amino sugar and nucleotide sugar metabolism	Qs-dev_c29159	1.8	1.6	0.8	2.2	0
Amino sugar and nucleotide sugar metabolism	Qs-dev_c54449	0	0.6	0	0	0
Amino sugar and nucleotide sugar metabolism	Qs-dev_c55966	0	0	0	0	0
Amino sugar and nucleotide sugar metabolism	Qs-dev_c62225	0	0	0	0	0.2
Amino sugar and nucleotide sugar metabolism	Qs-dev_c87957	0.4	0	0	0	0.6
Amino sugar and nucleotide sugar metabolism	Qs-dev_rep_c100562	4.2	0	1.2	2.2	0.6
Amino sugar and nucleotide sugar metabolism	Qs-dev_rep_c103056	2.2	2	2.2	1.6	0.8
Amino sugar and nucleotide sugar metabolism	Qs-dev_rep_c77015	8	5.8	4.6	0	0.8
Amino sugar and nucleotide sugar metabolism	Qs-dev_rep_c80407	0.6	0	4.6	0	0.8
Amino sugar and nucleotide sugar metabolism	Qs-dev_rep_c83820	0.6	0.6	1.2	0	1.2
Amino sugar and nucleotide sugar metabolism	Qs-dev_rep_c85907	2.2	0	0.2	2.2	1.2
Amino sugar and nucleotide sugar metabolism	Qs-dev_rep_c86985	0.6	0	0.2	0.2	1.2
Amino sugar and nucleotide sugar metabolism	Qs-dev_rep_c87406	0.6	0	0.2	0.2	1.2
Amino sugar and nucleotide sugar metabolism	Qs-dev_rep_c88314	0.6	0	0.2	0.8	3.8
Amino sugar and nucleotide sugar metabolism	Qs-dev_rep_c91955	0.8	0	0.4	0.2	1.4
Amino sugar and nucleotide sugar metabolism	Contig11411	6.2	3.2	0	13	4.2
Amino sugar and nucleotide sugar metabolism	Contig17510	1.2	5.6	14.8	10.8	19.2
Amino sugar and nucleotide sugar metabolism	Contig20533	27.8	5.6	17.4	29.8	21.6
Amino sugar and nucleotide sugar metabolism	Contig2073	3	11	5.2	1.2	0
Amino sugar and nucleotide sugar metabolism	Contig23082	1.2	7.4	11.6	14	21.8
Amino sugar and nucleotide sugar metabolism	Contig25638	49.6	66.8	85	49.2	37.6
Amino sugar and nucleotide sugar metabolism	Contig25680	51	24.6	8.4	24.8	15.8
Amino sugar and nucleotide sugar metabolism	Contig2943	3	2.2	22	1.2	0
Amino sugar and nucleotide sugar metabolism	Contig6276	7.4	11.6	22	12.6	0
Amino sugar and nucleotide sugar metabolism	Contig6431	0	0.2	0.8	0	0
Amino sugar and nucleotide sugar metabolism	Contig7462	1.6	5.2	2	5.8	12
Amino sugar and nucleotide sugar metabolism	isotig03361	3.4	1.6	4.2	1.2	0
Amino sugar and nucleotide sugar metabolism	Qs-dev_c12801	34.2	5.8	5.6	0.6	0
Amino sugar and nucleotide sugar metabolism	Qs-dev_c13508	0	0.4	0	1.2	3
Amino sugar and nucleotide sugar metabolism	Qs-dev_c27100	0	0.4	0	0	0
Amino sugar and nucleotide sugar metabolism	Qs-dev_c36054	0	0	2.2	0	0
Amino sugar and nucleotide sugar metabolism	Qs-dev_c50244	0	0	2.2	0	0
Amino sugar and nucleotide sugar metabolism	Qs-dev_c58036	0	0	0	0	0.2
Amino sugar and nucleotide sugar metabolism	Qs-dev_c70932	0.2	0	7.8	2.2	0.6
Amino sugar and nucleotide sugar metabolism	Qs-dev_rep_c72440	7.8	14	9	4.6	0.8
Amino sugar and nucleotide sugar metabolism	Qs-dev_rep_c77879	0.4	0	0.2	0.8	0.8
Amino sugar and nucleotide sugar metabolism	Qs-dev_rep_c78077	2.2	3	3.4	0.8	0.8
Amino sugar and nucleotide sugar metabolism	Qs-dev_rep_c83194	0.6	0	0.2	0	0.8
Amino sugar and nucleotide sugar metabolism	Qs-dev_rep_c83536	0.6	0	1.2	0	1
Amino sugar and nucleotide sugar metabolism	Qs-dev_rep_c84888	0.6	0	0.2	12.8	8.2
Amino sugar and nucleotide sugar metabolism	Qs-dev_rep_c87172	0.6	0	0.2	0.2	1.2
Amino sugar and nucleotide sugar metabolism	Qs-dev_rep_c87176	0.6	0	0.2	0.2	3.8
Amino sugar and nucleotide sugar metabolism	Contig10065	33	24.2	28	14	12.8
Amino sugar and nucleotide sugar metabolism	Contig21141	4.8	5.2	5.2	23.6	4.6
Amino sugar and nucleotide sugar metabolism	Contig22181	42	51	27.8	5.6	2.2
Amino sugar and nucleotide sugar metabolism	Contig24665	0	5.6	3.8	0.4	0
Amino sugar and nucleotide sugar metabolism	Contig25701	20.4	37.4	34	23.8	19.8
Amino sugar and nucleotide sugar metabolism	Contig26288	1.2	14.4	8.4	15.6	0
Amino sugar and nucleotide sugar metabolism	Contig5894	18.4	10.4	7.4	9	2.2
Amino sugar and nucleotide sugar metabolism	Contig6082	3.2	2.2	4.2	0	0
Amino sugar and nucleotide sugar metabolism	isotig10712	0	0	0	1.2	3
Amino sugar and nucleotide sugar metabolism	isotig29318	0	0	0	0	0
Amino sugar and nucleotide sugar metabolism	Qs-dev_c11512	9.4	4.8	51	49.2	18.4
Amino sugar and nucleotide sugar metabolism	Qs-dev_c21355	5.6	0	0	0	0
Amino sugar and nucleotide sugar metabolism	Qs-dev_c3422	2	2.2	7.4	11.2	3
Amino sugar and nucleotide sugar metabolism	Qs-dev_c56373	0	0	0	0	0
Amino sugar and nucleotide sugar metabolism	Qs-dev_c61550	3.8	0.6	0	0	0.2
Amino sugar and nucleotide sugar metabolism	Qs-dev_c8715	2.2	1.2	0	2.2	3.4
Amino sugar and nucleotide sugar metabolism	Qs-dev_rep_c75262	4.2	3	2.2	1.6	0.8
Amino sugar and nucleotide sugar metabolism	Qs-dev_rep_c76036	9.6	28	2.2	9.8	20.6
Amino sugar and nucleotide sugar metabolism	Qs-dev_rep_c77632	0.4	1.2	0.2	0.8	0.8
Amino sugar and nucleotide sugar metabolism	Qs-dev_rep_c79315	2.2	0.6	1.2	1.6	0.8
Amino sugar and nucleotide sugar metabolism	Qs-dev_rep_c80602	0.6	0	0.2	0	0.8
Amino sugar and nucleotide sugar metabolism	Qs-dev_rep_c86985	0.6	0	0.2	0.2	1.2
Amino sugar and nucleotide sugar metabolism	Qs-dev_rep_c87165	0.6	0	0.2	0.2	10.6
Amino sugar and nucleotide sugar metabolism	Contig17521	23.6	25.8	29.6	29.8	27
Amino sugar and nucleotide sugar metabolism	Contig17782	37.2	0	5	20.4	33.2
Amino sugar and nucleotide sugar metabolism	Contig22643	14	10.4	35.2	22	2.2
Amino sugar and nucleotide sugar metabolism	Contig25680	51	24.6	8.4	24.8	15.8
Amino sugar and nucleotide sugar metabolism	Contig3814	1.4	9.8	5.2	4.6	2.2
Amino sugar and nucleotide sugar metabolism	Contig3881	7.2	7.4	9.6	19.8	26
Amino sugar and nucleotide sugar metabolism	isotig01463	0	0	0	0	0
Amino sugar and nucleotide sugar metabolism	isotig04110	3.4	0	0	2.2	0
Amino sugar and nucleotide sugar metabolism	isotig08403	0	0.2	0	1.2	0
Amino sugar and nucleotide sugar metabolism	Qs-dev_c14829	1.6	0.4	0.8	1.4	3
Amino sugar and nucleotide sugar metabolism	Qs-dev_c45493	5.6	0	0	0	0
Amino sugar and nucleotide sugar metabolism	Qs-dev_c51673	3.8	0	0	0	0
Amino sugar and nucleotide sugar metabolism	Qs-dev_c71806	2.2	2	1.2	1.6	0.6
Amino sugar and nucleotide sugar metabolism	Qs-dev_rep_c100951	0.4	0	0	0	0.6
Amino sugar and nucleotide sugar metabolism	Qs-dev_rep_c72895	19.2	26.2	27.8	28.8	3.4
Amino sugar and nucleotide sugar metabolism	Qs-dev_rep_c75636	4.2	16.2	12.4	10.4	0.8
Amino sugar and nucleotide sugar metabolism	Qs-dev_rep_c75721	9.6	5.8	3.4	15	0.8
Amino sugar and nucleotide sugar metabolism	Qs-dev_rep_c76723	0.4	0.6	0.2	0.8	0.8
Amino sugar and nucleotide sugar metabolism	Qs-dev_rep_c77879	0.4	0	0.2	0.8	0.8
Amino sugar and nucleotide sugar metabolism	Qs-dev_rep_c87121	0.6	0.6	0.2	0.8	1.2
Amino sugar and nucleotide sugar metabolism	Contig15316	0	0.2	1.6	0	0
Amino sugar and nucleotide sugar metabolism	Contig20533	27.8	5.6	17.4	29.8	21.6
Amino sugar and nucleotide sugar metabolism	Contig21096	6.6	1.6	7.2	11.6	2.2
Amino sugar and nucleotide sugar metabolism	Contig23770	49.2	184.6	133.6	66	53
Amino sugar and nucleotide sugar metabolism	Contig24951	0	0	0	0	0
Amino sugar and nucleotide sugar metabolism	Contig9153	3.4	2.2	4.2	23.8	0
Amino sugar and nucleotide sugar metabolism	isotig01462	0	0	0	0.6	0
Amino sugar and nucleotide sugar metabolism	isotig04109	0	0.8	0.8	0	0
Amino sugar and nucleotide sugar metabolism	Qs-dev_c12801	34.2	5.8	5.6	0.6	0
Amino sugar and nucleotide sugar metabolism	Qs-dev_c3812	0	0	0	0.6	0
Amino sugar and nucleotide sugar metabolism	Qs-dev_c57931	0	0	0	0	0.2
Amino sugar and nucleotide sugar metabolism	Qs-dev_c7962	2.2	0.6	1.2	0.8	0.6
Amino sugar and nucleotide sugar metabolism	Qs-dev_rep_c100030	0.4	0	0	1.6	0.6
Amino sugar and nucleotide sugar metabolism	Qs-dev_rep_c72485	25	21.6	16.6	7	3.4
Amino sugar and nucleotide sugar metabolism	Qs-dev_rep_c74928	2.2	10.6	0.2	2.2	0.8
Amino sugar and nucleotide sugar metabolism	Qs-dev_rep_c75262	4.2	3	2.2	1.6	0.8
Amino sugar and nucleotide sugar metabolism	Qs-dev_rep_c75515	0.4	10	4.6	1.6	3.6
Amino sugar and nucleotide sugar metabolism	Qs-dev_rep_c86075	0.6	0	1.2	0	1.2
Amino sugar and nucleotide sugar metabolism	Contig19748	0	0.2	0	0	0
Amino sugar and nucleotide sugar metabolism	Contig20757	10.4	13.2	8.2	14.6	4.6
Amino sugar and nucleotide sugar metabolism	Contig22643	14	10.4	35.2	22	2.2
Amino sugar and nucleotide sugar metabolism	Contig5886	3.2	4.2	22	16.2	0
Amino sugar and nucleotide sugar metabolism	isotig01460	0	0	0	0	0
Amino sugar and nucleotide sugar metabolism	isotig04108	3.4	3.4	3	5.2	3
[truncated: 20,514 more rows]

## Sheet: Pathways Level3 expressions
Pathway Level3	S1 counts	S2 counts	S3-S4 counts	S5 counts	S8 counts
[truncated: 142 more rows]

[truncated: 1 more sheets: Pathways Level2 expression]
