# Supplementary material for: Characterization of the cork oak transcriptome dynamics during acorn development
Source: BMC Plant Biol. 2015 Jun 25;15:158. doi: 10.1186/s12870-015-0534-1 (PMC4479327; doi:10.1186/s12870-015-0534-1)
Supplement: Additional file 11: File S5. — Identification of the genes differentially expressed during acorn development by Z-test. Results of the clustering, fold-change and functional annotation (NCBI, TAIR, UNIPROT) of the differentially expressed genes (DEGs) in consecutive stages of acorn development. Annotation of the DEGs specific to the cork oak acorn. [file 12870_2015_534_MOESM11_ESM.xlsx]

## Sheet: DEGs annot
Transcript name	Cluster	Transcript length	Translated protein length	NCBI function	Biological process GO terms	Cell comp GO terms	Molecular func GO terms	GOSlim	KEGG Pathway		UNIPROT homologous ID	UNIPROT homologous protein length	Protein status in the transcriptome (versus UNIPROT)	UNIPROT function	Arabidopsis homologous	Arabidopsis homologous symbol	Arabidopsis homologous function	Arabidopsis biological process GO	S2/S1 fold-change	S2/S1 FDR	S3S4/S2 fold-change	S3S4/S2 FDR	S5/S3S4 fold-change	S5/S3S4 FDR	S8/S5 fold-change	S8/S5 FDR	S1 total counts	S1 normalized counts	S2 total counts	S2 normalized counts	S3S4 total counts	S3S4 normalized counts	S5 total counts	S5 normalized counts	S8 total counts	S8 normalized counts
Contig26308	A	1216	321	chitinase	response to stimulus /// organic substance metabolic process		hydrolase activity	P:biological_process; F:hydrolase activity	EC:3.2.1.0		P06215	328	Complete	sp=Endochitinase; Phaseolus vulgaris (Kidney bean) (French bean).	AT3G12500	ATHCHIB, PR3, PR-3, CHI-B, B-CHI, HCHIB	basic chitinase	response to nitrate;defense response to fungus; jasmonic acid and ethylene-dependent systemic resistance, ethylene mediated signaling pathway; cell wall macromolecule catabolic process; nitrate transport; response to cadmium ion;carbohydrate metabolic process	-2.8843	0.000625337					-1.79769e+308	0.000327316	34	69.8	42	24.2	15	16.2	31	22.8	0	0
Contig553	A	1933	491	aldehyde dehydrogenase family 3 member h1	response to desiccation /// response to abscisic acid stimulus /// cellular aldehyde metabolic process /// response to salt stress /// oxidation-reduction process	vacuole /// membrane /// endoplasmic reticulum	aldehyde dehydrogenase [NAD(P)+] activity	C:vacuole; F:catalytic activity; P:response to stress; P:response to abiotic stimulus; P:response to endogenous stimulus; C:membrane; P:metabolic process; P:cellular process; C:endoplasmic reticulum	EC:1.2.1.5		Q70DU8	484	Complete	sp=Aldehyde dehydrogenase family 3 member H1; Arabidopsis thaliana (Mouse-ear cress).	AT1G44170	ALDH3H1, ALDH4	aldehyde dehydrogenase 3H1	cellular aldehyde metabolic process;response to desiccation;metabolic process;oxidation-reduction process; response to salt stress; response to abscisic acid stimulus	-10.6809	0					-1.79769e+308	0.00505312	46	100.4	16	9.4	8	8.8	22	16.2	0	0
Contig17716	A	1737	480		carbohydrate metabolic process	extracellular region /// integral to membrane /// cell wall	polygalacturonase activity	P:carbohydrate metabolic process; C:extracellular region; C:membrane; F:hydrolase activity; C:cell wall	EC:3.2.1.15		A7PZL3	491	Complete	sp=Probable polygalacturonase; Vitis vinifera (Grape).	AT4G23500		Pectin lyase-like superfamily protein	carbohydrate metabolic process	-1.79769e+308	0.00403214					-1.79769e+308	0.00550066	10	17.6	0	0	5	5	22	16	0	0
Contig6713	A	2163	534	trihelix transcription factor gt-2-like				F:DNA binding; P:regulation of transcription, DNA-dependent; F:sequence-specific DNA binding transcription factor activity			Q39117	575	Complete	sp=Trihelix transcription factor GT-2; Arabidopsis thaliana (Mouse-ear cress).	AT1G76880		Duplicated homeodomain-like superfamily protein	regulation of transcription, DNA-dependent							-1.79769e+308	2.30864e-05	24	47.2	51	29.8	28	31.2	39	28.8	0	0
Contig16714	A	2785	687				organic cyclic compound binding	F:organic cyclic compound binding;			Q10M00	688	Complete	sp=Zinc finger CCCH domain-containing protein 22; Oryza sativa subsp. japonica (Rice).	AT5G12440		CCCH-type zinc fingerfamily protein with RNA-binding domain	biological_process							-1.79769e+308	0.000277136	13	23.6	19	10.8	4	3.6	32	23.2	0	0
Contig22	A	3367	786		protein phosphorylation /// oxidation-reduction process /// response to sucrose stimulus /// response to UV-B /// anthocyanin biosynthetic process /// transmembrane receptor protein tyrosine kinase signaling pathway	plasma membrane	protein serine/threonine kinase activity /// ATP binding /// 2-alkenal reductase [NAD(P)] activity	P:cellular protein modification process; P:metabolic process; P:biological_process; P:response to abiotic stimulus; F:kinase activity; P:biosynthetic process; ; P:secondary metabolic process; P:signal transduction; F:nucleotide binding; F:catalytic activity; C:plasma membrane	EC:2.7.11.0 /// EC:1.3.1.74		D7TL46	786	Complete	tr=Putative uncharacterized protein; Vitis vinifera (Grape).	AT3G03770		Leucine-rich repeat protein kinase family protein	protein phosphorylation;anthocyanin-containing compound biosynthetic process; response to UV-B; response to sucrose stimulus; transmembrane receptor protein tyrosine kinase signaling pathway							-1.79769e+308	0.00991391	15	27.8	30	17.4	16	17.4	20	14.6	0	0
Contig1236	A	3011	800			intracellular membrane-bounded organelle	protein binding	F:protein binding; C:intracellular			Q8LJT8-2	741	Complete	Isoform 2 of TSL-kinase interacting protein 1 OS=Arabidopsis thaliana GN=TKI1	AT2G36960	TKI1	TSL-kinase interacting protein 1	0							-1.79769e+308	0.00289994	11	19.6	31	17.8	4	3.6	24	17.6	0	0
Contig25581	A	2072	426	dna binding	regulation of cellular process /// response to organic substance			P:cellular process; P:biological_process			Q9M7Q2	431	Complete	sp=ABSCISIC ACID-INSENSITIVE 5-like protein 7; Arabidopsis thaliana (Mouse-ear cress).	AT3G19290	ABF4	ABRE binding factor 4	response to stress;positive regulation of transcription, DNA-dependent; calcium-mediated signaling;abscisic acid mediated signaling pathway;regulation of transcription, DNA-dependent; response to mechanical stimulus;endoplasmic reticulum unfolded protein response; response to abscisic acid stimulus;response to water deprivation; response to xenobiotic stimulus;response to salt stress							-1.79769e+308	0.00411867	14	26.2	35	20.4	10	10.8	23	16.8	0	0
Contig17861	A	1083	266		response to red light /// protein-chromophore linkage /// response to blue light /// response to far red light /// photosynthesis	light harvesting	photosystem I /// integral to membrane /// chloroplast envelope /// chloroplast thylakoid membrane /// photosystem II /// plastoglobule /// plasma membrane	C:membrane; C:thylakoid; P:response to abiotic stimulus; F:binding; P:cellular protein modification process; C:plastid; P:generation of precursor metabolites and energy; P:photosynthesis; C:plasma membrane			P27494	265	Complete	sp=Chlorophyll a-b binding protein 36, chloroplastic; Nicotiana tabacum (Common tobacco).	AT2G05100	LHCB2.1, LHCB2	photosystem II light harvesting complex gene 2.1	photosynthesis, light harvesting;photosynthesis; response to blue light; response to far red light; response to red light							-1.79769e+308	0.00115475	19	35.4	37	21.4	20	21.6	27	19.8	0	0
Contig3123	A	3350	1014	binding protein				P:biological_process; C:cellular_component			B9H2T5	1028	Putative Complete	tr=Predicted protein; subsp. trichocarpa).	AT1G28260		Telomerase activating protein Est1	biological_process							-1.79769e+308	0.00505312	17	31.8	29	16.6	11	12	22	16.2	0	0
Contig17580	A	1315	399			membrane	pectate lyase activity	F:catalytic activity; C:membrane	EC:4.2.2.2		Q9FXD8	408	Putative Complete	sp=Probable pectate lyase 5; Arabidopsis thaliana (Mouse-ear cress).	AT1G67750		Pectate lyase family protein	biological_process							-1.79769e+308	0.000393277	23	43.6	33	18.8	11	11.6	31	22.4	0	0
Contig23351	A	3178	892					F:acyl-[acyl-carrier-protein] desaturase activity; P:oxidation-reduction process; F:oxidoreductase activity; F:transition metal ion binding; P:fatty acid metabolic process; F:molecular_function; P:biological_process; C:cellular_component			B9RKP2	887	Putative Complete	tr=Putative uncharacterized protein; Ricinus communis (Castor bean).	AT3G24630		unknown protein; Has 5348 Blast hits to 3182 proteins in 353 species: Archae - 0; Bacteria - 481; Metazoa - 1959; Fungi - 405; Plants - 180; Viruses - 10; Other Eukaryotes - 2313 (source: NCBI BLink).	biological_process							-1.79769e+308	0.00913647	11	20.4	6	3.4	12	12.8	20	14.8	0	0
Contig19987	A	1768	445		plasma membrane to endosome transport /// protein transport		Rab GDP-dissociation inhibitor activity	F:enzyme regulator activity; P:transport; P:cellular process			A9PC79	444	Complete	tr=Predicted protein; subsp. trichocarpa).	AT3G59920	ATGDI2, GDI2	RAB GDP dissociation inhibitor 2	hydrogen peroxide biosynthetic process;protein transport; protein desumoylation; vesicle-mediated transport;vegetative to reproductive phase transition of meristem; D-xylose metabolic process;regulation of transport							-1.79769e+308	0.00505312	13	23.8	22	12.6	6	6	22	16.2	0	0
Contig26418	A	1128	322	chaperone -domain containing protein			heat shock protein binding	F:protein binding			Q0WQ57	891	C-terminus	sp=Auxilin-related protein 2; Arabidopsis thaliana (Mouse-ear cress).	AT4G36520		Chaperone DnaJ-domain superfamily protein	0							-1.79769e+308	0.00652759	10	18.4	17	9.8	6	6.4	21	15.6	0	0
Qs-dev_c41949	A	1833	492	hexose transporter	amino acid import /// transmembrane transport /// carbohydrate transport /// oxidation-reduction process	cytoplasm /// plasmodesma /// plasma membrane /// integral to membrane	2-alkenal reductase [NAD(P)] activity /// high-affinity hydrogen:glucose symporter activity	C:cytoplasm; P:transport; C:plasma membrane; P:cellular process; F:catalytic activity; C:membrane; F:transporter activity; P:metabolic process	EC:1.3.1.74		Q94AZ2	526	Putative Complete	sp=Sugar transport protein 13; Arabidopsis thaliana (Mouse-ear cress).	AT5G26340	MSS1, STP13, ATSTP13	Major facilitator superfamily protein	transport;phosphorylation;transmembrane transport;amino acid import							-1.79769e+308	0.00317954	10	19	3	1.8	1	0.8	23	17.4	0	0
Contig19110	A	1770	448		translational elongation /// GTP catabolic process	cytoplasm	nucleotidyltransferase activity /// translation elongation factor activity /// GTPase activity /// GTP binding	F:transferase activity; F:translation factor activity, nucleic acid binding; P:translation; P:nucleobase-containing compound metabolic process; P:catabolic process; F:hydrolase activity; C:cytoplasm; F:nucleotide binding	EC:2.7.7.0		O49169	449	Complete	sp=Elongation factor 1-alpha; Manihot esculenta (Cassava) (Jatropha manihot).	AT5G60390		GTP binding Elongation factor Tu family protein	translational elongation	-280	1.2677e-10	102	0.00210836			-16.7273	9.91978e-06	28	56	1	0.2	19	20.4	51	36.8	1	2.2
Contig17491	A	1705	369		regulation of transcription	DNA-dependent /// auxin mediated signaling pathway	cytoplasm /// nucleus	; F:protein binding; C:cytoplasm; P:signal transduction; P:response to endogenous stimulus; C:nucleus			Q38827	338	Complete	sp=Auxin-responsive protein IAA9; Arabidopsis thaliana (Mouse-ear cress).	AT5G65670	IAA9	indole-3-acetic acid inducible 9	auxin mediated signaling pathway; virus induced gene silencing; response to auxin stimulus;regulation of transcription, DNA-dependent; vegetative phase change; response to cyclopentenone							-12.8	0.00100183	17	30.8	16	9	27	29.6	35	25.6	1	2
Contig25620	A	1938	563	protein iq-domain 14	xylan biosynthetic process /// glucuronoxylan metabolic process	plasma membrane		C:plasma membrane; P:biosynthetic process; P:carbohydrate metabolic process; P:cellular process			B9N5Y6	528	Complete	tr=Predicted protein; subsp. trichocarpa).	AT3G59690	IQD13	IQ-domain 13	xylan biosynthetic process; glucuronoxylan metabolic process	-2.10345	0.00130596	-6.21429	1.10813e-05			-12.6364	0.000496357	52	109.8	87	52.2	8	8.4	38	27.8	1	2.2
Qs-dev_c10451	A	3986	936	plasma membrane h+ atpase	regulation of stomatal movement /// response to water deprivation /// ATP biosynthetic process /// cation transport /// response to abscisic acid stimulus /// ATP catabolic process	vacuole /// integral to membrane /// plasma membrane /// nucleus	hydrogen-exporting ATPase activity	P:cellular process; P:response to stress; P:response to abiotic stimulus; F:hydrolase activity; F:transporter activity; C:vacuole; C:membrane; F:binding; P:nucleobase-containing compound metabolic process; P:biosynthetic process; P:transport; P:response to endogenous stimulus; P:catabolic process; C:plasma membrane; C:nucleus; F:nucleotide binding	EC:3.6.3.6		Q03194	952	Putative Complete	sp=Plasma membrane ATPase 4; Nicotiana plumbaginifolia (Leadwort-leaved tobacco) (Tex-Mex tobacco).	AT2G18960	AHA1, PMA, OST2, HA1	H(+)-ATPase 1	ATP biosynthetic process;response to abscisic acid stimulus; ATP hydrolysis coupled proton transport;regulation of stomatal movement; proton transport; protein glycosylation; response to water deprivation; ATP catabolic process;metabolic process; cation transport							-12.4615	9.55606e-10	37	79.2	110	68.4	48	53.2	93	64.8	2	5.2
Qs-dev_c41342	A	1834	527	hexose transporter	amino acid import /// transmembrane transport /// carbohydrate transport /// oxidation-reduction process	cytoplasm /// plasmodesma /// plasma membrane /// integral to membrane	2-alkenal reductase [NAD(P)] activity /// high-affinity hydrogen:glucose symporter activity	C:cytoplasm; P:transport; C:plasma membrane; P:cellular process; F:catalytic activity; C:membrane; F:transporter activity; P:metabolic process	EC:1.3.1.74		Q94AZ2	526	Complete	sp=Sugar transport protein 13; Arabidopsis thaliana (Mouse-ear cress).	AT5G26340	MSS1, STP13, ATSTP13	Major facilitator superfamily protein	transport;phosphorylation;transmembrane transport;amino acid import	-3.92105	9.6353e-05					-12.4	2.00984e-05	29	59.6	26	15.2	22	24.6	51	37.2	1	3
Contig23663	A	2755	864	major surface like glycoprotein	cell adhesion /// proteolysis	plasma membrane	metalloendopeptidase activity /// zinc ion binding	F:hydrolase activity; P:cellular process; P:protein metabolic process; P:catabolic process; F:binding; C:plasma membrane	EC:3.4.24.0		E0CPZ7	857	Putative Complete	tr=Putative uncharacterized protein; Vitis vinifera (Grape).	AT5G42620		metalloendopeptidases;zinc ion binding	cell adhesion; proteolysis							-11.1818	0.00184793	21	39.6	53	30.6	24	26.4	34	24.6	1	2.2
Contig5284	A	2604	730	inter-alpha-trypsin inhibitor heavy	cytokinin metabolic process	extracellular region /// plasma membrane		C:extracellular region; P:metabolic process; P:cellular process; C:plasma membrane			B9RR85	755	Putative Complete	tr=Inter-alpha-trypsin inhibitor heavy chain, putative; Ricinus communis (Castor bean).	AT1G19110		inter-alpha-trypsin inhibitor heavy chain-related	cytokinin metabolic process;biological_process							-10.3636	0.0037938	14	26.4	10	5.6	7	7.4	31	22.8	1	2.2
Contig13687	A	2434	717		chlorophyll catabolic process /// proteolysis /// negative regulation of catalytic activity	cytosol /// plant-type cell wall /// vacuolar membrane /// cytoplasmic membrane-bounded vesicle /// plasma membrane /// apoplast	identical protein binding /// serine-type endopeptidase activity	C:cytosol; F:protein binding; P:cellular process; P:catabolic process; C:cell wall; P:protein metabolic process; C:membrane; C:vacuole; C:cytoplasm; P:biological_process; F:hydrolase activity; C:plasma membrane; C:extracellular region	EC:3.4.21.0		O65351	757	C-terminus	sp=Subtilisin-like protease; Arabidopsis thaliana (Mouse-ear cress).	AT3G14067		Subtilase family protein	chlorophyll catabolic process; negative regulation of catalytic activity; proteolysis;metabolic process							-10.2	0.00817673	16	28.8	28	16.2	24	26	28	20.4	1	2
Contig6114	A	2713	754	homeobox-leucine zipper protein glabra 2-like	epidermal cell fate specification /// regulation of transcription	DNA-dependent /// negative regulation of trichoblast fate specification	nucleus	P:cell differentiation; P:multicellular organismal development; ; F:DNA binding; F:sequence-specific DNA binding transcription factor activity; C:nucleus; P:anatomical structure morphogenesis			P46607	747	Complete	sp=Homeobox-leucine zipper protein GLABRA 2; Arabidopsis thaliana (Mouse-ear cress).	AT1G79840	GL2	HD-ZIP IV family of homeobox-leucine zipper protein with lipid-binding START domain	negative regulation of trichoblast fate specification; regulation of transcription, DNA-dependent; cell differentiation; tissue development; epidermal cell fate specification							-9.81818	0.00601091	20	38.6	48	27.8	17	18.8	29	21.6	1	2.2
Contig17831	A	1012	96		response to stress		guanylyltransferase activity	F:transferase activity; P:response to stress			Q8RWE8	442	N-terminus	sp=GDP-L-galactose phosphorylase 1; Arabidopsis thaliana (Mouse-ear cress).	AT4G26850	VTC2	mannose-1-phosphate guanylyltransferase (GDP)s;GDP-galactose:mannose-1-phosphate guanylyltransferases;GDP-galactose:glucose-1-phosphate guanylyltransferases;GDP-galactose:myoinositol-1-phosphate guanylyltransferases;glucose-1-phosphate guanylyltransferase	L-ascorbic acid biosynthetic process;response to heat; defense response to bacterium;defense response by callose deposition in cell wall; response to jasmonic acid stimulus							-9.61905	1.75232e-05	40	86.2	75	44.4	40	44	56	40.4	2	4.2
Qs-dev_rep_c72428	A	1181	252	carbonic anhydrase	carbon utilization		zinc ion binding /// carbonate dehydratase activity	F:binding; F:catalytic activity; P:metabolic process	EC:4.2.1.1		P42737	259	Complete	sp=Carbonic anhydrase 2, chloroplastic; Arabidopsis thaliana (Mouse-ear cress).	AT5G14740	CA2, CA18, BETA CA2	carbonic anhydrase 2	defense response, incompatible interaction;response to cold;methylglyoxal catabolic process to D-lactate;regulation of plant-type hypersensitive response;detection of biotic stimulus; carbon utilization; jasmonic acid mediated signaling pathway; defense response to bacterium;photosynthesis, light reaction; defense response to fungus;salicylic acid biosynthetic process; systemic acquired resistanc…							-8.82353	0.00066705	32	66.8	97	59.6	22	24.6	41	30	1	3.4
Contig17575	A	810	149		nucleosome assembly	nucleosome /// nucleolus	DNA binding /// protein heterodimerization activity	C:intracellular; C:nucleolus; F:DNA binding; P:cellular component organization; P:cellular process; F:protein binding			O22582	147	Complete	sp=Histone H2B; Gossypium hirsutum (Upland cotton) (Gossypium mexicanum).	AT5G59910	HTB4	Histone superfamily protein	nucleosome assembly;fatty acid catabolic process							-8.04762	0.000295616	28	55.6	78	46.4	27	29.6	46	33.8	2	4.2
Contig25155	A	3958	1234	magnesium chelatase h subunit	photosynthesis	light reaction /// chlorophyll biosynthetic process	mitochondrion /// magnesium chelatase complex /// chloroplast inner membrane	F:catalytic activity; P:generation of precursor metabolites and energy; P:photosynthesis; C:mitochondrion; P:biosynthetic process; P:cellular process; C:plastid; C:membrane; F:nucleotide binding	EC:6.6.1.1 /// EC:6.6.1.2		Q9FNB0	1381	C-terminus	sp=Magnesium-chelatase subunit ChlH, chloroplastic; Arabidopsis thaliana (Mouse-ear cress).	AT5G13630	GUN5, CCH, CHLH, CCH1, ABAR	magnesium-chelatase subunit chlH, chloroplast, putative / Mg-protoporphyrin IX chelatase, putative (CHLH)	photosynthesis, light reaction; chlorophyll biosynthetic process;biosynthetic process							-6.95652	0.0008812	41	89.8	86	51.6	54	60	44	32	2	4.6
Contig16348	A	1250	319		oxidation-reduction process /// ethylene biosynthetic process /// response to fungus /// response to salt stress /// detection of ethylene stimulus /// fruit ripening	cell wall /// plasma membrane	copper ion binding /// 1-aminocyclopropane-1-carboxylate oxidase activity /// oxidoreductase activity	F:binding; C:cell wall; P:metabolic process; P:biosynthetic process; ; P:response to biotic stimulus; P:response to stress; P:response to abiotic stimulus; F:catalytic activity; P:response to endogenous stimulus; P:fruit ripening; C:plasma membrane	EC:1.14.17.4 /// EC:1.14.11.0		P31237	319	Complete	sp=1-aminocyclopropane-1-carboxylate oxidase; Actinidia deliciosa (Kiwi).	AT1G05010	EFE, ACO4, EAT1	ethylene-forming enzyme	regulation of response to biotic stimulus; protein targeting to membrane;regulation of hydrogen peroxide metabolic process; salicylic acid biosynthetic process;ethylene biosynthetic process; systemic acquired resistance, salicylic acid mediated signaling pathway;response to fungus;defense response to bacterium; negative regulation of defense response; regulation of plant-type hypersensitive respo…	-3.65306	2.25248e-05			2.42958	0.00542686	-6.27273	6.13398e-08	35	71.6	34	19.6	26	28.4	101	69	5	11
Contig3782	A	2609	642	calmodulin-binding protein	protein N-linked glycosylation	nucleus	calmodulin binding	C:nucleus; F:protein binding; P:biosynthetic process; P:cellular protein modification process; P:carbohydrate metabolic process			B9IM17	648	Complete	tr=Predicted protein; subsp. trichocarpa).	AT5G57580		Calmodulin-binding protein	protein N-linked glycosylation;biological_process							-6.12	0.00209643	26	51.6	49	28.4	22	24.2	42	30.6	2	5
Contig24062	A	1217	282	mip pip subfamily	response to desiccation /// water transport /// response to osmotic stress /// hydrogen peroxide transmembrane transport /// response to abscisic acid stimulus	vacuole /// plasma membrane /// integral to membrane /// chloroplast	transporter activity	C:vacuole; P:response to stress; P:response to abiotic stimulus; P:transport; C:plasma membrane; P:response to endogenous stimulus; C:membrane; C:plastid; F:transporter activity			Q9ATM6	288	Complete	sp=Aquaporin PIP2-4; Zea mays (Maize).	AT2G37170	PIP2B, PIP2;2	plasma membrane intrinsic protein 2	transport; water transport; response to water deprivation;response to salt stress;transmembrane transport;response to abscisic acid stimulus	-3.11828	1.3999e-07					-5.78261	6.89892e-09	55	116	64	37.2	46	51	117	79.8	6	13.8
Contig5133	A	3049	820	protein root hair defective 3 homolog 1-like	nucleotide transport /// cellulose metabolic process /// cellular membrane fusion /// regulation of plant-type hypersensitive response /// basic amino acid transport /// protein targeting to membrane /// negative regulation of programmed cell death /// amino acid import /// actin cytoskeleton organization /// ammonium transport /// lateral root development /// carbohydrate biosynthetic process //…	vacuolar membrane /// integral to membrane /// endoplasmic reticulum /// plasma membrane /// nucleus	GTP binding /// hydrolase activity	C:membrane; C:vacuole; P:transport; P:carbohydrate metabolic process; P:cellular component organization; P:cellular process; P:response to stress; P:cell death; F:nucleotide binding; F:hydrolase activity; P:post-embryonic development; P:biosynthetic process; P:anatomical structure morphogenesis; P:cell differentiation; P:multicellular organismal development; P:cell growth; C:endoplasmic reticulum…			P93042	802	Complete	sp=Protein ROOT HAIR DEFECTIVE 3; Arabidopsis thaliana (Mouse-ear cress).	AT3G13870	RHD3	Root hair defective 3 GTP-binding protein (RHD3)	actin cytoskeleton organization; negative regulation of programmed cell death; cell tip growth;nucleotide transport;basic amino acid transport; protein targeting to membrane;cell growth; ER to Golgi vesicle-mediated transport; amino acid transport; cellular membrane fusion; plant-type cell wall biogenesis;regulation of plant-type hypersensitive response;cell morphogenesis;ammonium transport;cellu…							-5.60417	9.36237e-06	32	65.2	70	41.6	52	58.2	76	53.8	4	9.6
Contig9514	A	1528	392	double-stranded rna-binding protein 2-like	production of siRNA involved in chromatin silencing by small RNA /// production of miRNAs involved in gene silencing by miRNA /// production of ta-siRNAs involved in RNA interference /// defense response to virus	cytoplasm	double-stranded RNA binding /// protein binding	P:regulation of gene expression, epigenetic; ; P:nucleobase-containing compound metabolic process; F:RNA binding; F:protein binding; C:cytoplasm; P:response to stress; P:response to biotic stimulus			F6GU09	413	Complete	tr=Putative uncharacterized protein; Vitis vinifera (Grape).	AT2G28380	DRB2	dsRNA-binding protein 2	defense response to virus;production of siRNA involved in chromatin silencing by small RNA;production of miRNAs involved in gene silencing by miRNA; production of ta-siRNAs involved in RNA interference	-10.65	0					-5.53846	0.00483029	83	170.4	27	16	15	16.6	39	28.8	2	5.2
Contig8930	A	2690	550	kh domain-containing protein at4g18375-like	response to abscisic acid stimulus	nucleus	RNA binding	P:response to endogenous stimulus; F:RNA binding; C:nucleus			P58223-2	532	Complete	Isoform 2 of KH domain-containing protein At4g18375 OS=Arabidopsis thaliana GN=At4g18375	AT5G15270		RNA-binding KH domain-containing protein	biological_process					8.88462	4.91531e-06	-4.71429	0.000229335	24	47.4	38	22	5	5.2	64	46.2	4	9.8
Qs-dev_rep_c72606	A	1065	237	al-induced protein		plasma membrane		C:plasma membrane			I3T590	236	Complete	tr=Uncharacterized protein; Medicago truncatula (Barrel medic) (Medicago tribuloides).	AT5G19140	ATAILP1, AILP1	Aluminium induced protein with YGL and LRDR motifs	response to aluminum ion; response to auxin stimulus	-1.79769e+308	0	1.79769e+308	2.20248e-05			-4.65854	0.00140176	50	106.6	0	0	27	30.2	52	38.2	3	8.2
Contig17516	A	1503	419		phosphorylation	plant-type cell wall	kinase activity	F:kinase activity; C:cell wall; P:metabolic process; P:cellular process			Q8LBB2	424	Complete	sp=SNF1-related protein kinase regulatory subunit gamma-1; Arabidopsis thaliana (Mouse-ear cress).	AT3G48530	KING1	SNF1-related protein kinase regulatory subunit gamma 1	biological_process							-4.60606	0.00753158	26	50.8	61	35.4	24	26.2	42	30.4	3	6.6
Contig25150	A	4033	1219	coatomer alpha	gravitropism /// response to misfolded protein /// microtubule cytoskeleton organization /// photorespiration /// cytokinesis by cell plate formation /// proteasome core complex assembly /// intracellular protein transport /// ubiquitin-dependent protein catabolic process /// cellulose biosynthetic process /// ER to Golgi vesicle-mediated transport	CUL4-RING ubiquitin ligase complex /// cytosol /// COPI vesicle coat /// plasma membrane	structural molecule activity /// transporter activity /// myosin heavy chain kinase activity	P:response to abiotic stimulus; P:tropism; P:response to stress; P:response to biotic stimulus; P:cellular component organization; P:cellular process; P:biosynthetic process; F:structural molecule activity; P:cell cycle; C:intracellular; P:transport; C:cytosol; P:protein metabolic process; P:catabolic process; P:carbohydrate metabolic process; F:transporter activity; C:membrane; C:Golgi apparatus…	EC:2.7.11.7		Q94A40	1216	Complete	sp=Coatomer subunit alpha-1; Arabidopsis thaliana (Mouse-ear cress).	AT1G62020		Coatomer, alpha subunit	ER to Golgi vesicle-mediated transport;intracellular protein transport; Golgi vesicle transport; gravitropism;vesicle-mediated transport; cellulose biosynthetic process	-4.65289	5.61434e-11					-4.43478	1.41547e-05	54	112.6	42	24.2	29	31.8	88	61.2	6	13.8
Contig20358	A	1979	542		shikimate biosynthetic process /// chorismate biosynthetic process /// aromatic amino acid family biosynthetic process	chloroplast /// membrane	3-deoxy-7-phosphoheptulonate synthase activity /// lyase activity	P:biosynthetic process; P:cellular process; F:transferase activity; ; F:catalytic activity; C:plastid; C:membrane	EC:2.5.1.54		P37216	541	Complete	sp=Phospho-2-dehydro-3-deoxyheptonate aldolase 2, chloroplastic; Solanum lycopersicum (Tomato) (Lycopersicon esculentum).	AT1G22410		Class-II DAHP synthetase family protein	aromatic amino acid family biosynthetic process; coumarin biosynthetic process;response to wounding;systemic acquired resistance; response to endoplasmic reticulum stress							-4.35556	0.00170485	30	60.2	81	48.8	50	55.8	54	39.2	4	9
Contig26069	A	1387	365	cysteine proteinase	defense response to bacterium /// response to desiccation /// proteolysis /// response to salt stress	vacuole /// nucleus	cysteine-type peptidase activity	P:response to stress; P:response to biotic stimulus; C:vacuole; P:response to abiotic stimulus; P:protein metabolic process; P:catabolic process; C:nucleus; F:hydrolase activity			P43296	368	Putative Complete	sp=Cysteine proteinase RD19a; Arabidopsis thaliana (Mouse-ear cress).	AT4G39090	RD19, RD19A	Papain family cysteine protease	response to salt stress;response to water deprivation; response to osmotic stress; water transport; glycolysis;response to cadmium ion;response to temperature stimulus; proteolysis;hyperosmotic response;defense response to bacterium; response to desiccation; Golgi organization							-3.36667	2.98074e-07	56	117.8	165	103	93	107.4	139	101	14	30
Contig17484	A	2328	624		response to salt stress /// ATP hydrolysis coupled proton transport /// Golgi organization /// plasma membrane ATP synthesis coupled proton transport /// pollen development /// ATP catabolic process	plant-type vacuole /// vacuolar membrane /// chloroplast envelope /// proton-transporting V-type ATPase	V1 domain /// cell wall /// plasma membrane	C:vacuole; C:membrane; F:hydrolase activity; F:transporter activity; C:plastid; P:response to stress; P:response to abiotic stimulus; P:transport; P:cellular process; C:cell wall; P:cellular component organization; P:generation of precursor metabolites and energy; P:nucleobase-containing compound metabolic process; P:biosynthetic process; P:multicellular organismal development; P:catabolic proces…			Q9SM09	623	Complete	sp=V-type proton ATPase catalytic subunit A; Citrus unshiu (Satsuma mandarin) (Citrus nobilis var. unshiu).	AT1G78900	VHA-A	vacuolar ATP synthase subunit A	response to salt stress;proton transport; Golgi vesicle transport; calcium ion transport;gluconeogenesis; ATP hydrolysis coupled proton transport; proteasomal protein catabolic process;ATP metabolic process;cell morphogenesis;vacuole organization;water transport; response to cadmium ion;glycolysis; cell growth;pentose-phosphate shunt;hyperosmotic response;Golgi organization;response to temperatur…							-2.80233	0.00958044	35	71.6	78	46	22	23.8	68	48.2	8	17.2
Contig20367	A	1819	0		flavonoid biosynthetic process		naringenin-chalcone synthase activity	F:transferase activity; P:biosynthetic process; ; P:secondary metabolic process	EC:2.3.1.74		P48386	389	Misassembled	sp=Chalcone synthase 1; Camellia sinensis (Tea).	AT5G13930	CHS, TT4, ATCHS	Chalcone and stilbene synthase family protein	flavonoid biosynthetic process; anthocyanin-containing compound biosynthetic process;response to jasmonic acid stimulus; chalcone biosynthetic process;response to gravity;response to UV-B;regulation of anthocyanin biosynthetic process;response to sucrose stimulus; auxin polar transport; metabolic process; response to oxidative stress; response to auxin stimulus;response to UV;biosynthetic process…	-2.16667	7.64836e-06					-2.70659	7.14157e-05	78	161.2	122	74.4	49	54.2	129	90.4	16	33.4
Contig9105	A	3104	867	auxin response factor-like protein	fruit dehiscence /// regulation of transcription	DNA-dependent /// positive regulation of flower development /// negative regulation of cell proliferation /// ovule development /// floral organ abscission /// leaf senescence /// auxin mediated signaling pathway	nucleus	P:reproduction; ; P:flower development; P:cellular process; F:DNA binding; P:abscission; F:protein binding; P:biological_process; P:response to endogenous stimulus; P:signal transduction; C:nucleus			Q94JM3	859	Complete	sp=Auxin response factor 2; Arabidopsis thaliana (Mouse-ear cress).	AT5G62000	ARF2, ARF1-BP, HSS, ORE14	auxin response factor 2	response to abscisic acid stimulus; regulation of transcription, DNA-dependent; leaf senescence; fruit dehiscence; negative regulation of transcription, DNA-dependent; positive regulation of flower development; negative regulation of cell proliferation; response to hormone stimulus;hydrogen peroxide catabolic process; ovule development; floral organ abscission							-2.67257	0.00344943	44	95.8	139	84.2	69	80.8	87	60.4	10	22.6
Contig16194	A	1844	364		S-adenosylmethioninamine biosynthetic process /// spermine biosynthetic process /// spermidine biosynthetic process		arginine decarboxylase activity /// adenosylmethionine decarboxylase activity	P:nucleobase-containing compound metabolic process; P:biosynthetic process; ; F:catalytic activity	EC:4.1.1.19 /// EC:4.1.1.50		Q42679	357	Complete	sp=S-adenosylmethionine decarboxylase proenzyme; Catharanthus roseus (Madagascar periwinkle) (Vinca rosea).	AT5G15950		Adenosylmethionine decarboxylase family protein	polyamine biosynthetic process; spermine biosynthetic process;spermidine biosynthetic process; flavonoid biosynthetic process;response to UV-B; myo-inositol hexakisphosphate biosynthetic process;response to sucrose stimulus	-3.11752	0			2.98347	0	-2.42825	3.11038e-10	105	281.2	149	90.2	64	72.6	310	216.6	54	89.2
Contig20544	A	2143	557		ATP hydrolysis coupled proton transport /// plasma membrane ATP synthesis coupled proton transport /// response to cadmium ion /// ATP catabolic process /// response to oxidative stress	chloroplast envelope /// nucleolus /// mitochondrial respiratory chain complex I /// mitochondrial proton-transporting ATP synthase	catalytic core /// plasma membrane	C:plastid; F:binding; F:hydrolase activity; F:transporter activity; P:transport; P:cellular process; C:nucleolus; P:generation of precursor metabolites and energy; P:nucleobase-containing compound metabolic process; P:biosynthetic process; C:membrane; C:mitochondrion; P:biological_process; P:catabolic process; C:plasma membrane; F:RNA binding; F:nucleotide binding; P:response to stress	EC:3.6.3.6		P17614	560	Complete	sp=ATP synthase subunit beta, mitochondrial; Nicotiana plumbaginifolia (Leadwort-leaved tobacco) (Tex-Mex tobacco).	AT5G08690		ATP synthase alpha/beta family protein	ATP metabolic process;ATP synthesis coupled proton transport; ATP hydrolysis coupled proton transport; ATP biosynthetic process; ATP catabolic process; proton transport							-2.38342	0.000496604	70	141.6	176	112	69	80	130	92	19	38.6
Contig15009	A	1446	394		response to salt stress /// S-adenosylmethionine biosynthetic process /// one-carbon metabolic process /// methanogenesis	cytoplasm	methionine adenosyltransferase activity /// ATP binding /// magnesium ion binding	P:response to stress; P:response to abiotic stimulus; F:transferase activity; P:biosynthetic process; P:nucleobase-containing compound metabolic process; ; P:metabolic process; P:cellular process; F:nucleotide binding; F:binding; C:cytoplasm; P:generation of precursor metabolites and energy	EC:2.5.1.6		Q9AT56	393	Complete	sp=S-adenosylmethionine synthase 1; Elaeagnus umbellata (Autumn olive) (Elaeagnus crispa).	AT4G01850	SAM-2, MAT2, SAM2, AtSAM2	S-adenosylmethionine synthetase 2	S-adenosylmethionine biosynthetic process;cellular response to iron ion; response to osmotic stress; response to cadmium ion					-2.22201	0	-2.30191	1.62208e-13	181	811.4	747	694.6	418	694.6	460	312.6	94	135.8
Contig15373	A	1662	526		response to virus /// oxidation-reduction process /// response to cold /// response to heat /// response to bacterium /// response to cadmium ion /// response to karrikin	cell wall /// nucleolus /// chloroplast envelope /// vacuole /// cytosolic ribosome /// plasma membrane /// apoplast	ATP binding /// 2-alkenal reductase [NAD(P)] activity	P:response to biotic stimulus; C:cell wall; P:metabolic process; C:nucleolus; P:response to stress; P:response to abiotic stimulus; C:plastid; F:nucleotide binding; F:catalytic activity; C:vacuole; P:biological_process; C:ribosome; C:plasma membrane; C:extracellular region	EC:1.3.1.74		P22953	651	C-terminus	sp=Probable mediator of RNA polymerase II transcription subunit 37e; Arabidopsis thaliana (Mouse-ear cress).	AT5G02500	HSC70-1, HSP70-1, AT-HSC70-1, HSC70	heat shock cognate protein 70-1	negative regulation of seed germination;response to heat;response to virus;response to salt stress;glycolysis; stomatal closure; response to cadmium ion; protein folding; response to cold;defense response to bacterium;gluconeogenesis; defense response to fungus	-8.35714	0	6.92857	0			-2.05	0.00574953	79	163.8	34	19.6	116	135.8	129	90.2	22	44
Contig25242	A	2807	807	phospholipase d	regulation of stomatal movement /// seed germination /// phosphatidylcholine catabolic process /// response to cadmium ion /// positive regulation of abscisic acid mediated signaling pathway	chloroplast envelope /// vacuole /// endoplasmic reticulum /// clathrin-coated vesicle /// plasma membrane /// nucleus /// mitochondrion	phosphatidylinositol-4	C:plastid; F:lipid binding; P:cellular process; F:hydrolase activity; C:vacuole; F:binding; P:post-embryonic development; P:catabolic process; ; P:lipid metabolic process; P:biological_process; C:endoplasmic reticulum; C:cytoplasm; C:plasma membrane; P:signal transduction; P:response to endogenous stimulus; C:nucleus; C:mitochondrion	EC:3.1.4.4		Q41142	808	Complete	sp=Phospholipase D alpha 1; Ricinus communis (Castor bean).	AT3G15730	PLDALPHA1, PLD	phospholipase D alpha 1	phosphatidylcholine metabolic process;metabolic process; fatty acid metabolic process;positive regulation of abscisic acid mediated signaling pathway;hyperosmotic response;Golgi organization;regulation of stomatal movement; response to cadmium ion; water transport;gluconeogenesis;response to temperature stimulus; glycolysis;response to salt stress;root hair elongation; seed germination							-1.9319	0.00456645	93	216.6	279	189.2	115	134.8	149	107.8	29	55.8
Contig14938	A	2268	532		protein import into peroxisome matrix /// nuclear-transcribed mRNA catabolic process /// fatty acid beta-oxidation	nucleus	protein binding	P:transport; P:cellular component organization; P:cellular process; P:nucleobase-containing compound metabolic process; P:catabolic process; P:lipid metabolic process; F:protein binding; C:nucleus			F6HDQ4	522	Complete	tr=Putative uncharacterized protein; Vitis vinifera (Grape).	AT3G22440		FRIGIDA-like protein	protein import into peroxisome matrix; fatty acid beta-oxidation;nuclear-transcribed mRNA catabolic process;biological_process	-1.60172	6.53932e-06	-1.9398	1.46597e-06	2.02007	8.68848e-08	-1.88456	1.59293e-06	112	371.6	336	232	104	119.6	347	241.6	88	128.2
Contig14939	A	3428	448		translational elongation /// GTP catabolic process /// response to cadmium ion	vacuole /// chloroplast /// nucleolus /// plasma membrane /// mitochondrion	nucleotidyltransferase activity /// translation elongation factor activity /// GTP binding /// GTPase activity	F:transferase activity; C:vacuole; F:translation factor activity, nucleic acid binding; P:translation; F:nucleotide binding; C:plastid; P:nucleobase-containing compound metabolic process; P:catabolic process; C:nucleolus; P:biological_process; F:hydrolase activity; C:plasma membrane; C:mitochondrion	EC:2.7.7.0		O49169	449	Complete	sp=Elongation factor 1-alpha; Manihot esculenta (Cassava) (Jatropha manihot).	AT5G60390		GTP binding Elongation factor Tu family protein	translational elongation	-1.62214	2.73105e-12					-1.73151	1.62208e-13	144	694.6	576	428.2	350	498	968	608.8	453	351.6
Contig22951	A	1936	580		oligopeptide transport	integral to membrane /// plasma membrane	transporter activity	C:membrane; P:transport; C:plasma membrane; F:transporter activity			F6HEX6	583	Complete	tr=Putative uncharacterized protein; Vitis vinifera (Grape).	AT1G68570		Major facilitator superfamily protein	oligopeptide transport							3.59091	0.0014665	27	53.2	67	39.2	27	29.8	18	13.2	24	47.4
Qs-dev_rep_c73055	A	974	297	r2r3-myb transcription	response to water deprivation /// response to jasmonic acid stimulus /// response to gibberellin stimulus /// lateral root development /// response to cadmium ion /// response to chitin /// response to salicylic acid stimulus /// response to auxin stimulus /// response to abscisic acid stimulus /// response to ethylene stimulus /// response to salt stress		DNA binding /// chromatin binding	P:response to stress; P:response to abiotic stimulus; P:response to endogenous stimulus; P:post-embryonic development; F:DNA binding; P:biological_process; F:chromatin binding			Q9FDW1	305	Complete	sp=Transcription factor MYB44; Arabidopsis thaliana (Mouse-ear cress).	AT4G37260	MYB73, ATMYB73	myb domain protein 73	response to salicylic acid stimulus; response to ethylene stimulus;regulation of transcription, DNA-dependent; response to cadmium ion; response to abscisic acid stimulus;response to chitin;response to jasmonic acid stimulus	-4.7561	0.00152142					3.93478	0.00538701	20	39	14	8.2	0	0.2	12	9.2	17	36.2
Contig9556	A	1582	221	60s ribosomal protein l10-like	translation /// cellular response to UV-B /// developmental process	nucleolus /// chloroplast envelope /// vacuole /// cytosolic large ribosomal subunit /// plasma membrane	structural constituent of ribosome	P:translation; C:nucleolus; F:structural molecule activity; C:plastid; P:response to abiotic stimulus; P:cellular process; C:vacuole; P:biological_process; C:ribosome; C:cytosol; C:plasma membrane			P93847	219	Complete	sp=60S ribosomal protein L10; Solanum melongena (Eggplant) (Aubergine).	AT1G14320	SAC52, RPL10, RPL10A	Ribosomal protein L16p/L10e family protein	translation; cellular response to UV-B; RNA methylation							5.1	0.00456645	24	47.4	70	41.6	18	19.8	8	6	14	30.6
Qs-dev_rep_c76052	A	1099	366	rna-binding post-transcriptional regulator csx1-like	response to ozone		nucleic acid binding /// nucleotide binding	F:nucleic acid binding; P:biological_process; F:nucleotide binding			Q9SAB3	405	Internal	sp=Polyadenylate-binding protein RBP45B; Arabidopsis thaliana (Mouse-ear cress).	AT1G11650	ATRBP45B, RBP45B	RNA-binding (RRM/RBD/RNP motifs) family protein	nuclear mRNA splicing, via spliceosome; response to ozone	-1.79769e+308	2.83188e-07					6.69231	0.000486346	20	39	0	0	0	0.2	7	5.2	16	34.8
Contig17909	A	1040	307		root development /// gluconeogenesis /// pyrimidine ribonucleotide biosynthetic process /// response to salt stress /// phosphorylation /// glycolysis /// seed germination /// regulation of translation /// response to cadmium ion /// shoot development /// cellular response to abscisic acid stimulus /// ribosome biogenesis	cytosolic ribosome /// heterotrimeric G-protein complex /// chloroplast /// nucleolus	protein binding /// nucleotide binding /// myosin heavy chain kinase activity	P:multicellular organismal development; P:biosynthetic process; P:carbohydrate metabolic process; P:cellular process; F:protein binding; F:nucleotide binding; P:nucleobase-containing compound metabolic process; C:ribosome; C:plasma membrane; P:response to stress; P:response to abiotic stimulus; P:metabolic process; C:plastid; C:nucleolus; P:generation of precursor metabolites and energy; P:catabo…	EC:2.7.11.7		O24076	325	C-terminus	sp=Guanine nucleotide-binding protein subunit beta-like protein; Medicago sativa (Alfalfa).	AT1G18080	ATARCA, RACK1A_AT, RACK1A	Transducin/WD40 repeat-like superfamily protein	glycolysis; pyrimidine ribonucleotide biosynthetic process;response to salt stress;regulation of translation;seed germination; cellular response to abscisic acid stimulus; response to cadmium ion;gluconeogenesis;ribosome biogenesis			-9.26667	0.00198732			7.86667	0.00563032	19	35.4	48	27.8	3	3	4	3	11	23.6
Contig19360	A	2895	448		translational elongation /// GTP catabolic process /// response to cadmium ion	vacuole /// chloroplast /// nucleolus /// plasma membrane /// mitochondrion	nucleotidyltransferase activity /// translation elongation factor activity /// GTP binding /// GTPase activity	F:transferase activity; C:vacuole; F:translation factor activity, nucleic acid binding; P:translation; F:nucleotide binding; C:plastid; P:nucleobase-containing compound metabolic process; P:catabolic process; C:nucleolus; P:biological_process; F:hydrolase activity; C:plasma membrane; C:mitochondrion	EC:2.7.7.0		O64937	447	Complete	sp=Elongation factor 1-alpha; Oryza sativa subsp. japonica (Rice).	AT5G60390		GTP binding Elongation factor Tu family protein	translational elongation							8.10811	9.27975e-08	41	89.2	84	49.8	17	18.2	10	7.4	32	60
Contig17898	A	1135	247			cytosolic ribosome /// intracellular membrane-bounded organelle /// intracellular organelle part		C:ribosome; C:intracellular			Q9SAI5	247	Complete	sp=60S ribosomal protein L7-1; Arabidopsis thaliana (Mouse-ear cress).	AT1G80750		Ribosomal protein L30/L7 family protein	translation; RNA methylation							1.79769e+308	0.00150542	17	31.2	18	10.4	2	1.6	0	0	9	19.2
Contig20625	A	2312	689		ATP catabolic process	membrane	organic phosphonate transmembrane-transporting ATPase activity /// ATP binding	F:hydrolase activity; F:transporter activity; P:nucleobase-containing compound metabolic process; P:catabolic process; F:nucleotide binding; C:membrane	EC:3.6.3.28		Q8RXN0	703	Complete	sp=ABC transporter G family member 11; Arabidopsis thaliana (Mouse-ear cress).	AT1G17840	WBC11, ABCG11, DSO, COF1, ATWBC11	white-brown complex homolog protein 11	response to abscisic acid stimulus;response to salt stress; cutin transport; fatty acid transport; response to wounding	-2.46763	0.00463003			-1.79769e+308	0.007325			34	68.6	48	27.8	15	16.2	0	0	0	0
Contig25689	A	1795	123	upf0481 protein at3g47200-like				-			Q9SD53	476	Putative Complete	sp=UPF0481 protein At3g47200; Arabidopsis thaliana (Mouse-ear cress).	AT4G31980		unknown protein; CONTAINS InterPro DOMAIN/s: Protein of unknown function DUF247, plant (InterPro:IPR004158), Protein of unknown function DUF862, eukaryotic (InterPro:IPR008580); BEST Arabidopsis thaliana protein match is: Plant protein of unknown function (DUF247) (TAIR:AT5G11290.1); Has 1967 Blast hits to 1844 proteins in 183 species: Archae - 0; Bacteria - 6; Metazoa - 223; Fungi - 83; Plants -…	amino acid transport;biological_process	-3.32099	0.00147043			-1.79769e+308	1.84816e-05			27	53.8	28	16.2	27	29.8	0	0	0	0
Contig25297	A	2555	580	uncharacterized protein	carpel development /// anthocyanin accumulation in tissues in response to UV light /// vernalization response	nucleus		P:flower development; P:response to external stimulus; P:response to abiotic stimulus; C:nucleus; P:response to stress			B9SLM8	568	Complete	tr=ATP binding protein, putative; Ricinus communis (Castor bean).	AT2G40070		BEST Arabidopsis thaliana protein match is: proline-rich family protein (TAIR:AT3G09000.1); Has 35333 Blast hits to 34131 proteins in 2444 species: Archae - 798; Bacteria - 22429; Metazoa - 974; Fungi - 991; Plants - 531; Viruses - 0; Other Eukaryotes - 9610 (source: NCBI BLink).	anthocyanin accumulation in tissues in response to UV light;biological_process;vernalization response; carpel development					-1.79769e+308	0.000233168			24	46.4	28	16.2	22	24.2	0	0	0	0
Contig5781	A	1246	413	transcription factor myc2-like			oxidoreductase activity	F:catalytic activity			O23090	423	C-terminus	sp=Transcription factor bHLH14; Arabidopsis thaliana (Mouse-ear cress).	AT4G00870		basic helix-loop-helix (bHLH) DNA-binding superfamily protein	regulation of transcription, DNA-dependent					-46	0.00473971			21	40.6	44	25.6	17	18.4	1	0.4	1	2.2
Contig3466	A	1957	516	endoglucanase 17	carbohydrate metabolic process /// response to nematode /// xylem development	extracellular region	cellulase activity	P:carbohydrate metabolic process; C:extracellular region; F:hydrolase activity; P:response to biotic stimulus; P:multicellular organismal development	EC:3.2.1.4		O81416	516	Complete	sp=Endoglucanase 17; Arabidopsis thaliana (Mouse-ear cress).	AT4G02290	AtGH9B13, GH9B13	glycosyl hydrolase 9B13	carbohydrate metabolic process;cellular cell wall macromolecule metabolic process;xylem development					-46	0.00473971			16	29.8	30	17.6	17	18.4	1	0.4	0	0
Contig20468	A	1789	332		response to cold /// lignin biosynthetic process /// oxidation-reduction process		cinnamoyl-CoA reductase activity /// dihydrokaempferol 4-reductase activity /// coenzyme binding /// nucleotide binding	P:response to stress; P:response to abiotic stimulus; F:catalytic activity; P:biosynthetic process; ; P:secondary metabolic process; F:binding; F:nucleotide binding; P:metabolic process	EC:1.2.1.44 /// EC:1.1.1.219		Q9S9N9	344	Complete	sp=Cinnamoyl-CoA reductase 1; Arabidopsis thaliana (Mouse-ear cress).	AT1G15950	CCR1, IRX4, ATCCR1	cinnamoyl coa reductase 1	cellular metabolic process; response to cold; protein targeting to vacuole;lignin biosynthetic process					-22	0.000400848			22	42	49	28.4	24	26.4	2	1.2	1	2.2
Qs-dev_rep_c73381	A	2323	676	sieve element-occluding protein				-			E2FKK4	682	Putative Complete	tr=Sieve element occlusion b; Malus domestica (Apple) (Pyrus malus).	AT3G01680		CONTAINS InterPro DOMAIN/s: Mediator complex subunit Med28 (InterPro:IPR021640); BEST Arabidopsis thaliana protein match is: unknown protein (TAIR:AT3G01670.1); Has 122 Blast hits to 112 proteins in 13 species: Archae - 0; Bacteria - 0; Metazoa - 0; Fungi - 0; Plants - 122; Viruses - 0; Other Eukaryotes - 0 (source: NCBI BLink).	0	-1.76376	0.0028995			-18.875	6.7731e-10			76	153.8	145	87.2	54	60.4	4	3.2	0	0.8
Contig26455	A	1155	238	protein in2-1 homolog b-like	response to cadmium ion /// protein glutathionylation	cytoplasm	glutathione transferase activity	P:biological_process; C:cytoplasm; P:cellular protein modification process; F:transferase activity	EC:2.5.1.18		Q9LZ06	235	Complete	sp=Glutathione S-transferase L3; Arabidopsis thaliana (Mouse-ear cress).	AT5G02790	GSTL3	Glutathione S-transferase family protein	glucosinolate biosynthetic process; hydrogen peroxide catabolic process; cysteine biosynthetic process;response to cadmium ion					-16.5	0.00654671			12	22.2	26	14.8	18	19.8	2	1.2	4	9.4
Contig21698	A	3603	1019		response to nematode /// one-carbon metabolic process /// ATP biosynthetic process /// cellular zinc ion homeostasis /// calcium ion transmembrane transport	integral to membrane /// endoplasmic reticulum membrane /// chloroplast inner membrane /// chloroplast stroma /// plasma membrane	zinc ion binding /// calcium channel activity /// carbonate dehydratase activity /// calcium-transporting ATPase activity /// calmodulin binding /// ATP binding	F:binding; F:transporter activity; P:response to biotic stimulus; C:membrane; C:endoplasmic reticulum; C:plastid; P:metabolic process; P:cellular process; F:catalytic activity; P:nucleobase-containing compound metabolic process; P:biosynthetic process; P:cellular homeostasis; F:hydrolase activity; P:transport; C:plasma membrane; F:protein binding; F:nucleotide binding	EC:4.2.1.1 /// EC:3.6.3.8		Q37145	1020	Complete	sp=Calcium-transporting ATPase 1, chloroplastic; Arabidopsis thaliana (Mouse-ear cress).	AT1G27770	ACA1, PEA1	autoinhibited Ca2+-ATPase 1	ATP biosynthetic process; cation transport; cellular zinc ion homeostasis;calcium ion transport;calcium ion transmembrane transport; metabolic process; response to nematode					-8.76471	0.000958781			23	44	61	35.4	27	29.8	5	3.4	1	2.2
Contig15218	A	1827	522		response to jasmonic acid stimulus /// response to ozone /// defense response to bacterium /// response to heat /// defense response by callose deposition in cell wall /// L-ascorbic acid biosynthetic process		glucose-1-phosphate guanylyltransferase (GDP) activity /// GDP-galactose:mannose-1-phosphate guanylyltransferase activity /// galactose-1-phosphate guanylyltransferase (GDP) activity /// GDP-D-glucose phosphorylase activity /// mannose-1-phosphate guanylyltransferase (GDP) activity /// GDP-galactose:myoinositol-1-phosphate guanylyltransferase activity /// GDP-galactose:glucose-1-phosphate guanyly…	F:transferase activity; P:response to endogenous stimulus; P:biological_process; P:response to stress; P:response to biotic stimulus; P:response to abiotic stimulus; P:cellular component organization; P:cellular process; P:biosynthetic process	EC:2.7.7.22		Q8RWE8	442	C-terminus	sp=GDP-L-galactose phosphorylase 1; Arabidopsis thaliana (Mouse-ear cress).	AT4G26850	VTC2	mannose-1-phosphate guanylyltransferase (GDP)s;GDP-galactose:mannose-1-phosphate guanylyltransferases;GDP-galactose:glucose-1-phosphate guanylyltransferases;GDP-galactose:myoinositol-1-phosphate guanylyltransferases;glucose-1-phosphate guanylyltransferase	L-ascorbic acid biosynthetic process;response to heat; defense response to bacterium;defense response by callose deposition in cell wall; response to jasmonic acid stimulus	-72	1.35237e-10	35.5	0.000132938	-5.68	0.00678304			29	57.6	2	0.8	26	28.4	7	5	6	13.2
Contig4904	A	1611	447	bahd acyltransferase dcr-like	cutin biosynthetic process /// epidermis morphogenesis /// localization /// trichome morphogenesis	cytoplasm	anthranilate N-benzoyltransferase activity	C:cytoplasm; P:biosynthetic process; P:cellular process; P:lipid metabolic process; P:anatomical structure morphogenesis; P:multicellular organismal development; P:biological_process; P:cellular component organization; P:cell differentiation; F:transferase activity	EC:2.3.1.144		B9RIV2	451	Complete	tr=Anthranilate N-benzoyltransferase protein, putative; Ricinus communis (Castor bean).	AT5G23940	EMB3009, PEL3, DCR	HXXXD-type acyl-transferase family protein	trichome morphogenesis; cutin biosynthetic process;epidermis morphogenesis;embryo development ending in seed dormancy;localization					-5.51724	0.00322893			38	81	76	44.8	29	32	8	5.8	3	7.4
Qs-dev_rep_c72456	A	2024	543	4-coumarate: ligase	phenylpropanoid biosynthetic process /// response to wounding /// response to UV /// response to fungus		ATP binding /// 4-coumarate-CoA ligase activity	P:biosynthetic process; ; P:secondary metabolic process; P:response to external stimulus; P:response to stress; F:nucleotide binding; F:catalytic activity; P:response to abiotic stimulus; P:response to biotic stimulus	EC:6.2.1.12		O24145	547	Complete	sp=4-coumarate--CoA ligase 1; Nicotiana tabacum (Common tobacco).	AT1G51680	4CL1, 4CL.1, AT4CL1	4-coumarate:CoA ligase 1	phenylpropanoid metabolic process;metabolic process;coumarin biosynthetic process; response to UV; positive regulation of flavonoid biosynthetic process; regulation of plant-type hypersensitive response; response to wounding; polyamine catabolic process;cellular modified amino acid biosynthetic process;response to fungus;protein targeting to membrane					-5.2973	0.000700661			22	42.8	25	14.4	35	39.2	10	7.4	0	0.8
Contig8565	A	2364	709	subtilisin-like protease-like	proteolysis /// negative regulation of catalytic activity	cytoplasmic membrane-bounded vesicle /// cell wall /// extracellular region	identical protein binding /// serine-type endopeptidase activity	F:protein binding; F:hydrolase activity; C:cytoplasm; C:cell wall; C:extracellular region; P:protein metabolic process; P:catabolic process; P:biological_process	EC:3.4.21.0		O65351	757	C-terminus	sp=Subtilisin-like protease; Arabidopsis thaliana (Mouse-ear cress).	AT3G14240		Subtilase family protein	metabolic process;proteolysis; negative regulation of catalytic activity	-2.38312	0.00435962			-4.46429	0.000195325			35	73.4	53	30.8	45	50	15	11.2	10	22.4
Contig16452	A	1342	329		regulation of transcription	DNA-dependent /// response to chemical stimulus		; F:DNA binding; P:biological_process			Q93VY3	297	Complete	sp=NAC domain-containing protein 72; Arabidopsis thaliana (Mouse-ear cress).	AT4G27410	RD26	NAC (No Apical Meristem) domain transcriptional regulator superfamily protein	regulation of transcription, DNA-dependent; response to cold; response to wounding;hyperosmotic salinity response; abscisic acid mediated signaling pathway;response to water deprivation; positive regulation of transcription, DNA-dependent; response to ethylene stimulus;multicellular organismal development;response to auxin stimulus; response to abscisic acid stimulus; signal transduction;response…	-3.3051	0			-4.33125	4.95634e-13			134	608.8	267	184.2	117	138.6	44	32	5	11
Contig14958	A	1884	527		amino acid import /// transmembrane transport /// carbohydrate transport /// oxidation-reduction process	cytoplasm /// plasmodesma /// plasma membrane /// integral to membrane	2-alkenal reductase [NAD(P)] activity /// high-affinity hydrogen:glucose symporter activity	C:cytoplasm; P:transport; C:plasma membrane; P:cellular process; F:catalytic activity; C:membrane; F:transporter activity; P:metabolic process	EC:1.3.1.74		Q94AZ2	526	Complete	sp=Sugar transport protein 13; Arabidopsis thaliana (Mouse-ear cress).	AT5G26340	MSS1, STP13, ATSTP13	Major facilitator superfamily protein	transport;phosphorylation;transmembrane transport;amino acid import	-2.46043	0.00489707			-4.21212	0.000101912			34	68.4	48	27.8	50	55.6	18	13.2	1	2
Contig5190	A	2200	455	omega-3 fatty acid desaturase	response to cold /// unsaturated fatty acid biosynthetic process /// oxidation-reduction process	chloroplast membrane	delta12-fatty acid dehydrogenase activity /// omega-3 fatty acid desaturase activity /// oxidoreductase activity	F:catalytic activity; P:response to stress; P:response to abiotic stimulus; C:membrane; C:plastid; P:biosynthetic process; P:cellular process; P:lipid metabolic process; P:metabolic process	EC:1.14.99.33 /// EC:1.14.19.0		P48620	447	Complete	sp=Omega-3 fatty acid desaturase, chloroplastic; Sesamum indicum (Oriental sesame) (Sesamum orientale).	AT5G05580	FAD8	fatty acid desaturase 8	fatty acid biosynthetic process; oxidation-reduction process;lipid metabolic process; response to temperature stimulus	-2.78571	1.53702e-06			-4.05455	0.00128882			55	117	71	42	40	44.6	15	11	1	2.2
Qs-dev_rep_c73898	A	1131	351	leucoanthocyanidin reductase	oxidation-reduction process		leucoanthocyanidin reductase activity /// nucleotide binding	P:metabolic process; F:catalytic activity; F:nucleotide binding	EC:1.17.1.3		B9IE02	349	Complete	tr=Leucoanthocyanidin reductase; subsp. trichocarpa).	AT1G75290		NAD(P)-binding Rossmann-fold superfamily protein	0	-3.24286	0.00608714			-3.81633	0.00751122			23	45.4	24	14	33	37.4	13	9.8	1	3.4
Contig5635	A	3513	546	auxin response factor 6-like	negative regulation of biological process /// regulation of transcription	DNA-dependent /// meristem initiation /// regulation of flower development /// organ morphogenesis /// xylem and phloem pattern formation /// meristem maintenance /// ovule development /// flower morphogenesis /// determination of bilateral symmetry /// auxin mediated signaling pathway	nucleus	P:biological_process; ; P:anatomical structure morphogenesis; P:multicellular organismal development; P:flower development; F:DNA binding; F:protein binding; F:sequence-specific DNA binding transcription factor activity; P:response to endogenous stimulus; P:signal transduction; C:nucleus			Q9ZTX8-2	933	Putative Complete	Isoform 2 of Auxin response factor 6 OS=Arabidopsis thaliana GN=ARF6	AT1G30330	ARF6	auxin response factor 6	meristem initiation;response to auxin stimulus; regulation of transcription, DNA-dependent; response to hormone stimulus;meristem development;regulation of flower development;negative regulation of biological process;ovule development;organ morphogenesis;xylem and phloem pattern formation;post-embryonic morphogenesis;meristem maintenance; flower development; flower morphogenesis;determination of …					-2.83696	0.00737416			31	63.4	72	42.8	47	52.2	25	18.4	9	20.4
Contig4458	A	5949	1706	clathrin heavy chain	endocytosis /// intracellular protein transport	cytosol /// clathrin coat of coated pit /// clathrin coat of trans-Golgi network vesicle /// plasmodesma /// vacuolar membrane /// chloroplast	protein binding /// structural molecule activity	C:cytosol; C:cytoplasm; C:plasma membrane; C:membrane; C:Golgi apparatus; C:vacuole; F:protein binding; P:transport; P:cellular component organization; P:cellular process; F:structural molecule activity; C:plastid			Q0WNJ6	1705	Complete	sp=Clathrin heavy chain 1; Arabidopsis thaliana (Mouse-ear cress).	AT3G11130		Clathrin, heavy chain	intracellular protein transport;endocytosis; vesicle-mediated transport	-2.07583	4.89275e-09			-2.01144	1.91782e-05			99	262.8	194	126.6	151	175.8	125	87.4	25	49.4
Contig15685	A	619	79				metal ion binding	F:binding			P43390	78	Complete	sp=Metallothionein-like protein type 2; Actinidia deliciosa (Kiwi).	AT3G09390	MT2A, ATMT-K, ATMT-1	metallothionein 2A	cellular copper ion homeostasis	-1.79769e+308	0	1.79769e+308	0	-1.78653	1.73248e-06			117	384.6	0	0	211	281.2	235	157.4	206	232
Contig8493	A	1895	418	dnaj protein homolog	protein folding /// response to salt stress /// regulation of ATPase activity /// DNA replication /// response to heat	cell wall /// nucleolus /// cytoplasm /// plasma membrane	heat shock protein binding /// zinc ion binding /// ATP binding /// unfolded protein binding	C:cell wall; F:protein binding; F:binding; P:protein metabolic process; P:cellular process; C:nucleolus; P:response to stress; P:response to abiotic stimulus; P:biological_process; P:DNA metabolic process; P:biosynthetic process; F:nucleotide binding; C:cytoplasm; C:plasma membrane			Q04960	413	Complete	sp=DnaJ protein homolog; Cucumis sativus (Cucumber).	AT3G44110	ATJ3, ATJ	DNAJ homologue 3	protein folding;photoperiodism, flowering; regulation of ATPase activity; N-terminal protein myristoylation;response to salt stress; positive regulation of flower development	-2.10936	0			1.74442	5.19698e-06			118	428.2	316	203	138	161.2	416	281.2	269	281.2
Qs-dev_c17608	A	2515	647	polyadenylate-binding protein 2-like	response to cadmium ion /// response to salt stress		RNA binding /// nucleotide binding	P:biological_process; F:RNA binding; P:response to stress; P:response to abiotic stimulus; F:nucleotide binding			P42731	629	Complete	sp=Polyadenylate-binding protein 2; Arabidopsis thaliana (Mouse-ear cress).	AT1G49760	PAB8, PABP8	poly(A) binding protein 8	purine nucleotide biosynthetic process;response to cadmium ion					2.15179	0.00239495			54	113.2	129	79.8	40	44.8	133	96.4	70	101.6
Contig22177	A	1746	424		gravitropism /// cytoskeleton organization /// response to misfolded protein /// gluconeogenesis /// fatty acid beta-oxidation /// proteasomal ubiquitin-dependent protein catabolic process /// karyogamy /// toxin catabolic process /// proteasome core complex assembly /// embryo sac egg cell differentiation /// pollen development /// glucose mediated signaling pathway	cytosol /// proteasome regulatory particle	base subcomplex /// plasma membrane /// nucleus	P:response to abiotic stimulus; P:tropism; P:cellular component organization; P:cellular process; P:response to stress; P:response to biotic stimulus; P:biosynthetic process; P:carbohydrate metabolic process; P:catabolic process; P:lipid metabolic process; P:protein metabolic process; P:secondary metabolic process; C:cytosol; P:reproduction; P:cell differentiation; P:multicellular organismal deve…	EC:3.6.1.3		O23894	424	Complete	sp=26S protease regulatory subunit 6A homolog; Brassica campestris (Field mustard).	AT3G05530	RPT5A, ATS6A.2	regulatory particle triple-A ATPase 5A	proteasomal protein catabolic process;cytoskeleton organization;ubiquitin-dependent protein catabolic process; karyogamy;proteasome core complex assembly;toxin catabolic process; fatty acid beta-oxidation;proteasomal ubiquitin-dependent protein catabolic process; embryo sac development; pollen development;gluconeogenesis;protein catabolic process; response to misfolded protein;embryo sac egg cell…					7.73684	0.0016339			17	31.6	22	12.6	4	3.8	40	29.4	6	13.2
Contig8294	A	2261	390	uv excision repair protein	proteasomal ubiquitin-dependent protein catabolic process /// nucleotide-excision repair /// response to cold /// mitosis	cytosol /// nucleus	damaged DNA binding /// ubiquitin binding /// proteasome binding	P:protein metabolic process; P:catabolic process; P:cellular process; C:cytosol; P:response to stress; P:DNA metabolic process; F:DNA binding; P:response to abiotic stimulus; F:protein binding; P:cellular component organization; P:cell cycle; C:nucleus			Q84L30	378	Complete	sp=Putative DNA repair protein RAD23-4; Arabidopsis thaliana (Mouse-ear cress).	AT5G38470	RAD23D	Rad23 UV excision repair protein family	nucleotide-excision repair; proteasomal ubiquitin-dependent protein catabolic process; mitosis;response to cold			-9.46667	0.00154206	8.06667	0.00644179			16	30.2	49	28.4	3	3	33	24.2	13	28.4
Contig17530	A	1138	327		asparagine catabolic process via L-aspartate /// glycoprotein catabolic process /// protein maturation	cytoplasm	asparaginase activity	P:catabolic process; ; C:cytoplasm; P:cellular process; F:hydrolase activity; P:protein metabolic process	EC:3.5.1.1		Q8GXG1	325	Complete	sp=Probable isoaspartyl peptidase/L-asparaginase 2; Arabidopsis thaliana (Mouse-ear cress).	AT3G16150		N-terminal nucleophile aminohydrolases (Ntn hydrolases) superfamily protein	asparagine catabolic process via L-aspartate; protein maturation;glycoprotein catabolic process	-3.47321	1.42165e-05			9.11429	1.14478e-08			37	77.8	39	22.4	7	7	93	63.8	14	29.6
Contig18254	A	1372	413		shoot development /// root development	anchored to plasma membrane /// cell wall		P:multicellular organismal development; C:plasma membrane; C:cell wall			B9S9S6	408	Complete	tr=Putative uncharacterized protein; Ricinus communis (Castor bean).	AT5G55730	FLA1	FASCICLIN-like arabinogalactan 1	root development;shoot development					31.6667	0.00470955			14	25.6	28	16.2	1	0.6	26	19	5	11
Contig320	A	2566	716	transferring glycosyl	nucleotide transport /// cellular membrane fusion /// regulation of plant-type hypersensitive response /// basic amino acid transport /// defense response by callose deposition in cell wall /// protein targeting to membrane /// defense response to fungus /// defense response to bacterium /// negative regulation of programmed cell death /// defense response signaling pathway	resistance gene-dependent /// amino acid import /// leaf morphogenesis /// ammonium transport /// microsporogenesis /// (1->3)-beta-D-glucan biosynthetic process /// leaf senescence /// ER to Golgi vesicle-mediated transport /// salicylic acid mediated signaling pathway /// regulation of ion transport /// circadian rhythm	Golgi apparatus /// plasmodesma /// 1	P:transport; P:cellular component organization; P:cellular process; P:response to stress; P:cell death; P:response to biotic stimulus; C:Golgi apparatus; P:signal transduction; P:anatomical structure morphogenesis; P:multicellular organismal development; P:cell cycle; P:biosynthetic process; P:carbohydrate metabolic process; P:biological_process; C:plasma membrane; F:transferase activity	EC:2.4.1.34		Q9S9U0	1768	C-terminus	sp=Callose synthase 11; Arabidopsis thaliana (Mouse-ear cress).	AT4G04970	ATGSL1, ATGSL01, GSL01, GSL1	glucan synthase-like 1	(1->3)-beta-D-glucan biosynthetic process;callose deposition in cell wall;microsporogenesis;reproduction; cellular membrane fusion;circadian rhythm;pollen development	-5.32143	0.00624787			1.79769e+308	0.00937932			16	29.8	10	5.6	0	0	21	15.6	4	9.4
Contig4597	A	1848	615	pleiotropic drug resistance protein 2-like	ATP catabolic process	membrane	organic phosphonate transmembrane-transporting ATPase activity /// ATP binding	F:hydrolase activity; F:transporter activity; P:nucleobase-containing compound metabolic process; P:catabolic process; F:nucleotide binding; C:membrane	EC:3.6.3.28		Q7PC84	1454	Internal	sp=ABC transporter G family member 39; Arabidopsis thaliana (Mouse-ear cress).	AT1G66950	PDR11, ATPDR11	pleiotropic drug resistance 11	drug transmembrane transport; response to reactive oxygen species					1.79769e+308	0.00937932			16	30	11	6.6	0	0	21	15.6	4	9.6
Contig9335	A	1401	367	dioxygenase-like protein				P:transport			B9RHI7	361	Complete	tr=Putative uncharacterized protein; Ricinus communis (Castor bean).	AT5G48020		2-oxoglutarate (2OG) and Fe(II)-dependent oxygenase superfamily protein	biological_process			-1.79769e+308	0.0043289					19	36.8	31	18.2	0	0	0	0	0	0
Qs-dev_rep_c76507	A	1107	295	early-responsive to dehydration 4		chloroplast envelope /// plasmodesma /// cytoplasmic membrane-bounded vesicle /// plasma membrane /// vacuolar membrane /// extracellular region		C:plastid; C:plasma membrane; C:cytoplasm; C:membrane; C:vacuole; C:extracellular region			B9GJG0	724	C-terminus	tr=Predicted protein; subsp. trichocarpa).	AT1G30360	ERD4	Early-responsive to dehydration stress protein (ERD4)	0			-91	0.00557113					15	28.4	31	18.2	0	0.2	7	5.2	2	5.8
Contig16356	A	631	118		response to water /// response to stress			P:response to abiotic stimulus; P:response to stress			P31168	265	Putative C-terminus	sp=Dehydrin COR47; Arabidopsis thaliana (Mouse-ear cress).	AT3G50970	LTI30, XERO2	dehydrin family protein	response to water deprivation; cold acclimation; defense response to fungus;response to cold;response to water;heat acclimation;response to stress;response to abscisic acid stimulus	-3.52756	0	-2.98824	0.0078383					85	179.2	85	50.8	16	17	31	22.4	2	4.2
Contig18984	A	1958	383		response to red light /// proteolysis /// oxidation-reduction process		2-alkenal reductase [NAD(P)] activity /// cysteine-type peptidase activity	P:response to abiotic stimulus; F:catalytic activity; P:protein metabolic process; P:catabolic process; P:metabolic process; F:hydrolase activity	EC:1.3.1.74		B9HH86	356	Complete	tr=Predicted protein; subsp. trichocarpa).	AT1G47128	RD21, RD21A	Granulin repeat cysteine protease family protein	Golgi organization;defense response to fungus; response to cadmium ion; glycolysis;hydrogen peroxide catabolic process;response to water deprivation; chlorophyll catabolic process;proteolysis; response to salt stress; water transport; response to temperature stimulus;hyperosmotic response			-2.93082	2.22395e-05					62	128.8	153	93.2	29	31.8	42	30.6	13	27.6
Contig18421	A	2532	0		regulation of primary metabolic process /// regulation of gene expression /// response to auxin stimulus /// transcription	DNA-dependent /// regulation of cellular macromolecule biosynthetic process	intracellular membrane-bounded organelle	P:metabolic process; C:intracellular; P:response to endogenous stimulus;			Q9ZSY8	305	Misassembled	sp=Auxin-responsive protein IAA27; Arabidopsis thaliana (Mouse-ear cress).	AT4G29080	PAP2, IAA27	phytochrome-associated protein 2	response to auxin stimulus; regulation of translation; pattern specification process;flower morphogenesis; floral whorl development;regulation of transcription, DNA-dependent			-2.80114	2.34638e-05					54	111.8	160	98.6	32	35.2	59	42.2	12	25.6
Contig16253	A	1641	336		response to hormone stimulus /// response to lipid		nucleic acid binding	P:response to endogenous stimulus; F:nucleic acid binding; P:biological_process			Q2V9B0	297	Complete	sp=Transcription factor MYB1R1; Solanum tuberosum (Potato).	AT5G47390		myb-like transcription factor family protein	response to abscisic acid stimulus;regulation of transcription, DNA-dependent; response to salicylic acid stimulus; response to salt stress; response to gibberellin stimulus; response to ethylene stimulus;response to cadmium ion; response to jasmonic acid stimulus			-2.39053	0.00271322					46	99.2	131	80.8	31	33.8	84	58.2	32	59.6
Contig24038	A	1236	290	mip pip subfamily	response to water deprivation /// water transport /// response to salt stress	chloroplast envelope /// vacuole /// anchored to plasma membrane /// integral to membrane /// mitochondrion	transporter activity	P:response to stress; P:response to abiotic stimulus; C:plastid; C:vacuole; C:plasma membrane; P:transport; C:membrane; C:mitochondrion; F:transporter activity			Q7XSQ9	288	Complete	sp=Probable aquaporin PIP1-2; Oryza sativa subsp. japonica (Rice).	AT4G00430	TMP-C, PIP1;4, PIP1E	plasma membrane intrinsic protein 1;4	water transport; cellular response to iron ion starvation; response to water deprivation;transport; iron ion transport	-1.34015	0.0028995	-1.78826	1.20327e-08					120	498	514	371.6	171	207.8	300	207.8	103	143.8
Contig16854	A	2382	600		ATP catabolic process	plastid /// plasma membrane	heme-transporting ATPase activity /// ATP binding	F:hydrolase activity; F:transporter activity; C:plastid; P:nucleobase-containing compound metabolic process; P:catabolic process; F:nucleotide binding; C:plasma membrane	EC:3.6.3.41		Q9FJH6	595	Complete	sp=ABC transporter F family member 1; Arabidopsis thaliana (Mouse-ear cress).	AT5G60790	ATGCN1, GCN1	ABC transporter family protein	glucose catabolic process;methylglyoxal catabolic process to D-lactate	-2.2823	0	-1.78446	0.00553616					109	325	217	142.4	69	79.8	132	94	82	117.6
Contig17567	A	1429	376		response to abscisic acid stimulus /// response to desiccation /// response to salt stress			P:response to endogenous stimulus; P:response to stress; P:response to abiotic stimulus			Q08298	392	Putative Complete	sp=Dehydration-responsive protein RD22; Arabidopsis thaliana (Mouse-ear cress).	AT5G25610	RD22, ATRD22	BURP domain-containing protein	response to desiccation; response to salt stress;response to abscisic acid stimulus;response to cold	-3.65079	0.0023064	3.36508	0.00998273					24	46	22	12.6	39	42.4	20	14.4	12	25.4
Contig23027	A	3640	1104		production of ta-siRNAs involved in RNA interference /// methylation-dependent chromatin silencing /// leaf morphogenesis /// flower morphogenesis /// xylem and phloem pattern formation /// root hair cell differentiation /// cell division /// DNA methylation /// auxin polar transport /// primary shoot apical meristem specification /// vegetative phase change /// embryonic pattern specification //…	extrinsic to membrane /// cytosol /// nucleus	endoribonuclease activity /// translation initiation factor activity /// siRNA binding /// protein binding /// miRNA binding	P:regulation of gene expression, epigenetic; P:nucleobase-containing compound metabolic process; P:cellular component organization; ; F:nuclease activity; P:anatomical structure morphogenesis; P:multicellular organismal development; C:membrane; P:flower development; P:cell differentiation; P:cellular process; P:DNA metabolic process; F:translation factor activity, nucleic acid binding; F:RNA bind…			O04379	1048	Complete	sp=Protein argonaute 1; Arabidopsis thaliana (Mouse-ear cress).	AT1G48410	41487	Stabilizer of iron transporter SufD / Polynucleotidyl transferase	negative regulation of biological process;actin nucleation;response to far red light; xylem and phloem pattern formation; DNA methylation; innate immune response;leaf morphogenesis;methylation-dependent chromatin silencing;posttranscriptional gene silencing;trichome morphogenesis; cell-cell signaling; cell division; gene silencing by miRNA;meristem initiation;virus induced gene silencing; vegetat…	-57.5455	0	31.1818	7.34705e-12					61	126.6	4	2.2	60	68.6	97	66.8	22	44.4
Qs-dev_rep_c74948	A	2138	626	autoinhibited h+ atpase	proton transport /// response to salt stress /// ATP biosynthetic process /// ATP catabolic process	integral to membrane /// plasma membrane	hydrogen-exporting ATPase activity	P:transport; F:hydrolase activity; F:transporter activity; P:response to stress; P:response to abiotic stimulus; C:membrane; F:binding; P:nucleobase-containing compound metabolic process; P:biosynthetic process; P:catabolic process; C:plasma membrane; F:nucleotide binding	EC:3.6.3.6		Q9SU58	960	Internal	sp=ATPase 4, plasma membrane-type; Arabidopsis thaliana (Mouse-ear cress).	AT3G47950	AHA4, HA4	H(+)-ATPase 4	xylem development;cellular cell wall macromolecule metabolic process;meiotic DNA double-strand break formation; reciprocal meiotic recombination;response to salt stress; ATP biosynthetic process;ATP catabolic process;meiotic chromosome segregation; cation transport; regulation of chromosome organization;synapsis; sister chromatid cohesion;chromosome segregation;metabolic process	-51	3.09794e-05	33.3333	0.00422995					16	30.6	1	0.6	18	20	14	10.4	4	10.4
Qs-dev_c15216	A	1603	353	protein chloroplastic-like	embryo development	chloroplast		C:plastid; P:embryo development			Q9LMM6	349	Complete	sp=Protein BPS1, chloroplastic; Arabidopsis thaliana (Mouse-ear cress).	AT2G46080		CONTAINS InterPro DOMAIN/s: Protein BYPASS related (InterPro:IPR008511); BEST Arabidopsis thaliana protein match is: Protein of unknown function (DUF793) (TAIR:AT1G01550.2); Has 153 Blast hits to 139 proteins in 20 species: Archae - 0; Bacteria - 2; Metazoa - 1; Fungi - 0; Plants - 150; Viruses - 0; Other Eukaryotes - 0 (source: NCBI BLink).	embryo development	-62	0.000328544	44.5	0.00852185					13	24.8	1	0.4	16	17.8	20	15	5	12.2
Contig19089	A	1312	430		basipetal auxin transport /// stomatal movement /// protein phosphorylation /// response to water deprivation /// hyperosmotic salinity response /// multicellular organismal development /// calcium-mediated signaling	plasma membrane	ATP binding /// protein binding /// calmodulin-dependent protein kinase activity	P:transport; P:cellular process; P:cellular protein modification process; P:response to stress; P:response to abiotic stimulus; F:nucleotide binding; F:protein binding; P:multicellular organismal development; P:signal transduction; F:kinase activity; C:plasma membrane	EC:2.7.11.17		O65554	441	Putative Complete	sp=CBL-interacting serine/threonine-protein kinase 6; Arabidopsis thaliana (Mouse-ear cress).	AT4G30960	CIPK6, SIP3, SNRK3.14, ATCIPK6	SOS3-interacting protein 3	response to abiotic stimulus; protein phosphorylation; calcium-mediated signaling;hyperosmotic salinity response; multicellular organismal development;stomatal movement;signal transduction;response to salt stress;response to water deprivation; basipetal auxin transport	-52.25	2.25565e-07	55	1.05026e-07					22	41.8	2	0.8	40	44	24	17.6	12	25.6
Contig17915	A	917	137		glucose catabolic process /// protein targeting /// nucleosome assembly	nucleosome /// nucleus	DNA binding /// protein heterodimerization activity	P:carbohydrate metabolic process; P:cellular process; P:catabolic process; C:intracellular; F:DNA binding; P:transport; P:cellular component organization; F:protein binding; C:nucleus			Q71H73	136	Putative Complete	sp=Histone H3.3; Vitis vinifera (Grape).	AT5G10980		Histone superfamily protein	nucleosome assembly	-1.79769e+308	0	1.79769e+308	1.00785e-06					68	138.6	0	0	33	36.8	48	35.2	9	19.2
Qs-dev_rep_c75208	A	950	263	light-harvesting complex ii protein lhcb1	response to red light /// protein-chromophore linkage /// response to blue light /// response to far red light /// photosynthesis	light harvesting	photosystem I /// mitochondrion /// integral to membrane /// chloroplast envelope /// chloroplast thylakoid membrane /// photosystem II /// plastoglobule /// apoplast	C:membrane; C:thylakoid; P:response to abiotic stimulus; F:binding; C:mitochondrion; P:cellular protein modification process; C:plastid; P:generation of precursor metabolites and energy; P:photosynthesis; C:extracellular region			P12333	267	Complete	sp=Chlorophyll a-b binding protein, chloroplastic; Spinacia oleracea (Spinach).	AT2G34430	LHB1B1, LHCB1.4	light-harvesting chlorophyll-protein complex II subunit B1	photosynthesis, light harvesting;photosynthesis, light harvesting in photosystem II;photosynthesis	-1.79769e+308	5.22007e-06	1.79769e+308	0.008522					17	32.8	0	0	15	16.6	1	0.8	0	0.8
Qs-dev_c19694	A	2029	637	pwwp domain-containing protein				C:nucleolus; C:plasma membrane; P:metabolic process; F:catalytic activity			Q9M3G7	3856	Internal	sp=Serine/threonine-protein kinase ATM; Arabidopsis thaliana (Mouse-ear cress).	AT5G40340		Tudor/PWWP/MBT superfamily protein	0	-1.79769e+308	1.42165e-05	1.79769e+308	0.008522					16	30.6	0	0	15	16.6	14	10.4	2	5.2
Contig17515	A	1800	496		proteolysis	endoplasmic reticulum membrane /// vacuole /// peroxisome /// extracellular region /// cytosol	serine-type carboxypeptidase activity	F:hydrolase activity; C:membrane; C:endoplasmic reticulum; C:vacuole; C:peroxisome; C:extracellular region; P:protein metabolic process; P:catabolic process; C:cytosol	EC:3.4.16.0		P32826	516	Complete	sp=Serine carboxypeptidase-like 49; Arabidopsis thaliana (Mouse-ear cress).	AT3G10410	SCPL49, CPY	SERINE CARBOXYPEPTIDASE-LIKE 49	proteolysis	-1.90208	0.00244261							62	128.2	110	67.4	81	93.2	107	74	19	38.6
Contig9273	A	2816	649	ein3-binding f-box protein 3	response to auxin stimulus /// response to ethylene stimulus	SCF ubiquitin ligase complex /// nucleus		P:response to endogenous stimulus; C:intracellular; C:nucleus			Q9SKK0	628	Complete	sp=EIN3-binding F-box protein 1; Arabidopsis thaliana (Mouse-ear cress).	AT2G25490	EBF1, FBL6	EIN3-binding F box protein 1	ubiquitin-dependent protein catabolic process; response to ethylene stimulus;negative regulation of ethylene mediated signaling pathway;regulation of circadian rhythm	-1.91411	0.00264539							60	124.8	107	65.2	86	100	77	54.4	13	28.4
Contig10041	A	3673	981		drug transmembrane transport /// methylglyoxal catabolic process to D-lactate /// proteolysis /// response to cadmium ion	cytosol /// chloroplast envelope /// cytoplasmic membrane-bounded vesicle /// chloroplast stroma /// vacuole /// plasma membrane /// apoplast	zinc ion binding /// drug transmembrane transporter activity /// aminopeptidase activity /// metallopeptidase activity /// antiporter activity	C:cytosol; F:binding; F:transporter activity; P:transport; P:cellular process; P:catabolic process; C:plastid; F:hydrolase activity; P:protein metabolic process; C:cytoplasm; C:vacuole; P:biological_process; C:plasma membrane; C:extracellular region	EC:3.4.11.0		B9GKF8	918	Complete	tr=Predicted protein; subsp. trichocarpa).	AT1G63770		Peptidase M1 family protein	proteolysis;methylglyoxal catabolic process to D-lactate; response to cadmium ion	-1.97495	1.42165e-05							86	189.2	157	95.8	103	116	165	117.6	67	98.6
Contig17537	A	1832	395		metabolic process		nucleic acid binding /// phosphoglycolate phosphatase activity /// nucleotide binding	F:nucleic acid binding; P:metabolic process; F:hydrolase activity; F:nucleotide binding	EC:3.1.3.18		P10979	157	Putative Complete	sp=Glycine-rich RNA-binding, abscisic acid-inducible protein; Zea mays (Maize).	AT2G41250		Haloacid dehalogenase-like hydrolase (HAD) superfamily protein	response to arsenic-containing substance;metabolic process;photoperiodism, flowering	-2.05628	0.00548249							44	95	78	46.2	30	32.6	76	53.6	27	52.2
Contig9359	A	4129	1134	protein topless	jasmonic acid mediated signaling pathway /// primary shoot apical meristem specification /// xylem and phloem pattern formation /// response to auxin stimulus /// negative regulation of transcription	DNA-dependent	cytosol /// nucleus	C:cytosol; P:signal transduction; P:response to endogenous stimulus; F:protein binding; P:reproduction; P:anatomical structure morphogenesis; P:post-embryonic development; P:embryo development; P:multicellular organismal development; ; C:nucleus			Q94AI7	1131	Complete	sp=Protein TOPLESS; Arabidopsis thaliana (Mouse-ear cress).	AT1G15750	WSIP1, TPL	Transducin family protein / WD-40 repeat family protein	response to auxin stimulus; negative regulation of transcription, DNA-dependent; xylem and phloem pattern formation; jasmonic acid mediated signaling pathway;primary shoot apical meristem specification	-2.05983	0.00479985							44	96.4	78	46.8	50	56	43	31.8	12	26.4
Contig4272	A	3287	987	protein	protein phosphorylation		protein kinase activity	P:cellular protein modification process; F:kinase activity			Q9SGP2	996	Complete	sp=Receptor-like protein kinase HSL1; Arabidopsis thaliana (Mouse-ear cress).	AT1G28440	HSL1	HAESA-like 1	protein phosphorylation;microtubule nucleation; plant-type cell wall organization;auxin polar transport;pattern specification process; root hair elongation; regulation of cell size; root morphogenesis;plant-type cell wall biogenesis;anthocyanin accumulation in tissues in response to UV light; regulation of meristem growth;anther development;transmembrane receptor protein tyrosine kinase signaling…	-2.16575	0.00936087							37	78.4	62	36.2	12	13.2	2	1.2	1	2.2
Contig25303	A	2543	721	abc transporter	methylglyoxal catabolic process to D-lactate /// ATP catabolic process	plasma membrane	organic phosphonate transmembrane-transporting ATPase activity /// ATP binding	F:hydrolase activity; F:transporter activity; P:catabolic process; P:cellular process; P:nucleobase-containing compound metabolic process; F:nucleotide binding; C:plasma membrane	EC:3.6.3.28		Q9M1H3	723	Complete	sp=ABC transporter F family member 4; Arabidopsis thaliana (Mouse-ear cress).	AT3G54540	ATGCN4, GCN4	general control non-repressible 4	methylglyoxal catabolic process to D-lactate	-2.29878	0.00568633							36	75.4	56	32.8	27	29.8	45	33.2	13	27.8
Contig16319	A	1950	577		stomatal complex morphogenesis /// RNA splicing	via endonucleolytic cleavage and ligation /// auxin mediated signaling pathway /// photoperiodism	flowering /// methionine biosynthetic process /// pollen maturation /// cellular response to nitrate /// lateral root development /// primary root development /// response to molecule of bacterial origin /// stamen development	P:anatomical structure morphogenesis; P:post-embryonic development; C:membrane; C:vacuole; P:nucleobase-containing compound metabolic process; P:signal transduction; P:response to endogenous stimulus; P:reproduction; P:response to abiotic stimulus; P:biosynthetic process; ; P:multicellular organismal development; P:cellular process; F:catalytic activity; F:binding; P:response to biotic stimulus; …	EC:6.3.2.19		Q9LW29	575	Complete	sp=Protein AUXIN SIGNALING F-BOX 2; Arabidopsis thaliana (Mouse-ear cress).	AT3G26810	AFB2	auxin signaling F-box 2	stamen development;response to molecule of bacterial origin;stomatal complex morphogenesis;pollen maturation;signal transduction	-2.55769	0.000895755							38	79.8	54	31.2	32	34.8	86	59	13	27
Contig25507	A	2234	476	nuclear transport factor 2 and rna recognition motif domain-containing protein	cell wall modification /// plant-type cell wall organization /// photoperiodism	flowering /// transport	plastid	P:cellular component organization; P:cellular process; F:nucleic acid binding; P:reproduction; P:post-embryonic development; P:response to abiotic stimulus; P:transport; C:plastid			B9T3B3	478	Complete	tr=RNA binding protein, putative; Ricinus communis (Castor bean).	AT3G25150		Nuclear transport factor 2 (NTF2) family protein with RNA binding (RRM-RBD-RNP motifs) domain	cell wall modification;plant-type cell wall organization;nucleocytoplasmic transport; transport;photoperiodism, flowering	-2.71296	0.0050428							29	58.6	37	21.6	26	28.4	44	32	25	49.2
Contig25	A	3912	1154	protein		plasmodesma /// nucleus		C:plasma membrane; C:nucleus			B9SQY2	1145	Complete	tr=Putative uncharacterized protein; Ricinus communis (Castor bean).	AT4G30790		INVOLVED IN: autophagy; EXPRESSED IN: 24 plant structures; EXPRESSED DURING: 15 growth stages; CONTAINS InterPro DOMAIN/s: Autophagy-related protein 17 (InterPro:IPR007240), Autophagy-related protein 11 (InterPro:IPR019460); Has 8793 Blast hits to 6268 proteins in 570 species: Archae - 89; Bacteria - 657; Metazoa - 4844; Fungi - 808; Plants - 441; Viruses - 15; Other Eukaryotes - 1939 (source: NC…	autophagy	-2.7707	0.000106648							40	87	54	31.4	28	30.8	42	30.6	10	22
Contig5706	A	2072	452	erd7 protein	response to high light intensity /// response to abscisic acid stimulus /// response to water deprivation /// response to salt stress /// heat acclimation /// response to cold	plasma membrane		P:response to abiotic stimulus; P:response to endogenous stimulus; P:response to stress; C:plasma membrane			B5TV63	448	Complete	tr=Senescence-related protein; Camellia sinensis (Tea).	AT2G17840	ERD7	Senescence/dehydration-associated protein-related	response to water deprivation; response to cold; response to salt stress; heat acclimation; response to high light intensity; response to abscisic acid stimulus	-2.78431	0.00483623							28	56.8	35	20.4	5	5.2	8	5.8	8	18.2
Contig22703	A	1228	183		cellular response to phosphate starvation /// gluconeogenesis /// nucleoside metabolic process /// adenine salvage /// response to salt stress /// glycolysis /// response to cadmium ion /// transmembrane transport /// phosphate ion transport /// circadian rhythm	plant-type cell wall /// integral to membrane /// Golgi apparatus /// cytosol /// chloroplast stroma /// plasma membrane	adenine phosphoribosyltransferase activity /// inorganic phosphate transmembrane transporter activity /// sugar:hydrogen symporter activity /// phosphate ion transmembrane transporter activity	P:response to extracellular stimulus; P:cell communication; P:response to stress; F:transferase activity; P:biosynthetic process; P:carbohydrate metabolic process; P:cellular process; P:nucleobase-containing compound metabolic process; F:transporter activity; C:cell wall; P:response to abiotic stimulus; C:membrane; C:Golgi apparatus; C:cytosol; P:generation of precursor metabolites and energy; P:…	EC:2.4.2.7		P31166	243	Putative Complete	sp=Adenine phosphoribosyltransferase 1, chloroplastic; Arabidopsis thaliana (Mouse-ear cress).	AT1G27450	APT1	adenine phosphoribosyl transferase 1	adenine salvage;response to salt stress; circadian rhythm; response to cadmium ion;gluconeogenesis;glycolysis; nucleoside metabolic process	-2.82243	0.00273556							30	60.4	37	21.4	11	11.6	5	3.4	2	4.6
Contig9060	A	2768	162	protein time for coffee				P:biological_process; C:nucleus; P:response to abiotic stimulus			Q94KE2	1550	Putative C-terminus	sp=Protein TIME FOR COFFEE; Arabidopsis thaliana (Mouse-ear cress).	AT3G22380	TIC	time for coffee	long-day photoperiodism, flowering; regulation of circadian rhythm;response to red or far red light	-2.82955	0.00991716							25	49.8	30	17.6	21	23.4	62	44.6	8	18.4
Qs-dev_c9005	A	3430	742	isoleucyl-trna synthetase	proteasomal protein catabolic process /// isoleucyl-tRNA aminoacylation /// response to salt stress /// cytoskeleton organization /// regulation of translational fidelity /// glycolysis /// gluconeogenesis /// response to cadmium ion	cytosol	isoleucine-tRNA ligase activity /// aminoacyl-tRNA editing activity /// ATP binding	C:cytosol; F:catalytic activity; P:protein metabolic process; P:cellular process; P:catabolic process; P:nucleobase-containing compound metabolic process; P:translation; ; P:response to stress; P:response to abiotic stimulus; P:cellular component organization; F:nucleotide binding; P:carbohydrate metabolic process; P:generation of precursor metabolites and energy; P:biosynthetic process; P:biolog…	EC:6.1.1.5		P93736	1108	Putative C-terminus	sp=Valine--tRNA ligase; Arabidopsis thaliana (Mouse-ear cress).	AT4G10320		tRNA synthetase class I (I, L, M and V) family protein	tRNA aminoacylation for protein translation; response to salt stress;response to cadmium ion; proteasomal protein catabolic process; isoleucyl-tRNA aminoacylation;gluconeogenesis;cytoskeleton organization;glycolysis	-2.92157	0.00213893							29	59.6	35	20.4	9	10	18	13.8	0	0.6
Contig22627	A	1907	581		myo-inositol transport /// purine nucleobase transport /// transmembrane transport /// signaling	plasma membrane /// pollen tube /// integral to membrane	oxidoreductase activity /// sugar:hydrogen symporter activity /// myo-inositol:hydrogen symporter activity	P:transport; F:catalytic activity; C:plasma membrane; P:cellular process; F:transporter activity; C:membrane			Q9C757	580	Complete	sp=Probable inositol transporter 2; Arabidopsis thaliana (Mouse-ear cress).	AT1G30220	ATINT2, INT2	inositol transporter 2	signaling; transmembrane transport; myo-inositol transport; purine nucleobase transport;transport	-2.97333	2.48706e-05							41	89.2	52	30	32	35.2	20	14.8	3	7
Contig5352	A	1784	513	gtpase-activating protein gyp7-like	positive regulation of Rab GTPase activity	intracellular	Rab GTPase activator activity	F:enzyme regulator activity; C:intracellular; P:signal transduction			F6H752	546	C-terminus	tr=Putative uncharacterized protein; Vitis vinifera (Grape).	AT3G49350		Ypt/Rab-GAP domain of gyp1p superfamily protein	regulation of plant-type hypersensitive response; regulation of Rab GTPase activity; negative regulation of defense response; negative regulation of programmed cell death; innate immune response; cellular membrane fusion;salicylic acid mediated signaling pathway;endoplasmic reticulum unfolded protein response;protein targeting to membrane; systemic acquired resistance;N-terminal protein myristoyl…	-2.98182	0.000749003							32	65.6	38	22	13	14.2	10	7.4	1	2.2
Contig18322	A	1732	439		leaf senescence /// ethylene biosynthetic process /// defense response /// cell death	nucleolus /// cytosol	RNA binding /// nucleotide binding	C:nucleolus; P:biological_process; P:biosynthetic process; ; P:response to stress; F:RNA binding; P:cell death; C:cytosol; F:nucleotide binding			I1KDM3	444	Complete	tr=Uncharacterized protein; Glycine max (Soybean) (Glycine hispida).	AT3G15010		RNA-binding (RRM/RBD/RNP motifs) family protein	ethylene biosynthetic process; leaf senescence; cell death; defense response	-3.05747	0.00324317							27	53.2	30	17.4	19	20.4	26	19	8	17.6
Contig25962	A	1522	404	n-rich protein	regulation of plant-type hypersensitive response /// systemic acquired resistance	salicylic acid mediated signaling pathway /// negative regulation of defense response /// jasmonic acid mediated signaling pathway /// response to cold /// N-terminal protein myristoylation /// protein targeting to membrane /// negative regulation of programmed cell death /// endoplasmic reticulum unfolded protein response /// abscisic acid mediated signaling pathway /// defense response to fungu…	nucleus	P:response to stress; P:cell death; P:signal transduction; P:response to biotic stimulus; P:response to endogenous stimulus; P:response to abiotic stimulus; P:biosynthetic process; P:cellular protein modification process; P:transport; P:cellular process; C:nucleus; P:response to external stimulus			P37707	207	Complete	sp=B2 protein; Daucus carota (Carrot).	AT5G42050		DCD (Development and Cell Death) domain protein	N-terminal protein myristoylation;systemic acquired resistance, salicylic acid mediated signaling pathway;defense response to fungus; abscisic acid mediated signaling pathway; protein targeting to membrane; MAPK cascade; cell communication;negative regulation of defense response;response to external stimulus; regulation of plant-type hypersensitive response; negative regulation of programmed cell…	-3.10857	4.81127e-07							51	108.8	60	35	17	18.4	15	11	10	22
Contig7024	A	2433	767	acetyl- synthetase	acetyl-CoA biosynthetic process from acetate /// proteasomal protein catabolic process /// negative regulation of defense response /// cytoskeleton organization /// gluconeogenesis	cytosol /// chloroplast stroma	AMP binding /// acetate-CoA ligase activity	C:cytosol; P:biosynthetic process; P:cellular process; P:protein metabolic process; P:catabolic process; P:response to stress; P:cellular component organization; C:plastid; P:carbohydrate metabolic process; F:nucleotide binding; F:catalytic activity	EC:6.2.1.1		B9DGD6	743	Complete	sp=Acetate--CoA ligase ACS, chloroplastic/glyoxysomal; Arabidopsis thaliana (Mouse-ear cress).	AT5G36880	ACS	acetyl-CoA synthetase	proteasomal protein catabolic process;metabolic process;acetate metabolic process; cytoskeleton organization;gluconeogenesis;negative regulation of defense response	-3.18519	0.00287636							26	51.6	28	16.2	26	28.8	27	19.8	13	28.4
Contig15545	A	1625	440		response to jasmonic acid stimulus /// response to ozone /// defense response to bacterium /// response to heat /// defense response by callose deposition in cell wall /// L-ascorbic acid biosynthetic process		glucose-1-phosphate guanylyltransferase (GDP) activity /// GDP-galactose:mannose-1-phosphate guanylyltransferase activity /// galactose-1-phosphate guanylyltransferase (GDP) activity /// GDP-D-glucose phosphorylase activity /// mannose-1-phosphate guanylyltransferase (GDP) activity /// GDP-galactose:myoinositol-1-phosphate guanylyltransferase activity /// GDP-galactose:glucose-1-phosphate guanyly…	F:transferase activity; P:response to endogenous stimulus; P:biological_process; P:response to stress; P:response to biotic stimulus; P:response to abiotic stimulus; P:cellular component organization; P:cellular process; P:biosynthetic process	EC:2.7.7.22		Q8RWE8	442	Complete	sp=GDP-L-galactose phosphorylase 1; Arabidopsis thaliana (Mouse-ear cress).	AT4G26850	VTC2	mannose-1-phosphate guanylyltransferase (GDP)s;GDP-galactose:mannose-1-phosphate guanylyltransferases;GDP-galactose:glucose-1-phosphate guanylyltransferases;GDP-galactose:myoinositol-1-phosphate guanylyltransferases;glucose-1-phosphate guanylyltransferase	L-ascorbic acid biosynthetic process;response to heat; defense response to bacterium;defense response by callose deposition in cell wall; response to jasmonic acid stimulus	-3.20219	0							111	351.6	175	109.8	64	72.4	120	81	22	44
Contig16097	A	1295	340		anthocyanin biosynthetic process /// oxidation-reduction process		dihydrokaempferol 4-reductase activity /// flavanone 4-reductase activity /// coenzyme binding /// nucleotide binding	P:biosynthetic process; ; P:secondary metabolic process; F:catalytic activity; F:binding; P:metabolic process; F:nucleotide binding	EC:1.1.1.219 /// EC:1.1.1.234		P51110	337	Complete	sp=Dihydroflavonol-4-reductase; Vitis vinifera (Grape).	AT5G42800	DFR, TT3, M318	dihydroflavonol 4-reductase	cellular metabolic process; response to sucrose stimulus;anthocyanin-containing compound biosynthetic process;response to UV-B	-3.25641	0.00268878							26	50.8	27	15.6	14	14.8	6	4.2	4	8.8
Contig1093	A	2479	772					-			D7TD97	896	C-terminus	tr=Putative uncharacterized protein; Vitis vinifera (Grape).	AT3G07660		Kinase-related protein of unknown function (DUF1296)	biological_process	-3.31884	0.00479985							24	45.8	24	13.8	21	22.6	50	36	9	19
Contig257	A	3664	967	dnaj heat shock n-terminal domain-containing protein	response to stimulus			P:biological_process			B9HSF4	866	Complete	tr=Predicted protein; subsp. trichocarpa).	AT5G18750		DNAJ heat shock N-terminal domain-containing protein	protein folding;response to hydrogen peroxide; response to high light intensity	-3.36364	0.00541685							23	44.4	23	13.2	10	10.8	23	16.8	13	27.8
Contig22104	A	1237	306		response to arsenic-containing substance	membrane /// cytosol /// plasmodesma /// plant-type cell wall /// Golgi apparatus /// chloroplast		C:membrane; C:cytosol; C:plasma membrane; C:cell wall; C:Golgi apparatus; C:plastid; P:biological_process			B9GGB7	296	Complete	tr=Predicted protein; subsp. trichocarpa).	AT5G64260	EXL2	EXORDIUM like 2	response to arsenic-containing substance;biological_process	-3.52427	2.90457e-05							35	72.6	36	20.6	35	38.6	45	33.2	9	19.8
Contig15595	A	1528	357		chlorophyll biosynthetic process	cytoplasm	nucleic acid binding	C:cytoplasm; F:nucleic acid binding; P:biosynthetic process; P:cellular process			A5AMT9	356	Complete	tr=Putative uncharacterized protein; Vitis vinifera (Grape).	AT3G56680		Single-stranded nucleic acid binding R3H protein	chlorophyll biosynthetic process;biological_process	-3.55	3.47287e-05							35	71	35	20	20	21.4	56	40.4	27	51.8
Contig19419	A	1093	251		hydrogen peroxide catabolic process /// oxidation-reduction process /// response to salt stress /// response to heat /// response to cadmium ion /// embryo development ending in seed dormancy	cell wall /// chloroplast stroma /// plasma membrane	L-ascorbate peroxidase activity /// heme binding	C:cell wall; P:response to stress; P:catabolic process; P:cellular process; P:metabolic process; P:response to abiotic stimulus; F:catalytic activity; C:plastid; F:binding; P:biological_process; C:plasma membrane; P:reproduction; P:post-embryonic development; P:embryo development	EC:1.11.1.11		P48534	250	Complete	sp=L-ascorbate peroxidase, cytosolic; Pisum sativum (Garden pea).	AT1G07890	APX1, MEE6, CS1, ATAPX1, ATAPX01	ascorbate peroxidase 1	response to cadmium ion;response to salt stress;ubiquitin-dependent protein catabolic process;N-terminal protein myristoylation; response to heat; response to hydrogen peroxide;embryo development ending in seed dormancy;oxidation-reduction process; response to endoplasmic reticulum stress; hydrogen peroxide catabolic process;response to oxidative stress; phenylpropanoid metabolic process; cellula…	-3.5625	9.10002e-08							47	102.6	50	28.8	39	42.8	69	48.8	20	40.6
Contig17552	A	1977	344				zinc ion binding	F:binding			D7UAM0	343	Complete	tr=Putative uncharacterized protein; Vitis vinifera (Grape).	AT5G55970		RING/U-box superfamily protein	0	-3.63333	0.00351071							23	43.6	21	12	12	12.6	9	6.6	1	2
Contig4757	A	1003	332	kinase-like protein tmkl1-like	polarity specification of adaxial/abaxial axis /// protein phosphorylation /// regulation of meristem growth /// meristem initiation /// transmembrane receptor protein tyrosine kinase signaling pathway /// determination of bilateral symmetry	integral to membrane /// plasmodesma /// plasma membrane	protein serine/threonine kinase activity /// ATP binding	P:anatomical structure morphogenesis; P:multicellular organismal development; P:cellular protein modification process; F:kinase activity; C:membrane; P:growth; C:plasma membrane; P:signal transduction; F:nucleotide binding	EC:2.7.11.0		P33543	674	C-terminus	sp=Putative kinase-like protein TMKL1; Arabidopsis thaliana (Mouse-ear cress).	AT3G24660	TMKL1	transmembrane kinase-like 1	meristem initiation;regulation of meristem growth;polarity specification of adaxial/abaxial axis; protein phosphorylation;meristem maintenance;determination of bilateral symmetry;transmembrane receptor protein tyrosine kinase signaling pathway	-3.63793	0.00436687							22	42.2	20	11.6	4	4.2	9	6.8	0	0
Qs-dev_c9770	A	2724	683	mrna-capping enzyme	peptidyl-tyrosine dephosphorylation /// DNA recombination /// DNA repair /// 7-methylguanosine mRNA capping /// positive regulation of cell proliferation	plasmodesma /// nucleus	polynucleotide 5'-phosphatase activity /// DNA ligase (ATP) activity /// ATP binding /// protein tyrosine phosphatase activity /// protein tyrosine/serine/threonine phosphatase activity /// mRNA guanylyltransferase activity	P:DNA metabolic process; P:response to stress; F:hydrolase activity; C:plasma membrane; F:catalytic activity; P:nucleobase-containing compound metabolic process; F:nucleotide binding; F:transferase activity; P:cellular process; C:nucleus	EC:3.1.3.33 /// EC:6.5.1.1 /// EC:3.1.3.48 /// EC:2.7.7.50		I1J767	676	Complete	tr=Uncharacterized protein; Glycine max (Soybean) (Glycine hispida).	AT3G09100		mRNA capping enzyme family protein	mRNA processing;dephosphorylation;protein dephosphorylation;DNA recombination;7-methylguanosine mRNA capping; DNA repair; positive regulation of cell proliferation	-3.65942	7.44257e-08							46	101	47	27.6	9	10	6	4.6	1	3.4
Contig17652	A	1511	333		response to salt stress /// malate metabolic process /// tricarboxylic acid cycle /// cellular carbohydrate metabolic process /// response to zinc ion /// response to cadmium ion	chloroplast stroma /// vacuole /// nucleus /// plasma membrane /// apoplast	L-malate dehydrogenase activity /// transferase activity	F:catalytic activity; P:response to stress; P:response to abiotic stimulus; F:transferase activity; P:metabolic process; P:cellular process; P:generation of precursor metabolites and energy; P:catabolic process; P:carbohydrate metabolic process; F:nucleotide binding; C:plastid; P:biological_process; C:vacuole; C:nucleus; C:plasma membrane; C:extracellular region	EC:1.1.1.37		O48905	332	Complete	sp=Malate dehydrogenase, cytoplasmic; Medicago sativa (Alfalfa).	AT1G04410		Lactate/malate dehydrogenase family protein	carbohydrate metabolic process;hyperosmotic response; response to temperature stimulus;water transport; Golgi organization;glycolysis; response to salt stress;response to cadmium ion; response to zinc ion; malate metabolic process; oxidation-reduction process;cellular carbohydrate metabolic process;gluconeogenesis	-3.69136	1.56704e-09							58	119.6	56	32.4	61	69.8	139	100.8	36	65.6
Contig835	A	2576	741	atp binding		plasma membrane	ATP binding /// microtubule-severing ATPase activity	C:plasma membrane; F:nucleotide binding; F:hydrolase activity	EC:3.6.4.3		Q9SEX2	523	Putative Complete	sp=Katanin p60 ATPase-containing subunit A1; Arabidopsis thaliana (Mouse-ear cress).	AT4G28000		P-loop containing nucleoside triphosphate hydrolases superfamily protein	0	-3.71429	0.000691079							26	52	24	14	21	23.4	12	9	0	0
Contig17576	A	1494	414		translational initiation /// response to cadmium ion	cytosol /// nucleolus /// plant-type cell wall /// plasma membrane	translation initiation factor activity /// ATP-dependent helicase activity /// ATP binding	F:translation factor activity, nucleic acid binding; P:translation; C:cytosol; C:nucleolus; F:hydrolase activity; C:cell wall; F:nucleotide binding; P:biological_process; C:plasma membrane			Q40465	413	Complete	sp=Eukaryotic initiation factor 4A-11; Nicotiana tabacum (Common tobacco).	AT1G54270	EIF4A-2	eif4a-2	response to salt stress;glycolysis; response to cadmium ion;gluconeogenesis	-3.76923	0.00578715							21	39.2	18	10.4	23	25	24	17.6	15	31.2
Contig9941	A	2671	758	bzip transcription factor family protein	response to endoplasmic reticulum stress /// hyperosmotic salinity response /// response to unfolded protein /// positive regulation of transcription	DNA-dependent	endoplasmic reticulum /// nucleus	P:response to stress; P:cellular process; P:response to abiotic stimulus; F:DNA binding; P:response to biotic stimulus; ; C:endoplasmic reticulum; C:nucleus			O24646	168	Complete	sp=Transcription factor HY5; Arabidopsis thaliana (Mouse-ear cress).	AT2G40950	BZIP17	Basic-leucine zipper (bZIP) transcription factor family protein	regulation of transcription, DNA-dependent;hyperosmotic salinity response; positive regulation of transcription, DNA-dependent	-3.81333	0.000203965							28	57.2	26	15	5	5.2	29	21.6	3	7.4
Contig17767	A	2454	790		starch metabolic process /// serine family amino acid metabolic process /// regulation of meristem growth /// sulfur amino acid metabolic process /// proteolysis /// cellular amino acid biosynthetic process /// negative regulation of catalytic activity /// microtubule nucleation /// plant-type cell wall biogenesis /// glucosinolate biosynthetic process /// plant-type cell wall modification /// po…	plant extracellular matrix /// cell wall /// extracellular region /// membrane	identical protein binding /// protein serine/threonine phosphatase activity /// serine-type endopeptidase activity	C:external encapsulating structure; C:extracellular region; C:cell wall; P:carbohydrate metabolic process; P:cellular process; ; P:multicellular organismal development; P:growth; F:protein binding; P:protein metabolic process; P:catabolic process; P:biosynthetic process; F:hydrolase activity; P:biological_process; P:cellular component organization; P:secondary metabolic process; C:membrane	EC:3.4.21.0		O65351	757	Putative Complete	sp=Subtilisin-like protease; Arabidopsis thaliana (Mouse-ear cress).	AT4G34980	SLP2	subtilisin-like serine protease 2	sulfur amino acid metabolic process; plant-type cell wall modification; regulation of meristem growth;plant-type cell wall organization;polysaccharide catabolic process; plant-type cell wall biogenesis; starch metabolic process;glucosinolate biosynthetic process; negative regulation of catalytic activity; metabolic process; microtubule nucleation; serine family amino acid metabolic process; cellu…	-3.83333	0.00163729							24	46	21	12	26	28.4	43	31.4	6	13.2
Contig7889	A	1783	550	exocyst complex component 5	actin filament organization /// vesicle docking /// exocytosis	plasmodesma /// plasma membrane /// exocyst /// cytosol		P:cellular component organization; P:cellular process; C:plasma membrane; P:transport; C:cytoplasm; C:cytosol			Q8RVQ5	825	N-terminus	sp=Exocyst complex component 5; Arabidopsis thaliana (Mouse-ear cress).	AT5G12370	SEC10	exocyst complex component sec10	exocytosis; actin filament organization;vesicle docking	-3.86207	0.00187864							23	44.8	20	11.6	10	11	12	9	3	7.4
Contig8692	A	3165	369	transcription factor bhlh143				P:regulation of transcription, DNA-dependent; F:sequence-specific DNA binding transcription factor activity			Q9FY69	326	Complete	sp=Transcription factor bHLH143; Arabidopsis thaliana (Mouse-ear cress).	AT5G09460		sequence-specific DNA binding transcription factors;transcription regulators	regulation of transcription, DNA-dependent	-3.975	3.64029e-05							31	63.6	27	16	3	3	30	22.2	3	7.4
Contig516	A	4594	1425	low quality protein: heat repeat-containing protein 7a homolog	protein glycosylation	nucleus /// plastid		P:biosynthetic process; P:cellular protein modification process; P:carbohydrate metabolic process; C:nucleus; C:plastid			B9S0C4	1722	C-terminus	tr=Putative uncharacterized protein; Ricinus communis (Castor bean).	AT2G36810		ARM repeat superfamily protein	biological_process;protein glycosylation	-4.15	0.000400328							25	49.8	21	12	16	17.6	11	8.2	4	9.6
Contig9890	A	1873	350	peroxidase 12-like	response to oxidative stress /// oxidation-reduction process	plant-type cell wall /// vacuole /// membrane	metal ion binding /// heme binding /// peroxidase activity	F:binding; C:cell wall; C:vacuole; P:response to stress; F:catalytic activity; C:membrane; P:metabolic process	EC:1.11.1.7		Q96520	358	Complete	sp=Peroxidase 12; Arabidopsis thaliana (Mouse-ear cress).	AT1G71695		Peroxidase superfamily protein	oxidation-reduction process; response to oxidative stress;regulation of meristem growth; anther development	-4.1619	1.31839e-07							40	87.4	36	21	20	22.2	13	9.6	3	7.4
Qs-dev_c3411	A	4567	1463	e3 ubiquitin-protein ligase upl1-like	protein ubiquitination	intracellular	ubiquitin-protein ligase activity	F:catalytic activity; C:intracellular; P:cellular protein modification process	EC:6.3.2.19		Q8GY23	3681	C-terminus	sp=E3 ubiquitin-protein ligase UPL1; Arabidopsis thaliana (Mouse-ear cress).	AT1G55860	UPL1	ubiquitin-protein ligase 1	ubiquitin-dependent protein catabolic process; cellular protein modification process; protein ubiquitination involved in ubiquitin-dependent protein catabolic process;protein ubiquitination	-4.16667	2.13562e-07							39	85	35	20.4	13	14.4	42	31.2	14	30.6
Contig17536	A	884	211			chromosome /// nucleus /// intracellular organelle part		C:intracellular; C:nucleus			Q9M5W4	229	Putative Complete	sp=Histone H1; Euphorbia esula (Leafy spurge).	AT2G30620		winged-helix DNA-binding transcription factor family protein	nucleosome assembly	-4.21212	0.000106141							28	55.6	23	13.2	19	20.4	43	31.4	4	8.8
Contig2864	A	4277	1124	phytochrome c	red	far-red light phototransduction /// two-component signal transduction system (phosphorelay) /// protein-tetrapyrrole linkage /// regulation of transcription	DNA-dependent /// protein-chromophore linkage /// detection of visible light /// signal transduction by phosphorylation	P:response to external stimulus; P:signal transduction; P:response to abiotic stimulus; P:cellular protein modification process; ; F:nucleotide binding; F:receptor activity; F:protein binding; F:kinase activity; F:signal transducer activity; C:membrane			Q10CQ8	1137	Complete	sp=Phytochrome C; Oryza sativa subsp. japonica (Rice).	AT5G35840	PHYC	phytochrome C	peptidyl-histidine phosphorylation; red or far-red light signaling pathway;red, far-red light phototransduction;gravitropism; protein-tetrapyrrole linkage;regulation of transcription, DNA-dependent; signal transduction; protein-chromophore linkage;protein autophosphorylation;detection of visible light; regulation of proton transport;circadian rhythm	-4.21818	0.000706215							24	46.4	19	11	18	19.8	32	23.8	8	17.8
Qs-dev_c13456	A	1157	328	trans-cinnamate 4-hydroxylase	developmental process /// phenylpropanoid metabolic process /// response to abiotic stimulus /// oxidation-reduction process	membrane /// cell periphery	electron carrier activity /// monooxygenase activity /// iron ion binding /// heme binding /// oxidoreductase activity	P:biological_process; ; P:secondary metabolic process; P:response to abiotic stimulus; F:molecular_function; F:catalytic activity; F:binding; C:membrane; P:metabolic process			Q43054	505	C-terminus	sp=Trans-cinnamate 4-monooxygenase; grandidentata).	AT2G30490	ATC4H, C4H, CYP73A5, REF3	cinnamate-4-hydroxylase	phenylpropanoid metabolic process;positive regulation of flavonoid biosynthetic process; oxidation-reduction process;coumarin biosynthetic process; lignin metabolic process;response to light stimulus; response to wounding; response to karrikin; pollen development;developmental process;phenylpropanoid biosynthetic process;growth	-4.34043	0.00179792							21	40.8	16	9.4	11	12.2	9	7	3	7.6
Contig18245	A	1686	351			intracellular	nucleic acid binding /// zinc ion binding /// exonuclease activity	F:nucleic acid binding; C:intracellular; F:binding; F:nuclease activity			Q8W566	337	Complete	sp=Uncharacterized exonuclease domain-containing protein At3g15140; Arabidopsis thaliana (Mouse-ear cress).	AT3G15140		Polynucleotidyl transferase, ribonuclease H-like superfamily protein	pyrimidine ribonucleotide biosynthetic process	-4.35714	0.000332177							25	48.8	20	11.2	8	8.2	8	5.6	2	4.2
isotig15187	A	1829	568	transducin wd-40 repeat-containing protein	regulation of transcription	DNA-dependent	CUL4-RING ubiquitin ligase complex /// chromatin /// cytoplasm /// nucleus	; C:intracellular; F:DNA binding; C:cytoplasm; C:nucleus			F6HBB7	951	C-terminus	tr=Putative uncharacterized protein; Vitis vinifera (Grape).	AT1G19485		Transducin/WD40 repeat-like superfamily protein	regulation of transcription, DNA-dependent	-4.5	0.00768654							17	32.4	12	7.2	4	4.6	10	7.4	1	3
Contig19895	A	1476	364		flavonoid biosynthetic process /// oxidation-reduction process		naringenin 3-dioxygenase activity /// metal ion binding /// L-ascorbic acid binding /// oxidoreductase activity	P:biosynthetic process; ; P:secondary metabolic process; F:catalytic activity; F:binding; P:metabolic process	EC:1.14.11.9 /// EC:1.13.11.0		P41090	364	Complete	sp=Naringenin,2-oxoglutarate 3-dioxygenase; Vitis vinifera (Grape).	AT3G51240	F3H, TT6, F3'H	flavanone 3-hydroxylase	anthocyanin-containing compound biosynthetic process;flavonoid biosynthetic process; response to UV-B; oxidation-reduction process;response to sucrose stimulus	-4.6748	2.87107e-11							55	115	43	24.6	45	49.4	43	31.6	14	29.8
Contig105	A	2512	717					-			B9RK52	1291	C-terminus	tr=Putative uncharacterized protein; Ricinus communis (Castor bean).	AT4G29790		unknown protein; BEST Arabidopsis thaliana protein match is: unknown protein (TAIR:AT2G19390.1); Has 538 Blast hits to 357 proteins in 124 species: Archae - 0; Bacteria - 74; Metazoa - 109; Fungi - 58; Plants - 105; Viruses - 2; Other Eukaryotes - 190 (source: NCBI BLink).	0	-4.75	0.000344656							24	45.6	17	9.6	5	4.8	13	9.4	1	2
Contig17529	A	807	114		cellular membrane fusion /// translational initiation /// Golgi vesicle transport /// regulation of translation	cytoplasm	translation initiation factor activity	C:cytoplasm; P:cellular component organization; P:cellular process; P:translation; P:transport; F:translation factor activity, nucleic acid binding			P41568	113	Complete	sp=Protein translation factor SUI1 homolog 1; Arabidopsis thaliana (Mouse-ear cress).	AT4G27130		Translation initiation factor SUI1 family protein	Golgi vesicle transport;translational initiation; cellular membrane fusion	-4.79798	2.26243e-09							44	95	34	19.8	16	17	68	48.2	33	61.8
Contig8431	A	745	181	uncharacterized protein				F:molecular_function; P:biological_process; C:cellular_component			F6HPD5	169	Complete	tr=Putative uncharacterized protein; Vitis vinifera (Grape).	AT1G26920		unknown protein; BEST Arabidopsis thaliana protein match is: unknown protein (TAIR:AT1G69760.1); Has 47 Blast hits to 47 proteins in 13 species: Archae - 0; Bacteria - 0; Metazoa - 0; Fungi - 7; Plants - 34; Viruses - 0; Other Eukaryotes - 6 (source: NCBI BLink).	biological_process	-4.88571	0.00351071							18	34.2	12	7	7	7.4	14	10.4	0	0
Contig25145	A	4254	1384	low quality protein: midasin-like	cellular macromolecule metabolic process /// primary metabolic process /// cellular component organization /// cellular catabolic process	chloroplast envelope /// plasmodesma	binding	P:metabolic process; P:cellular process; C:plastid; P:cellular component organization; C:plasma membrane; F:binding; P:catabolic process			F6HXY6	4800	Internal	tr=Putative uncharacterized protein; Vitis vinifera (Grape).	AT1G67120		ATPases;nucleotide binding;ATP binding;nucleoside-triphosphatases;transcription factor binding	regulation of transcription, DNA-dependent;gluconeogenesis;cytoskeleton organization; protein complex assembly;proteasomal protein catabolic process	-4.95062	5.85266e-08							38	80.2	28	16.2	20	21.8	29	21.4	10	22
Contig18579	A	1428	331		hydrogen peroxide catabolic process /// oxidation-reduction process	cell wall /// apoplast	metal ion binding /// heme binding /// peroxidase activity	F:binding; P:response to stress; P:catabolic process; P:cellular process; C:cell wall; F:catalytic activity; C:extracellular region; P:metabolic process	EC:1.11.1.7		A7NY33	321	Complete	sp=Peroxidase 4; Vitis vinifera (Grape).	AT5G58390		Peroxidase superfamily protein	oxidation-reduction process; response to oxidative stress	-4.97059	0.00351071							18	33.8	12	6.8	18	19.4	7	5.2	3	6.6
Qs-dev_rep_c72562	A	930	154	high mobility group protein		nucleus	DNA binding	C:nucleus; F:DNA binding			P26585	152	Complete	sp=HMG1/2-like protein; Glycine max (Soybean) (Glycine hispida).	AT1G20693	HMGB2, HMG BETA 1, NFD2, NFD02	high mobility group B2	hyperosmotic response; Golgi organization;chromatin assembly or disassembly;glycolysis; response to temperature stimulus; response to salt stress; water transport; response to cadmium ion	-5.04918	4.57002e-06							30	61.6	21	12.2	21	23.6	41	30	4	10.4
Qs-dev_c17484	A	2166	660	10-formyltetrahydrofolate synthetase	folic acid-containing compound biosynthetic process /// tetrahydrofolate interconversion /// response to cadmium ion	cytosol /// chloroplast /// plasma membrane /// apoplast	copper ion binding /// ATP binding /// formate-tetrahydrofolate ligase activity	C:cytosol; F:binding; P:biosynthetic process; P:cellular process; F:nucleotide binding; F:catalytic activity; C:plastid; P:biological_process; C:plasma membrane; C:extracellular region	EC:6.3.4.3		Q9SPK5	634	Complete	sp=Formate--tetrahydrofolate ligase; Arabidopsis thaliana (Mouse-ear cress).	AT1G50480	THFS	10-formyltetrahydrofolate synthetase	folic acid-containing compound biosynthetic process;response to cadmium ion	-5.21622	0.000946139							20	38.6	13	7.4	9	10	13	9.8	7	16.4
Qs-dev_c12591	A	2272	447	wd-40 repeat family protein	nuclear-transcribed mRNA catabolic process	cytoplasm /// heterotrimeric G-protein complex /// CUL4-RING ubiquitin ligase complex		C:cytoplasm; C:plasma membrane; P:nucleobase-containing compound metabolic process; P:catabolic process; C:intracellular			B9N5K3	445	Complete	tr=Predicted protein; subsp. trichocarpa).	AT3G13340		Transducin/WD40 repeat-like superfamily protein	nuclear-transcribed mRNA catabolic process;biological_process	-5.27586	0.00541685							16	30.6	10	5.8	5	5.6	6	4.6	6	14.4
Contig25774	A	1776	401	beta- -n-acetylglucosaminyltransferase ii	D-xylose metabolic process /// oligosaccharide biosynthetic process	Golgi stack /// integral to membrane /// mitochondrion	alpha-1	F:transferase activity; P:carbohydrate metabolic process; P:cellular process; C:Golgi apparatus; P:biosynthetic process; C:membrane; C:mitochondrion	EC:2.4.1.101 /// EC:2.4.1.143		B9IAT6	439	N-terminus	tr=Predicted protein; subsp. trichocarpa).	AT2G05320		beta-1,2-N-acetylglucosaminyltransferase II	D-xylose metabolic process;oligosaccharide biosynthetic process	-5.39394	0.00163729							19	35.6	11	6.6	2	1.6	3	2.2	3	7.2
Contig11745	A	1801	562			cytosol /// plastid		C:cytosol; C:plastid			F6HUX3	563	Complete	tr=Putative uncharacterized protein; Vitis vinifera (Grape).	AT3G01560		Protein of unknown function (DUF1421)	biological_process	-5.44118	0.00110766							20	37	12	6.8	8	8	21	15.2	7	15
Contig1344	A	1663	483		carbohydrate metabolic process	plasma membrane	glucan endo-1	P:carbohydrate metabolic process; F:hydrolase activity; C:plasma membrane; F:binding	EC:3.2.1.39		Q9M088	484	Complete	sp=Glucan endo-1,3-beta-glucosidase 5; Arabidopsis thaliana (Mouse-ear cress).	AT4G17180		O-Glycosyl hydrolases family 17 protein	carbohydrate metabolic process	-5.53333	0.00246969							18	33.2	11	6	8	8	3	2	2	4.2
Contig23434	A	3076	851	serine threonine-protein kinase ctr1-like	protein phosphorylation /// MAPK cascade		protein serine/threonine kinase activity /// ATP binding	P:cellular protein modification process; F:kinase activity; F:nucleotide binding; P:signal transduction	EC:2.7.11.0		Q05609	821	Complete	sp=Serine/threonine-protein kinase CTR1; Arabidopsis thaliana (Mouse-ear cress).	AT5G03730	CTR1, SIS1, AtCTR1	Protein kinase superfamily protein	sugar mediated signaling pathway;protein phosphorylation;regulation of timing of transition from vegetative to reproductive phase;negative regulation of ethylene mediated signaling pathway;regulation of post-embryonic root development; protein autophosphorylation;gibberellin biosynthetic process;response to fructose stimulus; cellular response to iron ion;response to ethylene stimulus; response t…	-5.8	6.77415e-05							24	46.4	14	8	4	3.8	7	5.2	2	4.6
Contig4923	A	1240	248	fasciclin-like arabinogalactan protein 12	secondary cell wall biogenesis	anchored to membrane /// plasma membrane		C:membrane; P:cellular process; C:plasma membrane			Q8LEE9	249	Complete	sp=Fasciclin-like arabinogalactan protein 12; Arabidopsis thaliana (Mouse-ear cress).	AT5G60490	FLA12	FASCICLIN-like arabinogalactan-protein 12	secondary cell wall biogenesis	-5.81818	0.00053635							20	38.4	11	6.6	5	5.2	3	2.2	0	0
Contig3931	A	2210	727	ndx1 homeobox protein	regulation of transcription	DNA-dependent	nucleus	F:sequence-specific DNA binding transcription factor activity; F:DNA binding; C:nucleus;			B9S3Y9	957	N-terminus	tr=Putative uncharacterized protein; Ricinus communis (Castor bean).	AT4G03090		sequence-specific DNA binding;sequence-specific DNA binding transcription factors	regulation of transcription, DNA-dependent	-5.82759	2.13562e-07							33	67.6	20	11.6	1	0.6	9	6.8	7	16
Contig17779	A	1505	338		negative regulation of flavonoid biosynthetic process /// oxidation-reduction process		anthocyanidin reductase activity /// coenzyme binding /// nucleotide binding	F:catalytic activity; P:biosynthetic process; ; P:secondary metabolic process; F:binding; F:nucleotide binding; P:metabolic process	EC:1.3.1.77		Q9SEV0	340	Complete	sp=Anthocyanidin reductase; Arabidopsis thaliana (Mouse-ear cress).	AT1G61720	BAN	NAD(P)-binding Rossmann-fold superfamily protein	negative regulation of flavonoid biosynthetic process; cellular metabolic process	-5.83333	3.4023e-10							42	91	27	15.6	29	31.6	19	14	3	6.6
Qs-dev_c12801	A	1695	365	arabinose kinase	galactose metabolic process /// RNA processing /// arabinose metabolic process /// carbohydrate phosphorylation	cytosol /// plasmodesma	ATP binding /// L-arabinokinase activity /// galactokinase activity	C:cytosol; P:carbohydrate metabolic process; P:cellular process; P:nucleobase-containing compound metabolic process; C:plasma membrane; F:nucleotide binding; F:kinase activity	EC:2.7.1.46 /// EC:2.7.1.6		O23461	1039	Internal	sp=L-arabinokinase; Arabidopsis thaliana (Mouse-ear cress).	AT4G16130	ARA1, ISA1, ATISA1	arabinose kinase	arabinose metabolic process; carbohydrate phosphorylation;galactose metabolic process; metabolic process	-5.89655	0.00148181							18	34.2	10	5.8	5	5.6	1	0.6	0	0
Contig17653	A	1690	413		protein targeting to vacuole /// vesicle-mediated transport	membrane /// plastid		P:transport; P:cellular process; C:membrane; C:plastid			B9GXN0	415	Complete	tr=Predicted protein; subsp. trichocarpa).	AT1G16180		Serinc-domain containing serine and sphingolipid biosynthesis protein	protein targeting to vacuole; vesicle-mediated transport	-6.01786	1.63656e-07							33	67.4	20	11.2	15	15.8	34	24.6	7	15.2
Contig24155	A	1236	258	bidirectional sugar transporter sweet1-like	carbohydrate transport	integral to plasma membrane	sugar transmembrane transporter activity	C:plasma membrane; F:transporter activity; P:transport			Q8L9J7	247	Complete	sp=Bidirectional sugar transporter SWEET1; Arabidopsis thaliana (Mouse-ear cress).	AT1G21460	SWEET1, AtSWEET1	Nodulin MtN3 family protein	biological_process	-6.03571	0.00147043							18	33.8	10	5.6	2	1.6	7	5.2	4	9.2
Contig26214	A	1354	320	prolyl 4-hydroxylase	oxidation-reduction process /// response to endoplasmic reticulum stress /// systemic acquired resistance /// peptidyl-proline hydroxylation to 4-hydroxy-L-proline	endosome /// vacuolar membrane /// trans-Golgi network /// extracellular region /// Golgi apparatus /// plasma membrane	procollagen-proline 4-dioxygenase activity /// L-ascorbic acid binding /// iron ion binding	P:metabolic process; P:response to stress; P:cellular process; F:catalytic activity; P:response to biotic stimulus; C:endosome; C:membrane; C:vacuole; F:binding; P:cellular protein modification process; ; C:Golgi apparatus; C:extracellular region; C:plasma membrane	EC:1.14.11.2		B9RUJ2	311	Complete	tr=Prolyl 4-hydroxylase alpha subunit, putative; Ricinus communis (Castor bean).	AT3G28480		Oxoglutarate/iron-dependent oxygenase	peptidyl-proline hydroxylation to 4-hydroxy-L-proline;response to endoplasmic reticulum stress;systemic acquired resistance; oxidation-reduction process	-6.03571	0.00147043							18	33.8	10	5.6	4	3.8	29	21.6	5	11.6
Qs-dev_c3899	A	2921	440	abscisic acid insensitivity 1b			phosphoprotein phosphatase activity	F:hydrolase activity	EC:3.1.3.16		Q9CAJ0-2	406	Complete	Isoform 2 of Protein phosphatase 2C 16 OS=Arabidopsis thaliana GN=HAB1	AT1G72770	HAB1	HYPERSENSITIVE TO ABA1	protein dephosphorylation;regulation of seed germination;response to symbiotic fungus	-6.12	0.0028995							16	30.6	8	5	13	14.4	26	19.4	2	5.6
Contig25472	A	2123	601	lsm14-like protein	translation			P:translation			B9HIX6	631	Complete	tr=Predicted protein; subsp. trichocarpa).	AT1G26110	DCP5	decapping 5	positive regulation of cytoplasmic mRNA processing body assembly; protein N-linked glycosylation;deadenylation-independent decapping of nuclear-transcribed mRNA;protein glycosylation;cytoplasmic mRNA processing body assembly; negative regulation of translation	-6.25	2.18186e-07							32	65	18	10.4	13	14	32	23.8	2	4.6
Qs-dev_c42583	A	1852	482	alanine-2-oxoglutarate aminotransferase 2	1-aminocyclopropane-1-carboxylate biosynthetic process /// response to fructose stimulus /// negative regulation of defense response /// photorespiration /// response to wounding /// hydrogen peroxide catabolic process /// water transport /// systemic acquired resistance	salicylic acid mediated signaling pathway /// myo-inositol hexakisphosphate biosynthetic process /// response to salt stress /// response to insect /// glutathione catabolic process /// response to hypoxia /// cysteine biosynthetic process /// cellular lipid catabolic process	apoplast /// membrane /// plant-type cell wall /// vacuole /// peroxisome /// cytosol /// chloroplast stroma /// plasmodesma	P:biosynthetic process; ; P:biological_process; P:response to stress; P:cellular process; P:response to external stimulus; P:catabolic process; C:extracellular region; F:transferase activity; P:transport; C:membrane; P:signal transduction; P:response to biotic stimulus; P:carbohydrate metabolic process; C:cell wall; C:vacuole; F:catalytic activity; P:response to abiotic stimulus; C:peroxisome; C:…	EC:2.6.1.2 /// EC:2.3.2.2 /// EC:4.4.1.14 /// EC:2.6.1.44 /// EC:2.6.1.4 /// EC:2.3.2.15		Q9S7E9	481	Complete	sp=Glutamate--glyoxylate aminotransferase 2; Arabidopsis thaliana (Mouse-ear cress).	AT1G70580	AOAT2, GGT2	alanine-2-oxoglutarate aminotransferase 2	1-aminocyclopropane-1-carboxylate biosynthetic process;biosynthetic process;photorespiration;myo-inositol hexakisphosphate biosynthetic process	-6.26923	0.00168781							17	32.6	9	5.2	2	2.2	16	12	12	26.6
Contig4686	A	1765	374	ring finger			zinc ion binding	F:binding			B9GV12	389	Complete	tr=Predicted protein; subsp. trichocarpa).	AT1G72220		RING/U-box superfamily protein	xylan biosynthetic process;glucuronoxylan metabolic process	-6.28571	0.00745696							14	26.4	7	4.2	10	11	3	2.2	0	0
Contig18054	A	2014	454		N-terminal protein myristoylation	cytoplasm /// heterotrimeric G-protein complex /// CUL4-RING ubiquitin ligase complex		C:cytoplasm; C:plasma membrane; P:biosynthetic process; P:cellular protein modification process; C:intracellular			F6H0V9	450	Complete	tr=Putative uncharacterized protein; Vitis vinifera (Grape).	AT1G78070		Transducin/WD40 repeat-like superfamily protein	biological_process	-6.3913	0.00333106							16	29.4	8	4.6	4	3.8	11	7.8	0	0
Contig8617	A	1153	203	uncharacterized protein loc100783333	small GTPase mediated signal transduction /// protein transport	vacuole /// plasma membrane	GTP binding /// hydrolase activity	C:vacuole; F:nucleotide binding; C:plasma membrane; F:hydrolase activity; P:signal transduction; P:transport			Q05737	203	Complete	sp=GTP-binding protein YPTM2; Zea mays (Maize).	AT5G47200	ATRABD2B, ATRAB1A, RAB1A	RAB GTPase homolog 1A	pollen tube growth;N-terminal protein myristoylation;response to chitin;protein transport;small GTPase mediated signal transduction	-6.45455	1.71066e-06							28	56.8	15	8.8	13	14.2	29	21.6	3	7.4
Contig268	A	2115	647	flavodoxin family protein	oxidation-reduction process	plastid /// mitochondrion	iron-sulfur cluster binding /// NADPH-hemoprotein reductase activity /// iron ion binding /// FMN binding	F:binding; F:catalytic activity; F:nucleotide binding; C:plastid; C:mitochondrion; P:metabolic process	EC:1.6.2.4		Q8RXN5	647	Complete	sp=tRNA wybutosine-synthesizing protein 1 homolog; Arabidopsis thaliana (Mouse-ear cress).	AT1G75200		flavodoxin family protein / radical SAM domain-containing protein	oxidation-reduction process	-6.47826	0.0028995							16	29.8	8	4.6	1	0.6	16	11.8	2	4.8
Contig16582	A	1865	483		sulfolipid biosynthetic process /// galactolipid biosynthetic process /// cellular response to phosphate starvation	chloroplast stroma	zinc ion binding /// UDPsulfoquinovose synthase activity /// sulfotransferase activity /// nucleotide binding /// coenzyme binding	F:binding; F:hydrolase activity; P:biosynthetic process; P:cellular process; P:lipid metabolic process; F:transferase activity; F:nucleotide binding; C:plastid; P:response to extracellular stimulus; P:cell communication; P:response to stress	EC:3.13.1.1 /// EC:2.8.2.0		Q84KI6	482	Complete	sp=UDP-sulfoquinovose synthase, chloroplastic; Spinacia oleracea (Spinach).	AT4G33030	SQD1	sulfoquinovosyldiacylglycerol 1	cellular response to phosphate starvation;sulfolipid biosynthetic process;galactolipid biosynthetic process;cellular metabolic process; glycolipid biosynthetic process	-6.53333	0.000232567							21	39.2	11	6	7	7	23	16.6	2	4.2
Contig11882	A	1798	363					-			B9S186	389	Complete	tr=Putative uncharacterized protein; Ricinus communis (Castor bean).	AT1G29530		unknown protein; BEST Arabidopsis thaliana protein match is: unknown protein (TAIR:AT2G34310.3); Has 84 Blast hits to 78 proteins in 24 species: Archae - 2; Bacteria - 4; Metazoa - 9; Fungi - 8; Plants - 55; Viruses - 0; Other Eukaryotes - 6 (source: NCBI BLink).	biological_process	-6.69231	0.000689156							19	34.8	9	5.2	13	13.8	14	10	7	15
Qs-dev_rep_c73540	A	1270	299	flavanone 3-hydroxylase	flavonoid biosynthetic process /// oxidation-reduction process		naringenin 3-dioxygenase activity /// metal ion binding /// L-ascorbic acid binding /// oxidoreductase activity	P:biosynthetic process; ; P:secondary metabolic process; F:catalytic activity; F:binding; P:metabolic process	EC:1.14.11.9 /// EC:1.13.11.0		Q9S818	358	Complete	sp=Naringenin,2-oxoglutarate 3-dioxygenase; Arabidopsis thaliana (Mouse-ear cress).	AT3G51240	F3H, TT6, F3'H	flavanone 3-hydroxylase	anthocyanin-containing compound biosynthetic process;flavonoid biosynthetic process; response to UV-B; oxidation-reduction process;response to sucrose stimulus	-6.73171	1.94829e-06							27	55.2	14	8.2	3	3.4	1	0.8	1	3.4
Contig26463	A	1085	341	probable serine threonine-protein kinase abkc-like	phosphorylation	mitochondrion	kinase activity	F:kinase activity; P:metabolic process; P:cellular process; C:mitochondrion			Q94BU1	692	Internal	sp=Uncharacterized aarF domain-containing protein kinase At1g71810, chloroplastic; Arabidopsis thaliana (Mouse-ear cress).	AT1G11390		Protein kinase superfamily protein	0	-6.89474	0.00578715							14	26.2	7	3.8	1	0.6	3	2.2	0	0
Qs-dev_rep_c73365	A	1304	273	otu-like cysteine type protease	cellular process	mitochondrion /// plastid	binding	P:cellular process; F:binding; C:mitochondrion; C:plastid			B9HQ41	534	N-terminus	tr=Predicted protein; subsp. trichocarpa).	AT2G27350		OTU-like cysteine protease family protein	histone deubiquitination;negative regulation of transcription, DNA-dependent; regulation of mitotic cell cycle;gravitropism	-6.94444	0.00776176							13	25	6	3.6	7	7.8	12	9.2	4	10.4
Contig7566	A	1222	343	constans-like zinc finger protein	regulation of transcription	DNA-dependent /// cellular response to water deprivation	intracellular	C:intracellular; ; P:response to extracellular stimulus; P:cell communication; P:response to stress; P:response to abiotic stimulus			Q9FHH8	355	Complete	sp=Zinc finger protein CONSTANS-LIKE 5; Arabidopsis thaliana (Mouse-ear cress).	AT5G57660	ATCOL5, COL5	CONSTANS-like 5	regulation of transcription, DNA-dependent; cellular response to water deprivation	-7	4.21938e-06							26	51.8	13	7.4	21	23.4	20	15	2	5.2
Contig17888	A	1033	144			intracellular	actin binding	F:protein binding; C:intracellular			Q8SAG3	143	Complete	sp=Actin-depolymerizing factor; Vitis vinifera (Grape).	AT2G31200	ADF6, ATADF6	actin depolymerizing factor 6	biological_process	-7.03571	0.000148112							21	39.4	10	5.6	11	11.6	8	5.6	5	11
Contig26370	A	1166	252	major pollen allergen ory s 1	sexual reproduction	extracellular region		C:extracellular region; P:reproduction			O23547	250	Complete	sp=Expansin-like B1; Arabidopsis thaliana (Mouse-ear cress).	AT4G17030	ATEXLB1, EXPR, AT-EXPR, ATEXPR1, ATHEXP BETA 3.1, EXLB1	expansin-like B1	sexual reproduction;plant-type cell wall loosening;unidimensional cell growth	-7.14286	0.000115142							21	40	10	5.6	0	0	0	0	0	0
Contig18357	A	544	80			nucleolus /// cytosol /// small nucleolar ribonucleoprotein complex	nucleic acid binding	C:nucleolus; C:cytosol; F:nucleic acid binding; C:intracellular			O82221	80	Complete	sp=Probable small nuclear ribonucleoprotein G; Arabidopsis thaliana (Mouse-ear cress).	AT2G23930	SNRNP-G	probable small nuclear ribonucleoprotein G	0	-7.26316	0.00339972							15	27.6	7	3.8	2	1.6	11	8	0	0
Qs-dev_rep_c77078	A	962	244	transitional endoplasmic reticulum	cell division /// pollen tube growth /// pollen germination /// response to cadmium ion	cell wall /// nucleolus /// spindle /// nuclear envelope /// cytosolic ribosome /// phragmoplast /// plasma membrane	identical protein binding /// ATP binding /// microtubule-severing ATPase activity	C:cell wall; C:nucleolus; F:protein binding; P:cellular process; F:nucleotide binding; F:hydrolase activity; P:pollination; P:anatomical structure morphogenesis; P:cellular component organization; P:cell differentiation; P:cell growth; P:multicellular organismal development; C:cytoskeleton; C:nuclear envelope; P:biological_process; C:ribosome; C:cytoplasm; C:plasma membrane	EC:3.6.4.3		P54774	807	C-terminus	sp=Cell division cycle protein 48 homolog; Glycine max (Soybean) (Glycine hispida).	AT3G09840	CDC48, ATCDC48, CDC48A	cell division cycle 48	protein glycosylation;phosphorylation;pollen tube growth;cell division;response to cadmium ion; defense response to bacterium; pollen germination	-7.28571	0.00157121							16	30.6	7	4.2	1	1.2	3	2.2	1	3.6
Contig5480	A	4147	0.86					-			#N/A	0	putative_coding		#N/A	#N/A	#N/A	#N/A	-7.47727	3.51258e-08							32	65.8	15	8.8	9	9.6	5	3.6	8	18.2
Qs-dev_c1159	A	2721	810	probable exocyst complex component 6-like	protein targeting to vacuole /// pollen tube growth /// vacuole organization /// Golgi vesicle transport /// pollen germination /// vesicle docking involved in exocytosis	cytosol /// mitochondrion /// exocyst /// plasmodesma /// plasma membrane		C:cytosol; P:transport; P:cellular process; C:mitochondrion; C:cytoplasm; C:plasma membrane; P:pollination; P:anatomical structure morphogenesis; P:cellular component organization; P:cell differentiation; P:cell growth; P:multicellular organismal development			Q9LXX6	790	Complete	sp=Probable exocyst complex component 6; Arabidopsis thaliana (Mouse-ear cress).	AT4G02350	SEC15B	exocyst complex component sec15B	protein targeting to vacuole; cell growth;pollen tube growth;cell morphogenesis;pollen germination;vacuole organization;vesicle docking involved in exocytosis; Golgi vesicle transport	-7.54545	4.55111e-06							25	49.8	11	6.6	2	2	4	3	3	7.4
Contig16304	A	1923	545			nucleus		C:nucleus			A5B440	545	Complete	tr=Putative uncharacterized protein; Vitis vinifera (Grape).	AT5G48385		FRIGIDA-like protein	biological_process	-7.5679	0							60	122.6	28	16.2	43	47.2	94	65	26	50.4
Contig23039	A	2798	905		response to endoplasmic reticulum stress /// protein folding /// heat acclimation /// protein unfolding /// response to high light intensity /// response to hydrogen peroxide	chloroplast envelope /// chloroplast stroma	ATP binding /// ATPase activity /// protein binding	P:response to stress; P:cellular process; P:protein metabolic process; P:response to abiotic stimulus; C:plastid; F:nucleotide binding; F:hydrolase activity; F:protein binding	EC:3.6.1.3		P42730	911	Putative Complete	sp=Chaperone protein ClpB1; Arabidopsis thaliana (Mouse-ear cress).	AT1G74310	ATHSP101, HSP101, HOT1	heat shock protein 101	response to endoplasmic reticulum stress; response to heat; protein folding;protein unfolding;response to high light intensity; heat acclimation; protein metabolic process;response to hydrogen peroxide	-7.61538	9.4809e-05							21	39.6	9	5.2	18	19.8	49	35.6	6	13.2
Contig26679	A	4007	974	telomerase-binding protein est1a				P:nucleobase-containing compound metabolic process; P:catabolic process			F6HA45	988	Putative Complete	tr=Putative uncharacterized protein; Vitis vinifera (Grape).	AT5G19400	SMG7	Telomerase activating protein Est1	meiosis; spindle assembly involved in meiosis; nuclear-transcribed mRNA catabolic process, nonsense-mediated decay	-7.68571	1.13983e-06							27	53.8	12	7	6	6.4	13	9.6	2	4.8
Contig25558	A	2106	609	chromatin protein family	response to mannitol stimulus /// response to salt stress /// nuclear mRNA splicing	via spliceosome /// nuclear-transcribed mRNA catabolic process /// N-terminal protein myristoylation /// response to abscisic acid stimulus /// positive regulation of transcription	DNA-dependent	P:biological_process; C:nucleus; C:nucleolus; P:response to stress; P:response to abiotic stimulus; P:nucleobase-containing compound metabolic process; P:catabolic process; P:biosynthetic process; P:cellular protein modification process; P:response to endogenous stimulus;			F6HGL7	602	Complete	tr=Putative uncharacterized protein; Vitis vinifera (Grape).	AT1G77180	SKIP	chromatin protein family	nuclear mRNA splicing, via spliceosome; RNA splicing; positive regulation of transcription, DNA-dependent; N-terminal protein myristoylation;response to salt stress; response to mannitol stimulus;nuclear-transcribed mRNA catabolic process; response to abscisic acid stimulus	-8.06667	0.00626402							13	24.2	5	3	2	1.6	13	9.4	4	9.4
Contig4664	A	2560	565	s-adenosyl-l-methionine-dependent methyltransferase-like protein	response to endoplasmic reticulum stress /// protein folding /// rRNA processing /// protein import into nucleus /// leaf morphogenesis /// response to heat /// methylation /// root morphogenesis /// cell proliferation /// response to high light intensity /// response to hydrogen peroxide	cytosol /// nucleolus	RNA binding /// zinc ion binding /// S-adenosylmethionine-dependent methyltransferase activity	C:cytosol; F:RNA binding; P:response to stress; P:cellular process; F:binding; P:protein metabolic process; C:nucleolus; P:nucleobase-containing compound metabolic process; P:transport; P:anatomical structure morphogenesis; P:multicellular organismal development; P:response to abiotic stimulus; P:metabolic process; F:transferase activity			A5AR63	741	Putative Complete	tr=Putative uncharacterized protein; Vitis vinifera (Grape).	AT4G26600		S-adenosyl-L-methionine-dependent methyltransferases superfamily protein	rRNA processing;protein import into nucleus	-8.11429	2.99457e-07							28	56.8	12	7	11	12	25	18.4	3	7.4
Contig796	A	2492	734	tubulin gamma complex-associated protein	growth /// regulation of flower development /// floral organ formation /// histone modification /// cortical microtubule organization /// microtubule nucleation	microtubule organizing center /// mitochondrion /// spindle pole /// tubulin complex /// plasmodesma	tubulin binding	C:cytoskeleton; C:cytoplasm; C:mitochondrion; C:plasma membrane; P:growth; P:flower development; P:anatomical structure morphogenesis; P:cellular component organization; P:cellular protein modification process; P:cellular process; F:protein binding			Q9M350	745	Complete	sp=Gamma-tubulin complex component 4 homolog; Arabidopsis thaliana (Mouse-ear cress).	AT3G53760	GCP4, ATGCP4	GAMMA-TUBULIN COMPLEX PROTEIN 4	microtubule cytoskeleton organization; histone modification; growth;cortical microtubule organization;regulation of flower development; floral organ formation;microtubule nucleation	-8.14286	0.000351043							18	34.2	7	4.2	4	4.2	8	5.8	0	0
Contig26488	A	1059	213	late embryogenesis abundant hydroxyproline-rich glycoprotein	Golgi vesicle transport /// cell morphogenesis /// cell growth			P:transport; P:cellular process; P:anatomical structure morphogenesis; P:cellular component organization; P:cell growth			B9RKS7	336	Putative Complete	tr=Putative uncharacterized protein; Ricinus communis (Castor bean).	AT4G13270		Late embryogenesis abundant (LEA) hydroxyproline-rich glycoprotein family	Golgi vesicle transport; cell morphogenesis; cell growth;biological_process	-8.17647	0.00226428							15	27.8	6	3.4	0	0	2	1.2	0	0
isotig12822	A	3230	881	protein far1-related sequence 3-like	protein import into peroxisome matrix /// fatty acid beta-oxidation /// response to red or far red light	plasmodesma /// nucleus	zinc ion binding	F:binding; P:transport; P:cellular component organization; P:cellular process; C:plasma membrane; P:catabolic process; P:lipid metabolic process; P:response to abiotic stimulus; C:nucleus			Q9ZVC9	851	Complete	sp=Protein FAR1-RELATED SEQUENCE 3; Arabidopsis thaliana (Mouse-ear cress).	AT2G27110	FRS3	FAR1-related sequence 3	response to red or far red light; fatty acid beta-oxidation;protein import into peroxisome matrix	-8.2	0.00541685							13	24.6	5	3	17	19	18	13.6	2	5.2
Qs-dev_c16343	A	584	57	40s ribosomal protein s29	translation	cytosolic small ribosomal subunit	structural constituent of ribosome /// RNA binding	F:structural molecule activity; F:RNA binding; C:ribosome; C:cytosol; P:translation			Q680P8	56	Complete	sp=40S ribosomal protein S29; Arabidopsis thaliana (Mouse-ear cress).	AT4G33865		Ribosomal protein S14p/S29e family protein	translation	-8.23077	2.44337e-05							22	42.8	9	5.2	0	0	12	9.2	2	5.2
Qs-dev_rep_c96576	A	1757	436	bel1-like homeodomain protein 1-like	regulation of transcription	DNA-dependent	nucleus	F:sequence-specific DNA binding transcription factor activity; F:DNA binding; C:nucleus;			Q9SJ56	680	N-terminus	sp=BEL1-like homeodomain protein 1; Arabidopsis thaliana (Mouse-ear cress).	AT2G35940	BLH1, EDA29	BEL1-like homeodomain 1	regulation of plant-type hypersensitive response;systemic acquired resistance, salicylic acid mediated signaling pathway; regulation of transcription, DNA-dependent; cysteine biosynthetic process;response to carbohydrate stimulus; protein targeting to membrane;response to auxin stimulus; response to superoxide; response to symbiotic fungus; polar nucleus fusion; positive regulation of flavonoid b…	-8.33333	0.00460326							13	25	5	3	14	15.6	15	11.4	0	1.6
Contig22157	A	3101	799			intracellular membrane-bounded organelle		C:intracellular			I1LG92	201	Complete	tr=Uncharacterized protein; Glycine max (Soybean) (Glycine hispida).	AT4G23910		unknown protein; BEST Arabidopsis thaliana protein match is: unknown protein (TAIR:AT4G10970.4); Has 52 Blast hits to 52 proteins in 12 species: Archae - 0; Bacteria - 0; Metazoa - 0; Fungi - 0; Plants - 52; Viruses - 0; Other Eukaryotes - 0 (source: NCBI BLink).	biological_process	-8.46154	1.42165e-05							23	44	9	5.2	8	8.2	13	9.4	4	9.2
Contig24135	A	1540	301	dnaj homolog subfamily c member 25-like	protein folding /// endoplasmic reticulum unfolded protein response	membrane /// endoplasmic reticulum	heat shock protein binding /// unfolded protein binding	P:protein metabolic process; P:cellular process; P:signal transduction; P:response to stress; P:response to biotic stimulus; F:protein binding; C:membrane; C:endoplasmic reticulum			I1NG96	305	Complete	tr=Uncharacterized protein; Glycine max (Soybean) (Glycine hispida).	AT1G61770		Chaperone DnaJ-domain superfamily protein	protein folding;endoplasmic reticulum unfolded protein response	-8.56757	2.43113e-08							31	63.4	13	7.4	15	16.2	11	8.2	12	25.8
Qs-dev_c16370	A	2890	914	valyl trna synthetase	valyl-tRNA aminoacylation /// regulation of translational fidelity /// embryo development ending in seed dormancy	cytosol /// mitochondrion /// chloroplast	valine-tRNA ligase activity /// aminoacyl-tRNA editing activity /// ATP binding	C:cytosol; F:catalytic activity; P:nucleobase-containing compound metabolic process; P:translation; ; C:mitochondrion; F:nucleotide binding; C:plastid; P:reproduction; P:post-embryonic development; P:embryo development	EC:6.1.1.9		P93736	1108	Internal	sp=Valine--tRNA ligase; Arabidopsis thaliana (Mouse-ear cress).	AT1G14610	TWN2, VALRS	valyl-tRNA synthetase / valine--tRNA ligase (VALRS)	valyl-tRNA aminoacylation; tRNA aminoacylation for protein translation;embryo development ending in seed dormancy	-8.61538	1.02131e-05							23	44.8	9	5.2	8	8.8	11	8.2	4	10.2
Contig8987	A	1233	369	caffeic acid o-methyltransferase			O-methyltransferase activity	F:transferase activity			Q43609	365	Complete	sp=Caffeic acid 3-O-methyltransferase; Prunus dulcis (Almond) (Prunus amygdalus).	AT5G54160	ATOMT1, OMT1	O-methyltransferase 1	positive regulation of flavonoid biosynthetic process; sterol biosynthetic process;lignin biosynthetic process; polyamine catabolic process;coumarin biosynthetic process; phenylpropanoid metabolic process;flavonol biosynthetic process; response to wounding; cellular modified amino acid biosynthetic process	-8.86667	0.00252891							14	26.6	5	3	0	0	0	0	0	0
Contig23379	A	2823	827		translational initiation /// GTP catabolic process	cytosol /// plasma membrane	translation initiation factor activity /// GTPase activity /// GTP binding	F:translation factor activity, nucleic acid binding; P:translation; C:cytosol; P:nucleobase-containing compound metabolic process; P:catabolic process; F:hydrolase activity; F:nucleotide binding; C:plasma membrane			A6MVX8	751	C-terminus	sp=Translation initiation factor IF-2, chloroplastic; Rhodomonas salina (Cryptomonas salina). Plastid; Chloroplast.	AT1G76810		eukaryotic translation initiation factor 2 (eIF-2) family protein	0	-9.26667	0.00161216							15	27.8	5	3	12	12.8	20	14.8	3	7
Contig9754	A	1522	315	epoxide hydrolase 2-like	metabolic process	cytosol /// peroxisome	epoxide hydrolase activity /// non-membrane spanning protein tyrosine kinase activity	F:hydrolase activity; C:cytosol; C:peroxisome; P:metabolic process; F:kinase activity	EC:3.3.2.10 /// EC:2.7.10.2		I1NB78	317	Complete	tr=Uncharacterized protein; Glycine max (Soybean) (Glycine hispida).	AT4G02340		alpha/beta-Hydrolases superfamily protein	0	-9.33333	6.7645e-06							23	44.8	8	4.8	13	14.4	10	7.4	2	5.2
Contig6425	A	2002	579	uncharacterized protein		chloroplast envelope		C:plastid			D7T9A7	576	Complete	tr=Putative uncharacterized protein; Vitis vinifera (Grape).	AT3G25680		FUNCTIONS IN: molecular_function unknown; INVOLVED IN: biological_process unknown; LOCATED IN: chloroplast; EXPRESSED IN: 21 plant structures; EXPRESSED DURING: 13 growth stages; CONTAINS InterPro DOMAIN/s: S-layer homology domain (InterPro:IPR001119); BEST Arabidopsis thaliana protein match is: unknown protein (TAIR:AT5G23890.1); Has 2454 Blast hits to 2065 proteins in 355 species: Archae - 39; …	biological_process	-9.41176	0.000402086							17	32	6	3.4	1	0.8	3	2.2	2	5.2
Contig15851	A	1240	176		response to fructose stimulus /// response to salt stress /// water transport	nucleus		P:biological_process; P:response to stress; P:response to abiotic stimulus; C:nucleus; P:transport			B9HJS0	180	Complete	tr=Predicted protein; subsp. trichocarpa).	AT1G60010		unknown protein; FUNCTIONS IN: molecular_function unknown; INVOLVED IN: N-terminal protein myristoylation; LOCATED IN: cellular_component unknown; EXPRESSED IN: 22 plant structures; EXPRESSED DURING: 13 growth stages; BEST Arabidopsis thaliana protein match is: unknown protein (TAIR:AT1G10530.1); Has 185 Blast hits to 185 proteins in 18 species: Archae - 0; Bacteria - 0; Metazoa - 0; Fungi - 3; P…	response to salt stress; N-terminal protein myristoylation; water transport; response to fructose stimulus	-9.56061	0							61	126.2	23	13.2	4	3.6	20	14.4	3	6.6
Qs-dev_rep_c85023	A	1011	0	nad -linked oxidoreductase-like protein	response to water deprivation /// response to cold /// response to salt stress /// oxidation-reduction process	chloroplast	NADP+ binding /// alditol:NADP+ 1-oxidoreductase activity /// steroid dehydrogenase activity	F:nucleotide binding; P:response to stress; P:response to abiotic stimulus; F:catalytic activity; C:plastid; P:metabolic process	EC:1.1.1.21		Q0PGJ6-2	283	Misassembled	Isoform 2 of Aldo-keto reductase family 4 member C9 OS=Arabidopsis thaliana GN=AKR4C9	AT2G37770		NAD(P)-linked oxidoreductase superfamily protein	response to salt stress; oxidation-reduction process;response to cold;response to water deprivation	-9.66667	0.00541685							12	23.2	4	2.4	0	0.2	7	5.4	0	1.2
Contig1638	A	1953	444		nitrate transport /// suberin biosynthetic process /// response to nitrate /// cell wall pectin biosynthetic process	cytoplasm	hydroxycinnamoyltransferase activity /// anthranilate N-benzoyltransferase activity /// tyramine N-feruloyltransferase activity	P:transport; F:transferase activity; P:biosynthetic process; ; P:lipid metabolic process; P:secondary metabolic process; P:biological_process; P:cellular component organization; P:carbohydrate metabolic process; P:cellular process; C:cytoplasm	EC:2.3.1.144 /// EC:2.3.1.110		Q94CD1	457	Complete	sp=Omega-hydroxypalmitate O-feruloyl transferase; Arabidopsis thaliana (Mouse-ear cress).	AT5G41040		HXXXD-type acyl-transferase family protein	response to nitrate;nitrate transport;suberin biosynthetic process; cell wall pectin biosynthetic process	-9.76923	6.91159e-07							26	50.8	9	5.2	5	5	3	2	0	0
Contig24200	A	1177	90	heavy metal transport detoxification domain-containing protein	metal ion transport		metal ion binding	P:transport; F:binding			Q9SZN7	153	Putative C-terminus	sp=Heavy metal-associated isoprenylated plant protein 26; Arabidopsis thaliana (Mouse-ear cress).	AT5G60800		Heavy metal transport/detoxification superfamily protein	metal ion transport	-9.85714	1.23634e-09							34	69	12	7	20	21.8	12	8.8	8	17.8
Contig22265	A	2108	543		regulation of transcription	DNA-dependent	nucleus	; C:nucleus			Q9FPW4	614	Putative Complete	sp=Probable NOT transcription complex subunit VIP2; Arabidopsis thaliana (Mouse-ear cress).	AT5G18230		transcription regulator NOT2/NOT3/NOT5 family protein	regulation of transcription, DNA-dependent; negative regulation of transcription, DNA-dependent	-9.86667	0.000749003							16	29.6	5	3	6	6	2	1.2	2	4.6
Contig2321	A	1754	364		protein import into peroxisome matrix /// fatty acid beta-oxidation	chloroplast /// membrane		P:transport; P:cellular component organization; P:cellular process; P:catabolic process; P:lipid metabolic process; C:plastid; C:membrane			B9H827	358	Complete	tr=Predicted protein; subsp. trichocarpa).	AT3G59090		CONTAINS InterPro DOMAIN/s: Protein of unknown function DUF1084 (InterPro:IPR009457); BEST Arabidopsis thaliana protein match is: tobamovirus multiplication 1 (TAIR:AT4G21790.1); Has 198 Blast hits to 197 proteins in 29 species: Archae - 0; Bacteria - 0; Metazoa - 0; Fungi - 2; Plants - 190; Viruses - 0; Other Eukaryotes - 6 (source: NCBI BLink).	fatty acid beta-oxidation; protein import into peroxisome matrix	-10	0.00711994							12	22	4	2.2	0	0	0	0	1	2.2
isotig10188	A	849	169	translationally controlled tumor protein		cytoplasm		C:cytoplasm			Q5J907	168	Complete	sp=Translationally-controlled tumor protein homolog; Elaeis guineensis var. tenera (Oil palm).	AT3G05540		Methionine sulfoxide reductase (MSS4-like) family protein	biological_process	-10.0588	0.00016015							18	34.2	6	3.4	3	3	1	0.6	4	10
Contig4925	A	652	216	serine threonine-protein kinase smg1	signal transduction by phosphorylation /// two-component signal transduction system (phosphorelay)	membrane	two-component sensor activity /// ATP binding /// protein serine/threonine kinase activity	P:signal transduction; F:kinase activity; F:signal transducer activity; F:nucleotide binding; C:membrane	EC:2.7.11.0		F6HQH9	1988	Internal	tr=Putative uncharacterized protein; Vitis vinifera (Grape).	#N/A	#N/A	#N/A	#N/A	-10.1818	0.00611781							12	22.4	4	2.2	0	0	3	2.2	1	2.2
Contig10613	A	1472	465		gravitropism	nucleus	helicase activity /// DNA binding /// ATP binding /// transferase activity	F:hydrolase activity; F:DNA binding; F:nucleotide binding; F:transferase activity; P:response to abiotic stimulus; P:tropism; C:nucleus			A4PBL4	980	Internal	sp=DNA repair and recombination protein RAD54; Oryza sativa subsp. japonica (Rice).	AT3G54280	RGD3	DNA binding;ATP binding;nucleic acid binding;binding;helicases;ATP binding;DNA binding;helicases	gravitropism	-10.3158	2.76508e-05							21	39.2	7	3.8	1	0.6	2	1.2	4	8.8
Contig3228	A	2519	689	fimbrin 1	peroxisome localization /// positive regulation of flower development /// circadian rhythm /// vegetative to reproductive phase transition of meristem /// actin cytoskeleton organization /// pollen tube growth /// mitochondrion localization /// signal transduction /// Golgi localization /// pollen germination /// actin filament-based movement /// defense response to fungus	cell wall /// vacuole /// nucleus	zinc ion binding /// calcium ion binding /// actin filament binding	C:cell wall; F:binding; P:cellular process; F:protein binding; P:flower development; P:biological_process; P:reproduction; P:post-embryonic development; P:cellular component organization; P:pollination; P:anatomical structure morphogenesis; P:cell differentiation; P:cell growth; P:multicellular organismal development; P:signal transduction; C:vacuole; P:transport; P:response to stress; P:response…			Q7G188	687	Complete	sp=Fimbrin-1; Arabidopsis thaliana (Mouse-ear cress).	AT4G26700	ATFIM1, FIM1	fimbrin 1	Golgi localization;circadian rhythm;peroxisome localization;mitochondrion localization; actin filament-based movement	-10.4706	8.79515e-05							19	35.6	6	3.4	4	4.2	8	5.8	2	5
Contig6657	A	796	147	60s ribosomal protein l26	RNA methylation /// translation /// response to cold	nucleolus /// vacuolar membrane /// chloroplast /// cytosolic large ribosomal subunit /// Golgi apparatus /// plasma membrane	structural constituent of ribosome /// protein binding	P:nucleobase-containing compound metabolic process; P:translation; C:nucleolus; P:response to stress; P:response to abiotic stimulus; F:structural molecule activity; C:membrane; C:vacuole; F:protein binding; C:plastid; C:ribosome; C:cytosol; C:Golgi apparatus; C:plasma membrane			P51414	146	Complete	sp=60S ribosomal protein L26-1; Arabidopsis thaliana (Mouse-ear cress).	AT3G49910		Translation protein SH3-like family protein	RNA methylation;response to cold;translation	-10.6471	6.65232e-05							19	36.2	6	3.4	14	15.6	33	24.2	13	28.4
Qs-dev_rep_c94887	A	1428	411	shaggy-related protein kinase gamma	protein autophosphorylation /// meristem structural organization	cytosol /// nucleus	protein serine/threonine kinase activity /// ATP binding /// protein tyrosine kinase activity	C:cytosol; P:cellular protein modification process; F:kinase activity; P:anatomical structure morphogenesis; P:multicellular organismal development; F:nucleotide binding; C:nucleus	EC:2.7.11.0 /// EC:2.7.10.0		Q8VZD5	410	Putative Complete	sp=Shaggy-related protein kinase epsilon; Arabidopsis thaliana (Mouse-ear cress).	AT5G26751	ATSK11, SK 11	shaggy-related kinase 11	phosphorylation;meristem structural organization; protein phosphorylation	-10.7	0.00753418							11	21.4	3	2	3	3.4	11	8.4	1	3.8
Contig18016	A	1946	496		response to UV /// oxidation-reduction process /// spermidine biosynthetic process /// histidine biosynthetic process /// pollen development	chloroplast stroma	NAD binding /// zinc ion binding /// histidinol dehydrogenase activity	P:response to abiotic stimulus; F:nucleotide binding; P:metabolic process; F:binding; P:biosynthetic process; ; P:multicellular organismal development; C:plastid; F:catalytic activity	EC:1.1.1.23		Q9C5U8	466	Complete	sp=Histidinol dehydrogenase, chloroplastic; Arabidopsis thaliana (Mouse-ear cress).	AT5G63890	ATHDH, HISN8, HDH	histidinol dehydrogenase	histidine biosynthetic process; metabolic process; response to UV; oxidation-reduction process;pollen development;spermidine biosynthetic process	-10.8182	0.00351888							13	23.8	4	2.2	7	7	10	7.2	8	17.4
Contig4133	A	1582	518	calcium-dependent protein kinase 30-like	negative regulation of defense response /// N-terminal protein myristoylation /// response to wounding /// response to external stimulus /// jasmonic acid mediated signaling pathway /// salicylic acid biosynthetic process /// systemic acquired resistance	salicylic acid mediated signaling pathway /// response to water deprivation /// cellular membrane fusion /// regulation of plant-type hypersensitive response /// protein targeting to membrane /// defense response to fungus /// negative regulation of programmed cell death /// protein autophosphorylation /// hyperosmotic salinity response /// MAPK cascade /// response to cold /// abscisic acid medi…	plasma membrane /// nucleus	P:response to stress; P:biosynthetic process; P:cellular protein modification process; P:response to external stimulus; P:signal transduction; P:response to endogenous stimulus; P:cellular process; P:response to biotic stimulus; F:kinase activity; P:response to abiotic stimulus; P:cellular component organization; P:cell death; P:transport; F:binding; C:plasma membrane; C:nucleus; F:nucleotide bin…	EC:2.7.11.17		Q9M9V8	545	C-terminus	sp=Calcium-dependent protein kinase 10; Arabidopsis thaliana (Mouse-ear cress).	AT1G18890	ATCDPK1, CPK10, CDPK1, AtCPK10	calcium-dependent protein kinase 1	innate immune response; N-terminal protein myristoylation;systemic acquired resistance, salicylic acid mediated signaling pathway;regulation of plant-type hypersensitive response; protein autophosphorylation;systemic acquired resistance; protein phosphorylation;protein targeting to membrane;intracellular signal transduction; salicylic acid mediated signaling pathway;response to ethylene stimulus;…	-11	0.00299006							13	24.2	4	2.2	7	7.4	4	3	0	0
Contig22162	A	2115	506		indoleacetic acid biosynthetic process /// cell wall modification /// glycine catabolic process /// negative regulation of catalytic activity /// pectin catabolic process /// tryptophan catabolic process /// response to nematode	plant-type cell wall /// cytoplasm /// plasma membrane /// apoplast	aspartyl esterase activity /// pectinesterase activity /// enzyme inhibitor activity	P:biosynthetic process; P:cellular process; F:hydrolase activity; P:cellular component organization; C:cell wall; P:catabolic process; ; F:enzyme regulator activity; P:biological_process; P:carbohydrate metabolic process; C:cytoplasm; P:response to biotic stimulus; C:plasma membrane; C:extracellular region	EC:3.1.1.11		P83948	584	Putative Complete	sp=Pectinesterase 3; Citrus sinensis (Sweet orange) (Citrus aurantium var. sinensis).	AT3G14310	ATPME3, PME3	pectin methylesterase 3	indoleacetic acid biosynthetic process;cell wall modification;glycine catabolic process; response to nematode; tryptophan catabolic process	-11	0.00299006							13	24.2	4	2.2	7	7.2	1	0.4	0	0
Contig13090	A	230	0					-			#N/A	0	unknown		#N/A	#N/A	#N/A	#N/A	-11.0667	0.000162481							18	33.2	5	3	0	0	1	0.4	0	0
Contig716	A	1565	432	hxxxd-type acyl-transferase-like protein			transferase activity	F:transferase activity			B9RML1	450	Complete	tr=Anthranilate N-benzoyltransferase protein, putative; Ricinus communis (Castor bean).	AT1G24430		HXXXD-type acyl-transferase family protein	N-terminal protein myristoylation	-11.1818	0.0026279							13	24.6	4	2.2	2	2	0	0	0	0
Contig23100	A	1997	478		isoprenoid biosynthetic process		hydroxymethylglutaryl-CoA synthase activity	P:biosynthetic process; P:cellular process; P:lipid metabolic process; F:transferase activity	EC:2.3.3.10		P54873	461	Complete	sp=Hydroxymethylglutaryl-CoA synthase; Arabidopsis thaliana (Mouse-ear cress).	AT4G11820	MVA1, FKP1	hydroxymethylglutaryl-CoA synthase / HMG-CoA synthase / 3-hydroxy-3-methylglutaryl coenzyme A synthase	isoprenoid biosynthetic process;isopentenyl diphosphate biosynthetic process, mevalonate pathway;acetyl-CoA metabolic process; metabolic process	-11.1923	2.43113e-08							29	58.2	9	5.2	9	9.4	14	10.4	2	4.6
Contig9116	A	862	181	transcription initiation factor iif subunit alpha-like	primary metabolic process /// cellular macromolecule biosynthetic process /// gene expression	intracellular part		P:metabolic process; P:biosynthetic process; P:cellular process; C:intracellular			Q9SU25-2	543	C-terminus	Isoform 2 of Transcription initiation factor IIF subunit alpha OS=Arabidopsis thaliana GN=RAP74	AT4G12610	RAP74, ATRAP74	transcription activators;DNA binding;RNA polymerase II transcription factors;catalytics;transcription initiation factors	positive regulation of transcription, DNA-dependent;transcription initiation from RNA polymerase II promoter	-11.4138	1.19743e-09							32	66.2	10	5.8	5	5.2	7	5.2	3	7.4
Contig1023	A	1834	544		metabolic process	nucleus	catalytic activity	C:nucleus; P:metabolic process; F:catalytic activity			D7T589	547	Complete	tr=Putative uncharacterized protein; Vitis vinifera (Grape).	AT3G07210		unknown protein; Has 97 Blast hits to 85 proteins in 31 species: Archae - 0; Bacteria - 14; Metazoa - 7; Fungi - 19; Plants - 37; Viruses - 0; Other Eukaryotes - 20 (source: NCBI BLink).	biological_process	-11.5455	0.00191721							14	25.4	4	2.2	0	0	1	0.4	0	0
Qs-dev_rep_c100521	A	768	143					F:molecular_function; P:cell wall modification involved in abscission; P:embryo development ending in seed dormancy; C:cellular_component			Q96270	169	Putative Complete	tr=At1g52690/F6D8_9; Arabidopsis thaliana (Mouse-ear cress).	AT1G52690		Late embryogenesis abundant protein (LEA) family protein	cell wall modification involved in abscission; embryo development ending in seed dormancy	-11.6	0.00367709							12	23.2	3	2	6	6.8	14	10.4	0	0.6
Contig22622	A	1618	429					C:intracellular			K4BBY2	362	Complete	tr=Uncharacterized protein; Solanum lycopersicum (Tomato) (Lycopersicon esculentum).	AT5G39570		FUNCTIONS IN: molecular_function unknown; INVOLVED IN: biological_process unknown; LOCATED IN: cytosol, nucleus; EXPRESSED IN: 25 plant structures; EXPRESSED DURING: 14 growth stages; BEST Arabidopsis thaliana protein match is: glycine-rich protein (TAIR:AT3G29075.1); Has 30201 Blast hits to 17322 proteins in 780 species: Archae - 12; Bacteria - 1396; Metazoa - 17338; Fungi - 3422; Plants - 5037;…	biological_process	-11.7273	0.00166616							14	25.8	4	2.2	15	16.2	29	21.2	10	21.6
Contig23781	A	1388	410	squalene monooxygenase-like	oxidation-reduction process	cytoplasmic membrane-bounded vesicle /// integral to membrane /// plastid	flavin adenine dinucleotide binding /// squalene monooxygenase activity	F:nucleotide binding; C:cytoplasm; F:catalytic activity; C:membrane; C:plastid; P:metabolic process	EC:1.14.99.7		O48651	539	N-terminus	sp=Squalene monooxygenase; Panax ginseng (Korean ginseng).	AT1G58440	XF1, SQE1	FAD/NAD(P)-binding oxidoreductase family protein	response to water deprivation;polysaccharide biosynthetic process;sterol biosynthetic process; metabolic process; thiamine biosynthetic process;oxidation-reduction process; pentacyclic triterpenoid biosynthetic process; brassinosteroid biosynthetic process	-11.8667	5.65916e-05							19	35.6	5	3	2	1.6	0	0	3	7
Contig26124	A	1377	0.381					-			#N/A	0	unknown		#N/A	#N/A	#N/A	#N/A	-11.9091	0.00142344							14	26.2	4	2.2	1	0.6	3	2.2	1	2.2
Qs-dev_rep_c101936	A	1652	429	regulatory particle triple-a 1a	ubiquitin-dependent protein catabolic process	cytosol /// proteasome regulatory particle	base subcomplex /// nucleus /// plasma membrane	C:cytosol; P:protein metabolic process; P:catabolic process; P:cellular process; C:intracellular; F:nucleotide binding; F:hydrolase activity; C:nucleus; C:plasma membrane	EC:3.6.1.3		Q9FXT9	426	Complete	sp=26S protease regulatory subunit 7; Oryza sativa subsp. japonica (Rice).	AT1G53750	RPT1A	regulatory particle triple-A 1A	protein catabolic process; ubiquitin-dependent protein catabolic process	-12.4	0.00200596							13	24.8	3	2	0	0	0	0	1	3.4
Contig23089	A	2153	449					F:DNA binding			Q6R0H1	645	Putative N-terminus	sp=Protein LHY; Arabidopsis thaliana (Mouse-ear cress).	AT5G17300	RVE1	Homeodomain-like superfamily protein	circadian rhythm;auxin mediated signaling pathway;long-day photoperiodism, flowering; regulation of transcription, DNA-dependent; auxin biosynthetic process;regulation of auxin biosynthetic process;response to salicylic acid stimulus;response to gibberellin stimulus;response to abscisic acid stimulus;response to salt stress; response to auxin stimulus;response to ethylene stimulus; response to ja…	-12.75	0.00758414							11	20.4	3	1.6	1	0.6	2	1.2	1	2.2
Contig9223	A	809	65	cytochrome c oxidase subunit vc family protein	mitochondrial electron transport	cytochrome c to oxygen /// aerobic respiration	mitochondrial respiratory chain complex IV /// integral to membrane	P:generation of precursor metabolites and energy; C:membrane; C:mitochondrion; F:catalytic activity; F:transporter activity	EC:1.9.3.1		Q9SXX7	63	Complete	sp=Cytochrome c oxidase subunit 5C; Oryza sativa subsp. japonica (Rice).	AT2G47380		Cytochrome c oxidase subunit Vc family protein	0	-13	0.00641981							11	20.8	3	1.6	4	4.2	1	0.6	3	7.4
Contig503	A	3352	1059	calcium-transporting endoplasmic reticulum-type-like	response to manganese ion /// cellular manganese ion homeostasis /// calcium ion transport /// ATP biosynthetic process /// response to cadmium ion /// manganese ion transport	integral to endoplasmic reticulum membrane /// plasma membrane	transferase activity	P:biological_process; C:membrane; C:endoplasmic reticulum; P:cellular homeostasis; P:transport; F:transferase activity; F:binding; P:nucleobase-containing compound metabolic process; P:biosynthetic process; F:hydrolase activity; F:transporter activity; C:plasma membrane; F:nucleotide binding	EC:2.4.1.0 /// EC:3.6.3.8		Q42883	1048	Complete	sp=Calcium-transporting ATPase, endoplasmic reticulum-type; Solanum lycopersicum (Tomato) (Lycopersicon esculentum).	AT4G00900	ECA2, ATECA2	ER-type Ca2+-ATPase 2	calcium ion transport;ATP biosynthetic process; metabolic process; cation transport	-13.1176	1.5445e-06							23	44.6	6	3.4	9	9.6	6	4.6	2	5.2
Qs-dev_rep_c72679	A	909	257	transducin wd-40 repeat-containing protein	cellular macromolecule metabolic process /// nucleic acid metabolic process	intracellular membrane-bounded organelle /// cytoplasm	binding	F:binding; C:intracellular; P:metabolic process; P:cellular process; C:cytoplasm			B9T5M6	847	C-terminus	tr=DNA binding protein, putative; Ricinus communis (Castor bean).	AT1G19485		Transducin/WD40 repeat-like superfamily protein	regulation of transcription, DNA-dependent	-13.5	0.000794572							14	27	3	2	2	2.2	1	0.8	1	3.4
Contig3350	A	3467	580	uncharacterized protein	carpel development /// anthocyanin accumulation in tissues in response to UV light /// vernalization response	nucleus		P:flower development; P:response to external stimulus; P:response to abiotic stimulus; C:nucleus; P:response to stress			B9SLM8	568	Complete	tr=ATP binding protein, putative; Ricinus communis (Castor bean).	AT2G40070		BEST Arabidopsis thaliana protein match is: proline-rich family protein (TAIR:AT3G09000.1); Has 35333 Blast hits to 34131 proteins in 2444 species: Archae - 798; Bacteria - 22429; Metazoa - 974; Fungi - 991; Plants - 531; Viruses - 0; Other Eukaryotes - 9610 (source: NCBI BLink).	anthocyanin accumulation in tissues in response to UV light;biological_process;vernalization response; carpel development	-13.7551	0							65	134.8	17	9.8	3	3	16	12	9	20
Contig11955	A	1240	353					-			F6GSX8	348	Complete	tr=Putative uncharacterized protein; Vitis vinifera (Grape).	AT5G62910		RING/U-box superfamily protein	0	-13.8571	0.00923441							11	19.4	3	1.4	10	10.4	9	6.4	1	2
Contig8108	A	1570	360	nodulin 21 -like transporter family protein				C:membrane			Q6J163	410	Putative Complete	sp=Auxin-induced protein 5NG4; Pinus taeda (Loblolly pine).	AT5G40230		nodulin MtN21 /EamA-like transporter family protein	0	-14.125	0.00314935							12	22.6	3	1.6	3	3	11	8.2	0	0
Qs-dev_rep_c82540	A	549	182	protein	anther development /// plant-type cell wall organization /// regulation of meristem growth /// pattern specification process /// asymmetric cell division /// transmembrane receptor protein tyrosine kinase signaling pathway /// root morphogenesis /// starch metabolic process /// regulation of cell size /// protein phosphorylation /// auxin polar transport /// plant-type cell wall biogenesis /// po…	integral to membrane /// plasma membrane	protein binding /// G-protein coupled receptor kinase activity /// 2-alkenal reductase [NAD(P)] activity /// transmembrane receptor protein tyrosine kinase activity /// ATP binding	P:flower development; F:protein binding; P:cellular component organization; P:cellular process; F:kinase activity; P:multicellular organismal development; P:growth; F:catalytic activity; C:membrane; P:signal transduction; P:anatomical structure morphogenesis; P:carbohydrate metabolic process; P:biological_process; P:cellular protein modification process; P:transport; F:receptor activity; P:catabo…	EC:2.7.11.16 /// EC:1.3.1.74 /// EC:2.7.10.1		Q9LRT1	1016	Putative C-terminus	sp=Probably inactive leucine-rich repeat receptor-like protein kinase At3g28040; Arabidopsis thaliana (Mouse-ear cress).	AT3G56370		Leucine-rich repeat protein kinase family protein	protein phosphorylation;starch metabolic process;polysaccharide catabolic process;plant-type cell wall organization;regulation of cell size;auxin polar transport;asymmetric cell division; anther development; root morphogenesis;plant-type cell wall biogenesis;regulation of meristem growth;transmembrane receptor protein tyrosine kinase signaling pathway;growth; pattern specification process	-14.2	0.000435906							15	28.4	3	2	0	0.2	0	0	0	0.8
Contig25823	A	1654	333	two-component response regulator ehd1			DNA binding /// chromatin binding	F:DNA binding; F:chromatin binding			F6HD66	336	Complete	tr=Putative uncharacterized protein; Vitis vinifera (Grape).	AT2G01060		myb-like HTH transcriptional regulator family protein	N-terminal protein myristoylation; intra-Golgi vesicle-mediated transport;protein import into peroxisome matrix;regulation of transcription, DNA-dependent; fatty acid beta-oxidation	-15.125	0.00169496							13	24.2	3	1.6	16	17.6	7	5.2	4	9.4
Contig18180	A	1918	625		proteasomal ubiquitin-dependent protein catabolic process /// proteasome assembly /// regulation of cell cycle /// response to misfolded protein /// cytoskeleton organization /// regulation of protein catabolic process /// gluconeogenesis /// gravitropism /// regulation of catalytic activity	cytosol /// proteasome regulatory particle	base subcomplex /// plasmodesma /// nucleus /// plasma membrane	P:protein metabolic process; P:catabolic process; P:cellular process; C:cytosol; P:cellular component organization; C:intracellular; P:cell cycle; P:response to stress; P:response to biotic stimulus; C:plasma membrane; F:protein binding; F:enzyme regulator activity; P:biosynthetic process; P:carbohydrate metabolic process; P:response to abiotic stimulus; P:tropism; P:biological_process; C:nucleus			Q9SIV2	891	C-terminus	sp=26S proteasome non-ATPase regulatory subunit 2 1A; Arabidopsis thaliana (Mouse-ear cress).	AT2G20580	RPN1A, ATRPN1A	26S proteasome regulatory subunit S2 1A	ubiquitin-dependent protein catabolic process; cytoskeleton organization;proteasome assembly;gravitropism; protein catabolic process;proteasomal protein catabolic process;proteasomal ubiquitin-dependent protein catabolic process; regulation of cell cycle;gluconeogenesis;response to misfolded protein;regulation of protein catabolic process	-15.25	1.78056e-07							25	48.8	6	3.2	10	10.4	14	10	7	15.6
Qs-dev_rep_c72912	A	1102	260	uncharacterized protein loc100264520				P:cellular process			A5AP27	235	Complete	tr=Putative uncharacterized protein; Vitis vinifera (Grape).	AT1G74940		Protein of unknown function (DUF581)	biological_process	-15.3	0.000169492							16	30.6	3	2	2	2.2	6	4.6	0	0.8
Qs-dev_rep_c72640	A	1186	317	hsp70-binding protein 1-like	response to salt stress /// response to heat	cytoplasm	Hsp70 protein binding	P:response to stress; P:response to abiotic stimulus; C:cytoplasm; F:protein binding			F6HL85	322	Putative Complete	tr=Putative uncharacterized protein; Vitis vinifera (Grape).	AT3G09350	Fes1A	Fes1A	response to hydrogen peroxide; protein folding; response to salt stress; response to high light intensity; response to heat	-15.3	0.000169492							16	30.6	3	2	0	0.2	5	3.8	1	3.4
Contig4505	A	1300	346	nac domain protein	regulation of transcription	DNA-dependent /// primary shoot apical meristem specification /// lateral root development /// auxin mediated signaling pathway	nucleus	; P:reproduction; P:anatomical structure morphogenesis; P:post-embryonic development; P:embryo development; F:DNA binding; F:sequence-specific DNA binding transcription factor activity; P:response to endogenous stimulus; P:signal transduction; C:nucleus			Q84TE6	324	Complete	sp=NAC domain-containing protein 21/22; Arabidopsis thaliana (Mouse-ear cress).	AT1G56010	NAC1, ANAC022	NAC domain containing protein 1	primary shoot apical meristem specification;regulation of transcription, DNA-dependent; auxin mediated signaling pathway; multicellular organismal development; lateral root development	-15.5455	4.2892e-05							18	34.2	4	2.2	1	0.6	0	0	0	0
Contig4969	A	1258	265	transparent testa 1	regulation of transcription	DNA-dependent /// nucleocytoplasmic transport /// lateral root development /// nucleus organization	nuclear envelope	F:binding; F:nucleic acid binding; ; P:transport; P:cellular process; F:sequence-specific DNA binding transcription factor activity; P:post-embryonic development; P:cellular component organization; C:nuclear envelope			Q8VWG3	303	C-terminus	sp=Protein TRANSPARENT TESTA 1; Arabidopsis thaliana (Mouse-ear cress).	AT1G08290	WIP3	WIP domain protein 3	regulation of transcription, DNA-dependent	-15.5455	4.2892e-05							18	34.2	4	2.2	2	1.6	2	1.2	0	0
Qs-dev_rep_c85276	A	1011	319	biotin carboxylase precursor	fatty acid biosynthetic process /// malonyl-CoA biosynthetic process	chloroplast envelope /// chloroplast stroma	acetyl-CoA carboxylase activity /// metal ion binding /// ATP binding /// biotin carboxylase activity	F:catalytic activity; P:biosynthetic process; P:cellular process; P:lipid metabolic process; F:binding; C:plastid; F:nucleotide binding	EC:6.4.1.2 /// EC:6.3.4.14		B9HBA8	528	N-terminus	sp=Biotin carboxylase 1, chloroplastic; subsp. trichocarpa).	AT5G35360	CAC2	acetyl Co-enzyme a carboxylase biotin carboxylase subunit	root hair elongation;metabolic process;multidimensional cell growth; fatty acid biosynthetic process;cell tip growth;coumarin biosynthetic process; acetyl-CoA metabolic process;brassinosteroid biosynthetic process;sterol biosynthetic process; response to wounding; regulation of hormone levels;cell wall organization;anthocyanin accumulation in tissues in response to UV light;polysaccharide biosynt…	-16	0.00822773							10	19.2	2	1.2	1	1.2	2	1.6	0	1.2
Qs-dev_rep_c104172	A	890	282	protein disulfide isomerase	glycerol ether metabolic process /// seed development /// response to endoplasmic reticulum stress /// response to salt stress /// cell redox homeostasis /// regulation of programmed cell death /// response to zinc ion /// response to cadmium ion /// embryo development	lytic vacuole within protein storage vacuole /// plant-type cell wall /// thylakoid /// endoplasmic reticulum lumen /// chloroplast /// plasma membrane	protein disulfide isomerase activity /// electron carrier activity /// dolichyl-diphosphooligosaccharide-protein glycotransferase activity /// protein disulfide oxidoreductase activity	P:metabolic process; F:catalytic activity; P:reproduction; P:post-embryonic development; P:response to stress; P:cellular process; P:response to abiotic stimulus; C:vacuole; P:cellular homeostasis; F:molecular_function; C:cell wall; C:thylakoid; C:endoplasmic reticulum; P:cell death; P:biological_process; C:plastid; F:transferase activity; C:plasma membrane; P:embryo development	EC:5.3.4.1 /// EC:2.4.1.119		Q43116	498	N-terminus	sp=Protein disulfide-isomerase; Ricinus communis (Castor bean).	AT1G21750	ATPDIL1-1, ATPDI5, PDI5, PDIL1-1	PDI-like 1-1	response to endoplasmic reticulum stress; cell redox homeostasis;embryo development;systemic acquired resistance; response to salt stress; glycerol ether metabolic process; seed development;response to zinc ion;regulation of programmed cell death	-16	0.00822773							10	19.2	2	1.2	7	7.8	21	15.8	4	10.4
Contig23831	A	1653	390	squamosa promoter-binding-like protein 13	anther development			P:flower development			P0DI11	359	Complete	sp=Squamosa promoter-binding-like protein 13B; Arabidopsis thaliana (Mouse-ear cress).	AT5G50670	SPL13B, SPL13	Squamosa promoter-binding protein-like (SBP domain) transcription factor family protein	anther development	-16.25	0.00078892							14	26	3	1.6	0	0	0	0	0	0
Contig3384	A	2766	513	protein kinase family protein	protein phosphorylation	plasma membrane	non-membrane spanning protein tyrosine kinase activity /// ATP binding /// protein serine/threonine kinase activity	F:kinase activity; C:plasma membrane; P:cellular protein modification process; F:nucleotide binding	EC:2.7.10.2 /// EC:2.7.11.0		Q9FE20	456	Complete	sp=Serine/threonine-protein kinase PBS1; Arabidopsis thaliana (Mouse-ear cress).	AT5G18610		Protein kinase superfamily protein	protein phosphorylation	-16.619	3.3964e-11							34	69.8	7	4.2	16	17.6	4	3	1	2.2
Qs-dev_c20501	A	1865	523	uncharacterized protein	amino acid transport	cytoplasm /// nucleus /// plasma membrane		P:transport; C:cytoplasm; C:nucleus; C:plasma membrane			F6HCT8	825	Putative N-terminus	tr=Putative uncharacterized protein; Vitis vinifera (Grape).	AT2G22660		Protein of unknown function (duplicated DUF1399)	biological_process	-16.875	0.000516364							14	27	3	1.6	0	0	7	5.2	2	5.2
Contig2448	A	1788	478	carbon catabolite repressor protein 4-like 3	starch biosynthetic process /// maltose metabolic process			P:biosynthetic process; P:carbohydrate metabolic process; P:cellular process			Q0WKY2	454	Complete	sp=Carbon catabolite repressor protein 4 homolog 5; Arabidopsis thaliana (Mouse-ear cress).	AT1G73875		DNAse I-like superfamily protein	biological_process	-17.1818	8.81901e-06							20	37.8	4	2.2	0	0	5	3.4	2	4.6
Contig5325	A	1634	511	cytochrome p450 71d8-like			oxidoreductase activity	F:catalytic activity; F:binding			O81974	504	Putative Complete	sp=Cytochrome P450 71D8; Glycine max (Soybean) (Glycine hispida).	AT3G26330	CYP71B37	cytochrome P450, family 71, subfamily B, polypeptide 37	oxidation-reduction process	-17.625	0.000310002							15	28.2	3	1.6	1	0.6	0	0	2	5.2
Qs-dev_c18272	A	755	207	dihydrolipoyllysine-residue succinyltransferase component of 2-oxoglutarate dehydrogenase complex	response to oxidative stress /// tricarboxylic acid cycle	oxoglutarate dehydrogenase complex /// cytosolic ribosome /// membrane /// mitochondrion	dihydrolipoyllysine-residue succinyltransferase activity /// zinc ion binding	C:intracellular; C:ribosome; P:response to stress; F:transferase activity; P:generation of precursor metabolites and energy; P:catabolic process; C:membrane; F:binding; C:mitochondrion	EC:2.3.1.61		Q9FLQ4	464	N-terminus	sp=Dihydrolipoyllysine-residue succinyltransferase component of 2-oxoglutarate dehydrogenase complex 1, mitochondrial; Arabidopsis thaliana (Mouse-ear cress).	AT5G55070		Dihydrolipoamide succinyltransferase	response to oxidative stress; tricarboxylic acid cycle; response to cadmium ion;metabolic process	-17.75	0.000284734							15	28.4	3	1.6	2	2	3	2.2	5	12.4
Qs-dev_rep_c74174	A	1093	305	protein binding				-			B9N6Z6	576	Putative C-terminus	tr=Predicted protein; subsp. trichocarpa).	AT1G15740		Leucine-rich repeat family protein	0	-17.8333	0.0033864							11	21.4	2	1.2	1	1.2	3	2.2	2	5.8
Qs-dev_c9957	A	2437	644	uncharacterized protein	autophagy			P:catabolic process; P:cellular process			I1L822	546	Complete	tr=Uncharacterized protein; Glycine max (Soybean) (Glycine hispida).	AT4G02880		unknown protein; FUNCTIONS IN: molecular_function unknown; INVOLVED IN: biological_process unknown; LOCATED IN: cellular_component unknown; EXPRESSED IN: 24 plant structures; EXPRESSED DURING: 15 growth stages; BEST Arabidopsis thaliana protein match is: unknown protein (TAIR:AT1G03290.2).	biological_process;autophagy	-18.4	1.09139e-05							19	36.8	3	2	15	16.6	39	28.8	3	8.2
Contig22928	A	2897	816		phospholipid transport /// cation transport	cytoplasmic membrane-bounded vesicle /// integral to membrane /// mitochondrion	magnesium ion binding /// phospholipid-translocating ATPase activity /// ATP binding /// ATPase activity	C:cytoplasm; P:transport; C:membrane; F:binding; F:hydrolase activity; F:transporter activity; F:nucleotide binding; C:mitochondrion	EC:3.6.3.1		P98204	1158	C-terminus	sp=Phospholipid-transporting ATPase 1; Arabidopsis thaliana (Mouse-ear cress).	AT5G04930	ALA1	aminophospholipid ATPase 1	metabolic process;cation transport;protein targeting to membrane; regulation of plant-type hypersensitive response; positive regulation of flavonoid biosynthetic process; phospholipid transport	-18.5	0.000167537							16	29.6	3	1.6	13	14	6	4.2	1	2.2
Contig24336	A	741	247	histidine kinase 3	phloem or xylem histogenesis /// leaf senescence /// response to water deprivation /// salicylic acid mediated signaling pathway /// signal transduction by phosphorylation /// regulation of shoot development /// regulation of seed germination /// cellular response to phosphate starvation /// cytokinin mediated signaling pathway /// regulation of meristem development /// response to salt stress //…	DNA-dependent	plasma membrane /// intracellular	P:multicellular organismal development; P:biological_process; P:response to stress; P:response to abiotic stimulus; P:signal transduction; F:protein binding; P:post-embryonic development; P:response to extracellular stimulus; P:cell communication; P:response to endogenous stimulus; P:cellular protein modification process; F:receptor activity; P:response to biotic stimulus; P:transport; P:cellular…	EC:3.1.3.16		Q9C5U1	1036	Internal	sp=Histidine kinase 3; Arabidopsis thaliana (Mouse-ear cress).	AT1G27320	AHK3, HK3	histidine kinase 3	signal transduction;cellular response to phosphate starvation;cellular response to sucrose stimulus;regulation of seed germination;response to salt stress; response to water deprivation;regulation of transcription, DNA-dependent; defense response to bacterium; cellular response to cold;negative regulation of iron ion transport;leaf senescence;cellular response to abscisic acid stimulus; peptidyl-…	-19.75	6.77415e-05							17	31.6	3	1.6	0	0	1	0.4	2	4.6
Contig19583	A	685	152				metal ion binding	F:binding			I1MYN0	134	Complete	tr=Uncharacterized protein; Glycine max (Soybean) (Glycine hispida).	AT1G67856		RING/U-box superfamily protein	biological_process	-20	4.93803e-07							23	44	4	2.2	1	0.6	1	0.4	1	2.2
Contig5146	A	971	269	short-chain type	oxidation-reduction process /// response to arsenic-containing substance		3-oxoacyl-[acyl-carrier-protein] reductase (NADPH) activity /// nucleotide binding /// protein binding	F:transferase activity; F:nucleotide binding; P:metabolic process; F:protein binding; P:biological_process	EC:1.1.1.100		Q08632	271	Complete	sp=Short-chain type dehydrogenase/reductase; Picea abies (Norway spruce) (Picea excelsa).	AT4G13180		NAD(P)-binding Rossmann-fold superfamily protein	response to arsenic-containing substance;metabolic process	-20	5.71636e-05							17	32	3	1.6	0	0	3	2.2	3	7.4
Contig19590	A	611	124		translation	nucleolus /// plasma membrane /// cytosolic large ribosomal subunit	structural constituent of ribosome	C:nucleolus; F:structural molecule activity; C:plasma membrane; C:ribosome; C:cytosol; P:translation			Q9M5L0	123	Complete	sp=60S ribosomal protein L35; Euphorbia esula (Leafy spurge).	AT3G09500		Ribosomal L29 family protein	ribosome biogenesis;translation; RNA methylation	-20.0652	0							85	184.6	16	9.2	8	8.2	14	10.2	6	13.2
Qs-dev_c1040	A	1410	325	60s ribosomal protein l35-like	translation /// RNA processing	ribosome	structural constituent of ribosome /// RNA binding /// nucleotidyltransferase activity	C:ribosome; F:structural molecule activity; F:RNA binding; F:transferase activity; P:translation; P:nucleobase-containing compound metabolic process	EC:2.7.7.0		Q9M5L0	123	Complete	sp=60S ribosomal protein L35; Euphorbia esula (Leafy spurge).	AT3G09500		Ribosomal L29 family protein	ribosome biogenesis;translation; RNA methylation	-20.25	4.81008e-05							17	32.4	3	1.6	1	0.8	10	7.4	0	0
Contig1855	A	1664	438		oligopeptide transmembrane transport /// ATP catabolic process	chloroplast envelope /// integral to membrane /// plasma membrane	xenobiotic-transporting ATPase activity /// oligopeptide-transporting ATPase activity /// ATP binding	C:plastid; C:membrane; F:hydrolase activity; F:transporter activity; P:nucleobase-containing compound metabolic process; P:catabolic process; C:plasma membrane; F:nucleotide binding	EC:3.6.3.44 /// EC:3.6.3.23		Q8LPQ6-2	457	C-terminus	Isoform 2 of ABC transporter B family member 28 OS=Arabidopsis thaliana GN=ABCB28	AT4G25450	ATNAP8, NAP8	non-intrinsic ABC protein 8	transmembrane transport; transport;ATP catabolic process;oligopeptide transmembrane transport	-21.125	2.61839e-05							18	33.8	3	1.6	4	3.8	3	2	1	2.2
Contig11748	A	1432	397				catalytic activity /// binding	F:catalytic activity; F:binding			P08770	807	Putative C-terminus	sp=Putative AC transposase; Zea mays (Maize).	AT3G42170		BED zinc finger ;hAT family dimerisation domain	post-embryonic development	-21.9091	7.22762e-08							25	48.2	4	2.2	4	3.6	8	5.6	2	4.2
Contig20383	A	1173	274		response to cadmium ion /// ubiquitin-dependent protein catabolic process	cytoplasm /// proteasome core complex /// nucleus	threonine-type endopeptidase activity	C:cytoplasm; C:intracellular; P:biological_process; P:protein metabolic process; P:catabolic process; P:cellular process; C:nucleus; F:hydrolase activity	EC:3.4.25.0		O24361	272	Complete	sp=Proteasome subunit beta type-5; Spinacia oleracea (Spinach).	AT3G26340		N-terminal nucleophile aminohydrolases (Ntn hydrolases) superfamily protein	proteolysis involved in cellular protein catabolic process;ubiquitin-dependent protein catabolic process	-22.25	0.00936087							10	17.8	2	0.8	6	6	3	2	0	0
Qs-dev_c34608	A	1449	278	probable inositol transporter 1-like	myo-inositol transport /// transmembrane transport /// carbohydrate transport /// oxidation-reduction process	plant-type vacuole membrane /// plasma membrane /// integral to membrane	sugar:hydrogen symporter activity /// 2-alkenal reductase [NAD(P)] activity /// myo-inositol:hydrogen symporter activity	P:transport; C:membrane; C:vacuole; C:plasma membrane; P:cellular process; F:transporter activity; F:catalytic activity; P:metabolic process	EC:1.3.1.74		Q8VZR6	509	C-terminus	sp=Inositol transporter 1; Arabidopsis thaliana (Mouse-ear cress).	AT2G43330	ATINT1, INT1	inositol transporter 1	transmembrane transport;myo-inositol transport;transport	-22.2667	3.18622e-11							32	66.8	5	3	11	12.2	37	27.4	3	8
Contig8019	A	766	1.128					-			#N/A	0	coding		#N/A	#N/A	#N/A	#N/A	-22.625	8.8261e-06							19	36.2	3	1.6	1	0.8	0	0	0	0
Qs-dev_rep_c95532	A	997	222	glucose-6-phosphate phosphate translocator 2	gamete generation /// response to glucose stimulus /// response to sucrose stimulus /// phosphoglycerate transport /// glucose-6-phosphate transport /// triose phosphate transmembrane transport /// regulation of photosynthesis /// carbohydrate metabolic process /// photosynthetic acclimation /// response to karrikin /// response to nematode /// phosphoenolpyruvate transport	integral to membrane /// vacuolar membrane /// chloroplast /// plasma membrane	cation binding /// phosphoglycerate transmembrane transporter activity /// hydrolase activity	P:reproduction; P:biological_process; F:binding; F:transporter activity; P:transport; C:membrane; F:hydrolase activity; P:photosynthesis; P:carbohydrate metabolic process; C:vacuole; P:response to abiotic stimulus; C:plastid; P:response to biotic stimulus; C:plasma membrane	EC:3.2.1.0		Q94B38	388	Putative N-terminus	sp=Glucose-6-phosphate/phosphate translocator 2, chloroplastic; Arabidopsis thaliana (Mouse-ear cress).	AT1G61800	GPT2, ATGPT2	glucose-6-phosphate/phosphate translocator 2	regulation of photosynthesis;photosynthesis;transport;phosphoglycerate transport; response to sucrose stimulus; hexose phosphate transport;photosynthetic acclimation; triose phosphate transmembrane transport;response to glucose stimulus; response to nematode;phosphoenolpyruvate transport; response to karrikin; glucose-6-phosphate transport	-23.6667	0.000174808							15	28.4	2	1.2	0	0.4	0	0.2	1	3.8
Qs-dev_c20687	A	2079	595	squamosa promoter-binding-like protein 14-like	defense response to bacterium /// positive regulation of transcription	DNA-dependent	nucleus /// plasma membrane	P:response to stress; P:response to biotic stimulus; F:DNA binding; ; C:nucleus; C:plasma membrane			Q700C2	988	C-terminus	sp=Squamosa promoter-binding-like protein 16; Arabidopsis thaliana (Mouse-ear cress).	AT1G20980	SPL14, FBR6, SPL1R2, ATSPL14	squamosa promoter binding protein-like 14	positive regulation of transcription, DNA-dependent; regulation of transcription, DNA-dependent; defense response to bacterium	-23.75	0.00578715							10	19	2	0.8	4	4.6	13	9.8	2	5.2
Qs-dev_c11171	A	1918	520	smr (small related) domain-containing protein	cellular macromolecule metabolic process /// nucleic acid metabolic process	intracellular part		P:metabolic process; P:cellular process; C:intracellular			B9SI24	496	Complete	tr=ATP binding protein, putative; Ricinus communis (Castor bean).	AT5G58720		smr (Small MutS Related) domain-containing protein	mismatch repair;nuclear-transcribed mRNA catabolic process	-23.75	0.00578715							10	19	2	0.8	12	13.2	19	14.2	1	3
Contig18126	A	773	144		seed germination /// response to cold /// rRNA processing /// response to osmotic stress	mitochondrion /// Golgi apparatus	copper ion binding /// RNA binding /// double-stranded DNA binding /// ATP binding /// single-stranded DNA binding	F:binding; F:RNA binding; F:DNA binding; P:post-embryonic development; C:mitochondrion; P:response to stress; P:response to abiotic stimulus; P:nucleobase-containing compound metabolic process; F:nucleotide binding; C:Golgi apparatus			Q9SVM8	158	Complete	sp=Glycine-rich RNA-binding protein 2, mitochondrial; Arabidopsis thaliana (Mouse-ear cress).	AT4G13850	ATGRP2, GR-RBP2, GRP2	glycine-rich RNA-binding protein 2	response to osmotic stress; seed germination;response to cold;rRNA processing	-24.75	0.00416497							11	19.8	2	0.8	8	8.2	7	5.2	3	6.6
Contig18135	A	1736	309		regulation of defense response /// heat acclimation	nucleus		P:response to stress; C:nucleus; P:response to abiotic stimulus			O82368	308	Complete	sp=Uncharacterized protein At2g29880; Arabidopsis thaliana (Mouse-ear cress).	AT4G02550		unknown protein; BEST Arabidopsis thaliana protein match is: unknown protein (TAIR:AT4G02210.2); Has 35333 Blast hits to 34131 proteins in 2444 species: Archae - 798; Bacteria - 22429; Metazoa - 974; Fungi - 991; Plants - 531; Viruses - 0; Other Eukaryotes - 9610 (source: NCBI BLink).	regulation of defense response; heat acclimation	-24.75	0.00416497							11	19.8	2	0.8	1	0.6	2	1.2	1	2.2
Contig1670	A	1154	350		methylglyoxal catabolic process to D-lactate /// RNA methylation /// rRNA processing	nucleus	nucleic acid binding /// methyltransferase activity	P:catabolic process; P:cellular process; F:nucleic acid binding; P:nucleobase-containing compound metabolic process; C:nucleus; F:transferase activity	EC:2.1.1.0		B9RH61	828	N-terminus	tr=Ribosomal RNA methyltransferase, putative; Ricinus communis (Castor bean).	AT4G25730		FtsJ-like methyltransferase family protein	methylation;methylglyoxal catabolic process to D-lactate; RNA methylation; rRNA processing	-24.75	0.00416497							11	19.8	2	0.8	3	3	9	6.6	2	4.2
Contig22142	A	3700	1068		single fertilization /// pollen exine formation /// plant-type cell wall modification /// response to nematode /// ATP biosynthetic process /// cellular zinc ion homeostasis /// calcium ion transmembrane transport /// pollen tube growth	integral to membrane /// plasma membrane	protein self-association /// metal ion binding /// calcium-transporting ATPase activity /// calmodulin binding /// ATP binding	P:reproduction; P:anatomical structure morphogenesis; P:cellular component organization; P:multicellular organismal development; P:cellular process; F:protein binding; P:response to biotic stimulus; C:membrane; F:binding; P:nucleobase-containing compound metabolic process; P:biosynthetic process; P:cellular homeostasis; F:hydrolase activity; F:transporter activity; P:transport; C:plasma membrane;…	EC:3.6.3.8		Q9LU41	1086	Putative Complete	sp=Calcium-transporting ATPase 9, plasma membrane-type; Arabidopsis thaliana (Mouse-ear cress).	AT3G21180	ACA9, ATACA9	autoinhibited Ca(2+)-ATPase 9	pollen exine formation; ATP biosynthetic process;calcium ion transmembrane transport; response to nematode; pollen tube growth; calcium ion transport; pollen development; pollen tube development;plant-type cell wall modification; cation transport; single fertilization;metabolic process;cellular process involved in reproduction; cellular zinc ion homeostasis	-25	0.00382139							11	20	2	0.8	10	10.4	10	7.4	2	4.6
Contig3166	A	620	0					F:RNA binding; F:nucleic acid binding; P:DNA integration; P:RNA-dependent DNA replication; F:RNA-directed DNA polymerase activity; F:ribonuclease H activity			#N/A	0	unknown		#N/A	#N/A	#N/A	#N/A	-25.25	1.23328e-06							21	40.4	3	1.6	0	0	0	0	0	0
Qs-dev_rep_c75834	A	933	225	glutathione s-	response to stimulus		lactoylglutathione lyase activity /// transferase activity	P:biological_process; F:catalytic activity; F:transferase activity	EC:4.4.1.5		B9SDC8	216	Complete	tr=Glutathione s-transferase, putative; Ricinus communis (Castor bean).	AT2G29420	ATGSTU7, GST25, GSTU7	glutathione S-transferase tau 7	toxin catabolic process;response to cyclopentenone; response to salicylic acid stimulus	-25.4667	3.96508e-13							36	76.4	5	3	0	0.2	1	0.8	2	5.8
Qs-dev_c4329	A	1445	472	vacuolar sorting protein 4b		cytoplasm	nucleoside-triphosphatase activity /// nucleotide binding	C:cytoplasm; F:hydrolase activity; F:nucleotide binding	EC:3.6.1.15		Q9SEX2	523	C-terminus	sp=Katanin p60 ATPase-containing subunit A1; Arabidopsis thaliana (Mouse-ear cress).	AT2G27600	SKD1, VPS4, ATSKD1	AAA-type ATPase family protein	protein import into peroxisome matrix;lithium ion transport;trichome branching;fatty acid beta-oxidation; protein targeting to vacuole;lipid transport;endosomal transport;intra-Golgi vesicle-mediated transport;vesicle-mediated transport; endosome organization; vacuole organization; cellular membrane fusion	-25.5	6.63768e-05							16	30.6	2	1.2	1	0.8	4	3	0	0
Contig9531	A	750	116	uncharacterized protein	gluconeogenesis /// lateral root formation /// heterocycle biosynthetic process /// response to bacterium /// response to salt stress /// chromatin assembly or disassembly /// cell proliferation /// glycolysis /// cell differentiation /// response to cadmium ion /// response to cold /// abscisic acid mediated signaling pathway /// response to heat /// phenylpropanoid biosynthetic process	chloroplast envelope /// cytosol /// chloroplast stroma /// plasma membrane /// nucleus	histone binding /// chromatin binding	P:biosynthetic process; P:carbohydrate metabolic process; P:cellular process; C:plastid; F:protein binding; P:anatomical structure morphogenesis; P:post-embryonic development; P:response to biotic stimulus; P:response to stress; P:response to abiotic stimulus; P:cellular component organization; C:cytosol; P:generation of precursor metabolites and energy; P:catabolic process; P:cell differentiatio…			A5BTC8	140	Complete	tr=Putative uncharacterized protein; Vitis vinifera (Grape).	AT1G13930		Involved in response to salt stress. Knockout mutants are hypersensitive to salt stress.	coumarin biosynthetic process; hydrogen peroxide catabolic process; Golgi organization; water transport; response to temperature stimulus; response to salt stress; response to cadmium ion;positive regulation of flavonoid biosynthetic process; glycolysis;response to wounding;hyperosmotic response	-26.75	4.09671e-07							22	42.8	3	1.6	1	0.8	0	0	0	0
Contig12034	A	3445	0		vesicle-mediated transport /// intracellular protein transport	cytosol	small GTPase regulator activity	F:enzyme regulator activity; P:transport; P:cellular process; C:cytosol			B9SBC2	1005	Misassembled	tr=Putative uncharacterized protein; Ricinus communis (Castor bean).	AT1G22860		Vacuolar sorting protein 39	intracellular protein transport; vesicle-mediated transport	-27	0.00207068							12	21.6	2	0.8	1	0.6	5	3.4	1	2
Contig16317	A	932	243			plasma membrane		C:plasma membrane			B9RMM4	1178	N-terminus	tr=Putative uncharacterized protein; Ricinus communis (Castor bean).	AT1G27850		unknown protein; FUNCTIONS IN: molecular_function unknown; INVOLVED IN: biological_process unknown; LOCATED IN: plasma membrane; EXPRESSED IN: 22 plant structures; EXPRESSED DURING: 13 growth stages; BEST Arabidopsis thaliana protein match is: unknown protein (TAIR:AT2G40070.1); Has 9215 Blast hits to 5316 proteins in 473 species: Archae - 6; Bacteria - 773; Metazoa - 3392; Fungi - 1710; Plants -…	biological_process	-27	0.00207068							12	21.6	2	0.8	1	0.6	7	5	0	0
Contig12068	A	1816	351		protein folding	nucleus	protein binding	P:protein metabolic process; P:cellular process; C:nucleus; F:protein binding			Q9FH28	354	Complete	sp=Chaperone protein dnaJ 49; Arabidopsis thaliana (Mouse-ear cress).	AT5G49060		Heat shock protein DnaJ, N-terminal with domain of unknown function (DUF1977)	protein folding	-27	0.00207068							12	21.6	2	0.8	0	0	2	1.2	0	0
Contig19284	A	940	308			mitochondrion		C:mitochondrion			B9R8L2	421	C-terminus	tr=Putative uncharacterized protein; Ricinus communis (Castor bean).	AT1G76250		unknown protein; INVOLVED IN: biological_process unknown; LOCATED IN: endomembrane system; EXPRESSED IN: 6 plant structures; EXPRESSED DURING: 4 anthesis, petal differentiation and expansion stage; Has 74 Blast hits to 74 proteins in 16 species: Archae - 0; Bacteria - 0; Metazoa - 1; Fungi - 0; Plants - 69; Viruses - 0; Other Eukaryotes - 4 (source: NCBI BLink).	biological_process	-27.5	0.0017632							12	22	2	0.8	2	1.6	5	3.4	0	0
Contig23262	A	1117	260		response to chitin /// N-terminal protein myristoylation /// amino acid transport	cytoplasm		C:cytoplasm; P:biological_process; P:biosynthetic process; P:cellular protein modification process; P:transport			B4FUS3	233	Complete	sp=Cell number regulator 8; Zea mays (Maize).	AT2G37110		PLAC8 family protein	N-terminal protein myristoylation;response to chitin;amino acid transport;biological_process	-27.5	0.0017632							12	22	2	0.8	12	12.8	2	1.2	3	7
Contig6708	A	1407	370	desacetoxyvindoline 4-			oxidoreductase activity	F:catalytic activity			P93824	360	Complete	sp=1-aminocyclopropane-1-carboxylate oxidase homolog 6; Arabidopsis thaliana (Mouse-ear cress).	AT1G04350		2-oxoglutarate (2OG) and Fe(II)-dependent oxygenase superfamily protein	biological_process;oxidation-reduction process; chlorophyll catabolic process	-28	1.62318e-07							23	44.8	3	1.6	5	5.2	0	0	1	2.4
Qs-dev_c1594	A	1763	546	transducin wd-40 repeat-containing protein	cellular macromolecule metabolic process /// nucleic acid metabolic process	intracellular membrane-bounded organelle /// cytoplasm	binding	F:binding; C:intracellular; P:metabolic process; P:cellular process; C:cytoplasm			F6HBB7	951	C-terminus	tr=Putative uncharacterized protein; Vitis vinifera (Grape).	AT1G19485		Transducin/WD40 repeat-like superfamily protein	regulation of transcription, DNA-dependent	-28.5	0.00129546							12	22.8	2	0.8	2	2	6	4.6	1	3
Qs-dev_rep_c86117	A	631	180	ubiquitin carboxyl-terminal hydrolase 16-like	ubiquitin-dependent protein catabolic process		ubiquitin thiolesterase activity /// zinc ion binding	P:protein metabolic process; P:catabolic process; P:cellular process; F:hydrolase activity; F:binding	EC:3.1.2.15		Q9SB51	1008	Internal	sp=Ubiquitin carboxyl-terminal hydrolase 16; Arabidopsis thaliana (Mouse-ear cress).	AT4G24560	UBP16	ubiquitin-specific protease 16	leaf development;flower development;ubiquitin-dependent protein catabolic process; protein glycosylation; cell proliferation; shoot development; protein N-linked glycosylation;nuclear-transcribed mRNA catabolic process; root development	-28.6667	0.00950926							9	17.2	1	0.6	1	1.2	0	0	0	1.2
Qs-dev_rep_c92134	A	964	181	protein				C:nucleus; C:cytosol			Q9FKA5	381	Putative N-terminus	sp=Uncharacterized protein At5g39570; Arabidopsis thaliana (Mouse-ear cress).	AT5G39570		FUNCTIONS IN: molecular_function unknown; INVOLVED IN: biological_process unknown; LOCATED IN: cytosol, nucleus; EXPRESSED IN: 25 plant structures; EXPRESSED DURING: 14 growth stages; BEST Arabidopsis thaliana protein match is: glycine-rich protein (TAIR:AT3G29075.1); Has 30201 Blast hits to 17322 proteins in 780 species: Archae - 12; Bacteria - 1396; Metazoa - 17338; Fungi - 3422; Plants - 5037;…	biological_process	-28.6667	0.00950926							9	17.2	1	0.6	1	1.4	2	1.6	0	1.4
Contig6477	A	820	86	ring-h2 finger protein atl48	response to hypoxia	integral to membrane /// nucleus	zinc ion binding	C:membrane; C:nucleus; P:response to stress; F:binding			Q7X843-3	81	Complete	Isoform 3 of RING-H2 finger protein ATL48 OS=Arabidopsis thaliana GN=ATL48	AT3G48030		hypoxia-responsive family protein / zinc finger (C3HC4-type RING finger) family protein	response to hypoxia	-30.1333	0							41	90.4	5	3	0	0	3	2.2	0	0
Contig27129	A	698	177	protein		membrane		C:membrane			A7PHN8	206	Complete	sp=CASP-like protein VIT_17s0000g00560; Vitis vinifera (Grape).	AT4G25040		Uncharacterised protein family (UPF0497)	biological_process	-30.25	0.000689156							13	24.2	2	0.8	0	0	3	2.2	0	0
Qs-dev_rep_c74751	A	1563	516	heat shock	response to other organism /// response to temperature stimulus /// response to stress	intracellular non-membrane-bounded organelle /// cell periphery /// intracellular organelle part /// chloroplast /// membrane /// nucleus	oxidoreductase activity /// nucleotide binding	P:response to biotic stimulus; C:intracellular; P:response to abiotic stimulus; F:catalytic activity; F:nucleotide binding; C:plastid; C:membrane; P:response to stress; C:nucleus			P27322	644	C-terminus	sp=Heat shock cognate 70 kDa protein 2; Solanum lycopersicum (Tomato) (Lycopersicon esculentum).	AT3G12580	HSP70, ATHSP70	heat shock protein 70	response to virus;response to high light intensity; response to bacterium; protein folding; response to heat;response to cadmium ion;response to hydrogen peroxide; protein ubiquitination; response to endoplasmic reticulum stress; response to temperature stimulus	-32	0.00426393							10	19.2	1	0.6	6	6.8	12	9.2	1	3.4
Contig22404	A	1606	375		negative regulation of flower development /// regulation of transcription	DNA-dependent	nucleus	P:flower development; ; F:DNA binding; F:protein binding; C:nucleus			B9GY13	385	Complete	tr=Predicted protein; subsp. trichocarpa).	AT1G30970	SUF4	zinc finger (C2H2 type) family protein	regulation of transcription, DNA-dependent; histone H3-K4 methylation;negative regulation of flower development	-34.75	0.000141687							15	27.8	2	0.8	11	11.6	8	5.6	2	4.6
Contig6278	A	1391	249	protein	regulation of transcription	DNA-dependent	nucleus	C:nucleus;			B9HL99	248	Complete	tr=Predicted protein; subsp. trichocarpa).	AT5G14280		DNA-binding storekeeper protein-related	regulation of transcription, DNA-dependent;biological_process	-35.5	0.000107773							15	28.4	2	0.8	3	3	2	1.2	0	0
Qs-dev_rep_c74979	A	2132	683	ubiquitin-activating enzyme e1	response to cadmium ion /// protein ubiquitination /// response to other organism	plasma membrane	small protein activating enzyme activity /// ATP binding /// ubiquitin-protein ligase activity	F:catalytic activity; P:biological_process; C:plasma membrane; P:cellular protein modification process; F:nucleotide binding; P:response to biotic stimulus	EC:6.3.2.19		P20973	1051	C-terminus	sp=Ubiquitin-activating enzyme E1 1; Triticum aestivum (Wheat).	AT2G30110	ATUBA1, MOS5, UBA1	ubiquitin-activating enzyme 1	response to misfolded protein;proteasomal ubiquitin-dependent protein catabolic process; protein glycosylation;ubiquitin-dependent protein catabolic process; ER to Golgi vesicle-mediated transport; response to cadmium ion;protein ubiquitination;protein N-linked glycosylation; amino acid import; toxin catabolic process;proteasome core complex assembly;cellular protein modification process;fatty ac…	-35.6667	0.00178521							11	21.4	1	0.6	4	4.6	5	3.8	0	0.8
Qs-dev_rep_c92484	A	1779	489	glucan endo- -beta-glucosidase	carbohydrate metabolic process	chloroplast /// plasma membrane	glucan endo-1	P:carbohydrate metabolic process; F:hydrolase activity; C:plastid; C:plasma membrane; F:binding	EC:3.2.1.39		B9R7T0	461	Complete	tr=Glucan endo-1,3-beta-glucosidase, putative; Ricinus communis (Castor bean).	AT4G34480		O-Glycosyl hydrolases family 17 protein	carbohydrate metabolic process	-35.6667	0.00178521							11	21.4	1	0.6	0	0.4	8	6.2	0	1.4
Qs-dev_rep_c76493	A	811	0	vacuolar proton-inorganic pyrophosphatase	oxidation-reduction process /// response to water deprivation /// response to salt stress /// auxin polar transport /// leaf development /// proton transport	mitochondrion /// chloroplast envelope /// plant-type vacuole membrane /// endosome membrane /// plasma membrane	inorganic diphosphatase activity /// 2-alkenal reductase [NAD(P)] activity /// hydrogen-translocating pyrophosphatase activity	P:metabolic process; P:response to stress; P:response to abiotic stimulus; C:mitochondrion; P:transport; C:plastid; C:membrane; C:vacuole; F:hydrolase activity; P:multicellular organismal development; F:catalytic activity; C:endosome; F:transporter activity; C:plasma membrane	EC:3.6.1.1 /// EC:1.3.1.74		P31414	770	Misassembled	sp=Pyrophosphate-energized vacuolar membrane proton pump 1; Arabidopsis thaliana (Mouse-ear cress).	AT1G15690	AVP1, ATAVP3, AVP-3, AtVHP1;1	Inorganic H pyrophosphatase family protein	response to water deprivation; leaf development; proton transport; establishment or maintenance of transmembrane electrochemical gradient;response to salt stress;auxin polar transport	-35.6667	0.00178521							11	21.4	1	0.6	16	17.8	2	1.6	2	5.8
Qs-dev_rep_c74231	A	1201	355	gamyb-binding protein	response to mannitol stimulus /// response to salt stress /// RNA splicing /// nuclear-transcribed mRNA catabolic process /// N-terminal protein myristoylation /// response to abscisic acid stimulus /// positive regulation of transcription	DNA-dependent	nucleolus	P:biological_process; C:nucleolus; P:response to stress; P:response to abiotic stimulus; P:nucleobase-containing compound metabolic process; P:catabolic process; P:biosynthetic process; P:cellular protein modification process; P:response to endogenous stimulus;			B9NAS0	596	Putative C-terminus	tr=Predicted protein; subsp. trichocarpa).	AT1G77180	SKIP	chromatin protein family	nuclear mRNA splicing, via spliceosome; RNA splicing; positive regulation of transcription, DNA-dependent; N-terminal protein myristoylation;response to salt stress; response to mannitol stimulus;nuclear-transcribed mRNA catabolic process; response to abscisic acid stimulus	-35.6667	0.00178521							11	21.4	1	0.6	1	1.2	2	1.6	6	14.8
Contig3296	A	5007	1511	abc transporter c family member 4-like	response to wounding /// response to water deprivation /// stomatal movement /// response to nematode /// drug transmembrane transport /// response to endoplasmic reticulum stress /// folic acid transport /// oxidation-reduction process /// ATP catabolic process /// systemic acquired resistance	plant-type vacuole /// vacuolar membrane /// integral to membrane /// Golgi apparatus /// plasmodesma /// plasma membrane	2-alkenal reductase [NAD(P)] activity /// folic acid transporter activity /// ATPase activity	C:vacuole; C:membrane; P:response to external stimulus; P:response to stress; P:response to abiotic stimulus; F:catalytic activity; P:cellular process; P:response to biotic stimulus; P:transport; C:Golgi apparatus; F:transporter activity; F:hydrolase activity; C:plasma membrane; P:metabolic process; P:nucleobase-containing compound metabolic process; P:catabolic process; F:nucleotide binding	EC:1.3.1.74		B9SAP4	1506	Complete	tr=Multidrug resistance-associated protein 2, 6 (Mrp2, 6), abc-transoprter, putative; Ricinus communis (Castor bean).	AT3G62700	ATMRP10, MRP10, ABCC14	multidrug resistance-associated protein 10	transport;transmembrane transport	-36.7273	0							38	80.8	4	2.2	13	14.2	5	3.6	7	16
Qs-dev_c56097	A	1065	253	uncharacterized protein				F:molecular_function; P:biological_process			I1KR39	248	Complete	tr=Uncharacterized protein; Glycine max (Soybean) (Glycine hispida).	AT5G64160		unknown protein; FUNCTIONS IN: molecular_function unknown; INVOLVED IN: biological_process unknown; LOCATED IN: cellular_component unknown; EXPRESSED IN: 24 plant structures; EXPRESSED DURING: 15 growth stages; Has 30201 Blast hits to 17322 proteins in 780 species: Archae - 12; Bacteria - 1396; Metazoa - 17338; Fungi - 3422; Plants - 5037; Viruses - 0; Other Eukaryotes - 2996 (source: NCBI BLink).	biological_process	-38.3333	0.00090404							12	23	1	0.6	2	2.2	0	0	0	0
Contig22377	A	1969	568		lignin catabolic process /// oxidation-reduction process	apoplast	copper ion binding /// hydroquinone:oxygen oxidoreductase activity /// L-ascorbate oxidase activity	F:binding; F:catalytic activity; C:extracellular region; P:catabolic process; ; P:secondary metabolic process; P:metabolic process	EC:1.10.3.3		C9E6Q3	567	Complete	tr=Putative laccase/diphenol oxidase; Castanea dentata (American chestnut).	AT5G09360	LAC14	laccase 14	lignin catabolic process;oxidation-reduction process	-39.5	2.61839e-05							17	31.6	2	0.8	1	0.6	7	5.2	0	0
Contig4103	A	2073	578	laccase-13 precursor	lignin catabolic process /// oxidation-reduction process	apoplast	copper ion binding /// hydroquinone:oxygen oxidoreductase activity /// L-ascorbate oxidase activity	F:binding; F:catalytic activity; C:extracellular region; P:catabolic process; ; P:secondary metabolic process; P:metabolic process	EC:1.10.3.3		Q56YT0	570	Complete	sp=Laccase-3; Arabidopsis thaliana (Mouse-ear cress).	AT2G30210	LAC3	laccase 3	lignin catabolic process; oxidation-reduction process	-39.75	2.43932e-05							17	31.8	2	0.8	2	1.6	16	12	0	0
Qs-dev_rep_c102487	A	1068	347	transducin wd-40 repeat-containing protein	N-terminal protein myristoylation	cytoplasm /// heterotrimeric G-protein complex /// CUL4-RING ubiquitin ligase complex		C:cytoplasm; C:plasma membrane; P:biosynthetic process; P:cellular protein modification process; C:intracellular			F6H0V9	450	Internal	tr=Putative uncharacterized protein; Vitis vinifera (Grape).	AT1G78070		Transducin/WD40 repeat-like superfamily protein	biological_process	-41.3333	0.00041137							13	24.8	1	0.6	0	0	3	2.2	0	0.6
Qs-dev_c10579	A	1371	410	cyclic nucleotide-gated ion channel 1-like	negative regulation of defense response /// salicylic acid biosynthetic process /// regulation of plant-type hypersensitive response /// ethylene biosynthetic process /// response to chitin /// calcium ion transport /// protein targeting to membrane /// defense response to fungus /// negative regulation of programmed cell death /// potassium ion transport /// salicylic acid mediated signaling pat…	plasma membrane	cyclic nucleotide binding /// inward rectifier potassium channel activity /// intracellular cyclic nucleotide activated cation channel activity /// calmodulin binding	P:response to stress; P:biosynthetic process; P:cellular process; P:cell death; ; P:biological_process; P:transport; P:response to biotic stimulus; F:nucleotide binding; F:transporter activity; P:signal transduction; C:plasma membrane; F:protein binding			Q9LNJ0	711	C-terminus	sp=Probable cyclic nucleotide-gated ion channel 10; Arabidopsis thaliana (Mouse-ear cress).	AT1G01340	CNGC10	cyclic nucleotide gated channel 10	transmembrane transport; ion transport	-41.5	0.00971576							9	16.6	1	0.4	0	0	0	0	0	0
Contig23988	A	1879	375	homeobox protein knotted-1-like 3	detection of cytokinin stimulus /// cellular response to cytokine stimulus /// response to light stimulus /// regulation of transcription	DNA-dependent /// organ development	cytosol /// nucleus	C:cytosol; P:response to endogenous stimulus; P:cellular process; P:response to abiotic stimulus; ; F:DNA binding; F:protein binding; P:multicellular organismal development; F:sequence-specific DNA binding transcription factor activity; C:nucleus			O04136	427	C-terminus	sp=Homeobox protein knotted-1-like 3; Malus domestica (Apple) (Pyrus malus).	AT5G25220	KNAT3	KNOTTED1-like homeobox gene 3	regulation of transcription, DNA-dependent; response to light stimulus;detection of cytokinin stimulus; organ development; cellular response to cytokine stimulus	-44.5	4.26047e-06							19	35.6	2	0.8	4	3.8	16	11.6	6	13.8
Qs-dev_rep_c73351	A	1860	341	ethylene transcription factor	regulation of transcription	DNA-dependent	nucleus	F:sequence-specific DNA binding transcription factor activity; F:DNA binding; C:nucleus;			Q9SSA8	358	C-terminus	sp=Ethylene-responsive transcription factor RAP2-12; Arabidopsis thaliana (Mouse-ear cress).	AT1G53910	RAP2.12	related to AP2 12	regulation of transcription, DNA-dependent; detection of hypoxia; response to hypoxia	-45.6667	8.79875e-10							27	54.8	2	1.2	0	0.2	9	7	10	22.8
Contig25679	A	1740	515	aspartic proteinase	lipid metabolic process /// response to cadmium ion /// proteolysis /// response to salt stress	vacuole /// endoplasmic reticulum	aspartic-type endopeptidase activity	P:lipid metabolic process; C:vacuole; P:biological_process; F:hydrolase activity; P:protein metabolic process; P:catabolic process; C:endoplasmic reticulum; P:response to stress; P:response to abiotic stimulus	EC:3.4.23.0		O04057	513	Complete	sp=Aspartic proteinase; Cucurbita pepo (Vegetable marrow) (Summer squash).	AT1G11910	APA1, ATAPA1	aspartic proteinase A1	protein targeting to vacuole; response to salt stress;proteolysis; Golgi organization;glycolysis; organ development; lipid metabolic process;response to cadmium ion; water transport;hyperosmotic response; response to temperature stimulus	-47.5	0							36	76	3	1.6	6	6.2	6	4.2	3	7
Qs-dev_c32167	A	796	251	alpha-l-fucosidase 1	glycoprotein catabolic process	vacuole	alpha-L-fucosidase activity	C:vacuole; P:cellular process; P:catabolic process; F:hydrolase activity	EC:3.2.1.51		Q8GW72	506	N-terminus	sp=Alpha-L-fucosidase 1; Arabidopsis thaliana (Mouse-ear cress).	AT2G28100	ATFUC1, FUC1	alpha-L-fucosidase 1	glycoprotein catabolic process; carbohydrate metabolic process	-47.5	0.00367709							10	19	1	0.4	0	0	0	0	0	0
Contig6374	A	1960	506	cytochrome p450			metal ion binding /// oxidoreductase activity	F:binding; F:catalytic activity			B9GS47	517	Complete	tr=Cytochrome P450; subsp. trichocarpa).	AT5G63450	CYP94B1	cytochrome P450, family 94, subfamily B, polypeptide 1	response to wounding; jasmonic acid metabolic process; oxidation-reduction process;response to jasmonic acid stimulus	-48.25	1.02311e-06							20	38.6	2	0.8	2	2	4	3	5	12
Contig7205	A	1839	414	pentatricopeptide repeat-containing protein	stomatal complex morphogenesis	mitochondrion /// chloroplast		C:mitochondrion; P:anatomical structure morphogenesis; P:post-embryonic development; C:plastid			Q9SR00	602	C-terminus	sp=Pentatricopeptide repeat-containing protein At3g04760, chloroplastic; Arabidopsis thaliana (Mouse-ear cress).	AT3G04760		Pentatricopeptide repeat (PPR-like) superfamily protein	biological_process;stomatal complex morphogenesis	-50.75	0							38	81.2	3	1.6	4	4.2	4	3	0	0
Qs-dev_rep_c72857	A	2311	679	beta-mannosidase	carbohydrate metabolic process	vacuole	hydrolase activity	F:hydrolase activity; P:carbohydrate metabolic process; C:vacuole; F:binding	EC:3.2.1.0		Q75W54	944	C-terminus	sp=Mannosylglycoprotein endo-beta-mannosidase; Arabidopsis thaliana (Mouse-ear cress).	AT1G09010		glycoside hydrolase family 2 protein	carbohydrate metabolic process	-51	3.09794e-05							16	30.6	1	0.6	3	3.4	7	5.2	5	12.6
Qs-dev_c413	A	2624	650	uncharacterized protein				C:peroxisome; P:cellular component organization; P:cellular process			F6GZN0	642	Complete	tr=Putative uncharacterized protein; Vitis vinifera (Grape).	AT1G49890	QWRF2	Family of unknown function (DUF566)	0	-52.5	0.00169496							11	21	1	0.4	0	0	4	3	0	0
Qs-dev_c18965	A	1004	278	dna repair protein reca homolog mitochondrial-like	DNA recombination /// DNA repair /// SOS response /// response to heat /// mitochondrial genome maintenance	mitochondrion	DNA binding /// nucleotide binding /// DNA-dependent ATPase activity	P:DNA metabolic process; P:response to stress; P:response to extracellular stimulus; P:cell communication; C:mitochondrion; P:response to abiotic stimulus; P:cellular component organization; P:cellular process; F:DNA binding; F:nucleotide binding; F:hydrolase activity			Q8RY99	389	C-terminus	sp=DNA repair protein recA homolog 2, mitochondrial; Arabidopsis thaliana (Mouse-ear cress).	AT3G10140	RECA3	RECA homolog 3	DNA repair;mitochondrial genome maintenance;response to heat;DNA metabolic process; DNA recombination; SOS response	-52.5	0.00169496							11	21	1	0.4	0	0	0	0	0	0
Qs-dev_c13825	A	1126	213	late embryogenesis abundant hydroxyproline-rich glycoprotein	Golgi vesicle transport /// cell morphogenesis /// cell growth			P:transport; P:cellular process; P:anatomical structure morphogenesis; P:cellular component organization; P:cell growth			B9RKS7	336	Putative Complete	tr=Putative uncharacterized protein; Ricinus communis (Castor bean).	AT4G13270		Late embryogenesis abundant (LEA) hydroxyproline-rich glycoprotein family	Golgi vesicle transport; cell morphogenesis; cell growth;biological_process	-52.5	0.00169496							11	21	1	0.4	3	3	0	0	1	3
Qs-dev_rep_c74761	A	1071	272	hypothetical protein VITISV_007209 [Vitis vinifera]				-			B9RCR4	242	Putative Complete	tr=Putative uncharacterized protein; Ricinus communis (Castor bean).	#N/A	#N/A	#N/A	#N/A	-54.6667	1.17046e-05							17	32.8	1	0.6	10	11.2	28	20.6	7	16.6
Contig22876	A	721	156					P:protein metabolic process; P:cellular process; P:cellular component organization; P:response to stress; P:response to abiotic stimulus; C:cytoplasm			P05478	161	Complete	sp=18.5 kDa class I heat shock protein; Glycine max (Soybean) (Glycine hispida).	AT3G46230	ATHSP17.4, HSP17.4	heat shock protein 17.4	response to heat	-55.5	7.10597e-08							23	44.4	2	0.8	1	0.6	4	3	2	4.6
Qs-dev_c25830	A	1460	435	zinc finger protein	negative regulation of flower development	nucleus	DNA binding /// zinc ion binding /// protein heterodimerization activity /// protein homodimerization activity	F:DNA binding; P:flower development; C:nucleus; F:binding; F:protein binding			Q7XA39	988	C-terminus	sp=Putative disease resistance protein RGA4; Solanum bulbocastanum (Wild potato).	AT1G30970	SUF4	zinc finger (C2H2 type) family protein	regulation of transcription, DNA-dependent; histone H3-K4 methylation;negative regulation of flower development	-57	0.000775028							12	22.8	1	0.4	1	0.8	0	0	1	3
Qs-dev_c50088	A	1495	422	uncharacterized protein	metabolic process	extracellular region /// vacuole /// plant-type cell wall	catalytic activity	C:extracellular region; C:vacuole; C:cell wall; P:metabolic process; F:catalytic activity			F6GU88	864	C-terminus	tr=Putative uncharacterized protein; Vitis vinifera (Grape).	AT5G12950		Putative glycosyl hydrolase of unknown function (DUF1680)	0	-57	0.000775028							12	22.8	1	0.4	14	15.6	9	7	2	5.6
Qs-dev_c17741	A	1720	457	myb family transcription factor	response to stimulus			P:biological_process			B9GWB6	704	N-terminus	tr=Predicted protein; subsp. trichocarpa).	AT1G72650	TRFL6	TRF-like 6	nuclear-transcribed mRNA catabolic process; vernalization response; negative regulation of transcription, DNA-dependent; response to salt stress;response to cadmium ion	-71	6.55739e-05							15	28.4	1	0.4	0	0	3	2.2	2	5.2
Contig5612	A	1680	540	phosphatidylinositol-4-phosphate 5-kinase	phosphatidylinositol phosphorylation	plasma membrane /// nucleus	1-phosphatidylinositol-4-phosphate 5-kinase activity /// ATP binding	P:cellular process; P:lipid metabolic process; C:plasma membrane; F:kinase activity; F:nucleotide binding; C:nucleus	EC:2.7.1.68		Q8RY89	769	C-terminus	sp=Phosphatidylinositol 4-phosphate 5-kinase 8; Arabidopsis thaliana (Mouse-ear cress).	AT1G10900		Phosphatidylinositol-4-phosphate 5-kinase family protein	phosphatidylinositol metabolic process	-82	0.0084608							9	16.4	1	0.2	4	4.2	4	3	0	0
isotig03307	A	1676	409	ctc-interacting domain 4 protein			protein binding	F:protein binding			I1M589	640	N-terminus	tr=Uncharacterized protein; Glycine max (Soybean) (Glycine hispida).	AT3G14010	CID4	CTC-interacting domain 4	gravitropism	-83	0.00776455							9	16.6	1	0.2	1	0.8	4	3	2	5.2
Contig9345	A	764	211	calcium-transporting atpase plasma membrane-type-like	response to organic substance /// ATP biosynthetic process /// response to stress /// calcium ion transmembrane transport /// biological regulation	integral to membrane	metal ion binding /// calcium-transporting ATPase activity /// ATP binding	P:biological_process; C:membrane; F:binding; P:nucleobase-containing compound metabolic process; P:biosynthetic process; F:hydrolase activity; F:transporter activity; P:response to stress; P:transport; P:cellular process; F:nucleotide binding	EC:3.6.3.8		Q9LY77	1033	N-terminus	sp=Calcium-transporting ATPase 12, plasma membrane-type; Arabidopsis thaliana (Mouse-ear cress).	AT3G63380		ATPase E1-E2 type family protein / haloacid dehalogenase-like hydrolase family protein	cellular zinc ion homeostasis;response to nematode; ATP biosynthetic process;endoplasmic reticulum unfolded protein response;respiratory burst involved in defense response; cation transport; calcium ion transport; calcium ion transmembrane transport; metabolic process; response to chitin	-83.5	1.70836e-12							32	66.8	2	0.8	4	4.2	0	0	0	0
Contig12500	A	424	85					-			D7TVL7	90	Putative Complete	tr=Putative uncharacterized protein; Vitis vinifera (Grape).	#N/A	#N/A	#N/A	#N/A	-87	0.00563534							10	17.4	1	0.2	0	0	0	0	0	0
Contig12665	A	1280	426		transcription factor import into nucleus /// regulation of transcription	DNA-dependent /// response to chitin	nucleus	P:transport; P:cellular process; F:binding; ; F:DNA binding; P:biological_process; C:nucleus			F6GUQ3	1190	Internal	tr=Putative uncharacterized protein; Vitis vinifera (Grape).	AT5G58610		PHD finger transcription factor, putative	transcription factor import into nucleus;N-terminal protein myristoylation;regulation of transcription, DNA-dependent; response to chitin	-88	0.00519458							10	17.6	1	0.2	0	0	1	0.4	0	0
Contig21324	A	1291	341		arsenite transport /// transmembrane transport	integral to membrane	arsenite transmembrane transporter activity	P:transport; C:membrane; F:transporter activity; P:cellular process			B9RIV7	564	C-terminus	tr=Arsenite transport protein, putative; Ricinus communis (Castor bean).	AT1G02260		Divalent ion symporter	transmembrane transport; citrate transport	-89	0.00476048							10	17.8	1	0.2	1	0.6	5	3.4	1	2.2
Contig24514	A	904	248	protein	defense response /// response to other organism /// chitin catabolic process /// cell wall macromolecule catabolic process /// carbohydrate metabolic process /// response to chemical stimulus	cell part	chitin binding /// chitinase activity	P:response to stress; P:response to biotic stimulus; P:carbohydrate metabolic process; P:catabolic process; P:cellular process; F:carbohydrate binding; P:biological_process; F:hydrolase activity; C:cell	EC:3.2.1.14		P06215	328	C-terminus	sp=Endochitinase; Phaseolus vulgaris (Kidney bean) (French bean).	AT3G12500	ATHCHIB, PR3, PR-3, CHI-B, B-CHI, HCHIB	basic chitinase	response to nitrate;defense response to fungus; jasmonic acid and ethylene-dependent systemic resistance, ethylene mediated signaling pathway; cell wall macromolecule catabolic process; nitrate transport; response to cadmium ion;carbohydrate metabolic process	-89.875	0							72	143.8	3	1.6	8	8.2	0	0	0	0
Contig22597	A	2400	738				endoribonuclease activity /// ATP binding	F:nuclease activity; F:nucleotide binding			B9IPA9	751	Complete	tr=Predicted protein; subsp. trichocarpa).	AT3G04480		endoribonucleases	0	-90	0.00436687							10	18	1	0.2	2	1.6	1	0.4	0	0
Qs-dev_rep_c73054	A	1030	226	chaperone protein dnaj	protein folding /// oxidation-reduction process		heme binding /// oxidoreductase activity	P:protein metabolic process; P:cellular process; F:binding; F:catalytic activity; F:protein binding; F:molecular_function; P:metabolic process			F6HXQ0	243	Complete	tr=Putative uncharacterized protein; Vitis vinifera (Grape).	AT3G14200		Chaperone DnaJ-domain superfamily protein	protein folding	-91	4.28884e-10							27	54.6	1	0.6	8	9	13	9.8	11	24.6
Contig4236	A	1879	0.91					-			#N/A	0	putative_coding		#N/A	#N/A	#N/A	#N/A	-92	0.00367709							10	18.4	1	0.2	2	1.6	1	0.4	0	0
isotig03391	A	950	316	oligopeptide transporter opt family	amino acid transport /// oligopeptide transport /// transmembrane transport	plasma membrane	oligopeptide transporter activity	F:transporter activity; P:transport; C:plasma membrane; P:cellular process			Q9SHY2	688	Internal	sp=Probable metal-nicotianamine transporter YSL7; Arabidopsis thaliana (Mouse-ear cress).	AT1G65730	YSL7	YELLOW STRIPE like 7	oligopeptide transport; amino acid transport;transmembrane transport	-95	0.0028995							10	19	1	0.2	1	0.8	2	1.2	0	0
Contig12175	A	601	0.564					-			#N/A	0	unknown		#N/A	#N/A	#N/A	#N/A	-98	0.00233303							11	19.6	1	0.2	0	0	2	1.2	1	2
Contig2360	A	1135	319	embryo defective 1379 protein	embryo development ending in seed dormancy	nucleus		P:reproduction; P:post-embryonic development; P:embryo development; C:nucleus			D7T1H8	343	Putative Complete	tr=Putative uncharacterized protein; Vitis vinifera (Grape).	AT5G21140	emb1379	embryo defective 1379	embryo development ending in seed dormancy	-110	0.000848018							12	22	1	0.2	3	3	2	1.2	1	2.2
Contig27503	A	744	164	transcription factor bhlh149				F:sequence-specific DNA binding transcription factor activity			O80482	207	Putative Complete	sp=Transcription factor bHLH149; Arabidopsis thaliana (Mouse-ear cress).	AT1G09250		basic helix-loop-helix (bHLH) DNA-binding superfamily protein	0	-111	0.000779478							12	22.2	1	0.2	0	0	4	3	0	0
Contig9949	A	1083	259	nucleic acid binding			organic cyclic compound binding	; F:organic cyclic compound binding			B9IJW2	231	Complete	tr=Predicted protein; subsp. trichocarpa).	AT1G14340		RNA-binding (RRM/RBD/RNP motifs) family protein	postreplication repair	-114	0.000601094							12	22.8	1	0.2	2	2	3	2.2	0	0
Contig2868	A	1664	303	pentatricopeptide repeat-containing protein		mitochondrion		C:mitochondrion			P0C8R0	546	C-terminus	sp=Putative pentatricopeptide repeat-containing protein At5g43820; Arabidopsis thaliana (Mouse-ear cress).	AT5G43820		Pentatricopeptide repeat (PPR) superfamily protein	biological_process	-121	0.000329471							13	24.2	1	0.2	2	1.6	2	1.2	0	0
Contig16410	A	2618	372		amine metabolic process /// oxidation-reduction process	peroxisome /// chloroplast	primary amine oxidase activity /// copper ion binding /// quinone binding	F:catalytic activity; F:binding; C:peroxisome; P:metabolic process; C:plastid	EC:1.4.3.21		Q43077	674	Putative C-terminus	sp=Primary amine oxidase; Pisum sativum (Garden pea).	AT2G42490		Copper amine oxidase family protein	oxidation-reduction process; amine metabolic process	-128	0.000174808							14	25.6	1	0.2	0	0	16	11.6	0	0
Contig6855	A	534	117	uncharacterized protein loc100854498				F:molecular_function; P:biological_process; C:cellular_component			D7T7Q8	129	Complete	tr=Putative uncharacterized protein; Vitis vinifera (Grape).	AT1G08580		unknown protein; Has 39 Blast hits to 39 proteins in 15 species: Archae - 0; Bacteria - 0; Metazoa - 0; Fungi - 0; Plants - 35; Viruses - 0; Other Eukaryotes - 4 (source: NCBI BLink).	biological_process	-142	5.02242e-05							15	28.4	1	0.2	12	13.2	0	0	0	0
Contig20355	A	905	195		regulation of transcription	DNA-dependent		F:transcription regulator activity; F:protein binding;			F6I6N7	120	Complete	tr=Putative uncharacterized protein; Vitis vinifera (Grape).	AT1G15780		unknown protein; BEST Arabidopsis thaliana protein match is: unknown protein (TAIR:AT2G10440.1); Has 103701 Blast hits to 43153 proteins in 1828 species: Archae - 30; Bacteria - 7385; Metazoa - 38639; Fungi - 11531; Plants - 7727; Viruses - 307; Other Eukaryotes - 38082 (source: NCBI BLink).	long-chain fatty acid metabolic process;fatty acid biosynthetic process; defense response to insect	-148	2.90457e-05							16	29.6	1	0.2	0	0	4	3	0	0
Contig24748	A	968	176	ccaat-binding transcription factor subunit	regulation of transcription	DNA-dependent	nucleus	F:sequence-specific DNA binding transcription factor activity; F:DNA binding; C:nucleus; F:protein binding;			Q8VYK4	173	Complete	sp=Nuclear transcription factor Y subunit B-8; Arabidopsis thaliana (Mouse-ear cress).	AT3G53340	NF-YB10	nuclear factor Y, subunit B10	regulation of transcription, DNA-dependent	-169	4.332e-06							18	33.8	1	0.2	2	1.6	20	14.8	2	4.6
Contig6817	A	301	0					-			#N/A	0	unknown		#N/A	#N/A	#N/A	#N/A	-203	1.78056e-07							21	40.6	1	0.2	0	0	0	0	0	0
Contig18211	A	2084	0		glucose catabolic process /// phosphoglycerate transport /// glucose-6-phosphate transport /// triose phosphate transmembrane transport /// embryo sac development /// purine nucleobase transport /// lipid particle organization /// pollen maturation /// vacuole organization /// response to nematode /// embryo development /// phosphoenolpyruvate transport	integral to membrane /// chloroplast	phosphoglycerate transmembrane transporter activity /// inorganic phosphate transmembrane transporter activity /// triose-phosphate transmembrane transporter activity /// glucose-6-phosphate transmembrane transporter activity /// antiporter activity	P:carbohydrate metabolic process; P:cellular process; P:catabolic process; F:transporter activity; P:transport; C:membrane; P:multicellular organismal development; P:cellular component organization; C:plastid; P:response to biotic stimulus; P:embryo development			Q9M5A9	388	Misassembled	sp=Glucose-6-phosphate/phosphate translocator 1, chloroplastic; Arabidopsis thaliana (Mouse-ear cress).	AT5G54800	GPT1, ATGPT1	glucose 6-phosphate/phosphate translocator 1	triose phosphate transmembrane transport; vacuole organization;phosphoglycerate transport; response to nematode;phosphoenolpyruvate transport; lipid particle organization;transport; purine nucleobase transport;glucose catabolic process; embryo sac development; embryo development; pollen maturation; glucose-6-phosphate transport	-255	1.33655e-09							26	51	1	0.2	6	5.8	27	19.8	2	4.2
Contig1714	A	2496	488			nucleus		C:nucleus			B9RI43	500	Putative Complete	tr=Putative uncharacterized protein; Ricinus communis (Castor bean).	AT3G12940		2-oxoglutarate (2OG) and Fe(II)-dependent oxygenase superfamily protein	biological_process	-288	5.89721e-11							29	57.6	1	0.2	2	1.6	3	2	0	0
Contig24835	A	417	0					C:chloroplast thylakoid membrane; C:membrane; C:Golgi apparatus; C:plasma membrane			#N/A	0	unknown		#N/A	#N/A	#N/A	#N/A	-324	1.85863e-12							32	64.8	1	0.2	0	0	0	0	0	0
Contig27739	A	357	0					-			#N/A	0	unknown		#N/A	#N/A	#N/A	#N/A	-478	0							44	95.6	1	0.2	0	0	4	3	0	0
Qs-dev_rep_c104053	A	1152	366	chromatin-remodeling protein 11	cell growth /// ATP-dependent chromatin remodeling /// embryo sac development /// vegetative to reproductive phase transition of meristem /// gravitropism /// positive regulation of cell proliferation	cytosol /// chromatin remodeling complex	DNA binding /// ATP binding /// transferase activity /// nucleosome binding /// protein binding /// helicase activity /// DNA-dependent ATPase activity	C:cytosol; P:cell growth; P:cellular component organization; P:cellular process; P:multicellular organismal development; C:nucleus; P:reproduction; P:post-embryonic development; F:DNA binding; F:nucleotide binding; F:transferase activity; F:chromatin binding; F:protein binding; F:hydrolase activity; P:response to abiotic stimulus; P:tropism			Q8RWY3	1055	Putative N-terminus	sp=Putative chromatin-remodeling complex ATPase chain; Arabidopsis thaliana (Mouse-ear cress).	AT3G06400	CHR11	chromatin-remodeling protein 11	embryo sac development; ATP-dependent chromatin remodeling;chromatin remodeling;gravitropism; positive regulation of cell proliferation; cell growth	-1.79769e+308	0.00519458							9	17	0	0	1	1.2	11	8.4	0	0.8
Contig17751	A	1627	443			vacuolar membrane		C:membrane; C:vacuole			B9SD87	628	N-terminus	tr=RAB6-interacting protein, putative; Ricinus communis (Castor bean).	AT5G58320		Kinase interacting (KIP1-like) family protein	biological_process	-1.79769e+308	0.000302175							13	23.8	0	0	1	0.6	6	4.2	1	2
Qs-dev_c18004	A	848	162	pseudo-response regulator 7	regulation of circadian rhythm /// response to temperature stimulus /// long-day photoperiodism	flowering /// negative regulation of transcription	DNA-dependent /// red or far-red light signaling pathway	F:transcription regulator activity; F:signal transducer activity; C:mitochondrion; P:biological_process; P:response to abiotic stimulus; F:DNA binding; P:reproduction; P:post-embryonic development; ; P:signal transduction; C:nucleus			Q93WK5	727	N-terminus	sp=Two-component response regulator-like APRR7; Arabidopsis thaliana (Mouse-ear cress).	AT5G02810	PRR7, APRR7	pseudo-response regulator 7	long-day photoperiodism, flowering; circadian rhythm; regulation of circadian rhythm; negative regulation of transcription, DNA-dependent; regulation of transcription, DNA-dependent; response to temperature stimulus; red or far-red light signaling pathway; two-component signal transduction system (phosphorelay);response to red or far red light	-1.79769e+308	0.000458243							12	22.8	0	0	0	0	2	1.4	0	0
Contig26800	A	840	279	f-box family protein				F:transferase activity; F:DNA binding; F:binding;			Q8LDR0	307	Putative C-terminus	sp=Dof zinc finger protein DOF5.4; Arabidopsis thaliana (Mouse-ear cress).	AT5G60850	OBP4	OBF binding protein 4	regulation of transcription, DNA-dependent	-1.79769e+308	0.0028995							10	18.4	0	0	4	4.2	3	2.2	0	0
Contig17748	A	816	216				binding	F:binding			Q2V9B0	297	N-terminus	sp=Transcription factor MYB1R1; Solanum tuberosum (Potato).	AT1G74840		Homeodomain-like superfamily protein	regulation of transcription, DNA-dependent; response to abscisic acid stimulus; response to jasmonic acid stimulus; regulation of plant-type hypersensitive response; response to salicylic acid stimulus; positive regulation of flavonoid biosynthetic process; response to salt stress; protein targeting to membrane; response to cadmium ion;response to gibberellin stimulus;response to auxin stimulus; …	-1.79769e+308	2.70065e-05							16	29.2	0	0	9	9.2	0	0	6	13.2
Qs-dev_c8596	A	1663	553	run and tbc1 domain containing	positive regulation of Rab GTPase activity	cytosol /// chloroplast	Rab GTPase activator activity	F:enzyme regulator activity; C:cytosol; C:plastid; P:signal transduction			B9SGT3	894	Internal	tr=Run and tbc1 domain containing 3, plant, putative; Ricinus communis (Castor bean).	AT3G55020		Ypt/Rab-GAP domain of gyp1p superfamily protein	regulation of Rab GTPase activity	-1.79769e+308	0.000420973							12	23	0	0	2	2.2	2	1.6	0	0.6
Contig1565	A	1913	393		post-embryonic development /// phosphorylation /// root hair cell differentiation /// cellular component organization /// cellular protein modification process /// regulation of cellular process	membrane	nucleotide binding /// protein kinase activity	C:membrane; F:nucleotide binding; F:kinase activity; P:post-embryonic development; P:metabolic process; P:cellular process; P:anatomical structure morphogenesis; P:cell differentiation; P:multicellular organismal development; P:cellular component organization; P:cellular protein modification process			C0LGQ4	678	Putative Complete	sp=Probable LRR receptor-like serine/threonine-protein kinase MRH1; Arabidopsis thaliana (Mouse-ear cress).	AT5G45840		Leucine-rich repeat protein kinase family protein	protein phosphorylation;transmembrane receptor protein tyrosine kinase signaling pathway	-1.79769e+308	0							52	109.4	0	0	1	0.6	1	0.4	0	0
Contig13325	A	504	168			mitochondrion		C:mitochondrion			Q9STE1	857	Internal	sp=Pentatricopeptide repeat-containing protein At4g21300; Arabidopsis thaliana (Mouse-ear cress).	AT4G21300		Tetratricopeptide repeat (TPR)-like superfamily protein	0	-1.79769e+308	0.00403214							10	17.6	0	0	0	0	0	0	0	0
Qs-dev_rep_c84906	A	911	303	rna-binding post-transcriptional regulator csx1-like	response to ozone		nucleic acid binding /// nucleotide binding	F:nucleic acid binding; P:biological_process; F:nucleotide binding			Q9LEB4	409	Internal	sp=Polyadenylate-binding protein RBP45; Nicotiana plumbaginifolia (Leadwort-leaved tobacco) (Tex-Mex tobacco).	AT1G11650	ATRBP45B, RBP45B	RNA-binding (RRM/RBD/RNP motifs) family protein	nuclear mRNA splicing, via spliceosome; response to ozone	-1.79769e+308	0.000848018							11	21.4	0	0	4	4.6	6	4.8	3	8.2
Contig23086	A	2109	590		cellular process /// transport			P:cellular process; P:transport			Q84K00	567	Complete	sp=NAC domain-containing protein 78; Arabidopsis thaliana (Mouse-ear cress).	AT1G34190	anac017, NAC017	NAC domain containing protein 17	protein targeting to vacuole; regulation of transcription, DNA-dependent; cellular membrane fusion;multicellular organismal development;endosomal transport;vesicle-mediated transport	-1.79769e+308	0.00147043							11	20.2	0	0	0	0	15	11	2	4.6
Contig20395	A	405	124				DNA binding /// chromatin binding	F:DNA binding; F:chromatin binding			Q9M2Y9	310	N-terminus	sp=Transcription factor RAX3; Arabidopsis thaliana (Mouse-ear cress).	AT5G57620	MYB36, AtMYB36	myb domain protein 36	regulation of transcription, DNA-dependent	-1.79769e+308	0.000251687							13	24.2	0	0	0	0	0	0	0	0
Contig8386	A	1841	288	f-box protein at5g07670				F:ligase activity; F:molecular_function; P:biological_process; C:cellular_component			Q8VYT5	476	Putative Complete	sp=F-box protein At5g07670; Arabidopsis thaliana (Mouse-ear cress).	AT5G07670		RNI-like superfamily protein	biological_process	-1.79769e+308	0.00253461							10	18.8	0	0	2	2	0	0	0	0
Qs-dev_c20380	A	1998	666	probable lysine-specific demethylase elf6-like	gravitropism /// histone H3-K9 demethylation /// unidimensional cell growth /// negative regulation of long-day photoperiodism	flowering /// cysteine biosynthetic process /// negative regulation of short-day photoperiodism	flowering /// positive regulation of transcription	P:response to abiotic stimulus; P:tropism; P:cellular component organization; P:cellular protein modification process; F:protein binding; P:anatomical structure morphogenesis; P:cell growth; P:reproduction; P:post-embryonic development; P:biosynthetic process; ; ; P:response to endogenous stimulus; C:nucleus			Q6BDA0	1340	Internal	sp=Probable lysine-specific demethylase ELF6; Arabidopsis thaliana (Mouse-ear cress).	AT5G04240	ELF6	Zinc finger (C2H2 type) family protein / transcription factor jumonji (jmj) family protein	negative regulation of long-day photoperiodism, flowering; positive regulation of transcription, DNA-dependent; regulation of transcription, DNA-dependent; response to brassinosteroid stimulus;unidimensional cell growth; histone H3-K9 demethylation;post-translational protein modification;gravitropism; cysteine biosynthetic process;negative regulation of short-day photoperiodism, flowering	-1.79769e+308	6.37259e-06							17	32.4	0	0	1	0.8	4	3	4	10.4
Contig12525	A	583	69		defense response /// signal transduction	intracellular	ADP binding /// ATP binding /// nucleoside-triphosphatase activity	P:response to stress; F:nucleotide binding; C:intracellular; P:signal transduction; F:hydrolase activity	EC:3.6.1.15		Q40392-2	652	N-terminus	Isoform 2 of TMV resistance protein N OS=Nicotiana glutinosa GN=N	AT1G72890		Disease resistance protein (TIR-NBS class)	defense response;autophagy; signal transduction	-1.79769e+308	0.00436687							10	17.4	0	0	0	0	0	0	0	0
Contig14583	A	332	110		regulation of transcription	DNA-dependent /// vegetative phase change /// abaxial cell fate specification /// auxin mediated signaling pathway	nucleus	; P:post-embryonic development; F:DNA binding; P:cell differentiation; F:protein binding; P:signal transduction; P:response to endogenous stimulus; C:nucleus			Q9ZTX9	788	Internal	sp=Auxin response factor 4; Arabidopsis thaliana (Mouse-ear cress).	#N/A	#N/A	#N/A	#N/A	-1.79769e+308	0.000779478							12	21.6	0	0	0	0	0	0	0	0
Contig18432	A	327	97		response to salt stress /// xenobiotic catabolic process /// response to toxin		hydroquinone glucosyltransferase activity /// quercetin 3-O-glucosyltransferase activity	P:response to stress; P:response to abiotic stimulus; F:transferase activity; P:catabolic process; P:cellular process; P:biological_process	EC:2.4.1.218		Q9AR73	470	Internal	sp=Hydroquinone glucosyltransferase; Rauvolfia serpentina (Serpentwood) (Devilpepper).	AT1G01390		UDP-Glycosyltransferase superfamily protein	metabolic process	-1.79769e+308	0.00847867							9	15.8	0	0	0	0	0	0	0	0
Qs-dev_c3477	A	1494	376	15-cis-zeta-carotene isomerase	carotene biosynthetic process	chloroplast		P:biosynthetic process; P:cellular process; P:secondary metabolic process; P:lipid metabolic process; C:plastid			Q9SAC0	367	Complete	sp=15-cis-zeta-carotene isomerase, chloroplastic; Arabidopsis thaliana (Mouse-ear cress).	AT1G10830	Z-ISO, Z-ISO1.1	15-cis-zeta-carotene isomerase	carotene biosynthetic process	-1.79769e+308	0.000458243							12	22.8	0	0	4	4.6	0	0	2	5.6
Qs-dev_rep_c74308	A	491	104	nucellin-like aspartic protease			peptidase activity	F:hydrolase activity			Q0IU52	410	Putative N-terminus	sp=Aspartic proteinase Asp1; Oryza sativa subsp. japonica (Rice).	AT1G49050		Eukaryotic aspartyl protease family protein	proteolysis; N-terminal protein myristoylation	-1.79769e+308	0.00477445							9	17.2	0	0	0	0.2	0	0	2	5.8
Qs-dev_rep_c77063	A	1262	335	galactinol synthase	response to water deprivation /// response to high light intensity /// response to cold /// carbohydrate biosynthetic process /// response to abscisic acid stimulus /// response to hydrogen peroxide /// galactose metabolic process /// response to heat /// response to salt stress	nucleus	cellulose synthase (UDP-forming) activity /// inositol 3-alpha-galactosyltransferase activity	P:response to stress; P:response to abiotic stimulus; F:transferase activity; P:biosynthetic process; P:carbohydrate metabolic process; P:response to endogenous stimulus; P:cellular process; C:nucleus	EC:2.4.1.12 /// EC:2.4.1.123		Q9FXB2	335	Complete	sp=Galactinol synthase 2; Arabidopsis thaliana (Mouse-ear cress).	AT1G56600	AtGolS2, GolS2	galactinol synthase 2	response to salt stress;carbohydrate biosynthetic process; response to water deprivation;response to cold;galactose metabolic process; response to oxidative stress; response to abscisic acid stimulus	-1.79769e+308	4.61818e-08							22	43	0	0	0	0.2	1	0.8	0	0.8
Qs-dev_rep_c73570	A	1214	340	aldo keto	oxidation-reduction process		pyridoxine:NADP 4-dehydrogenase activity	P:metabolic process; F:catalytic activity	EC:1.1.1.65		C6TBN2	346	Putative Complete	sp=Probable aldo-keto reductase 1; Glycine max (Soybean) (Glycine hispida).	AT1G60680		NAD(P)-linked oxidoreductase superfamily protein	oxidation-reduction process	-1.79769e+308	0.00213893							10	19.2	0	0	1	1.2	1	0.8	0	0.8
Contig9187	A	1066	206	snf7 family protein	protein targeting to vacuole /// heat acclimation /// growth /// cellular membrane fusion /// Golgi vesicle transport /// embryonic axis specification /// embryo development ending in seed dormancy /// endosome transport via multivesicular body sorting pathway	chloroplast		P:transport; P:cellular process; P:response to stress; P:response to abiotic stimulus; P:growth; P:cellular component organization; C:plastid; P:embryo development; P:reproduction; P:post-embryonic development			I1M5E2	203	Complete	tr=Uncharacterized protein; Glycine max (Soybean) (Glycine hispida).	AT1G73030	VPS46.2, CHMP1A	SNF7 family protein	vesicle-mediated transport; endosome transport via multivesicular body sorting pathway;protein targeting to vacuole; cellular membrane fusion;embryonic axis specification; heat acclimation; Golgi vesicle transport;protein transport;embryo development ending in seed dormancy; growth	-1.79769e+308	0.000458243							12	22.8	0	0	4	4.2	3	2.2	0	0
Contig19551	A	751	213		systemic acquired resistance	salicylic acid mediated signaling pathway /// response to wounding /// jasmonic acid metabolic process /// salicylic acid metabolic process		P:signal transduction; P:response to stress; P:response to biotic stimulus; F:hydrolase activity; P:response to external stimulus; P:cellular process; P:lipid metabolic process; P:metabolic process	EC:3.1.1.1		Q6RYA0	260	C-terminus	sp=Salicylic acid-binding protein 2; Nicotiana tabacum (Common tobacco).	AT2G23580	ATMES4, MES4, ABE4	methyl esterase 4	positive regulation of transcription, DNA-dependent; salicylic acid metabolic process	-1.79769e+308	1.00897e-05							17	31.4	0	0	2	1.6	0	0	0	0
Qs-dev_c31497	A	237	78	cytochrome p450 4g15-like	oxidation-reduction process		heme binding /// oxidoreductase activity	F:binding; F:catalytic activity; F:molecular_function; P:metabolic process			Q9FF18	518	Internal	sp=Cytokinin hydroxylase; Arabidopsis thaliana (Mouse-ear cress).	AT2G26170	CYP711A1, MAX1	cytochrome P450, family 711, subfamily A, polypeptide 1	coumarin biosynthetic process; carotenoid biosynthetic process;protein targeting to membrane; positive regulation of flavonoid biosynthetic process; oxidation-reduction process;response to wounding; regulation of plant-type hypersensitive response; secondary shoot formation;auxin polar transport;regulation of meristem structural organization	-1.79769e+308	0.00563534							9	16.8	0	0	0	0	0	0	0	0
Qs-dev_rep_c73082	A	972	268	light-harvesting complex ii protein lhcb1	response to red light /// protein-chromophore linkage /// response to blue light /// response to far red light /// photosynthesis	light harvesting	photosystem I /// mitochondrion /// integral to membrane /// chloroplast envelope /// chloroplast thylakoid membrane /// photosystem II /// plastoglobule /// apoplast	C:membrane; C:thylakoid; P:response to abiotic stimulus; F:binding; C:mitochondrion; P:cellular protein modification process; C:plastid; P:generation of precursor metabolites and energy; P:photosynthesis; C:extracellular region			P12333	267	Complete	sp=Chlorophyll a-b binding protein, chloroplastic; Spinacia oleracea (Spinach).	AT2G34430	LHB1B1, LHCB1.4	light-harvesting chlorophyll-protein complex II subunit B1	photosynthesis, light harvesting;photosynthesis, light harvesting in photosystem II;photosynthesis	-1.79769e+308	7.89308e-07							19	36.8	0	0	4	4.6	8	6.2	0	0.8
Qs-dev_rep_c103232	A	392	86	acyl- oxidase	fatty acid biosynthetic process /// response to fungus /// response to wounding /// jasmonic acid biosynthetic process /// fatty acid beta-oxidation /// pollen development /// defense response to insect /// long-chain fatty acid metabolic process /// response to cadmium ion	peroxisome	acyl-CoA dehydrogenase activity /// acyl-CoA oxidase activity /// flavin adenine dinucleotide binding	F:catalytic activity; P:biosynthetic process; P:cellular process; P:lipid metabolic process; C:peroxisome; P:response to biotic stimulus; P:response to external stimulus; P:response to stress; P:catabolic process; P:multicellular organismal development; F:nucleotide binding; P:biological_process	EC:1.3.99.3 /// EC:1.3.3.6		Q9ZQP2	664	Internal	sp=Putative peroxisomal acyl-coenzyme A oxidase 1.2; Arabidopsis thaliana (Mouse-ear cress).	AT2G35690	ACX5	acyl-CoA oxidase 5	fatty acid metabolic process; jasmonic acid biosynthetic process; defense response to insect;fatty acid beta-oxidation; long-chain fatty acid metabolic process; oxidation-reduction process;fatty acid biosynthetic process; metabolic process; pollen development	-1.79769e+308	7.89308e-07							19	36.8	0	0	0	0	0	0	0	0.8
Contig16112	A	955	239		transport /// response to stimulus /// cellular process	membrane	ATPase activity	P:transport; C:membrane; P:biological_process; F:hydrolase activity; F:transporter activity; P:cellular process			O80725	1286	Internal	sp=ABC transporter B family member 4; Arabidopsis thaliana (Mouse-ear cress).	AT2G47000	MDR4, PGP4, ABCB4, ATPGP4	ATP binding cassette subfamily B4	hyperosmotic salinity response; toxin catabolic process;basipetal auxin transport; amino acid import; abscisic acid mediated signaling pathway; root hair elongation; ER to Golgi vesicle-mediated transport;transmembrane transport; transport;response to water deprivation; auxin efflux; proteasome assembly; response to salt stress;response to ethylene stimulus;proteasomal ubiquitin-dependent protein…	-1.79769e+308	0.00169496							11	19.8	0	0	1	0.6	1	0.4	0	0
Contig19932	A	942	216		small GTPase mediated signal transduction /// protein transport	plasma membrane	GTP binding /// hydrolase activity	F:nucleotide binding; C:plasma membrane; F:hydrolase activity; P:signal transduction; P:transport			Q9SRS5	217	Complete	sp=Ras-related protein RABA5b; Arabidopsis thaliana (Mouse-ear cress).	AT3G07410	AtRABA5b, RABA5b	RAB GTPase homolog A5B	determination of bilateral symmetry;small GTPase mediated signal transduction; polarity specification of adaxial/abaxial axis;protein transport;regulation of meristem growth;meristem initiation	-1.79769e+308	0.000302175							13	23.8	0	0	2	1.6	1	0.4	0	0
Qs-dev_c72044	A	1163	204	heterogeneous nuclear ribonucleoprotein				F:nucleic acid binding; C:intracellular; F:nucleotide binding			B9SSS5	478	C-terminus	tr=Heterogeneous nuclear ribonucleoprotein 27C, putative; Ricinus communis (Castor bean).	AT3G07810		RNA-binding (RRM/RBD/RNP motifs) family protein	0	-1.79769e+308	0.00213893							10	19.2	0	0	0	0	1	0.8	1	3.4
Contig9795	A	1693	476	serine carboxypeptidase-like 18-like			carboxypeptidase activity	F:hydrolase activity			Q9C7Z9	464	Complete	sp=Serine carboxypeptidase-like 18; Arabidopsis thaliana (Mouse-ear cress).	AT3G10450	SCPL7	serine carboxypeptidase-like 7	proteolysis	-1.79769e+308	0.00233303							10	19	0	0	4	4.2	3	2.2	0	0
Contig7125	A	959	233	tcp-1 cpn60 chaperonin family protein	protein folding /// response to salt stress /// cell wall modification /// glycolysis /// gluconeogenesis /// plant-type cell wall organization /// response to cadmium ion	cytosol	ATP binding /// unfolded protein binding	C:cytosol; P:protein metabolic process; P:cellular process; P:response to stress; P:response to abiotic stimulus; P:cellular component organization; F:nucleotide binding; P:carbohydrate metabolic process; P:generation of precursor metabolites and energy; P:catabolic process; P:biosynthetic process; F:protein binding; P:biological_process			Q9LKI7	558	C-terminus	sp=T-complex protein 1 subunit gamma; Thalassiosira weissflogii (Marine diatom).	AT3G11830		TCP-1/cpn60 chaperonin family protein	cell wall modification;response to salt stress; cellular protein metabolic process; response to cadmium ion; protein folding; glycolysis;plant-type cell wall organization;gluconeogenesis	-1.79769e+308	0.00608714							9	16.6	0	0	0	0	0	0	0	0
Qs-dev_rep_c84235	A	435	145	ubiquitin carrier protein e2	protein ubiquitination /// ubiquitin-dependent protein catabolic process		ubiquitin-protein ligase activity	P:cellular protein modification process; P:protein metabolic process; P:catabolic process; P:cellular process; F:catalytic activity	EC:6.3.2.19		Q9LSP7	309	Internal	sp=Ubiquitin-conjugating enzyme E2 32; Arabidopsis thaliana (Mouse-ear cress).	AT3G17000	UBC32	ubiquitin-conjugating enzyme 32	ubiquitin-dependent protein catabolic process; proteasome core complex assembly; toxin catabolic process;cellular response to phosphate starvation;negative regulation of transcription, DNA-dependent;proteasomal ubiquitin-dependent protein catabolic process; cellular response to water deprivation;postreplication repair;galactolipid biosynthetic process;fatty acid beta-oxidation; response to misfol…	-1.79769e+308	0.000174808							13	25	0	0	1	1.2	0	0	0	1.2
Qs-dev_rep_c76312	A	1285	388	sorbitol transporter	myo-inositol transport /// mannitol transport /// sorbitol transport /// D-xylose transport /// galactose transport /// transmembrane transport /// D-ribose transport /// glucose transport /// glycerol transport /// oxidation-reduction process	plasma membrane /// integral to membrane	glucose transmembrane transporter activity /// D-xylose transmembrane transporter activity /// mannitol transmembrane transporter activity /// galactose transmembrane transporter activity /// glycerol transmembrane transporter activity /// 2-alkenal reductase [NAD(P)] activity /// myo-inositol transmembrane transporter activity /// sorbitol transmembrane transporter activity /// D-ribose transmem…	P:transport; F:transporter activity; C:plasma membrane; P:cellular process; F:catalytic activity; C:membrane; P:metabolic process	EC:1.3.1.74		Q8VZ80	539	N-terminus	sp=Polyol transporter 5; Arabidopsis thaliana (Mouse-ear cress).	AT3G18830	ATPLT5, PMT5, ATPMT5	polyol/monosaccharide transporter 5	negative regulation of defense response;transmembrane transport; amino acid import; transport	-1.79769e+308	6.60386e-05							14	27.2	0	0	0	0.2	4	3.2	3	8.2
Contig17596	A	1738	517			intracellular membrane-bounded organelle /// membrane	metal ion binding /// oxidoreductase activity	F:binding; F:catalytic activity; C:intracellular; C:membrane			P24465	502	Complete	sp=Cytochrome P450 71A1; Persea americana (Avocado).	AT3G26310	CYP71B35	cytochrome P450, family 71, subfamily B, polypeptide 35	oxidation-reduction process	-1.79769e+308	0							56	117.6	0	0	0	0	0	0	1	2
Contig26161	A	1343	362	actin related protein	RNA splicing	via endonucleolytic cleavage and ligation /// response to freezing /// floral organ abscission /// vegetative phase change /// cotyledon development /// cell division /// methionine biosynthetic process /// photomorphogenesis /// regulation of cell cycle process /// lipid storage /// sugar mediated signaling pathway /// meristem structural organization /// protein ubiquitination /// seed germinat…	cytoplasm /// nucleus	P:nucleobase-containing compound metabolic process; P:response to stress; P:response to abiotic stimulus; P:abscission; P:flower development; P:post-embryonic development; P:reproduction; P:embryo development; P:cellular process; P:biosynthetic process; ; C:cytoplasm; P:cell cycle; P:biological_process; P:signal transduction; P:anatomical structure morphogenesis; P:multicellular organismal develo…			Q8L4Y5	363	Complete	sp=Actin-related protein 7; Arabidopsis thaliana (Mouse-ear cress).	AT3G60830	ATARP7, ARP7	actin-related protein 7	seed dormancy process; response to abscisic acid stimulus; methionine biosynthetic process;regulation of flower development; floral organ abscission;regulation of cell cycle process;photomorphogenesis;protein ubiquitination; RNA splicing, via endonucleolytic cleavage and ligation;cell division;vegetative phase change; response to freezing; vegetative to reproductive phase transition of meristem; …	-1.79769e+308	0.00711994							9	16.2	0	0	0	0	3	2.2	0	0
Contig2832	A	1844	510	uncharacterized protein				F:molecular_function; P:biological_process; C:cellular_component			F6HY99	475	Complete	tr=Putative uncharacterized protein; Vitis vinifera (Grape).	AT4G12540		unknown protein; Has 29 Blast hits to 26 proteins in 11 species: Archae - 2; Bacteria - 0; Metazoa - 0; Fungi - 0; Plants - 27; Viruses - 0; Other Eukaryotes - 0 (source: NCBI BLink).	biological_process	-1.79769e+308	0.00711994							9	16.2	0	0	1	0.6	0	0	0	0
Qs-dev_rep_c102339	A	360	115	---NA---				P:metabolic process; F:catalytic activity; F:binding; C:plasma membrane			Q67XQ0	494	Internal	sp=DUF21 domain-containing protein At4g14240; Arabidopsis thaliana (Mouse-ear cress).	AT4G14240		CBS domain-containing protein with a domain of unknown function (DUF21)	biological_process	-1.79769e+308	0.00213893							10	19.2	0	0	0	0	0	0	0	0.6
Qs-dev_rep_c101134	A	1089	362	1-deoxy-d-xylulose 5-phosphate synthase	chlorophyll biosynthetic process /// terpenoid biosynthetic process /// thiamine biosynthetic process /// 1-deoxy-D-xylulose 5-phosphate biosynthetic process	chloroplast	thiamine pyrophosphate binding /// magnesium ion binding /// 1-deoxy-D-xylulose-5-phosphate synthase activity	F:binding; P:biosynthetic process; P:cellular process; P:lipid metabolic process; P:secondary metabolic process; F:transferase activity; C:plastid	EC:2.2.1.7		O78328	719	Internal	sp=Probable 1-deoxy-D-xylulose-5-phosphate synthase, chloroplastic; Capsicum annuum (Bell pepper).	AT4G15560	CLA1, DEF, CLA, DXS, DXPS2	Deoxyxylulose-5-phosphate synthase	terpenoid biosynthetic process;phosphatidylglycerol biosynthetic process;lipoate metabolic process;isopentenyl diphosphate biosynthetic process, mevalonate-independent pathway; secondary metabolic process;chlorophyll biosynthetic process; cellular amino acid biosynthetic process;cysteine biosynthetic process; metabolic process; cell differentiation; sulfur amino acid metabolic process; aromatic a…	-1.79769e+308	0.000386893							12	23.2	0	0	2	2.2	5	3.8	0	0.6
Contig4669	A	525	148	uncharacterized protein		nucleus /// cytoplasm		C:nucleus; C:cytoplasm			D7TVQ9	155	Putative Complete	tr=Putative uncharacterized protein; Vitis vinifera (Grape).	AT4G24130		Protein of unknown function, DUF538	biological_process	-1.79769e+308	0.00711994							9	16.2	0	0	2	1.6	0	0	0	0
Contig26361	A	1171	291	tip41-like protein		cytosol		C:cytosol			D7SXV6	287	Complete	tr=Putative uncharacterized protein; Vitis vinifera (Grape).	AT4G34270		TIP41-like family protein	biological_process	-1.79769e+308	0.00134554							11	20.4	0	0	3	3	0	0	0	0
Contig2129	A	1126	247					F:molecular_function; P:biological_process; C:cellular_component; F:ubiquitin thiolesterase activity; P:ubiquitin-dependent protein catabolic process			I1N1W0	236	Complete	tr=Uncharacterized protein; Glycine max (Soybean) (Glycine hispida).	AT4G38090		Ribosomal protein S5 domain 2-like superfamily protein	biological_process	-1.79769e+308	0.00367709							10	17.8	0	0	1	0.6	1	0.4	0	0
Qs-dev_c46408	A	606	102	serine threonine-protein kinase-like protein	cytokinin mediated signaling pathway	nucleus		C:nucleus; P:signal transduction; P:response to endogenous stimulus			B9HZS1	394	Internal	tr=Predicted protein; subsp. trichocarpa).	AT5G53900		Serine/threonine-protein kinase WNK (With No Lysine)-related	cytokinin mediated signaling pathway;biological_process	-1.79769e+308	0.00213893							10	19.2	0	0	0	0	0	0	0	0
Contig17933	A	570	86					-			Q9LVC8	288	C-terminus	sp=2-methoxy-6-polyprenyl-1,4-benzoquinol methylase, mitochondrial; Arabidopsis thaliana (Mouse-ear cress).	AT5G57300		S-adenosyl-L-methionine-dependent methyltransferases superfamily protein	0	-1.79769e+308	0.00367709							10	17.8	0	0	0	0	0	0	0	0
Contig16661	A	1916	460		fructose 6-phosphate metabolic process /// glycolysis /// phosphorylation	6-phosphofructokinase complex /// chloroplast	6-phosphofructokinase activity /// diphosphate-fructose-6-phosphate 1-phosphotransferase activity /// ATP binding	C:cytosol; F:kinase activity; F:nucleotide binding; P:carbohydrate metabolic process; P:cellular process; P:generation of precursor metabolites and energy; P:catabolic process; P:metabolic process; C:plastid	EC:2.7.1.11 /// EC:2.7.1.90		Q9FKG3	530	Putative C-terminus	sp=6-phosphofructokinase 4, chloroplastic; Arabidopsis thaliana (Mouse-ear cress).	AT5G61580	PFK4	phosphofructokinase 4	glycolysis	-1.79769e+308	0.00915003							9	15.6	0	0	2	1.6	3	2	1	2
Qs-dev_rep_c103423	A	758	151	uncharacterized protein loc100815497 isoform 1				-			I1JAD6	202	C-terminus	tr=Uncharacterized protein; Glycine max (Soybean) (Glycine hispida).	#N/A	#N/A	#N/A	#N/A	-1.79769e+308	0.00519458							9	17	0	0	0	0	1	0.8	0	0.8
Contig7202	A	244	1.082					-			#N/A	0	coding		#N/A	#N/A	#N/A	#N/A	-1.79769e+308	0.000506906							12	22.6	0	0	0	0	0	0	0	0
Contig3892	A	1479	1.057	hypothetical protein FG08026.1 [Gibberella zeae PH-1]				F:nucleotide binding			#N/A	0	coding		#N/A	#N/A	#N/A	#N/A	-1.79769e+308	0.0028995							10	18.4	0	0	0	0	0	0	0	0
Qs-dev_c32762	A	330	1.059	nad-dependent epimerase dehydratase	cellular metabolic process		isomerase activity /// coenzyme binding /// nucleotide binding	P:metabolic process; P:cellular process; F:catalytic activity; F:binding; F:nucleotide binding			#N/A	0	coding		#N/A	#N/A	#N/A	#N/A	-1.79769e+308	0.00563534							9	16.8	0	0	0	0	0	0	0	0
Contig6320	A	405	0.959	stress response protein rds1				C:cell wall; F:structural constituent of cell wall			#N/A	0	coding		#N/A	#N/A	#N/A	#N/A	-1.79769e+308	0.00658069							9	16.4	0	0	0	0	0	0	0	0
Qs-dev_rep_c98369	A	298	99					F:molecular_function; P:biological_process; C:cellular_component			B9N6Z3	249	Internal	tr=Predicted protein; subsp. trichocarpa).	#N/A	#N/A	#N/A	#N/A	-1.79769e+308	0.00985571							8	15.4	0	0	2	2.2	0	0.2	0	1.6
Contig13430	A	337	73					-			Q2HX35	1898	Internal	tr=LINE-type retrotransposon LIb DNA, complete sequence, Insertion at the S11 site; Ipomoea batatas (Sweet potato) (Convolvulus batatas).	#N/A	#N/A	#N/A	#N/A	-1.79769e+308	0.00403214							10	17.6	0	0	0	0	0	0	0	0
Qs-dev_c29907	A	401	133	predicted protein [Populus trichocarpa]				F:DNA binding			B9N1B9	367	Internal	tr=Predicted protein; subsp. trichocarpa).	#N/A	#N/A	#N/A	#N/A	-1.79769e+308	0.00563534							9	16.8	0	0	0	0	0	0	0	0
Contig10596	A	573	150					-			B9S1P1	903	N-terminus	tr=Putative uncharacterized protein; Ricinus communis (Castor bean).	#N/A	#N/A	#N/A	#N/A	-1.79769e+308	0.00915003							9	15.6	0	0	0	0	0	0	0	0
Contig27295	A	537	178	tyrosine-rich hydroxyproline-rich partial		cytoplasmic membrane-bounded vesicle		C:cytoplasm			Q03211	426	Putative C-terminus	sp=Pistil-specific extensin-like protein; Nicotiana tabacum (Common tobacco).	#N/A	#N/A	#N/A	#N/A	-1.79769e+308	6.43829e-11							28	56.8	0	0	1	0.6	9	6.8	1	2.2
Contig20237	A	617	0.81					-			#N/A	0	putative_coding		#N/A	#N/A	#N/A	#N/A	-1.79769e+308	0.000122094							14	25.8	0	0	0	0	0	0	0	0
Contig14601	A	638	0.888					-			#N/A	0	putative_coding		#N/A	#N/A	#N/A	#N/A	-1.79769e+308	0.000356924							13	23.4	0	0	0	0	0	0	0	0
Contig10695	A	424	0.867					-			#N/A	0	putative_coding		#N/A	#N/A	#N/A	#N/A	-1.79769e+308	0.00436687							10	17.4	0	0	1	0.6	0	0	0	0
Qs-dev_rep_c101710	A	356	0					-			#N/A	0	unknown		#N/A	#N/A	#N/A	#N/A	-1.79769e+308	0.000386893							12	23.2	0	0	0	0	0	0	0	0.6
Contig6787	A	589	0.558					-			#N/A	0	unknown		#N/A	#N/A	#N/A	#N/A	-1.79769e+308	0.0028995							10	18.4	0	0	1	0.8	1	0.6	0	0
Contig6067	A	541	0					-			#N/A	0	unknown		#N/A	#N/A	#N/A	#N/A	-1.79769e+308	0.0028995							10	18.4	0	0	4	4.2	0	0	0	0
Contig21487	A	555	0.568					-			#N/A	0	unknown		#N/A	#N/A	#N/A	#N/A	-1.79769e+308	7.22762e-08							22	42	0	0	0	0	0	0	0	0
Contig27350	A	526	0					-			#N/A	0	unknown		#N/A	#N/A	#N/A	#N/A	-1.79769e+308	2.11218e-05							16	29.8	0	0	0	0	0	0	0	0
Contig13100	A	406	0					-			#N/A	0	unknown		#N/A	#N/A	#N/A	#N/A	-1.79769e+308	3.15741e-05							16	28.8	0	0	0	0	0	0	0	0
Contig27644	A	339	0					-			#N/A	0	unknown		#N/A	#N/A	#N/A	#N/A	-1.79769e+308	0.00134554							11	20.4	0	0	0	0	0	0	0	0
Contig5552	A	563	0					-			#N/A	0	unknown		#N/A	#N/A	#N/A	#N/A	-1.79769e+308	0.00134554							11	20.4	0	0	0	0	0	0	0	0
Contig14446	A	377	0					-			#N/A	0	unknown		#N/A	#N/A	#N/A	#N/A	-1.79769e+308	0.00169496							11	19.8	0	0	1	0.6	0	0	0	0
Contig14148	A	235	0.533					-			#N/A	0	unknown		#N/A	#N/A	#N/A	#N/A	-1.79769e+308	0.00403214							10	17.6	0	0	0	0	0	0	0	0
Contig10789	A	282	0					-			#N/A	0	unknown		#N/A	#N/A	#N/A	#N/A	-1.79769e+308	0.00436687							10	17.4	0	0	0	0	0	0	0	0
Contig6105	A	326	0					-			#N/A	0	unknown		#N/A	#N/A	#N/A	#N/A	-1.79769e+308	0.00658069							9	16.4	0	0	0	0	0	0	0	0
Contig25580	A	1939	538	signal peptide peptidase-like 2b	proteolysis	integral to membrane /// endosome /// plasma membrane	aspartic-type endopeptidase activity	C:membrane; C:endosome; P:protein metabolic process; P:catabolic process; F:hydrolase activity; C:plasma membrane	EC:3.4.23.0		Q0WMJ8	540	Complete	sp=Signal peptide peptidase-like 4; Arabidopsis thaliana (Mouse-ear cress).	AT1G01650	SPPL4, ATSPPL4	SIGNAL PEPTIDE PEPTIDASE-LIKE 4	proteolysis	-1.79769e+308	0.00711994							9	16.2	0	0	4	3.8	1	0.4	4	9.4
Contig9200	A	1385	322	probable uridine nucleosidase 2-like	inosine catabolic process /// leaf senescence	cytosol	UDP-glucosyltransferase activity /// inosine nucleosidase activity	C:cytosol; F:transferase activity; P:nucleobase-containing compound metabolic process; P:catabolic process; P:biological_process; F:hydrolase activity	EC:3.2.2.2		Q8LAC4	322	Complete	sp=Probable uridine nucleosidase 2; Arabidopsis thaliana (Mouse-ear cress).	AT1G05620	URH2	uridine-ribohydrolase 2	inosine catabolic process; leaf senescence	-1.79769e+308	0.00253461							10	18.8	0	0	1	0.8	10	7.4	0	0
Contig9493	A	1557	444	f-box protein skip16	methylglyoxal catabolic process to D-lactate	nucleus /// SCF ubiquitin ligase complex	protein binding	P:catabolic process; P:cellular process; F:protein binding; C:nucleus; C:intracellular			Q9LND7	436	Complete	sp=F-box protein SKIP16; Arabidopsis thaliana (Mouse-ear cress).	AT1G06110	SKIP16	SKP1/ASK-interacting protein 16	biological_process;methylglyoxal catabolic process to D-lactate	-1.79769e+308	0.00253461							10	18.8	0	0	14	15.6	15	11.2	4	9.8
Qs-dev_rep_c73602	A	1454	429	epidermal growth factor receptor substrate 15-like protein				P:cellular process			F6I0R5	910	C-terminus	tr=Putative uncharacterized protein; Vitis vinifera (Grape).	AT1G21630		Calcium-binding EF hand family protein	Golgi localization;mitochondrion localization; peroxisome localization; actin filament-based movement	-1.79769e+308	0.000386893							12	23.2	0	0	11	12.2	8	6.2	2	5.8
Contig25387	A	2725	690	glycyl-trna synthetase	proteasomal protein catabolic process /// glycyl-tRNA aminoacylation /// cytoskeleton organization /// gluconeogenesis /// response to cadmium ion	cytosol /// mitochondrion /// endosome /// trans-Golgi network /// Golgi apparatus	ATP binding /// glycine-tRNA ligase activity	C:cytosol; P:protein metabolic process; P:cellular process; P:catabolic process; C:mitochondrion; P:nucleobase-containing compound metabolic process; P:translation; ; P:cellular component organization; C:endosome; F:nucleotide binding; C:Golgi apparatus; P:biosynthetic process; P:carbohydrate metabolic process; P:biological_process; F:catalytic activity	EC:6.1.1.14		O23627	729	Complete	sp=Glycine--tRNA ligase 1, mitochondrial; Arabidopsis thaliana (Mouse-ear cress).	AT1G29880		glycyl-tRNA synthetase / glycine--tRNA ligase	glycyl-tRNA aminoacylation;proteasomal protein catabolic process;response to cadmium ion; tRNA aminoacylation for protein translation;gluconeogenesis;cytoskeleton organization	-1.79769e+308	0.003182							10	18.2	0	0	7	7.4	20	14.8	2	4.6
Qs-dev_rep_c95017	A	917	300	latex-abundant protein	response to wounding /// coumarin biosynthetic process /// calcium ion transport /// response to salt stress /// vacuole organization /// nitrate transport /// positive regulation of programmed cell death /// root hair elongation /// Golgi organization /// protein autoprocessing /// response to nitrate /// response to cadmium ion /// response to oxidative stress	extracellular region /// cytosol /// plasmodesma /// plasma membrane	cysteine-type endopeptidase activity /// identical protein binding	F:hydrolase activity; P:response to external stimulus; P:response to stress; P:biosynthetic process; ; P:secondary metabolic process; P:transport; P:response to abiotic stimulus; P:cellular component organization; P:cellular process; P:cell death; P:anatomical structure morphogenesis; P:cell differentiation; P:multicellular organismal development; P:cell growth; C:extracellular region; C:cytosol;…	EC:3.4.22.0		O64517	418	N-terminus	sp=Metacaspase-4; Arabidopsis thaliana (Mouse-ear cress).	AT1G79340	AtMC4, MC4	metacaspase 4	root hair elongation;protein autoprocessing;response to cadmium ion; coumarin biosynthetic process;positive regulation of programmed cell death; vacuole organization;response to osmotic stress; response to salt stress; response to wounding;response to nitrate;nitrate transport;Golgi organization;proteolysis; calcium ion transport	-1.79769e+308	0.00985571							8	15.4	0	0	1	1.4	8	6.2	1	3.8
Qs-dev_rep_c97963	A	745	118	basic blue protein	anther development /// pollination	apoplast	copper ion binding /// electron carrier activity	F:binding; F:molecular_function; P:flower development; C:extracellular region; P:pollination			Q8LG89	129	Complete	sp=Basic blue protein; Arabidopsis thaliana (Mouse-ear cress).	AT2G02850	ARPN	plantacyanin	response to freezing;photomorphogenesis;protein ubiquitination;regulation of flower development; sugar mediated signaling pathway; vegetative to reproductive phase transition of meristem; embryo development ending in seed dormancy;seed germination;seed dormancy process; response to abscisic acid stimulus; anther development;meristem structural organization; lipid storage; pollination	-1.79769e+308	0.00985571							8	15.4	0	0	0	0.4	16	12	1	3.8
Contig26645	A	935	265	chlorophyll a b binding	photosynthesis	light harvesting /// response to blue light /// response to far red light /// response to red light	plastoglobule /// chloroplast envelope /// apoplast /// chloroplast thylakoid membrane /// mitochondrion	C:plastid; P:generation of precursor metabolites and energy; P:photosynthesis; P:response to abiotic stimulus; C:extracellular region; C:membrane; C:thylakoid; C:mitochondrion			P27495	267	Complete	sp=Chlorophyll a-b binding protein 40, chloroplastic; Nicotiana tabacum (Common tobacco).	AT2G34430	LHB1B1, LHCB1.4	light-harvesting chlorophyll-protein complex II subunit B1	photosynthesis, light harvesting;photosynthesis, light harvesting in photosystem II;photosynthesis	-1.79769e+308	8.3614e-06							17	31.8	0	0	14	15	4	3	0	0
Contig18250	A	1481	296		response to cadmium ion /// response to desiccation	plasma membrane		P:biological_process; P:response to stress; P:response to abiotic stimulus; C:plasma membrane			P46519	152	Putative Complete	sp=Desiccation protectant protein Lea14 homolog; Glycine max (Soybean) (Glycine hispida).	AT2G44060		Late embryogenesis abundant protein, group 2	response to osmotic stress; Golgi vesicle transport; response to salt stress; embryo development ending in seed dormancy;response to desiccation;glycolysis; cell growth; response to cadmium ion;gluconeogenesis;cysteine biosynthetic process; cell morphogenesis	-1.79769e+308	0.00367709							10	17.8	0	0	12	12.6	21	15.6	2	4.2
Qs-dev_rep_c101934	A	990	226	rna-binding protein pno1-like	rRNA processing	nucleus	RNA binding	F:RNA binding; P:nucleobase-containing compound metabolic process; C:nucleus			B9GHH7	223	Complete	tr=Predicted protein; subsp. trichocarpa).	AT3G13230		RNA-binding KH domain-containing protein	rRNA processing	-1.79769e+308	0.00519458							9	17	0	0	0	0	6	4.6	1	3.4
Contig23278	A	940	217		oxidation-reduction process	intracellular membrane-bounded organelle /// cytoplasmic part /// membrane	heme binding /// 2-alkenal reductase [NAD(P)] activity	F:binding; C:intracellular; C:cytoplasm; F:catalytic activity; C:membrane; P:metabolic process	EC:1.3.1.74		Q9M2Z4	233	Putative Complete	sp=Membrane steroid-binding protein 2; Arabidopsis thaliana (Mouse-ear cress).	AT3G48890	ATMP2, ATMAPR3, MSBP2, MAPR3	membrane-associated progesterone binding protein 3	defense response to bacterium; response to ethylene stimulus;indoleacetic acid biosynthetic process;negative regulation of cellular process	-1.79769e+308	0.000122094							14	25.8	0	0	5	5.2	29	21.4	2	4.6
Contig3744	A	2506	673	ankyrin repeat-containing protein at3g12360-like				F:molecular_function; P:biological_process; C:cellular_component			Q9C7A2	590	Complete	sp=Ankyrin repeat-containing protein At3g12360; Arabidopsis thaliana (Mouse-ear cress).	AT4G03500		Ankyrin repeat family protein	0	-1.79769e+308	9.4809e-05							14	26.4	0	0	10	11	23	17	5	12
Qs-dev_rep_c76033	A	1214	303	limonoid udp-glucosyltransferase	response to karrikin /// response to UV-B /// metabolic process	cytoplasm	sinapate 1-glucosyltransferase activity /// limonoid glucosyltransferase activity	P:response to abiotic stimulus; F:transferase activity; P:metabolic process; C:cytoplasm	EC:2.4.1.120 /// EC:2.4.1.210		Q66PF4	555	Putative Complete	sp=Cinnamate beta-D-glucosyltransferase; Fragaria ananassa (Strawberry).	AT4G15480	UGT84A1	UDP-Glycosyltransferase superfamily protein	response to UV-B;response to sucrose stimulus; metabolic process; flavonoid biosynthetic process	-1.79769e+308	0.00213893							10	19.2	0	0	11	12.4	12	9.2	1	3.6
Contig25793	A	1674	392	progesterone 5-beta-reductase	response to wounding /// xylem and phloem pattern formation /// cellular metabolic process /// oxidation-reduction process		3-beta-hydroxy-delta5-steroid dehydrogenase activity /// delta4-3-oxosteroid 5beta-reductase activity /// coenzyme binding /// nucleotide binding	P:response to external stimulus; P:response to stress; F:catalytic activity; P:multicellular organismal development; P:metabolic process; P:cellular process; F:binding; F:nucleotide binding	EC:1.1.1.145 /// EC:1.3.1.3		Q9STX2	388	Complete	sp=3-oxo-Delta(4,5)-steroid 5-beta-reductase; Arabidopsis thaliana (Mouse-ear cress).	AT4G24220	VEP1, AWI31	NAD(P)-binding Rossmann-fold superfamily protein	response to wounding; steroid metabolic process;xylem and phloem pattern formation	-1.79769e+308	0.00711994							9	16.2	0	0	5	5.2	4	3	4	9.4
Contig23614	A	1849	485	6-phosphofructokinase 3-like	fructose 6-phosphate metabolic process /// glycolysis /// phosphorylation	6-phosphofructokinase complex /// plasma membrane	6-phosphofructokinase activity /// diphosphate-fructose-6-phosphate 1-phosphotransferase activity /// ATP binding	C:cytosol; F:kinase activity; F:nucleotide binding; P:carbohydrate metabolic process; P:cellular process; P:generation of precursor metabolites and energy; P:catabolic process; P:metabolic process; C:plasma membrane	EC:2.7.1.11 /// EC:2.7.1.90		Q94AA4	489	Complete	sp=6-phosphofructokinase 3; Arabidopsis thaliana (Mouse-ear cress).	AT4G26270	PFK3	phosphofructokinase 3	glycolysis	-1.79769e+308	3.35034e-10							27	53.4	0	0	14	15	30	22	5	11.6
Contig18127	A	868	175		RNA methylation /// translation /// ribosome biogenesis	nucleolus /// plasmodesma /// vacuolar membrane /// chloroplast /// cytosolic large ribosomal subunit /// Golgi apparatus /// endoplasmic reticulum /// plasma membrane	structural constituent of ribosome	P:nucleobase-containing compound metabolic process; P:translation; C:nucleolus; C:plasma membrane; F:structural molecule activity; C:membrane; C:vacuole; P:cellular process; C:plastid; C:ribosome; C:cytosol; C:Golgi apparatus; C:endoplasmic reticulum			Q9T043	134	Complete	sp=60S ribosomal protein L14-2; Arabidopsis thaliana (Mouse-ear cress).	AT4G27090		Ribosomal protein L14	translation; RNA methylation;ribosome biogenesis	-1.79769e+308	0.00367709							10	17.8	0	0	2	1.6	11	7.8	6	13.2
Contig3905	A	1588	157	proline-rich protein	RNA-dependent DNA replication	nucleus	RNA-directed DNA polymerase activity /// RNA binding	F:transferase activity; P:DNA metabolic process; P:biosynthetic process; F:RNA binding; C:nucleus	EC:2.7.7.49		K4CFU4	498	Putative Complete	tr=Uncharacterized protein; Solanum lycopersicum (Tomato) (Lycopersicon esculentum).	AT4G28300		Protein of unknown function (DUF1421)	biological_process	-1.79769e+308	0.000550344							12	22.4	0	0	12	13.2	1	0.4	0	0
Contig20015	A	1001	264		RNA methylation /// translation	cell wall /// nucleolus /// plasmodesma /// cytosolic small ribosomal subunit /// chloroplast /// Golgi apparatus /// plasma membrane	structural constituent of ribosome	P:nucleobase-containing compound metabolic process; P:translation; C:cell wall; C:nucleolus; C:plasma membrane; F:structural molecule activity; C:ribosome; C:cytosol; C:plastid; C:Golgi apparatus			Q42262	262	Complete	sp=40S ribosomal protein S3a-2; Arabidopsis thaliana (Mouse-ear cress).	AT4G34670		Ribosomal protein S3Ae	translation; RNA methylation	-1.79769e+308	0.00159065							11	20	0	0	10	10.4	7	5.2	4	9
Contig16680	A	1748	520				carbon-nitrogen ligase activity	F:catalytic activity; F:transferase activity; F:hydrolase activity	EC:6.3.5.0 /// EC:3.5.1.4		G7LHB5	517	Complete	tr=Glutamyl-tRNA(Gln) amidotransferase subunit A; Medicago truncatula (Barrel medic) (Medicago tribuloides).	AT4G34880		Amidase family protein	aldoxime metabolic process; acrylonitrile catabolic process	-1.79769e+308	0.00169496							11	19.8	0	0	0	0	8	5.6	1	2
Contig5697	A	1501	380	carbon-nitrogen hydrolase family protein	nitrogen compound metabolic process	cytosol /// chloroplast stroma	hydrolase activity	P:metabolic process; C:cytosol; F:hydrolase activity; F:binding; C:plastid			Q9XGI9	300	Complete	sp=N-carbamoylputrescine amidase; Solanum lycopersicum (Tomato) (Lycopersicon esculentum).	AT5G12040		Nitrilase/cyanide hydratase and apolipoprotein N-acyltransferase family protein	nitrogen compound metabolic process	-1.79769e+308	9.4809e-05							14	26.4	0	0	4	4.2	10	7.4	1	2.2
Contig17782	A	1759	377		L-ascorbic acid biosynthetic process		GDP-mannose 3	F:catalytic activity; P:biosynthetic process; P:cellular process; F:binding; F:nucleotide binding	EC:5.1.3.18		A3C4S4	378	Complete	sp=GDP-mannose 3,5-epimerase 1; Oryza sativa subsp. japonica (Rice).	AT5G28840	GME	GDP-D-mannose 3',5'-epimerase	nucleotide-sugar metabolic process;cellular metabolic process; L-ascorbic acid biosynthetic process	-1.79769e+308	6.73259e-07							20	37.2	0	0	5	5	28	20.4	16	33.2
Contig7876	A	595	97	lipid binding	lipid transport			P:transport			Q8W453	102	Complete	sp=Putative lipid-transfer protein DIR1; Arabidopsis thaliana (Mouse-ear cress).	AT5G48485	DIR1	Bifunctional inhibitor/lipid-transfer protein/seed storage 2S albumin superfamily protein	systemic acquired resistance, salicylic acid mediated signaling pathway;systemic acquired resistance; lipid transport	-1.79769e+308	0.0028995							10	18.4	0	0	8	8.8	3	2.2	0	0
Contig21975	A	1398	395		amino acid import /// ER to Golgi vesicle-mediated transport	integral to endoplasmic reticulum membrane /// plasma membrane /// vacuolar membrane		C:membrane; C:endoplasmic reticulum; P:transport; C:plasma membrane; C:vacuole; P:cellular process			Q39221	393	Complete	sp=SEC12-like protein 2; Arabidopsis thaliana (Mouse-ear cress).	AT5G50650		Transducin/WD40 repeat-like superfamily protein	biological_process	-1.79769e+308	0.0077919							9	16	0	0	3	3	12	8.8	6	13.2
Qs-dev_rep_c76083	A	1650	431	nuclear transport factor 2 and rna recognition motif domain-containing protein	response to abscisic acid stimulus /// nucleocytoplasmic transport		RNA binding	P:response to endogenous stimulus; P:transport; P:cellular process; F:RNA binding			Q9XJ54	122	Putative Complete	sp=Nuclear transport factor 2; Oryza sativa subsp. japonica (Rice).	AT5G60980		Nuclear transport factor 2 (NTF2) family protein with RNA binding (RRM-RBD-RNP motifs) domain	response to abscisic acid stimulus;nucleocytoplasmic transport; transport	-1.79769e+308	0.000848018							11	21.4	0	0	0	0.2	7	5.2	0	0.8
Qs-dev_rep_c95219	A	869	198	21 kda protein	oxidation-reduction process /// response to salt stress /// response to temperature stimulus /// negative regulation of catalytic activity /// hyperosmotic response /// water transport /// Golgi organization /// glycolysis /// response to cadmium ion		pectinesterase inhibitor activity /// oxidoreductase activity	P:metabolic process; P:response to stress; P:response to abiotic stimulus; F:enzyme regulator activity; F:catalytic activity; F:molecular_function; F:hydrolase activity; P:biological_process; P:transport; P:cellular component organization; P:cellular process; P:carbohydrate metabolic process; P:generation of precursor metabolites and energy; P:catabolic process; F:binding	EC:3.1.1.11		P17407	193	Complete	sp=21 kDa protein; Daucus carota (Carrot).	AT5G62350		Plant invertase/pectin methylesterase inhibitor superfamily protein	Golgi organization;glycolysis; response to cadmium ion; response to temperature stimulus;response to salt stress;hyperosmotic response;water transport	-1.79769e+308	0.00213893							10	19.2	0	0	1	1.4	12	9.2	0	1.6
Contig17727	A	778	108		cell redox homeostasis /// electron transport chain	vacuole /// Golgi apparatus /// plasma membrane /// cytosol /// apoplast	electron carrier activity /// arsenate reductase (glutaredoxin) activity /// protein disulfide oxidoreductase activity	C:vacuole; C:Golgi apparatus; C:plasma membrane; F:molecular_function; P:cellular homeostasis; F:catalytic activity; C:cytosol; C:extracellular region; P:generation of precursor metabolites and energy	EC:1.20.4.1		Q9ZR41	108	Complete	sp=Glutaredoxin; Solanum lycopersicum (Tomato) (Lycopersicon esculentum).	AT5G63030		Thioredoxin superfamily protein	methylglyoxal catabolic process to D-lactate; N-terminal protein myristoylation; cell redox homeostasis	-1.79769e+308	2.90457e-05							16	29	0	0	12	12.6	2	1.2	1	2
Qs-dev_rep_c75177	A	996	181	unknown [Medicago truncatula]				F:molecular_function; P:biological_process			F6HCJ9	192	Putative Complete	tr=Putative uncharacterized protein; Vitis vinifera (Grape).	#N/A	#N/A	#N/A	#N/A	-1.79769e+308	0.00213893							10	19.2	0	0	8	9	3	2.2	1	3.6
Contig17481	B	2535	675					-			E2FKK4	682	Putative Complete	tr=Sieve element occlusion b; Malus domestica (Apple) (Pyrus malus).	AT3G01680		CONTAINS InterPro DOMAIN/s: Mediator complex subunit Med28 (InterPro:IPR021640); BEST Arabidopsis thaliana protein match is: unknown protein (TAIR:AT3G01670.1); Has 122 Blast hits to 112 proteins in 13 species: Archae - 0; Bacteria - 0; Metazoa - 0; Fungi - 0; Plants - 122; Viruses - 0; Other Eukaryotes - 0 (source: NCBI BLink).	0	2.21283	3.56857e-12			-16.6813	0	-1.79769e+308	0.00224981	67	137.2	418	303.6	212	303.6	25	18.2	0	0
Contig16372	B	2092	568		lignin catabolic process /// oxidation-reduction process	apoplast	copper ion binding /// hydroquinone:oxygen oxidoreductase activity /// L-ascorbate oxidase activity	F:binding; F:catalytic activity; C:extracellular region; P:catabolic process; ; P:secondary metabolic process; P:metabolic process	EC:1.10.3.3		Q6Z8L2	579	Complete	sp=Putative laccase-9; Oryza sativa subsp. japonica (Rice).	AT5G09360	LAC14	laccase 14	lignin catabolic process;oxidation-reduction process	3.39915	0			-7.85625	0	-1.79769e+308	5.49814e-06	44	94.2	445	320.2	207	251.4	44	32	0	0
Contig17512	B	2551	411		leaf senescence /// response to oxidative stress /// long-chain fatty acid metabolic process /// response to other organism /// oxidation-reduction process	extracellular region	prostaglandin-endoperoxide synthase activity /// heme binding /// oxidoreductase activity	P:biological_process; P:response to stress; F:catalytic activity; P:cellular process; P:lipid metabolic process; F:binding; P:response to biotic stimulus; C:extracellular region; P:metabolic process	EC:1.14.99.1 /// EC:1.13.11.0 /// EC:1.11.1.7		Q9C9U3-2	640	Putative Complete	Isoform 2 of Alpha-dioxygenase 2 OS=Arabidopsis thaliana GN=DOX2	AT1G73680	ALPHA DOX2	alpha dioxygenase	long-chain fatty acid metabolic process;response to other organism; oxidation-reduction process;response to oxidative stress; leaf senescence;fatty acid metabolic process					-4.64474	1.18367e-06	-1.79769e+308	0.00788647	21	39.2	119	73	62	70.6	21	15.2	0	0
Contig3549	B	2445	615	9-cis-epoxycarotenoid dioxygenase	hyperosmotic salinity response /// response to water deprivation	chloroplast stroma /// chloroplast thylakoid membrane	9-cis-epoxycarotenoid dioxygenase activity	P:response to stress; P:response to abiotic stimulus; F:catalytic activity; C:plastid; C:membrane; C:thylakoid	EC:1.13.11.51		Q9M6E8	615	Complete	sp=9-cis-epoxycarotenoid dioxygenase NCED1, chloroplastic; Phaseolus vulgaris (Kidney bean) (French bean).	AT3G14440	NCED3, ATNCED3, STO1, SIS7	nine-cis-epoxycarotenoid dioxygenase 3	hyperosmotic salinity response; abscisic acid biosynthetic process;response to water deprivation; response to cold; response to osmotic stress; response to abscisic acid stimulus	3.7052	0	-3.41563	0	-3.1105	2.22741e-07	-1.79769e+308	8.45128e-07	48	103.8	515	384.6	98	112.6	50	36.2	0	0
Contig6190	B	1980	330	disease resistance protein rga3-like				P:defense response; F:ADP binding; F:hydrolase activity; F:phosphoprotein phosphatase activity			Q7XA39	988	Internal	sp=Putative disease resistance protein RGA4; Solanum bulbocastanum (Wild potato).	AT3G14470		NB-ARC domain-containing disease resistance protein	defense response;systemic acquired resistance; salicylic acid biosynthetic process			-51.3333	3.56771e-05	32	0.004335	-1.79769e+308	0.00150542	4	7.4	53	30.8	1	0.6	26	19.2	0	0
Contig11877	B	2124	630		methylation	Golgi apparatus	methyltransferase activity	C:Golgi apparatus; P:metabolic process; P:cellular process; F:transferase activity	EC:2.1.1.0		Q0WT31	770	C-terminus	sp=Probable methyltransferase PMT25; Arabidopsis thaliana (Mouse-ear cress).	AT2G34300		S-adenosyl-L-methionine-dependent methyltransferases superfamily protein	0	27.6667	2.1358e-05	-1.79769e+308	5.38006e-06	1.79769e+308	0.00410779	-1.79769e+308	0.00289994	1	1.2	57	33.2	0	0	24	17.6	0	0
Contig25368	B	2337	615	nac transcription factor-like 9	multicellular organismal development /// negative regulation of transcription	DNA-dependent /// regulation of defense response	nucleus	P:multicellular organismal development; ; F:sequence-specific DNA binding transcription factor activity; P:response to stress; F:protein binding; C:nucleus			Q9FLJ2	336	Complete	sp=NAC domain-containing protein 100; Arabidopsis thaliana (Mouse-ear cress).	AT4G35580	NTL9	NAC transcription factor-like 9	regulation of transcription, DNA-dependent; positive regulation of cell proliferation; nuclear-transcribed mRNA catabolic process;negative regulation of transcription, DNA-dependent; protein N-linked glycosylation;regulation of defense response			-5.12195	0.000578124			-1.79769e+308	0.00913647	10	18.2	71	42	8	8.2	20	14.8	0	0
Contig17669	B	1138	294		cellular glucan metabolic process	apoplast /// cell wall	hydrolase activity	P:carbohydrate metabolic process; P:cellular process; F:hydrolase activity; C:extracellular region; C:cell wall; F:transferase activity	EC:3.2.1.0 /// EC:2.4.1.207		Q38910	286	Complete	sp=Probable xyloglucan endotransglucosylase/hydrolase protein 23; Arabidopsis thaliana (Mouse-ear cress).	AT4G25810	XTR6, XTH23	xyloglucan endotransglycosylase 6	cellular glucan metabolic process; carbohydrate metabolic process			-4.73913	0.000670797			-1.79769e+308	0.00224981	18	33.2	74	43.6	9	9.2	25	18.2	0	0
Contig17943	B	1494	332		response to water deprivation /// response to high light intensity /// response to cold /// carbohydrate biosynthetic process /// response to abscisic acid stimulus /// response to hydrogen peroxide /// galactose metabolic process /// response to heat /// response to salt stress	nucleus	cellulose synthase (UDP-forming) activity /// inositol 3-alpha-galactosyltransferase activity	P:response to stress; P:response to abiotic stimulus; F:transferase activity; P:biosynthetic process; P:carbohydrate metabolic process; P:response to endogenous stimulus; P:cellular process; C:nucleus	EC:2.4.1.12 /// EC:2.4.1.123		Q9FXB2	335	Complete	sp=Galactinol synthase 2; Arabidopsis thaliana (Mouse-ear cress).	AT1G56600	AtGolS2, GolS2	galactinol synthase 2	response to salt stress;carbohydrate biosynthetic process; response to water deprivation;response to cold;galactose metabolic process; response to oxidative stress; response to abscisic acid stimulus	1.79769e+308	7.75776e-13					-1.79769e+308	1.03992e-07	0	0	108	65.4	50	55.6	57	40.8	0	0
Contig9352	B	2182	656	cysteine-rich receptor-like protein kinase			transferase activity	F:transferase activity			Q8GYA4-2	658	Complete	Isoform 2 of Cysteine-rich receptor-like protein kinase 10 OS=Arabidopsis thaliana GN=CRK10	AT4G23180	CRK10, RLK4	cysteine-rich RLK (RECEPTOR-like protein kinase) 10	protein phosphorylation;cellular response to nitrogen starvation	15.625	0.0012514					-1.79769e+308	0.0085088	1	1.6	43	25	11	12	20	15	0	0
Contig3833	B	1848	563	uncharacterized protein		nucleus		C:nucleus			I1L9M2	498	Complete	tr=Uncharacterized protein; Glycine max (Soybean) (Glycine hispida).	AT2G24960		unknown protein; BEST Arabidopsis thaliana protein match is: unknown protein (TAIR:AT4G02210.2); Has 1453 Blast hits to 509 proteins in 26 species: Archae - 0; Bacteria - 0; Metazoa - 1; Fungi - 39; Plants - 1363; Viruses - 0; Other Eukaryotes - 50 (source: NCBI BLink).	biological_process	10.0667	0.000578932					-1.79769e+308	0.00652759	2	3	52	30.2	7	7.4	21	15.6	0	0
Contig23164	B	1758	467		oxidation-reduction process /// geranylgeranyl diphosphate metabolic process /// phytyl diphosphate biosynthetic process /// vitamin E biosynthetic process /// chlorophyll biosynthetic process /// photosynthesis	chloroplast envelope /// chloroplast thylakoid membrane	oxidoreductase activity	P:metabolic process; P:cellular process; P:lipid metabolic process; P:secondary metabolic process; P:biosynthetic process; F:catalytic activity; C:plastid; C:membrane; C:thylakoid; F:nucleotide binding; P:photosynthesis	EC:1.3.1.0		Q9ZS34	464	Complete	sp=Geranylgeranyl diphosphate reductase, chloroplastic; Nicotiana tabacum (Common tobacco).	AT1G74470		Pyridine nucleotide-disulphide oxidoreductase family protein	chlorophyll biosynthetic process; regulation of protein dephosphorylation;photosynthesis, light reaction; cysteine biosynthetic process;cofactor biosynthetic process; oxidation-reduction process;photosynthesis; metabolic process	4.70588	0.00664505					-1.79769e+308	0.00652759	4	6.8	55	32	29	31.8	21	15.6	0	0
Contig9995	B	1952	343	protein binding	root hair elongation /// response to fructose stimulus /// response to salt stress /// water transport /// cellular cation homeostasis /// divalent metal ion transport	mitochondrion	chaperone binding	P:anatomical structure morphogenesis; P:cell differentiation; P:multicellular organismal development; P:cell growth; P:biological_process; C:mitochondrion; P:response to stress; P:response to abiotic stimulus; F:protein binding; P:transport; P:cellular homeostasis			B9ID06	349	Complete	tr=Predicted protein; subsp. trichocarpa).	AT5G52060	ATBAG1, BAG1	BCL-2-associated athanogene 1	cellular cation homeostasis; divalent metal ion transport; root hair elongation; response to salt stress; response to fructose stimulus; water transport	4.45946	0.00711994					-1.79769e+308	0.00505312	4	7.4	56	33	20	22.2	22	16.2	0	0
Contig19309	B	2752	754		response to sucrose stimulus /// response to cold /// response to oxidative stress /// metabolic process /// response to fructose stimulus /// response to karrikin	plasmodesma /// chloroplast	raffinose alpha-galactosidase activity /// galactinol-sucrose galactosyltransferase activity /// galactinol-raffinose galactosyltransferase activity	P:biological_process; F:transferase activity; P:response to stress; P:response to abiotic stimulus; C:plasma membrane; P:metabolic process; C:plastid	EC:3.2.1.22 /// EC:2.4.1.82 /// EC:2.4.1.67		Q8RX87	749	Complete	sp=Probable galactinol--sucrose galactosyltransferase 6; Arabidopsis thaliana (Mouse-ear cress).	AT5G20250	DIN10	Raffinose synthase family protein	response to sucrose stimulus; response to cold; response to light stimulus; response to oxidative stress; response to fructose stimulus;aging; response to karrikin	4.35714	2.44337e-05					-1.79769e+308	3.27023e-06	8	14	100	61	49	54	45	33.2	0	0
Contig1378	B	3532	1042		pollen sperm cell differentiation	nucleus /// CUL4-RING ubiquitin ligase complex		C:nucleus; C:intracellular; P:reproduction; P:cell differentiation			F6I0J9	1067	Complete	tr=Putative uncharacterized protein; Vitis vinifera (Grape).	AT4G35560		Transducin/WD40 repeat-like superfamily protein	pollen sperm cell differentiation	3.73469	1.21234e-05					-1.79769e+308	0.000277136	11	19.6	120	73.2	36	39.4	32	23.2	0	0
Contig9707	B	3101	833	acyl- dehydrogenase	root hair elongation /// response to symbiotic fungus /// oxidation-reduction process	cytosol	flavin adenine dinucleotide binding /// acyl-CoA dehydrogenase activity /// transferase activity	F:nucleotide binding; P:anatomical structure morphogenesis; P:cell differentiation; P:multicellular organismal development; P:cell growth; P:response to biotic stimulus; F:catalytic activity; C:cytosol; F:transferase activity; P:metabolic process	EC:1.3.99.3		Q9FS88	412	Complete	sp=Isovaleryl-CoA dehydrogenase 1, mitochondrial; Solanum tuberosum (Potato).	AT3G06810	IBR3	acyl-CoA dehydrogenase-related	oxidation-reduction process; root hair elongation; metabolic process; response to symbiotic fungus	3.64286	0.00553302					-1.79769e+308	4.33964e-05	6	11.2	69	40.8	32	35.6	37	27.4	0	0
Contig18151	B	1375	288		response to water deprivation /// response to salt stress /// cellular response to iron ion starvation /// iron ion transport /// water transport	mitochondrion /// integral to membrane /// chloroplast envelope /// anchored to plasma membrane /// vacuole	water channel activity	P:response to stress; P:response to abiotic stimulus; C:mitochondrion; C:membrane; F:transporter activity; C:plastid; P:response to extracellular stimulus; P:cell communication; P:transport; C:plasma membrane; C:vacuole			Q39196	287	Complete	sp=Probable aquaporin PIP1-4; Arabidopsis thaliana (Mouse-ear cress).	AT4G00430	TMP-C, PIP1;4, PIP1E	plasma membrane intrinsic protein 1;4	water transport; cellular response to iron ion starvation; response to water deprivation;transport; iron ion transport	1.89928	0.000375409					-1.79769e+308	6.69106e-12	39	83.4	233	158.4	91	103.8	88	61	0	0
Contig3184	B	2372	703	spotted leaf	regulation of seed germination /// protein ubiquitination	ubiquitin ligase complex	ubiquitin-protein ligase activity /// ion binding	P:post-embryonic development; F:catalytic activity; P:cellular protein modification process; F:binding; C:intracellular	EC:6.3.2.19		B9I385	684	Complete	tr=Predicted protein; subsp. trichocarpa).	AT1G60190		ARM repeat superfamily protein	regulation of seed germination; protein ubiquitination							-1.79769e+308	0.00505312	8	14.4	66	38.6	23	25.6	22	16.2	0	0
Contig2614	B	5865	1003	dipeptidyl peptidase	response to other organism /// protein phosphorylation /// proteolysis /// response to chemical stimulus /// MAPK cascade	membrane	protein serine/threonine kinase activity /// serine-type peptidase activity	P:response to biotic stimulus; P:cellular protein modification process; F:kinase activity; F:hydrolase activity; P:protein metabolic process; P:catabolic process; P:biological_process; C:membrane; P:signal transduction	EC:2.7.11.0		F6HTV6	986	Complete	tr=Putative uncharacterized protein; Vitis vinifera (Grape).	AT5G24260		prolyl oligopeptidase family protein	proteolysis							-1.79769e+308	5.49814e-06	13	24.2	80	48.2	30	33.2	44	32	0	0
Contig17499	B	1071	140		response to oxidative stress /// actin filament organization /// defense response to bacterium /// defense response signaling pathway	resistance gene-dependent /// response to cadmium ion	mitochondrion /// chloroplast /// nucleus /// plasma membrane	P:response to stress; P:cellular component organization; P:cellular process; C:mitochondrion; P:response to biotic stimulus; P:signal transduction; F:protein binding; C:plastid; P:biological_process; C:nucleus; C:plasma membrane			Q9FVI1	143	Complete	sp=Actin-depolymerizing factor 2; Petunia hybrida (Petunia).	AT5G59890	ADF4, ATADF4	actin depolymerizing factor 4	defense response to bacterium; defense response signaling pathway, resistance gene-dependent							-1.79769e+308	0.00224981	11	19.8	54	31.2	23	25	25	18.2	0	0
Contig19983	B	1223	389		regulation of transcription	DNA-dependent	nucleus	F:sequence-specific DNA binding transcription factor activity; F:DNA binding; C:nucleus;			Q9SJ56	680	C-terminus	sp=BEL1-like homeodomain protein 1; Arabidopsis thaliana (Mouse-ear cress).	AT2G35940	BLH1, EDA29	BEL1-like homeodomain 1	regulation of plant-type hypersensitive response;systemic acquired resistance, salicylic acid mediated signaling pathway; regulation of transcription, DNA-dependent; cysteine biosynthetic process;response to carbohydrate stimulus; protein targeting to membrane;response to auxin stimulus; response to superoxide; response to symbiotic fungus; polar nucleus fusion; positive regulation of flavonoid b…							-1.79769e+308	0.00289994	20	37.4	88	53	35	38.6	24	17.6	0	0
Contig21867	B	1570	374					-			Q9LVI4	352	Complete	sp=Protein TIFY 6B; Arabidopsis thaliana (Mouse-ear cress).	AT3G17860	JAZ3, JAI3, TIFY6B	jasmonate-zim-domain protein 3	jasmonic acid mediated signaling pathway;regulation of defense response; jasmonic acid biosynthetic process;response to wounding							-1.79769e+308	0.00209643	7	12.2	64	37.2	24	26.4	25	18.4	0	0
Contig24672	B	1095	332	fructokinase 2	D-ribose metabolic process /// phosphorylation /// starch biosynthetic process	plasma membrane	ribokinase activity /// ATP binding /// fructokinase activity	F:kinase activity; P:carbohydrate metabolic process; P:cellular process; C:plasma membrane; P:metabolic process; F:nucleotide binding; P:biosynthetic process	EC:2.7.1.15 /// EC:2.7.1.4		Q42896	328	Complete	sp=Fructokinase-2; Solanum lycopersicum (Tomato) (Lycopersicon esculentum).	AT1G06030		pfkB-like carbohydrate kinase family protein	sucrose biosynthetic process; D-ribose metabolic process; acetate fermentation							-1.79769e+308	1.59627e-05	9	16.2	70	41.4	12	13	40	29.6	0	0
Contig9434	B	2222	603	2-dehydro-3-deoxyphosphoheptonate aldolase 3-deoxy-d-arabino-heptulosonate 7-phosphate synthetase	shikimate biosynthetic process /// chorismate biosynthetic process /// aromatic amino acid family biosynthetic process	chloroplast /// membrane	3-deoxy-7-phosphoheptulonate synthase activity /// lyase activity	P:biosynthetic process; P:cellular process; F:transferase activity; ; F:catalytic activity; C:plastid; C:membrane	EC:2.5.1.54		P37216	541	Complete	sp=Phospho-2-dehydro-3-deoxyheptonate aldolase 2, chloroplastic; Solanum lycopersicum (Tomato) (Lycopersicon esculentum).	AT1G22410		Class-II DAHP synthetase family protein	aromatic amino acid family biosynthetic process; coumarin biosynthetic process;response to wounding;systemic acquired resistance; response to endoplasmic reticulum stress							-1.79769e+308	1.59293e-06	14	26.8	82	49.4	45	50.4	47	34.8	0	0
Contig21232	B	1537	336		response to water deprivation /// response to high light intensity /// response to cold /// carbohydrate biosynthetic process /// response to abscisic acid stimulus /// response to hydrogen peroxide /// galactose metabolic process /// response to heat /// response to salt stress	nucleus	cellulose synthase (UDP-forming) activity /// inositol 3-alpha-galactosyltransferase activity	P:response to stress; P:response to abiotic stimulus; F:transferase activity; P:biosynthetic process; P:carbohydrate metabolic process; P:response to endogenous stimulus; P:cellular process; C:nucleus	EC:2.4.1.12 /// EC:2.4.1.123		Q9FXB2	335	Complete	sp=Galactinol synthase 2; Arabidopsis thaliana (Mouse-ear cress).	AT1G56600	AtGolS2, GolS2	galactinol synthase 2	response to salt stress;carbohydrate biosynthetic process; response to water deprivation;response to cold;galactose metabolic process; response to oxidative stress; response to abscisic acid stimulus							-1.79769e+308	0.00991391	5	8.8	37	21.4	12	12.8	20	14.6	0	0
Qs-dev_c11159	B	2733	730	agenet and bromo-adjacent homology domain-containing protein	chromatin assembly or disassembly	plasmodesma /// intracellular membrane-bounded organelle	binding	F:binding; P:cellular component organization; P:cellular process; C:plasma membrane; C:intracellular			F6HFN9	698	Complete	tr=Putative uncharacterized protein; Vitis vinifera (Grape).	AT1G68580		agenet domain-containing protein / bromo-adjacent homology (BAH) domain-containing protein	chromatin assembly or disassembly;biological_process							-1.79769e+308	0.0048013	4	7.4	30	17.6	15	16.6	22	16.4	0	0
Contig300	B	3802	1110	uncharacterized protein	system development /// regulation of biological process	plasmodesma		P:multicellular organismal development; P:biological_process; C:plasma membrane			B9RLM1	1094	Complete	tr=Putative uncharacterized protein; Ricinus communis (Castor bean).	AT1G74160		unknown protein; BEST Arabidopsis thaliana protein match is: unknown protein (TAIR:AT1G18620.1); Has 3407 Blast hits to 2217 proteins in 314 species: Archae - 0; Bacteria - 264; Metazoa - 1296; Fungi - 318; Plants - 346; Viruses - 34; Other Eukaryotes - 1149 (source: NCBI BLink).	biological_process;regulation of meristem growth							-1.79769e+308	0.00913647	7	12.6	34	19.8	14	15	20	14.8	0	0
Contig5731	B	2419	592	endomembrane protein 70	cellular membrane fusion /// transport	endosome /// plant-type cell wall /// Golgi apparatus /// plasmodesma /// cytoplasmic membrane-bounded vesicle /// plasma membrane /// vacuolar membrane /// integral to membrane /// trans-Golgi network	SNAP receptor activity	P:cellular component organization; P:cellular process; C:endosome; C:cell wall; F:protein binding; C:Golgi apparatus; C:plasma membrane; C:cytoplasm; P:transport; C:membrane; C:vacuole			D7T8E1	591	Complete	tr=Putative uncharacterized protein; Vitis vinifera (Grape).	AT2G01970		Endomembrane protein 70 protein family	transport							-1.79769e+308	0.0026962	21	40.6	70	41.6	34	37.8	24	17.8	0	0
Contig25634	B	1865	392	uncharacterized protein loc100245954 isoform 1				F:molecular_function; P:biological_process; C:cellular_component			B9S4R3	364	Complete	tr=Putative uncharacterized protein; Ricinus communis (Castor bean).	AT3G22970		Protein of unknown function (DUF506)	biological_process							-1.79769e+308	0.00913647	11	20.4	40	23.2	9	9.4	20	14.8	0	0
Contig5226	B	3265	853	beta-galactosidase 3	carbohydrate metabolic process		carbohydrate binding /// beta-galactosidase activity /// cation binding	P:carbohydrate metabolic process; F:carbohydrate binding; F:hydrolase activity; F:binding	EC:3.2.1.23		Q9SCV9	856	Complete	sp=Beta-galactosidase 3; Arabidopsis thaliana (Mouse-ear cress).	AT4G36360	BGAL3	beta-galactosidase 3	phenylpropanoid metabolic process; lactose catabolic process, using glucoside 3-dehydrogenase; cellular modified amino acid biosynthetic process;plant-type cell wall organization; lactose catabolic process via UDP-galactose; regulation of meristem growth; plant-type cell wall biogenesis;polyamine catabolic process; lactose catabolic process; carbohydrate metabolic process							-1.79769e+308	0.000327316	12	22.6	57	33.2	28	30.8	31	22.8	0	0
Contig7694	B	1086	295	protein	chitin catabolic process /// polysaccharide catabolic process	extracellular space	chitinase activity /// cation binding /// lysozyme activity	F:hydrolase activity; C:extracellular space; P:carbohydrate metabolic process; P:catabolic process; F:binding	EC:3.2.1.14 /// EC:3.2.1.17		P36908	293	Complete	sp=Acidic endochitinase; Cicer arietinum (Chickpea) (Garbanzo).	AT5G24090	ATCHIA, CHIA	chitinase A	carbohydrate metabolic process; vegetative to reproductive phase transition of meristem;response to light intensity; response to cold; cellular response to water deprivation;hydrogen peroxide biosynthetic process;protein desumoylation;response to salt stress;response to wounding							-1.79769e+308	0.00505312	4	7.4	46	26.6	8	8.8	22	16.2	0	0
Contig19744	B	3400	1042		defense response to bacterium /// secondary cell wall biogenesis /// defense response to fungus /// cellulose biosynthetic process	integral to membrane	cellulose synthase (UDP-forming) activity /// zinc ion binding	P:response to stress; P:response to biotic stimulus; F:transferase activity; P:cellular process; P:biosynthetic process; P:carbohydrate metabolic process; C:membrane; F:binding	EC:2.4.1.12		Q84JA6	1049	Complete	sp=Cellulose synthase A catalytic subunit 4 [UDP-forming]; Arabidopsis thaliana (Mouse-ear cress).	AT5G44030	CESA4, IRX5, NWS2	cellulose synthase A4	cellulose biosynthetic process; xylan biosynthetic process;cellular cell wall macromolecule metabolic process; secondary cell wall biogenesis; plant-type cell wall biogenesis;defense response to fungus; cell wall biogenesis; defense response to bacterium;glucuronoxylan metabolic process							-1.79769e+308	0.00446097	25	48.8	79	47.2	33	37	23	16.6	0	0
Contig27054	B	690	174	early tobacco anther		cytosol		C:cytosol			Q9LV66	166	Complete	sp=Uncharacterized protein At5g48480; Arabidopsis thaliana (Mouse-ear cress).	AT5G48480		Lactoylglutathione lyase / glyoxalase I family protein	biological_process							-1.79769e+308	0.00505312	15	27.8	90	54	27	29.8	22	16.2	0	0
Contig25211	B	5235	966	respiratory burst oxidase homolog protein f-like	negative regulation of programmed cell death /// respiratory burst involved in defense response /// defense response by callose deposition /// regulation of stomatal movement /// hydrogen peroxide biosynthetic process /// response to ethylene stimulus /// oxidation-reduction process	integral to plasma membrane	NAD(P)H oxidase activity /// calcium ion binding /// peroxidase activity	C:plasma membrane; F:catalytic activity; P:cell death; P:metabolic process; P:response to stress; F:binding; P:cellular process; P:biosynthetic process; P:response to endogenous stimulus	EC:1.6.3.1 /// EC:1.11.1.7		Q948U0	963	Complete	sp=Respiratory burst oxidase homolog protein A; Solanum tuberosum (Potato).	AT1G64060	ATRBOH F, ATRBOHF, RBOHAP108, RBOHF, RBOH F	respiratory burst oxidase protein F	negative regulation of programmed cell death;regulation of stomatal movement; abscisic acid mediated signaling pathway; defense response to fungus;reactive oxygen species metabolic process;hyperosmotic salinity response; oxidation-reduction process;endoplasmic reticulum unfolded protein response; systemic acquired resistance; cell communication; response to cold; defense response by callose depos…							-25.4545	1.54948e-09	17	31.8	110	67.6	51	56.8	80	56	1	2.2
Contig3980	B	4171	1169	protein gigantea	response to cold /// inflorescence development /// response to blue light /// temperature compensation of the circadian clock /// response to far red light /// response to hydrogen peroxide /// response to karrikin /// positive regulation of long-day photoperiodism	flowering	nucleoplasm	P:response to stress; P:response to abiotic stimulus; P:reproduction; P:post-embryonic development; C:nucleoplasm			Q9SQI2	1173	Complete	sp=Protein GIGANTEA; Arabidopsis thaliana (Mouse-ear cress).	AT1G22770	GI, FB	gigantea protein (GI)	regulation of transcription, DNA-dependent; flower development; regulation of circadian rhythm;response to cold;circadian rhythm; positive regulation of long-day photoperiodism, flowering; starch metabolic process;response to karrikin;response to hydrogen peroxide; long-day photoperiodism, flowering; response to far red light; response to red or far red light; response to blue light; temperature …	2.29508	1.16459e-05	-3.05677	6.70985e-09			-24.7273	3.2382e-09	30	61	213	140	41	45.8	77	54.4	1	2.2
Contig12009	B	2236	336		response to water deprivation /// response to high light intensity /// response to cold /// carbohydrate biosynthetic process /// response to abscisic acid stimulus /// response to hydrogen peroxide /// galactose metabolic process /// response to heat /// response to salt stress	nucleus	cellulose synthase (UDP-forming) activity /// inositol 3-alpha-galactosyltransferase activity	P:response to stress; P:response to abiotic stimulus; F:transferase activity; P:biosynthetic process; P:carbohydrate metabolic process; P:response to endogenous stimulus; P:cellular process; C:nucleus	EC:2.4.1.12 /// EC:2.4.1.123		Q9FXB2	335	Complete	sp=Galactinol synthase 2; Arabidopsis thaliana (Mouse-ear cress).	AT1G56600	AtGolS2, GolS2	galactinol synthase 2	response to salt stress;carbohydrate biosynthetic process; response to water deprivation;response to cold;galactose metabolic process; response to oxidative stress; response to abscisic acid stimulus	2.59184	5.34084e-05			-3.27536	3.52765e-06	-13.8	0.000442248	21	39.2	163	101.6	78	90.4	38	27.6	1	2
Contig21718	B	6104	1934		cytokinesis by cell plate formation /// response to virus /// microtubule cytoskeleton organization /// response to abscisic acid stimulus /// gravitropism		RNA binding	P:cell cycle; P:response to biotic stimulus; F:RNA binding; P:cellular component organization; P:cellular process; P:response to endogenous stimulus; P:response to abiotic stimulus; P:tropism			E3V0H9	1899	Complete	tr=Eukaryotic translation initiation factor 4G; Carica papaya (Papaya).	AT3G60240	EIF4G, CUM2	eukaryotic translation initiation factor 4G	response to virus; RNA metabolic process;gravitropism; microtubule cytoskeleton organization;response to abscisic acid stimulus; cytokinesis by cell plate formation							-12.9091	0.000388257	13	24.2	53	30.6	12	12.8	39	28.4	1	2.2
Contig23659	B	2188	284	probable plasma membrane intrinsic protein 1c	response to water deprivation /// response to salt stress /// cellular response to iron ion starvation /// iron ion transport /// water transport	mitochondrion /// integral to membrane /// chloroplast envelope /// anchored to plasma membrane /// vacuole	water channel activity	P:response to stress; P:response to abiotic stimulus; C:mitochondrion; C:membrane; F:transporter activity; C:plastid; P:response to extracellular stimulus; P:cell communication; P:transport; C:plasma membrane; C:vacuole			Q39196	287	Putative Complete	sp=Probable aquaporin PIP1-4; Arabidopsis thaliana (Mouse-ear cress).	AT4G00430	TMP-C, PIP1;4, PIP1E	plasma membrane intrinsic protein 1;4	water transport; cellular response to iron ion starvation; response to water deprivation;transport; iron ion transport	18.76	0	-2.48148	0.000362883			-12.6364	0.000496357	3	5	153	93.8	34	37.8	38	27.8	1	2.2
Contig327	B	6144	1853	beach domain-containing protein lvsa-like	response to abscisic acid stimulus /// signal transduction /// multidimensional cell growth /// trichome morphogenesis /// vacuole organization	chloroplast /// nucleus		P:response to endogenous stimulus; P:signal transduction; P:cell growth; P:anatomical structure morphogenesis; P:cellular component organization; P:cell differentiation; P:multicellular organismal development; C:plastid; C:nucleus; P:cellular process			B9S4P2	3591	C-terminus	tr=Putative uncharacterized protein; Ricinus communis (Castor bean).	AT1G03060	SPI	Beige/BEACH domain ;WD domain, G-beta repeat protein	response to abscisic acid stimulus; trichome morphogenesis; vacuole organization; signal transduction;multidimensional cell growth							-12	0.00088914	31	63.4	104	63.6	45	49.8	36	26.4	1	2.2
Contig9779	B	1821	347	udp-xyl synthase 6	D-xylose metabolic process /// nucleotide-sugar metabolic process	plasma membrane	UDP-glucuronate decarboxylase activity /// coenzyme binding /// nucleotide binding	F:catalytic activity; P:carbohydrate metabolic process; P:cellular process; C:plasma membrane; P:nucleobase-containing compound metabolic process; F:binding; F:nucleotide binding	EC:4.1.1.35		B9SR17	346	Complete	tr=Dtdp-glucose 4-6-dehydratase, putative; Ricinus communis (Castor bean).	AT2G28760	UXS6	UDP-XYL synthase 6	D-xylose metabolic process; cellular metabolic process; nucleotide-sugar metabolic process	4.37349	1.70168e-06					-11.8667	4.07683e-05	9	16.6	118	72.6	50	56.4	49	35.6	1	3
Contig17621	B	1719	437		stomatal movement /// response to jasmonic acid stimulus /// protein phosphorylation /// response to fungus /// response to wounding /// jasmonic acid biosynthetic process /// response to pH /// abscisic acid mediated signaling pathway /// response to ethylene stimulus /// calcium-mediated signaling	plasma membrane	protein serine/threonine kinase activity /// protein binding /// nucleotide binding	P:cellular process; P:response to endogenous stimulus; P:cellular protein modification process; F:kinase activity; P:response to biotic stimulus; P:response to external stimulus; P:response to stress; P:biosynthetic process; P:lipid metabolic process; F:protein binding; P:response to abiotic stimulus; F:nucleotide binding; P:signal transduction; C:plasma membrane	EC:2.7.11.0		O22932	435	Complete	sp=CBL-interacting serine/threonine-protein kinase 11; Arabidopsis thaliana (Mouse-ear cress).	AT2G30360	CIPK11, PKS5, SIP4, SNRK3.22	SOS3-interacting protein 4	abscisic acid mediated signaling pathway;response to pH; response to wounding; jasmonic acid biosynthetic process;protein phosphorylation;calcium-mediated signaling; stomatal movement; response to jasmonic acid stimulus;response to fungus;response to ethylene stimulus; signal transduction; intracellular signal transduction							-11.6	0.00269083	20	37.2	129	78.4	38	41.6	32	23.2	1	2
Contig2364	B	3357	903	feronia receptor-like kinase	water transport /// pollen tube reception /// response to salt stress /// cell morphogenesis /// post-embryonic development /// defense response to fungus /// root hair elongation /// hyperosmotic response /// protein autophosphorylation /// Golgi organization /// glycolysis /// cellulose biosynthetic process /// Golgi vesicle transport /// response to cadmium ion /// response to temperature stim…	extracellular region /// filiform apparatus /// plasmodesma /// plasma membrane	non-membrane spanning protein tyrosine kinase activity /// protein serine/threonine kinase activity /// ATP binding	F:kinase activity; P:transport; P:pollination; P:response to stress; P:response to abiotic stimulus; P:anatomical structure morphogenesis; P:cellular component organization; P:cellular process; P:post-embryonic development; P:response to biotic stimulus; P:cell differentiation; P:multicellular organismal development; P:cell growth; C:extracellular region; P:cellular protein modification process; …	EC:2.7.10.2 /// EC:2.7.11.0		Q9SCZ4	895	Complete	sp=Receptor-like protein kinase FERONIA; Arabidopsis thaliana (Mouse-ear cress).	AT3G51550	FER	Malectin/receptor-like protein kinase family protein	protein phosphorylation;water transport; protein autophosphorylation; cell growth; defense response to fungus; hyperosmotic response; cellulose biosynthetic process; root hair elongation; response to ozone; post-embryonic development; response to cadmium ion; response to salt stress; cell morphogenesis;glycolysis; response to temperature stimulus;Golgi organization; Golgi vesicle transport; gluco…							-10.7273	0.00274434	6	10.4	48	27.8	8	8.2	32	23.6	1	2.2
Contig14964	B	1052	251		hydrogen peroxide catabolic process /// oxidation-reduction process /// response to salt stress /// response to heat /// response to cadmium ion /// embryo development ending in seed dormancy	cell wall /// chloroplast stroma /// plasma membrane	L-ascorbate peroxidase activity /// heme binding	C:cell wall; P:response to stress; P:catabolic process; P:cellular process; P:metabolic process; P:response to abiotic stimulus; F:catalytic activity; C:plastid; F:binding; P:biological_process; C:plasma membrane; P:reproduction; P:post-embryonic development; P:embryo development	EC:1.11.1.11		P48534	250	Complete	sp=L-ascorbate peroxidase, cytosolic; Pisum sativum (Garden pea).	AT1G07890	APX1, MEE6, CS1, ATAPX1, ATAPX01	ascorbate peroxidase 1	response to cadmium ion;response to salt stress;ubiquitin-dependent protein catabolic process;N-terminal protein myristoylation; response to heat; response to hydrogen peroxide;embryo development ending in seed dormancy;oxidation-reduction process; response to endoplasmic reticulum stress; hydrogen peroxide catabolic process;response to oxidative stress; phenylpropanoid metabolic process; cellula…							-10.6667	2.74042e-06	21	39.2	95	57.6	39	42.4	63	44.8	2	4.2
Contig5180	B	2759	812	probable -trehalose-phosphate synthase	trehalose biosynthetic process	nucleus /// cytosol /// mitochondrion	alpha	F:transferase activity; C:nucleus; C:cytosol; F:hydrolase activity; P:biosynthetic process; P:carbohydrate metabolic process; P:cellular process; C:mitochondrion	EC:2.4.1.15 /// EC:3.1.3.12		Q9ZV48	862	Putative C-terminus	sp=Probable alpha,alpha-trehalose-phosphate synthase [UDP-forming] 11; Arabidopsis thaliana (Mouse-ear cress).	AT2G18700	ATTPS11, TPS11, ATTPSB	trehalose phosphatase/synthase 11	trehalose biosynthetic process; metabolic process			-2.75758	0.00969706			-10.3636	0.0037938	19	36	91	54.6	18	19.8	31	22.8	1	2.2
Contig31	B	3276	976	kinesin-related protein	microtubule-based movement	microtubule associated complex /// microtubule	ATP binding /// microtubule motor activity	P:cellular process; C:cytoskeleton; F:nucleotide binding; F:motor activity			P46869	786	Complete	sp=Kinesin-like protein FLA10; Chlamydomonas reinhardtii (Chlamydomonas smithii).	AT2G21300		ATP binding microtubule motor family protein	microtubule-based movement							-10.3636	0.0037938	11	20.4	54	31.4	11	12	31	22.8	1	2.2
Contig5250	B	2736	750	auxin response factor 3-like	response to hormone stimulus /// regulation of cellular process /// transcription	DNA-dependent		F:binding; P:response to endogenous stimulus; P:cellular process;			O23661	608	Complete	sp=Auxin response factor 3; Arabidopsis thaliana (Mouse-ear cress).	AT2G33860	ETT, ARF3	Transcriptional factor B3 family protein / auxin-responsive factor AUX/IAA-related	organ morphogenesis;pattern specification process; xylem and phloem pattern formation;vegetative phase change;negative regulation of biological process;response to auxin stimulus; floral whorl development; auxin metabolic process;response to hormone stimulus; regulation of transcription, DNA-dependent; virus induced gene silencing; flower morphogenesis;determination of bilateral symmetry; abaxial…							-10	0.00505312	10	18.4	54	31.6	29	32	30	22	1	2.2
Contig18080	B	1756	307		regulation of auxin polar transport	cytoplasm /// plasma membrane /// nucleus	metal ion binding /// phosphoprotein phosphatase activity	C:cytoplasm; F:binding; F:hydrolase activity; C:plasma membrane; C:nucleus	EC:3.1.3.16		Q9ZSE4	306	Complete	sp=Serine/threonine-protein phosphatase PP2A catalytic subunit; Hevea brasiliensis (Para rubber tree) (Siphonia brasiliensis).	AT1G10430	PP2A-2	protein phosphatase 2A-2	N-terminal protein myristoylation; protein dephosphorylation;chloroplast avoidance movement; cellular protein localization							-9.54545	0.00777586	16	29.4	46	26.4	21	22.8	29	21	1	2.2
Contig18927	B	1820	364		S-adenosylmethioninamine biosynthetic process /// spermine biosynthetic process /// spermidine biosynthetic process		arginine decarboxylase activity /// adenosylmethionine decarboxylase activity	P:nucleobase-containing compound metabolic process; P:biosynthetic process; ; F:catalytic activity	EC:4.1.1.19 /// EC:4.1.1.50		Q96471	362	Complete	sp=S-adenosylmethionine decarboxylase proenzyme; Ipomoea nil (Japanese morning glory) (Pharbitis nil).	AT5G15950		Adenosylmethionine decarboxylase family protein	polyamine biosynthetic process; spermine biosynthetic process;spermidine biosynthetic process; flavonoid biosynthetic process;response to UV-B; myo-inositol hexakisphosphate biosynthetic process;response to sucrose stimulus							-9.54545	0.00777586	15	27.8	52	30	28	30.6	29	21	1	2.2
Contig17764	B	2684	720		chlorophyll biosynthetic process /// terpenoid biosynthetic process /// thiamine biosynthetic process /// 1-deoxy-D-xylulose 5-phosphate biosynthetic process	chloroplast	thiamine pyrophosphate binding /// magnesium ion binding /// 1-deoxy-D-xylulose-5-phosphate synthase activity	F:binding; P:biosynthetic process; P:cellular process; P:lipid metabolic process; P:secondary metabolic process; F:transferase activity; C:plastid	EC:2.2.1.7		O78328	719	Complete	sp=Probable 1-deoxy-D-xylulose-5-phosphate synthase, chloroplastic; Capsicum annuum (Bell pepper).	AT4G15560	CLA1, DEF, CLA, DXS, DXPS2	Deoxyxylulose-5-phosphate synthase	terpenoid biosynthetic process;phosphatidylglycerol biosynthetic process;lipoate metabolic process;isopentenyl diphosphate biosynthetic process, mevalonate-independent pathway; secondary metabolic process;chlorophyll biosynthetic process; cellular amino acid biosynthetic process;cysteine biosynthetic process; metabolic process; cell differentiation; sulfur amino acid metabolic process; aromatic a…	2.3741	1.134e-05	-1.92982	0.0017835			-9.19048	3.85162e-05	28	55.6	202	132	60	68.4	53	38.6	2	4.2
Contig10051	B	3648	449		calcium ion transport /// response to salt stress /// photosynthesis /// phenylpropanoid metabolic process /// one-carbon metabolic process /// Golgi organization /// polyamine catabolic process /// S-adenosylmethionine biosynthetic process /// response to cadmium ion /// methanogenesis	cytosol /// plasmodesma /// integral to thylakoid membrane /// plasma membrane	methionine adenosyltransferase activity /// heme binding /// electron carrier activity /// iron ion binding /// magnesium ion binding /// copper ion binding /// ATP binding	F:transferase activity; P:transport; F:binding; P:response to stress; P:response to abiotic stimulus; P:photosynthesis; F:molecular_function; ; P:secondary metabolic process; C:cytosol; P:metabolic process; P:cellular process; P:cellular component organization; P:catabolic process; P:biosynthetic process; P:nucleobase-containing compound metabolic process; P:biological_process; P:generation of pr…	EC:2.5.1.6		A7QJG1	389	Complete	sp=S-adenosylmethionine synthase 3; Vitis vinifera (Grape).	AT2G36880	MAT3	methionine adenosyltransferase 3	cellular modified amino acid biosynthetic process;S-adenosylmethionine biosynthetic process;polyamine catabolic process; Golgi organization; response to salt stress;phenylpropanoid metabolic process;calcium ion transport;response to osmotic stress; response to cadmium ion							-8.81818	9.16922e-08	32	64.4	131	80.8	54	59.6	84	58.2	3	6.6
Qs-dev_c243	B	4006	604	protein	response to cadmium ion /// pyrimidine nucleotide biosynthetic process	cytoplasm	CTP synthase activity	C:cytoplasm; P:biological_process; F:catalytic activity; P:nucleobase-containing compound metabolic process; P:biosynthetic process	EC:6.3.4.2		B9GYS3	595	Complete	tr=Predicted protein; subsp. trichocarpa).	AT1G30820		CTP synthase family protein	pyrimidine nucleotide biosynthetic process;pyrimidine ribonucleotide metabolic process	3.69136	1.56704e-09			-2.58796	1.43625e-05	-8	1.74229e-05	17	32.4	184	119.6	97	111.8	60	43.2	2	5.4
Qs-dev_c54677	B	906	1.247					-			#N/A	0	coding		#N/A	#N/A	#N/A	#N/A	7.58621	2.84164e-11	-3.72881	8.51113e-07			-7.9375	0.00343623	6	11.6	146	88	21	23.6	34	25.4	1	3.2
Contig17971	B	2085	547		oxidation-reduction process	membrane /// plant-type cell wall /// apoplast	copper ion binding /// L-ascorbate oxidase activity	F:binding; C:membrane; C:cell wall; F:catalytic activity; C:extracellular region; P:metabolic process	EC:1.10.3.3		Q00624	555	Complete	sp=L-ascorbate oxidase homolog; Brassica napus (Rape).	AT1G76160	sks5	SKU5 similar 5	sterol biosynthetic process; plant-type cell wall cellulose metabolic process; oxidation-reduction process; cell wall pectin metabolic process							-7.90476	0.000379105	10	17.8	75	44.4	16	17.2	45	33.2	2	4.2
Contig17757	B	882	284		vesicle-mediated transport /// response to UV-B /// protein targeting to vacuole /// protein ubiquitination involved in ubiquitin-dependent protein catabolic process	vacuole /// nucleus		P:transport; P:cellular process; P:response to abiotic stimulus; P:cellular protein modification process; P:catabolic process; C:vacuole; C:nucleus			P0CH32	382	Complete	sp=Polyubiquitin 4; Arabidopsis thaliana (Mouse-ear cress).	AT5G20620	UBQ4	ubiquitin 4	protein ubiquitination involved in ubiquitin-dependent protein catabolic process; cellular protein modification process; ubiquitin-dependent protein catabolic process							-7.51515	3.76485e-06	25	48.6	116	71.6	58	65.2	70	49.6	3	6.6
Contig17749	B	2122	588		response to glucose stimulus /// response to sucrose stimulus /// response to fructose stimulus /// glutamine metabolic process /// L-asparagine biosynthetic process /// cellular response to sucrose starvation		ATP binding /// asparagine synthase (glutamine-hydrolyzing) activity	P:biological_process; ; P:biosynthetic process; P:response to extracellular stimulus; P:cell communication; P:response to stress; F:nucleotide binding; F:catalytic activity	EC:6.3.5.4		P31752	590	Complete	sp=Asparagine synthetase [glutamine-hydrolyzing]; Asparagus officinalis (Garden asparagus).	AT3G47340	ASN1, DIN6, AT-ASN1	glutamine-dependent asparagine synthase 1	cellular amino acid catabolic process;asparagine biosynthetic process; response to sucrose stimulus;response to absence of light; cellular response to sucrose starvation;response to fructose stimulus; response to light stimulus; response to glucose stimulus	2.59565	0	-4.39545	0			-7.28972	0	108	312.6	1076	811.4	156	184.6	232	156	10	21.4
Qs-dev_c8424	B	3401	934	protein	GTP catabolic process /// Golgi to vacuole transport /// response to abscisic acid stimulus /// synaptic vesicle endocytosis	vacuolar membrane /// Golgi apparatus /// plasmodesma /// plasma membrane /// clathrin-coated endocytic vesicle	GTP binding /// phospholipid binding /// clathrin binding /// GTPase activity	C:membrane; C:vacuole; F:nucleotide binding; F:lipid binding; P:nucleobase-containing compound metabolic process; P:catabolic process; C:Golgi apparatus; F:protein binding; P:transport; P:cellular process; P:response to endogenous stimulus; C:plasma membrane; F:hydrolase activity; P:cellular component organization; C:cytoplasm			Q9SE83	914	Complete	sp=Dynamin-2A; Arabidopsis thaliana (Mouse-ear cress).	AT1G10290	ADL6, DRP2A	dynamin-like protein 6	Golgi to vacuole transport	5.06897	0.00842578					-7	0.0075622	3	5.8	50	29.4	15	16.6	32	23.8	1	3.4
Contig18176	B	1673	305		cellular amino acid biosynthetic process /// phosphorylation	plastid	shikimate kinase activity /// ATP binding	F:kinase activity; C:plastid; P:biosynthetic process; ; F:nucleotide binding; P:metabolic process; P:cellular process	EC:2.7.1.71		Q00497	300	Complete	sp=Shikimate kinase, chloroplastic; Solanum lycopersicum (Tomato) (Lycopersicon esculentum).	AT2G21940	SK1, ATSK1	shikimate kinase 1	shikimate metabolic process; ubiquinone biosynthetic process							-6.95238	0.00185431	17	31.2	69	40.6	38	41.6	40	29.2	2	4.2
Contig4174	B	3594	1014	lysosomal alpha-	vernalization response /// mannose metabolic process /// trichome morphogenesis /// cell wall organization /// cell adhesion /// root hair cell differentiation /// actin nucleation	cytosol /// plant-type cell wall /// vacuolar membrane /// chloroplast /// plasma membrane /// apoplast	zinc ion binding /// carbohydrate binding /// alpha-mannosidase activity	C:cytosol; P:response to stress; P:response to abiotic stimulus; P:carbohydrate metabolic process; P:cellular process; F:binding; P:anatomical structure morphogenesis; P:cellular component organization; P:cell differentiation; P:multicellular organismal development; C:cell wall; C:membrane; C:vacuole; C:plastid; F:carbohydrate binding; F:hydrolase activity; C:plasma membrane; C:extracellular regi…	EC:3.2.1.24		D7SVH6	1013	Complete	tr=Putative uncharacterized protein; Vitis vinifera (Grape).	AT3G26720		Glycosyl hydrolase family 38 protein	carbohydrate metabolic process; trichome morphogenesis; root hair cell differentiation; cell wall organization;mannose metabolic process; vernalization response; cell adhesion;actin nucleation							-6.76	0.000609156	10	18.4	62	36.2	17	18.4	46	33.8	2	5
Contig19093	B	3108	856		trehalose biosynthetic process /// glucose catabolic process	nucleus /// cytosol	alpha	F:transferase activity; C:nucleus; C:cytosol; F:hydrolase activity; P:biosynthetic process; P:carbohydrate metabolic process; P:cellular process; P:catabolic process	EC:2.4.1.15 /// EC:3.1.3.12		Q9LMI0	851	Complete	sp=Probable alpha,alpha-trehalose-phosphate synthase [UDP-forming] 7; Arabidopsis thaliana (Mouse-ear cress).	AT1G06410	ATTPS7, TPS7, ATTPSA	trehalose-phosphatase/synthase 7	metabolic process;trehalose biosynthetic process; glucose catabolic process							-6.59091	8.37792e-07	25	48.8	109	66.8	55	61.2	83	58	4	8.8
Contig5193	B	1863	409	protein phosphatase 2c	negative regulation of abscisic acid mediated signaling pathway /// response to water deprivation /// response to cold /// hyperosmotic salinity response /// regulation of stomatal movement	cell part	protein serine/threonine phosphatase activity /// protein binding	P:signal transduction; P:response to endogenous stimulus; P:response to stress; P:response to abiotic stimulus; P:cellular process; F:hydrolase activity; F:protein binding; C:cell			P49598	399	Complete	sp=Protein phosphatase 2C 37; Arabidopsis thaliana (Mouse-ear cress).	AT3G11410	ATPP2CA, AHG3, PP2CA	protein phosphatase 2CA	protein dephosphorylation;regulation of stomatal movement; abscisic acid mediated signaling pathway; response to water deprivation;negative regulation of abscisic acid mediated signaling pathway;hyperosmotic salinity response; response to cold; response to abscisic acid stimulus	2.13472	0.00830342					-6.58333	1.96564e-07	20	38.6	133	82.4	44	48.8	92	63.2	4	9.6
Contig27640	B	3541	1075	callose synthase	microtubule cytoskeleton organization /// methylation-dependent chromatin silencing /// chromatin silencing by small RNA /// cell-cell signaling /// cytokinesis by cell plate formation /// histone H3-K9 methylation /// cellular membrane fusion /// microsporogenesis /// (1->3)-beta-D-glucan biosynthetic process /// production of miRNAs involved in gene silencing by miRNA /// production of ta-siRNA…	plasmodesma /// 1	3-beta-D-glucan synthase complex /// cell plate	P:cellular component organization; P:cellular process; P:regulation of gene expression, epigenetic; ; P:cell-cell signaling; P:cell cycle; P:cellular protein modification process; P:multicellular organismal development; P:biosynthetic process; P:carbohydrate metabolic process; P:nucleobase-containing compound metabolic process; C:plasma membrane; F:transferase activity; C:cytoplasm; P:response to…	EC:2.4.1.34		Q9LXT9	1955	C-terminus	sp=Callose synthase 3; Arabidopsis thaliana (Mouse-ear cress).	AT5G13000	ATGSL12, gsl12	glucan synthase-like 12	(1->3)-beta-D-glucan biosynthetic process;microtubule cytoskeleton organization;methylation-dependent chromatin silencing;histone H3-K9 methylation;microsporogenesis; RNA interference; cytokinesis by cell plate formation;callose deposition in cell wall; production of ta-siRNAs involved in RNA interference; chromatin silencing by small RNA;production of miRNAs involved in gene silencing by miRNA; …			-4.4507	1.50329e-05			-6.12	0.00209643	27	54	103	63.2	13	14.2	42	30.6	2	5
Contig8774	B	2847	884	guanine nucleotide-binding protein alpha-2 subunit	response to fructose stimulus /// response to glucose stimulus /// response to sucrose stimulus /// regulation of root morphogenesis /// GTP catabolic process /// response to abscisic acid stimulus /// adenylate cyclase-modulating G-protein coupled receptor signaling pathway /// response to mannitol stimulus	heterotrimeric G-protein complex /// nucleus	signal transducer activity /// G-protein beta/gamma-subunit complex binding /// G-protein coupled receptor binding /// GTPase activity /// guanyl nucleotide binding	P:biological_process; F:signal transducer activity; C:plasma membrane; P:nucleobase-containing compound metabolic process; P:catabolic process; F:protein binding; F:receptor binding; P:response to endogenous stimulus; P:signal transduction; F:hydrolase activity; C:nucleus; F:nucleotide binding			P93163	385	N-terminus	sp=Guanine nucleotide-binding protein alpha-2 subunit; Glycine max (Soybean) (Glycine hispida).	AT2G23460	XLG1, ATXLG1	extra-large G-protein 1	G-protein coupled receptor signaling pathway;response to mannitol stimulus; GTP catabolic process; response to fructose stimulus;adenylate cyclase-modulating G-protein coupled receptor signaling pathway; response to abscisic acid stimulus;signal transduction;regulation of root morphogenesis; response to sucrose stimulus;response to glucose stimulus							-6.11538	0.00156145	10	18.8	69	40.8	18	19.8	43	31.8	2	5.2
Contig593	B	3380	963	probable receptor protein kinase tmk1-like	protein phosphorylation	integral to membrane	protein serine/threonine kinase activity /// ATP binding	P:cellular protein modification process; F:kinase activity; C:membrane; F:nucleotide binding	EC:2.7.11.0		P43298	942	Complete	sp=Probable receptor protein kinase TMK1; Arabidopsis thaliana (Mouse-ear cress).	AT2G01820		Leucine-rich repeat protein kinase family protein	protein phosphorylation;vegetative phase change;pollen development; virus induced gene silencing							-5.69231	0.00361165	19	36	69	40.8	37	40.8	40	29.6	2	5.2
Contig6898	B	3292	980	lrr receptor-like serine threonine-protein kinase erecta	inflorescence morphogenesis /// stomatal complex morphogenesis /// transpiration /// polarity specification of adaxial/abaxial axis /// regulation of cell growth /// plant-type cell wall organization /// regulation of meristem growth /// regulation of cell adhesion /// defense response to fungus /// defense response to bacterium /// asymmetric cell division /// regulation of anthocyanin biosynthe…	cytoplasmic membrane-bounded vesicle /// integral to membrane /// chloroplast /// extracellular region /// mitochondrion	transmembrane receptor protein kinase activity /// 2-alkenal reductase [NAD(P)] activity /// protein serine/threonine kinase activity /// ATP binding	P:reproduction; P:anatomical structure morphogenesis; P:post-embryonic development; F:kinase activity; F:receptor activity; C:cytoplasm; P:transport; P:multicellular organismal development; P:cell growth; P:cellular component organization; P:cellular process; P:growth; F:catalytic activity; P:response to stress; P:response to biotic stimulus; C:membrane; C:plastid; C:extracellular region; P:biosy…	EC:1.3.1.74 /// EC:2.7.11.0		Q42371	976	Complete	sp=LRR receptor-like serine/threonine-protein kinase ERECTA; Arabidopsis thaliana (Mouse-ear cress).	AT2G26330	ER, QRP1	Leucine-rich receptor-like protein kinase family protein	regulation of cell growth;stomatal complex morphogenesis; protein phosphorylation;inflorescence morphogenesis; plant-type cell wall organization; regulation of meristem growth;regulation of cell adhesion; regulation of anthocyanin biosynthetic process; asymmetric cell division; regulation of cell division; defense response to bacterium;leaf morphogenesis;regulation of organ morphogenesis; defense…	4.47273	0.000248013					-5.26923	0.00817617	6	11	82	49.2	18	19.8	37	27.4	2	5.2
Contig21578	B	1813	376		regulation of transcription	DNA-dependent	nucleus	F:sequence-specific DNA binding transcription factor activity; F:DNA binding; C:nucleus;			Q9SSA8	358	Complete	sp=Ethylene-responsive transcription factor RAP2-12; Arabidopsis thaliana (Mouse-ear cress).	AT1G53910	RAP2.12	related to AP2 12	regulation of transcription, DNA-dependent; detection of hypoxia; response to hypoxia							-5.04348	0.000134523	18	33.8	110	67.6	36	39.6	65	46.4	4	9.2
Contig47	B	6060	1959	atp-dependent helicase brm	ATP-dependent chromatin remodeling /// regulation of transcription	DNA-dependent /// regulation of gene expression	epigenetic /// organ boundary specification between lateral organs and the meristem	C:cytosol; P:cellular component organization; P:cellular process; ; C:nucleus; P:regulation of gene expression, epigenetic; F:DNA binding; F:nucleotide binding; F:transferase activity; F:hydrolase activity; P:anatomical structure morphogenesis; P:multicellular organismal development			Q6EVK6	2193	C-terminus	sp=ATP-dependent helicase BRM; Arabidopsis thaliana (Mouse-ear cress).	AT2G46020	CHR2, ATBRM, BRM, CHA2	transcription regulatory protein SNF2, putative	regulation of transcription, DNA-dependent; ATP-dependent chromatin remodeling; regulation of gene expression, epigenetic; organ boundary specification between lateral organs and the meristem							-4.72917	0.000267525	15	27.8	105	64.4	46	51	63	45.4	4	9.6
isotig13728	B	2305	695	nadph--cytochrome p450 reductase-like	response to oxidative stress /// phenylpropanoid metabolic process /// response to abscisic acid stimulus /// oxidation-reduction process	endoplasmic reticulum membrane	NADPH-hemoprotein reductase activity /// iron ion binding /// FMN binding	C:membrane; C:endoplasmic reticulum; P:response to stress; ; P:secondary metabolic process; F:catalytic activity; F:binding; F:nucleotide binding; P:response to endogenous stimulus; P:metabolic process	EC:1.6.2.4		P37116	690	Complete	sp=NADPH--cytochrome P450 reductase; Vigna radiata var. radiata (Mung bean) (Phaseolus aureus).	AT4G24520	ATR1, AR1	P450 reductase 1	response to abscisic acid stimulus; response to oxidative stress;phenylpropanoid metabolic process; ER to Golgi vesicle-mediated transport; oxidation-reduction process			-4.44262	0.000109739			-4.59459	0.0036347	14	27	90	54.2	11	12.2	46	34	3	7.4
Contig15935	B	1832	514		response to UV /// oxidation-reduction process		heme binding /// iron ion binding /// electron carrier activity /// flavonoid 3'-monooxygenase activity	P:response to abiotic stimulus; F:binding; F:molecular_function; F:catalytic activity; P:metabolic process	EC:1.14.13.21		Q9SBQ9	512	Complete	sp=Flavonoid 3'-monooxygenase; Petunia hybrida (Petunia).	AT5G07990	TT7, CYP75B1, D501	Cytochrome P450 superfamily protein	response to sucrose stimulus; response to UV-B; response to UV;oxidation-reduction process; flavonoid biosynthetic process;anthocyanin-containing compound biosynthetic process; response to auxin stimulus							-4.57576	0.00811033	19	34.8	56	32.4	31	33.8	42	30.2	3	6.6
Contig18200	B	1277	382					-			P33050	170	Putative Complete	sp=Pollen-specific protein C13; Zea mays (Maize).	AT5G15780		Pollen Ole e 1 allergen and extensin family protein	biological_process							-4.45455	0.00149127	15	27.6	84	49.8	20	21.6	54	39.2	4	8.8
Contig25166	B	3561	949	dis3-like exonuclease		cytoplasm	ribonuclease activity /// RNA binding /// exonuclease activity	F:nuclease activity; F:RNA binding; C:cytoplasm			Q6NQJ6	803	C-terminus	sp=Ribonuclease II, chloroplastic/mitochondrial; Arabidopsis thaliana (Mouse-ear cress).	AT1G77680		Ribonuclease II/R family protein	0							-4.02174	0.00424837	17	31.8	109	66.8	49	54.4	51	37	4	9.2
Contig19325	B	2722	807		response to cold /// sucrose metabolic process /// response to cadmium ion /// response to osmotic stress /// biosynthetic process /// nodulation /// response to flooding	vacuole /// plasma membrane	sucrose synthase activity	C:vacuole; P:response to stress; P:response to abiotic stimulus; P:carbohydrate metabolic process; P:cellular process; P:biological_process; C:plasma membrane; F:transferase activity; P:biosynthetic process	EC:2.4.1.13		Q01390	805	Complete	sp=Sucrose synthase; Vigna radiata var. radiata (Mung bean) (Phaseolus aureus).	AT3G43190	SUS4, ATSUS4	sucrose synthase 4	galactolipid biosynthetic process; systemic acquired resistance, salicylic acid mediated signaling pathway;response to hypoxia;regulation of hydrogen peroxide metabolic process; sucrose biosynthetic process	1.51552	0.000216321	-1.90879	7.82617e-10	-1.93895	3.35677e-05	-3.9916	4.53022e-08	98	232	470	351.6	155	184.2	133	95	11	23.8
Qs-dev_rep_c72398	B	1169	265	14-3-3 protein	response to cadmium ion /// brassinosteroid mediated signaling pathway	vacuole /// plasma membrane /// chloroplast /// nucleus /// cytosol /// apoplast	protein domain specific binding	C:vacuole; F:protein binding; P:biological_process; C:plasma membrane; C:plastid; C:nucleus; C:cytosol; C:extracellular region; P:signal transduction; P:response to endogenous stimulus			P46266	260	Complete	sp=14-3-3-like protein; Pisum sativum (Garden pea).	AT1G78300	GRF2, 14-3-3OMEGA, GF14 OMEGA	general regulatory factor 2	brassinosteroid mediated signaling pathway	3.7931	0.00246483					-3.78846	0.00394929	6	11.6	74	44	25	27.8	54	39.4	4	10.4
Contig25132	B	4962	1464	proteophosphoglycan ppg4	cellular macromolecule metabolic process /// nucleic acid metabolic process		catalytic activity	P:metabolic process; P:cellular process; F:catalytic activity			B9HM77	3427	Putative C-terminus	tr=Chromatin remodeling complex subunit; subsp. trichocarpa).	AT2G28290	SYD, CHR3	P-loop containing nucleoside triphosphate hydrolases superfamily protein	seed dormancy process;microtubule cytoskeleton organization; virus induced gene silencing;organ boundary specification between lateral organs and the meristem; production of miRNAs involved in gene silencing by miRNA;protein ubiquitination;chromatin silencing;regulation of flower development;photomorphogenesis;response to freezing;sugar mediated signaling pathway; ATP-dependent chromatin remodeli…							-3.60345	0.00364627	11	20.4	89	53.8	38	42	58	41.8	5	11.6
Contig20212	B	2040	499		myo-inositol transport /// transmembrane transport /// carbohydrate transport	plant-type vacuole membrane /// plasma membrane /// integral to membrane	sugar:hydrogen symporter activity /// myo-inositol:hydrogen symporter activity	P:transport; C:membrane; C:vacuole; C:plasma membrane; P:cellular process; F:transporter activity			Q8VZR6	509	Complete	sp=Inositol transporter 1; Arabidopsis thaliana (Mouse-ear cress).	AT2G43330	ATINT1, INT1	inositol transporter 1	transmembrane transport;myo-inositol transport;transport	3.14394	0	-3.77273	0	-2.49057	3.04833e-06	-3.39744	0.000908149	78	158.4	611	498	112	132	75	53	7	15.6
Contig1296	B	3950	1194		regulation of immune response /// production of siRNA involved in RNA interference /// transcription	DNA-dependent /// DNA methylation /// defense response to fungus	DNA-directed RNA polymerase IV complex /// DNA-directed RNA polymerase V complex /// nuclear heterochromatin /// membrane	F:transferase activity; P:biological_process; C:nucleoplasm; F:DNA binding; C:nucleus; F:protein binding; F:binding; P:regulation of gene expression, epigenetic; P:nucleobase-containing compound metabolic process; ; P:DNA metabolic process; P:response to stress; P:response to biotic stimulus; C:membrane	EC:2.7.7.6		Q9LK40	1172	Complete	sp=DNA-directed RNA polymerase D subunit 2a; Arabidopsis thaliana (Mouse-ear cress).	AT3G23780	NRPD2A, DRD2, NRPD2, DMS2, NRPE2	nuclear RNA polymerase D2A	transcription, DNA-dependent; production of siRNA involved in RNA interference; defense response to fungus;posttranscriptional gene silencing by RNA; gene silencing by RNA; DNA methylation; regulation of immune response							-3.2	0.00857921	24	45.8	79	47	36	39.4	58	41.6	6	13
Contig17543	B	751	1.096					-			#N/A	0	coding		#N/A	#N/A	#N/A	#N/A			-3.59804	2.43446e-05	2.67647	0.00937932	-3.17442	0.00134215	22	41.6	120	73.4	19	20.4	78	54.6	8	17.2
Contig17800	B	3891	1208			plasmodesma		C:plasma membrane			F6H905	1186	Complete	tr=Putative uncharacterized protein; Vitis vinifera (Grape).	AT1G22930		T-complex protein 11	biological_process	2.26243	1.53702e-06			-1.79452	0.00650653	-3.11966	9.9864e-05	35	72.4	245	163.8	111	131	106	73	11	23.4
Contig26056	B	3023	435	protein kinase	basipetal auxin transport /// stomatal movement /// protein phosphorylation /// response to water deprivation /// hyperosmotic salinity response /// multicellular organismal development /// calcium-mediated signaling	plasma membrane	ATP binding /// protein binding /// calmodulin-dependent protein kinase activity	P:transport; P:cellular process; P:cellular protein modification process; P:response to stress; P:response to abiotic stimulus; F:nucleotide binding; F:protein binding; P:multicellular organismal development; P:signal transduction; F:kinase activity; C:plasma membrane	EC:2.7.11.17		B9T6V8	432	Complete	tr=CBL-interacting serine/threonine-protein kinase, putative; Ricinus communis (Castor bean).	AT4G30960	CIPK6, SIP3, SNRK3.14, ATCIPK6	SOS3-interacting protein 3	response to abiotic stimulus; protein phosphorylation; calcium-mediated signaling;hyperosmotic salinity response; multicellular organismal development;stomatal movement;signal transduction;response to salt stress;response to water deprivation; basipetal auxin transport	5.53237	0	-3.6619	3.34553e-12			-3.10072	1.43084e-05	15	27.8	230	153.8	38	42	123	86.2	13	27.8
Contig9313	B	3243	852	97 kda heat shock	protein folding /// response to cadmium ion /// response to heat /// oxidation-reduction process	plasmodesma /// plasma membrane /// cell wall /// nucleus /// cytosol	ATP binding /// 2-alkenal reductase [NAD(P)] activity	P:protein metabolic process; P:cellular process; P:biological_process; C:plasma membrane; C:cell wall; F:nucleotide binding; F:catalytic activity; C:nucleus; C:cytosol; P:response to stress; P:response to abiotic stimulus; P:metabolic process	EC:1.3.1.74		F4HQD4	831	Complete	sp=Heat shock 70 kDa protein 15; Arabidopsis thaliana (Mouse-ear cress).	AT1G79920		Heat shock protein 70 (Hsp 70) family protein	0							-3.05	4.84541e-07	35	74	181	117	81	94.2	150	109.8	17	36
Contig8290	B	1195	251	osmotin-like protein	anaphase /// cell wall modification /// cytokinesis by cell plate formation /// plant-type cell wall organization /// response to other organism	plant-type cell wall /// plasmodesma /// extracellular region		C:cell wall; P:cell cycle; P:cellular component organization; P:cellular process; C:plasma membrane; P:response to biotic stimulus; C:extracellular region			Q41350	252	Complete	sp=Osmotin-like protein; Solanum lycopersicum (Tomato) (Lycopersicon esculentum).	AT2G28790		Pathogenesis-related thaumatin superfamily protein	cell wall modification;response to other organism; plant-type cell wall organization;cytokinesis by cell plate formation; anaphase	3.53097	7.75625e-06	-2.95556	0.000132151			-3.02941	0.00076083	12	22.6	129	79.8	24	27	89	61.8	9	20.4
Contig12949	B	6408	214		gene silencing /// response to stimulus /// RNA metabolic process /// cellular macromolecule biosynthetic process /// regulation of gene expression	epigenetic		P:metabolic process; P:cellular process; P:biological_process; P:nucleobase-containing compound metabolic process; P:biosynthetic process; F:binding; P:regulation of gene expression, epigenetic			O50001	160	Complete	sp=Major allergen Pru ar 1; Prunus armeniaca (Apricot).	AT5G16680		RING/FYVE/PHD zinc finger superfamily protein	protein glycosylation;regulation of transcription, DNA-dependent; gravitropism							-2.88148	0.000149852	33	67	177	113.2	56	62.8	112	77.8	13	27
Contig25462	B	2132	611	dynamin-related protein 1a	embryo development ending in seed dormancy /// GTP catabolic process /// xylem and phloem pattern formation /// regulation of protein localization /// clathrin-mediated endocytosis /// cell plate formation involved in plant-type cell wall biogenesis /// synaptic vesicle endocytosis /// trichome branching	vacuolar membrane /// phragmoplast /// cytosol /// microtubule /// plasmodesma /// cell plate /// chloroplast thylakoid membrane /// plasma membrane	protein histidine kinase binding /// GTP binding /// clathrin binding /// GTPase activity	C:membrane; C:vacuole; F:protein binding; P:reproduction; P:post-embryonic development; P:embryo development; F:nucleotide binding; C:cytoplasm; P:nucleobase-containing compound metabolic process; P:catabolic process; C:cytosol; C:cytoskeleton; P:multicellular organismal development; P:biological_process; C:plasma membrane; F:hydrolase activity; C:thylakoid; C:plastid; P:cellular component organi…			Q39828	610	Complete	sp=Dynamin-related protein 5A; Glycine max (Soybean) (Glycine hispida).	AT5G42080	ADL1, ADL1A, AG68, DRP1A, RSW9, DL1	dynamin-like protein	clathrin-mediated endocytosis; trichome branching; xylem and phloem pattern formation;cytokinesis by cell plate formation; embryo development ending in seed dormancy; cell plate formation involved in plant-type cell wall biogenesis; regulation of protein localization							-2.79775	0.00806483	19	35.6	88	53	37	40.6	70	49.8	8	17.8
Qs-dev_rep_c72408	B	2696	827	endoplasmin-like protein	N-terminal protein myristoylation /// gluconeogenesis /// regulation of meristem structural organization /// protein folding /// response to hydrogen peroxide /// water transport /// response to water deprivation /// protein secretion /// regulation of meristem growth /// response to salt stress /// hyperosmotic response /// Golgi organization /// glycolysis /// response to endoplasmic reticulum …	vacuolar membrane /// apoplast /// ribosome /// endoplasmic reticulum lumen /// chloroplast /// Golgi apparatus /// cytosol /// plasmodesma /// plasma membrane /// nucleus /// mitochondrion	unfolded protein binding /// structural constituent of ribosome /// ATP binding	C:membrane; C:vacuole; P:biosynthetic process; P:cellular protein modification process; P:carbohydrate metabolic process; P:cellular process; P:anatomical structure morphogenesis; P:multicellular organismal development; C:extracellular region; P:protein metabolic process; P:response to stress; P:transport; P:response to abiotic stimulus; C:ribosome; C:endoplasmic reticulum; P:growth; C:plastid; C…			P35016	817	Complete	sp=Endoplasmin homolog; Catharanthus roseus (Madagascar periwinkle) (Vinca rosea).	AT4G24190	SHD, HSP90.7, AtHsp90.7, AtHsp90-7	Chaperone protein htpG family protein	hyperosmotic response;response to heat;response to endoplasmic reticulum stress; protein folding; glycolysis;response to water deprivation;gluconeogenesis; N-terminal protein myristoylation; protein secretion; response to cold; response to cadmium ion; Golgi organization; response to temperature stimulus;regulation of meristem growth; response to high light intensity; response to salt stress; reg…			-2.3284	1.51925e-06			-2.75728	0.00386739	44	96.8	232	157.4	59	67.6	81	56.8	9	20.6
Contig18232	B	6526	1826		cytokinesis by cell plate formation /// anaphase /// meristem initiation /// leaf morphogenesis /// meristem maintenance /// microtubule cytoskeleton organization /// xylem development /// regulation of cell proliferation /// determination of bilateral symmetry	plasmodesma /// nucleus /// plasma membrane	actin filament binding	P:cell cycle; C:plasma membrane; P:anatomical structure morphogenesis; P:multicellular organismal development; F:protein binding; P:cellular component organization; P:cellular process; C:nucleus			F6HDT0	1850	Complete	tr=Putative uncharacterized protein; Vitis vinifera (Grape).	AT3G22790		Kinase interacting (KIP1-like) family protein	microtubule cytoskeleton organization; meristem initiation; anaphase;cellular cell wall macromolecule metabolic process;biological_process; xylem development; meristem maintenance;determination of bilateral symmetry; cytokinesis by cell plate formation; leaf morphogenesis;regulation of cell proliferation					-1.96584	0.00131185	-2.72881	0.00170496	71	142.4	217	143.8	108	126.6	93	64.4	11	23.6
Contig17788	B	2229	727		response to oxidative stress /// response to jasmonic acid stimulus /// putrescine biosynthetic process /// seed development /// spermidine biosynthetic process /// arginine catabolic process /// response to salt stress /// response to cold /// response to wounding /// response to abscisic acid stimulus /// response to karrikin		arginine decarboxylase activity	P:response to stress; P:response to endogenous stimulus; P:biosynthetic process; ; P:reproduction; P:post-embryonic development; P:catabolic process; P:response to abiotic stimulus; P:response to external stimulus; F:catalytic activity	EC:4.1.1.19		F6I184	720	Complete	sp=Arginine decarboxylase; Vitis vinifera (Grape).	AT2G16500	ADC1, ARGDC1, ARGDC, SPE1	arginine decarboxylase 1	arginine catabolic process;spermidine biosynthetic process; response to cold;response to oxidative stress; response to salt stress; seed development			-1.75668	1.45292e-05			-2.46763	1.7811e-06	100	275	363	262.8	127	149.6	198	137.2	29	55.6
Contig9332	B	2623	788	ubiquitin-associated protein	protein polymerization	vacuole	ubiquitin binding	C:vacuole; F:protein binding; P:cellular component organization; P:cellular process			B9RAU5	754	Complete	tr=Zinc ion binding protein, putative; Ricinus communis (Castor bean).	AT4G24690		ubiquitin-associated (UBA)/TS-N domain-containing protein / octicosapeptide/Phox/Bemp1 (PB1) domain-containing protein	protein polymerization							-2.26442	0.000910935	45	98.6	182	117.6	72	84.6	132	94.2	20	41.6
Contig15517	B	863	137		glucose catabolic process /// protein targeting /// nucleosome assembly	nucleosome /// nucleus	DNA binding /// protein heterodimerization activity	P:carbohydrate metabolic process; P:cellular process; P:catabolic process; C:intracellular; F:DNA binding; P:transport; P:cellular component organization; F:protein binding; C:nucleus			Q71H73	136	Complete	sp=Histone H3.3; Vitis vinifera (Grape).	AT5G10980		Histone superfamily protein	nucleosome assembly	2.08333	1.88528e-11	-2.57528	0			-2.16	0.00372046	77	156	450	325	108	126.2	124	86.4	20	40
Qs-dev_c12070	B	4519	314	chy and ctchy and ring-type zinc finger protein		nucleus	zinc ion binding	C:nucleus; F:binding			A5C608	315	Complete	tr=Putative uncharacterized protein; Vitis vinifera (Grape).	AT5G25560		CHY-type/CTCHY-type/RING-type Zinc finger protein	0	1.77778	0.000674736					-2.15152	0.00437034	46	100.8	259	179.2	109	128.2	122	85.2	19	39.6
Contig16265	B	848	0		protein folding /// response to cadmium ion /// protein peptidyl-prolyl isomerization	plasma membrane /// apoplast	peptidyl-prolyl cis-trans isomerase activity	P:protein metabolic process; P:cellular process; P:biological_process; C:plasma membrane; P:cellular protein modification process; C:extracellular region; F:catalytic activity	EC:5.2.1.8		Q39613	172	Misassembled	sp=Peptidyl-prolyl cis-trans isomerase; Catharanthus roseus (Madagascar periwinkle) (Vinca rosea).	AT2G21130		Cyclophilin-like peptidyl-prolyl cis-trans isomerase family protein	protein folding; circadian rhythm; response to cold;response to water deprivation; response to abscisic acid stimulus			-1.90495	4.57261e-05	1.68713	0.00384366	-2.00471	2.57636e-05	80	165.6	285	192.4	88	101	250	170.4	50	85
Contig22391	B	2339	647		response to virus /// oxidation-reduction process /// response to cold /// response to heat /// response to bacterium /// response to cadmium ion /// response to karrikin	cell wall /// nucleolus /// chloroplast envelope /// vacuole /// cytosolic ribosome /// plasma membrane /// apoplast	ATP binding /// 2-alkenal reductase [NAD(P)] activity	P:response to biotic stimulus; C:cell wall; P:metabolic process; C:nucleolus; P:response to stress; P:response to abiotic stimulus; C:plastid; F:nucleotide binding; F:catalytic activity; C:vacuole; P:biological_process; C:ribosome; C:plasma membrane; C:extracellular region	EC:1.3.1.74		P22953	651	Complete	sp=Probable mediator of RNA polymerase II transcription subunit 37e; Arabidopsis thaliana (Mouse-ear cress).	AT5G02500	HSC70-1, HSP70-1, AT-HSC70-1, HSC70	heat shock cognate protein 70-1	negative regulation of seed germination;response to heat;response to virus;response to salt stress;glycolysis; stomatal closure; response to cadmium ion; protein folding; response to cold;defense response to bacterium;gluconeogenesis; defense response to fungus	2.25469	1.10344e-06			-1.83226	0.000438576	-1.96203	0.00913647	36	74.6	249	168.2	148	170.4	131	93	24	47.4
Qs-dev_c51083	B	790	93	dead-box atp-dependent rna helicase 42		nucleus	ATP-dependent helicase activity /// RNA binding /// ATP binding	F:hydrolase activity; F:RNA binding; F:nucleotide binding; C:nucleus			Q8H0U8	1166	Putative C-terminus	sp=DEAD-box ATP-dependent RNA helicase 42; Arabidopsis thaliana (Mouse-ear cress).	AT1G20920		P-loop containing nucleoside triphosphate hydrolases superfamily protein	0	2.81481	0.000370392	-1.79769e+308	0			5.10811	0.000895399	14	27	124	76	0	0	10	7.4	18	37.8
Contig12764	B	3938	1243		transmembrane transport /// oxidation-reduction process /// ATP catabolic process /// response to nematode	integral to membrane /// plasmodesma /// plasma membrane	ATPase activity	P:transport; P:cellular process; P:metabolic process; C:membrane; F:hydrolase activity; F:transporter activity; C:plasma membrane; P:nucleobase-containing compound metabolic process; P:catabolic process; F:nucleotide binding; F:catalytic activity; P:response to biotic stimulus	EC:1.3.1.74		Q9M1C7	1506	C-terminus	sp=ABC transporter C family member 9; Arabidopsis thaliana (Mouse-ear cress).	AT3G60160	ATMRP9, MRP9, ABCC9	multidrug resistance-associated protein 9	transport;transmembrane transport; response to nematode							1.79769e+308	0.00377194	7	12	38	22	13	13.8	0	0	8	17
Contig18231	B	947	242		transcription	DNA-dependent		; F:binding			Q6EU39	250	Complete	sp=MADS-box transcription factor 6; Oryza sativa subsp. japonica (Rice).	AT2G45650	AGL6	AGAMOUS-like 6	regulation of transcription, DNA-dependent; vegetative to reproductive phase transition of meristem; ovule development; floral organ development;positive regulation of flower development	3.01124	0.0035113			-1.79769e+308	0.000100046			10	17.8	89	53.6	24	26.2	0	0	0	0
Qs-dev_rep_c74651	B	2004	568	multicopper oxidase	lignin catabolic process /// oxidation-reduction process	apoplast	copper ion binding /// hydroquinone:oxygen oxidoreductase activity /// L-ascorbate oxidase activity	F:binding; F:catalytic activity; C:extracellular region; P:catabolic process; ; P:secondary metabolic process; P:metabolic process	EC:1.10.3.3		C9E6Q3	567	Complete	tr=Putative laccase/diphenol oxidase; Castanea dentata (American chestnut).	AT5G09360	LAC14	laccase 14	lignin catabolic process;oxidation-reduction process					-1.79769e+308	0.00378296			5	9.6	42	24.2	16	17.8	0	0	0	0.8
Contig18286	B	760	168		response to chemical stimulus /// biological regulation /// cellular metabolic process	thylakoid lumen /// chloroplast thylakoid /// membrane	metal ion binding	C:thylakoid; F:binding; P:biological_process; C:plastid; P:metabolic process; P:cellular process; C:membrane			P17340	170	Complete	sp=Plastocyanin, chloroplastic; Solanum lycopersicum (Tomato) (Lycopersicon esculentum).	AT1G20340	DRT112, PETE2	Cupredoxin superfamily protein	hydrogen peroxide catabolic process;response to red light;root hair elongation;cell tip growth;plastid organization;regulation of translation; response to copper ion;polysaccharide biosynthetic process;positive regulation of transcription, DNA-dependent; response to chemical stimulus;response to cadmium ion; multidimensional cell growth; cell differentiation;anthocyanin accumulation in tissues in…					-1.79769e+308	0.00796262			12	22	36	20.6	15	16	0	0	0	0
Contig17797	B	1770	519		terpene biosynthetic process /// oxidation-reduction process		(3E)-4	F:catalytic activity; F:molecular_function; F:binding; P:biosynthetic process; P:cellular process; P:lipid metabolic process; P:metabolic process	EC:1.14.13.21		Q9LSF8	515	Complete	sp=Cytochrome P450 82G1; Arabidopsis thaliana (Mouse-ear cress).	AT3G25180	CYP82G1	cytochrome P450, family 82, subfamily G, polypeptide 1	terpene biosynthetic process; oxidation-reduction process					-92	1.26724e-06			12	21.6	74	43.6	33	36.8	1	0.4	0	0
isotig25871	B	595	0.957					-			#N/A	0	coding		#N/A	#N/A	#N/A	#N/A					-50	3.77225e-05			9	16.6	52	30.4	27	30	1	0.6	0	0
Contig5243	B	1788	491	fatty acyl- reductase 3-like	wax biosynthetic process /// microsporogenesis	endoplasmic reticulum	fatty-acyl-CoA reductase (alcohol-forming) activity /// oxidoreductase activity	P:biosynthetic process; P:cellular process; P:lipid metabolic process; P:multicellular organismal development; P:cell cycle; F:catalytic activity; C:endoplasmic reticulum; F:nucleotide binding			Q93ZB9	493	Complete	sp=Fatty acyl-CoA reductase 3; Arabidopsis thaliana (Mouse-ear cress).	AT4G33790	CER4, G7, FAR3	Jojoba acyl CoA reductase-related male sterility protein	wax biosynthetic process;microsporogenesis;oxidation-reduction process					-49.5	0.00263659			11	20.4	39	22.6	18	19.8	1	0.4	2	5.2
Contig19445	B	1941	536		protein folding /// rRNA processing	plasmodesma /// plasma membrane /// cytosol	ATP binding /// unfolded protein binding	P:protein metabolic process; P:cellular process; C:plasma membrane; F:nucleotide binding; P:nucleobase-containing compound metabolic process; F:protein binding; C:cytosol			O04450	535	Complete	sp=T-complex protein 1 subunit epsilon; Arabidopsis thaliana (Mouse-ear cress).	AT1G24510		TCP-1/cpn60 chaperonin family protein	protein folding; rRNA processing; cellular protein metabolic process	21.5	0.000548153			-46	0.00473971			1	1.2	45	25.8	17	18.4	1	0.4	3	6.8
Contig17840	B	1438	327		transport /// cellular process	membrane		P:transport; P:cellular process; C:membrane			Q9SB52	313	Complete	sp=Mitochondrial uncoupling protein 4; Arabidopsis thaliana (Mouse-ear cress).	AT4G24570	DIC2	dicarboxylate carrier 2	ethylene biosynthetic process;mitochondrial transport; response to wounding;response to chitin;transport; response to mechanical stimulus;transmembrane transport					-43	0.00784769			6	10.2	31	17.8	16	17.2	1	0.4	0	0
Contig15948	B	2159	479				hydrolase activity	F:hydrolase activity			O64882	517	Putative Complete	sp=Beta-glucosidase 17; Arabidopsis thaliana (Mouse-ear cress).	AT2G44480	BGLU17	beta glucosidase 17	carbohydrate metabolic process	5.90244	3.51074e-05			-28.1667	1.43625e-05			5	8.2	81	48.4	31	33.8	2	1.2	1	2
Contig21234	B	1518	319		response to water deprivation /// response to high light intensity /// response to cold /// carbohydrate biosynthetic process /// response to abscisic acid stimulus /// response to hydrogen peroxide /// galactose metabolic process /// response to heat /// response to salt stress	nucleus	cellulose synthase (UDP-forming) activity /// inositol 3-alpha-galactosyltransferase activity	P:response to stress; P:response to abiotic stimulus; F:transferase activity; P:biosynthetic process; P:carbohydrate metabolic process; P:response to endogenous stimulus; P:cellular process; C:nucleus	EC:2.4.1.12 /// EC:2.4.1.123		Q9FXB2	335	Complete	sp=Galactinol synthase 2; Arabidopsis thaliana (Mouse-ear cress).	AT1G56600	AtGolS2, GolS2	galactinol synthase 2	response to salt stress;carbohydrate biosynthetic process; response to water deprivation;response to cold;galactose metabolic process; response to oxidative stress; response to abscisic acid stimulus	2.18182	0.00438649			-18.6471	2.11661e-10			21	39.6	144	86.4	56	63.4	5	3.4	0	0
Contig16967	B	1446	370		lipid metabolic process		hydrolase activity	P:lipid metabolic process; F:hydrolase activity			Q8LB81	366	Complete	sp=GDSL esterase/lipase At5g33370; Arabidopsis thaliana (Mouse-ear cress).	AT5G33370		GDSL-like Lipase/Acylhydrolase superfamily protein	lipid metabolic process					-15.8	0.000104526			16	29	62	36	29	31.6	3	2	0	0
Qs-dev_c35566	B	925	183	inositol transporter	myo-inositol transport /// transmembrane transport /// carbohydrate transport	plant-type vacuole membrane /// plasma membrane /// integral to membrane	sugar:hydrogen symporter activity /// myo-inositol:hydrogen symporter activity	P:transport; C:membrane; C:vacuole; C:plasma membrane; P:cellular process; F:transporter activity			Q8VZR6	509	Internal	sp=Inositol transporter 1; Arabidopsis thaliana (Mouse-ear cress).	AT2G43330	ATINT1, INT1	inositol transporter 1	transmembrane transport;myo-inositol transport;transport	2.90526	0.00393561			-15.0909	6.3848e-05			10	19	91	55.2	30	33.2	3	2.2	1	3
Contig23476	B	2612	754	galactinol--sucrose galactosyltransferase 6	response to sucrose stimulus /// response to cold /// response to oxidative stress /// metabolic process /// response to fructose stimulus /// response to karrikin	plasmodesma /// chloroplast	raffinose alpha-galactosidase activity /// galactinol-sucrose galactosyltransferase activity /// galactinol-raffinose galactosyltransferase activity	P:biological_process; F:transferase activity; P:response to stress; P:response to abiotic stimulus; C:plasma membrane; P:metabolic process; C:plastid	EC:3.2.1.22 /// EC:2.4.1.82 /// EC:2.4.1.67		Q8RX87	749	Complete	sp=Probable galactinol--sucrose galactosyltransferase 6; Arabidopsis thaliana (Mouse-ear cress).	AT5G20250	DIN10	Raffinose synthase family protein	response to sucrose stimulus; response to cold; response to light stimulus; response to oxidative stress; response to fructose stimulus;aging; response to karrikin	7.95455	5.21419e-09	-2.46479	0.00557936	-14.2	0.000414512			5	8.8	113	70	26	28.4	3	2	0	0
Contig2311	B	3719	1226					F:hydrolase activity; F:nucleotide binding			O81825	919	C-terminus	sp=Probable disease resistance protein At4g27220; Arabidopsis thaliana (Mouse-ear cress).	AT4G27220		NB-ARC domain-containing disease resistance protein	defense response					-13.2	0.000968727			3	5	46	26.4	24	26.4	3	2	0	0
Contig19458	B	2078	692		sucrose biosynthetic process /// mannitol biosynthetic process /// response to oxidative stress /// galactose metabolic process /// protein phosphorylation /// response to water deprivation /// response to abscisic acid stimulus /// signal transduction /// raffinose family oligosaccharide biosynthetic process	chloroplast /// plasma membrane	protein serine/threonine kinase activity /// galactinol-sucrose galactosyltransferase activity /// hydrolase activity	P:biosynthetic process; P:carbohydrate metabolic process; P:cellular process; P:response to stress; P:cellular protein modification process; F:kinase activity; P:response to abiotic stimulus; F:transferase activity; F:hydrolase activity; F:nucleotide binding; P:response to endogenous stimulus; P:signal transduction; C:plastid; C:plasma membrane	EC:2.7.11.0 /// EC:2.4.1.82 /// EC:3.2.1.0 /// EC:2.4.1.67		Q9FND9	783	Internal	sp=Probable galactinol--sucrose galactosyltransferase 5; Arabidopsis thaliana (Mouse-ear cress).	AT5G40390	SIP1	Raffinose synthase family protein	sucrose biosynthetic process; response to water deprivation;raffinose family oligosaccharide biosynthetic process;mannitol biosynthetic process; response to oxidative stress; response to abscisic acid stimulus	9.07143	2.10769e-10	-3	0.000180201	-12.7	0.00148944			5	8.4	125	76.2	23	25.4	3	2	1	2.2
Contig17967	B	1420	374		response to karrikin /// root morphogenesis	extracellular region /// plasmodesma /// plant-type cell wall		C:extracellular region; C:plasma membrane; C:cell wall; P:anatomical structure morphogenesis; P:multicellular organismal development			F6H3T7	368	Complete	tr=Putative uncharacterized protein; Vitis vinifera (Grape).	AT5G25460		Protein of unknown function, DUF642	root morphogenesis;response to karrikin	1.79769e+308	0.000458243			-11.9	0.00292307			0	0	40	22.8	22	23.8	3	2	1	2
Contig17684	B	1248	393		response to endoplasmic reticulum stress /// protein folding /// response to salt stress /// response to heat /// systemic acquired resistance /// calcium ion homeostasis /// response to cadmium ion /// response to high light intensity /// response to hydrogen peroxide	cytosol /// mitochondrion /// plasmodesma /// vacuolar membrane /// endoplasmic reticulum lumen /// chloroplast /// Golgi apparatus /// plasma membrane /// apoplast	calcium ion binding /// unfolded protein binding	C:cytosol; P:response to stress; P:cellular process; F:binding; C:mitochondrion; P:protein metabolic process; P:response to abiotic stimulus; C:plasma membrane; P:response to biotic stimulus; C:membrane; C:vacuole; C:endoplasmic reticulum; P:biological_process; F:protein binding; C:plastid; C:Golgi apparatus; C:extracellular region			P93508	415	C-terminus	sp=Calreticulin; Ricinus communis (Castor bean).	AT1G56340	CRT1, CRT1a, AtCRT1a	calreticulin 1a	protein folding; response to salt stress; response to endoplasmic reticulum stress; response to cadmium ion; response to heat; response to hydrogen peroxide;response to high light intensity; systemic acquired resistance;calcium ion homeostasis;response to oxidative stress					-7.93333	0.00750972			9	15.6	61	35.4	22	23.8	4	3	0	0
Contig19422	B	1737	458		response to UV-B /// protein ubiquitination /// response to salicylic acid stimulus /// aging	vacuole /// nucleus		C:vacuole; P:response to abiotic stimulus; P:cellular protein modification process; P:biological_process; C:nucleus			Q8H159	457	Complete	sp=Polyubiquitin 10; Arabidopsis thaliana (Mouse-ear cress).	AT4G05320	UBQ10	polyubiquitin 10	response to salicylic acid stimulus; cellular protein modification process;aging	18.5333	5.92258e-09			-7.64286	3.24288e-05			2	3	92	55.6	39	42.8	8	5.6	8	17.6
Contig14342	B	2676	851		response to jasmonic acid stimulus /// oxidation-reduction process /// response to fungus /// response to wounding /// jasmonic acid biosynthetic process /// oxylipin biosynthetic process	chloroplast envelope /// chloroplast thylakoid membrane /// chloroplast stroma	lipoxygenase activity /// iron ion binding	P:response to endogenous stimulus; P:metabolic process; P:response to biotic stimulus; P:response to external stimulus; P:response to stress; C:plastid; P:biosynthetic process; P:cellular process; P:lipid metabolic process; C:membrane; C:thylakoid; F:catalytic activity; F:binding	EC:1.13.11.12		O24370	899	N-terminus	sp=Linoleate 13S-lipoxygenase 2-1, chloroplastic; Solanum tuberosum (Potato).	AT3G45140	LOX2, ATLOX2	lipoxygenase 2	cellular amino acid biosynthetic process;chlorophyll metabolic process; response to herbivore; oxylipin biosynthetic process;response to salt stress; lipoate metabolic process;response to cold;coenzyme biosynthetic process;starch biosynthetic process; response to water deprivation;response to bacterium; response to abscisic acid stimulus; response to jasmonic acid stimulus;oxidoreduction coenzyme…					-7.24	0.000304628			16	28.8	100	61	33	36.2	7	5	0	0
Contig16025	B	2083	541		fatty acid biosynthetic process /// response to cold /// very long-chain fatty acid metabolic process /// cuticle development /// response to light stimulus /// response to karrikin /// epidermal cell differentiation	membrane /// nucleus /// endoplasmic reticulum	transferase activity	F:transferase activity; P:biosynthetic process; P:cellular process; P:lipid metabolic process; P:response to stress; P:response to abiotic stimulus; P:multicellular organismal development; C:membrane; C:nucleus; C:endoplasmic reticulum; P:cell differentiation	EC:2.3.1.0		Q570B4	550	Complete	sp=3-ketoacyl-CoA synthase 10; Arabidopsis thaliana (Mouse-ear cress).	AT2G26250	FDH, KCS10	3-ketoacyl-CoA synthase 10	response to karrikin;metabolic process;response to light stimulus; fatty acid biosynthetic process;response to cold;epidermal cell differentiation; very long-chain fatty acid metabolic process;lipid biosynthetic process; cuticle development					-6.89286	0.000193377			11	19.8	68	39.8	35	38.6	8	5.6	6	13.2
Contig21727	B	3387	935		GTP catabolic process /// Golgi to vacuole transport	vacuolar membrane /// Golgi apparatus /// plasmodesma /// plasma membrane	GTP binding /// phospholipid binding /// GTPase activity	C:membrane; C:vacuole; F:nucleotide binding; F:lipid binding; P:nucleobase-containing compound metabolic process; P:catabolic process; C:Golgi apparatus; P:transport; P:cellular process; C:plasma membrane; F:hydrolase activity			Q9SE83	914	Complete	sp=Dynamin-2A; Arabidopsis thaliana (Mouse-ear cress).	AT1G10290	ADL6, DRP2A	dynamin-like protein 6	Golgi to vacuole transport					-6.61905	0.00444671			11	20	61	35.4	25	27.8	6	4.2	6	13.2
Qs-dev_c10209	B	3018	704	bel1-like homeodomain protein 1-like	regulation of transcription	DNA-dependent	nucleus	F:sequence-specific DNA binding transcription factor activity; F:DNA binding; C:nucleus;			Q9SJ56	680	Complete	sp=BEL1-like homeodomain protein 1; Arabidopsis thaliana (Mouse-ear cress).	AT2G35940	BLH1, EDA29	BEL1-like homeodomain 1	regulation of plant-type hypersensitive response;systemic acquired resistance, salicylic acid mediated signaling pathway; regulation of transcription, DNA-dependent; cysteine biosynthetic process;response to carbohydrate stimulus; protein targeting to membrane;response to auxin stimulus; response to superoxide; response to symbiotic fungus; polar nucleus fusion; positive regulation of flavonoid b…			-2.275	0.00207711	-5.40541	0.000506275			41	90.6	149	91	36	40	10	7.4	1	3
Contig6461	B	2539	477	arogenate prephenate dehydratase	response to misfolded protein /// meristem growth /// proteasomal ubiquitin-dependent protein catabolic process /// maintenance of root meristem identity /// root cap development /// response to karrikin /// tyrosine biosynthetic process /// leaf morphogenesis /// meristem structural organization /// L-phenylalanine biosynthetic process /// response to low fluence blue light stimulus by blue low-…	chloroplast /// cytosol /// proteasome regulatory particle	base subcomplex /// plasma membrane	P:response to stress; P:response to biotic stimulus; P:multicellular organismal development; P:growth; F:hydrolase activity; P:protein metabolic process; P:catabolic process; P:cellular process; F:catalytic activity; P:anatomical structure morphogenesis; P:cell differentiation; C:plastid; P:biosynthetic process; ; C:cytosol; P:response to abiotic stimulus; C:intracellular; P:biological_process; C…	EC:3.6.1.15 /// EC:4.2.1.91 /// EC:4.2.1.51		A9PHG2	444	Complete	tr=Arogenate/prephenate dehydratase; subsp. trichocarpa).	AT4G29040	RPT2a	regulatory particle AAA-ATPase 2A	gluconeogenesis;ubiquitin-dependent protein catabolic process;toxin catabolic process;DNA endoreduplication;proteasomal ubiquitin-dependent protein catabolic process;proteasome assembly;photorespiration;response to cadmium ion;root development;response to misfolded protein; response to salt stress; regulation of gene silencing; fatty acid beta-oxidation; maintenance of root meristem identity;regu…					-5.23529	0.00178025			15	28.4	84	50	32	35.6	9	6.8	13	28.4
Contig7492	B	1336	235	protein binding				P:oxidation-reduction process; F:protein-disulfide reductase activity; F:metal ion binding; P:intracellular signal transduction; F:zinc ion binding; C:intracellular; F:molecular_function; P:biological_process; C:cellular_component			B9NBE4	251	Complete	tr=Predicted protein; subsp. trichocarpa).	AT2G16050		Cysteine/Histidine-rich C1 domain family protein	biological_process					-5.02941	0.00303599			9	16.6	76	44.8	31	34.2	9	6.8	0	0
Contig5026	B	2312	464	amino acid transporter	amino acid transport	plasma membrane /// vacuolar membrane /// integral to membrane	amino acid transmembrane transporter activity	C:plasma membrane; F:transporter activity; C:membrane; C:vacuole; P:transport			B9T738	461	Complete	tr=Amino acid transporter, putative; Ricinus communis (Castor bean).	AT3G30390		Transmembrane amino acid transporter family protein	amino acid transport					-4.60976	0.00222518			15	28.2	67	39.4	34	37.8	11	8.2	3	7.4
Contig23496	B	4238	0	methylenetetrahydrofolate reductase	tetrahydrofolate interconversion /// methionine metabolic process /// oxidation-reduction process	nucleus /// cytosol	methylenetetrahydrofolate reductase (NADPH) activity	C:nucleus; C:cytosol; F:catalytic activity; ; P:metabolic process	EC:1.5.1.20		O80585	594	Misassembled	sp=Methylenetetrahydrofolate reductase 2; Arabidopsis thaliana (Mouse-ear cress).	AT2G44160	MTHFR2	methylenetetrahydrofolate reductase 2	methionine metabolic process; oxidation-reduction process	2.31081	0.000411423			-4.3587	2.81184e-07			23	44.4	165	102.6	69	80.2	25	18.4	2	4.6
Contig5473	B	1996	246	low quality protein: homeobox-leucine zipper protein athb-7-like	regulation of transcription	DNA-dependent	nucleus	F:sequence-specific DNA binding transcription factor activity; C:nucleus;			P46897	258	Complete	sp=Homeobox-leucine zipper protein ATHB-7; Arabidopsis thaliana (Mouse-ear cress).	AT3G61890	ATHB-12, ATHB12, HB-12	homeobox 12	regulation of transcription, DNA-dependent; positive regulation of transcription, DNA-dependent; response to abscisic acid stimulus; response to osmotic stress;response to salt stress; response to water deprivation;response to virus	2.18812	0.00360121			-4.15	0.000381336			21	40.4	147	88.4	45	49.8	16	12	1	2.2
Contig5234	B	2249	603	probable wrky transcription factor 33				F:sequence-specific DNA binding transcription factor activity; F:DNA binding; P:response to stress; P:response to abiotic stimulus; P:cellular process;			Q8S8P5	519	Complete	sp=Probable WRKY transcription factor 33; Arabidopsis thaliana (Mouse-ear cress).	AT2G38470	WRKY33, ATWRKY33	WRKY DNA-binding protein 33	defense response to fungus; response to salt stress; salicylic acid mediated signaling pathway;negative regulation of defense response;protein targeting to membrane; systemic acquired resistance, salicylic acid mediated signaling pathway;jasmonic acid mediated signaling pathway; response to osmotic stress;regulation of hydrogen peroxide metabolic process;positive regulation of autophagy; cellular…					-3.90385	0.00365317			17	32	92	55.6	37	40.6	14	10.4	3	7.4
Contig5629	B	2786	581	probable nucleoredoxin 1-like	oxidation-reduction process /// cell redox homeostasis /// regulation of pollen tube growth /// pollen tube guidance /// response to cadmium ion	cytosol	protein-disulfide reductase activity /// antioxidant activity	C:cytosol; P:metabolic process; F:catalytic activity; P:cellular homeostasis; P:pollination; P:anatomical structure morphogenesis; P:cellular component organization; P:cell differentiation; P:cell growth; P:multicellular organismal development; F:molecular_function; P:behavior; P:response to external stimulus; P:biological_process	EC:1.8.1.8		O80763	578	Complete	sp=Probable nucleoredoxin 1; Arabidopsis thaliana (Mouse-ear cress).	AT1G60420		DC1 domain-containing protein	pollen tube growth;response to cadmium ion;regulation of pollen tube growth; cell redox homeostasis; oxidation-reduction process; pollen tube guidance	2.94819	6.91159e-07			-3.75	2.32577e-05			20	38.6	178	113.8	60	69	25	18.4	7	16.2
Contig16355	B	1765	375		myo-inositol transport /// transmembrane transport /// carbohydrate transport /// oxidation-reduction process	plant-type vacuole membrane /// plasma membrane /// integral to membrane	sugar:hydrogen symporter activity /// 2-alkenal reductase [NAD(P)] activity /// myo-inositol:hydrogen symporter activity	P:transport; C:membrane; C:vacuole; C:plasma membrane; P:cellular process; F:transporter activity; F:catalytic activity; P:metabolic process	EC:1.3.1.74		Q8VZR6	509	C-terminus	sp=Inositol transporter 1; Arabidopsis thaliana (Mouse-ear cress).	AT2G43330	ATINT1, INT1	inositol transporter 1	transmembrane transport;myo-inositol transport;transport	3.39046	0	-3.80292	0	-3.66964	2.4697e-06			43	92.2	425	312.6	71	82.2	31	22.4	5	11
Contig16013	B	2530	710		cinnamic acid biosynthetic process /// L-phenylalanine catabolic process	cytoplasm	phenylalanine ammonia-lyase activity	C:cytoplasm; F:catalytic activity; P:biosynthetic process; ; P:secondary metabolic process; P:catabolic process	EC:4.3.1.5		Q6T1C9	709	Complete	sp=Phenylalanine ammonia-lyase; Quercus suber (Cork oak).	AT3G53260	PAL2, ATPAL2	phenylalanine ammonia-lyase 2	coumarin biosynthetic process;phenylpropanoid biosynthetic process;positive regulation of flavonoid biosynthetic process; biosynthetic process; L-phenylalanine catabolic process;phenylpropanoid metabolic process;cellular modified amino acid biosynthetic process;response to wounding; defense response; polyamine catabolic process;response to oxidative stress; response to karrikin					-3.45455	1.87698e-05			47	101.6	187	122.6	67	76	30	22	9	19
Qs-dev_rep_c73310	B	589	196	tyrosine-rich hydroxyproline-rich partial		cytoplasmic membrane-bounded vesicle		C:cytoplasm			Q03211	426	Putative C-terminus	sp=Pistil-specific extensin-like protein; Nicotiana tabacum (Common tobacco).	#N/A	#N/A	#N/A	#N/A	12.9487	0			-2.71171	0.00423586			4	7.8	162	101	54	60.2	30	22.2	1	3.4
Contig18835	B	1223	358		lignin biosynthetic process /// electron transport chain /// response to karrikin		cinnamyl-alcohol dehydrogenase activity /// sinapyl alcohol dehydrogenase activity /// electron carrier activity /// heme binding /// alcohol dehydrogenase activity	F:catalytic activity; F:molecular_function; F:binding; P:biosynthetic process; ; P:secondary metabolic process; F:nucleotide binding; P:generation of precursor metabolites and energy	EC:1.1.1.195		P42495	360	Complete	sp=Probable cinnamyl alcohol dehydrogenase 1; Aralia cordata (Udo) (Cordate spikenard).	AT4G34230	CAD5, ATCAD5, CAD-5	cinnamyl alcohol dehydrogenase 5	response to wounding; coumarin biosynthetic process;oxidation-reduction process; regulation of plant-type hypersensitive response; lignin biosynthetic process;proline transport;amino acid transport;protein targeting to membrane; positive regulation of flavonoid biosynthetic process					-2.60177	0.00760581			28	56	131	81	53	58.8	31	22.6	11	23.8
Contig16899	B	1225	282		response to desiccation /// water transport /// response to osmotic stress /// hydrogen peroxide transmembrane transport /// response to abscisic acid stimulus	vacuole /// plasma membrane /// integral to membrane /// chloroplast	transporter activity	C:vacuole; P:response to stress; P:response to abiotic stimulus; P:transport; C:plasma membrane; P:response to endogenous stimulus; C:membrane; C:plastid; F:transporter activity			P43287	285	Complete	sp=Aquaporin PIP2-2; Arabidopsis thaliana (Mouse-ear cress).	AT2G37170	PIP2B, PIP2;2	plasma membrane intrinsic protein 2	transport; water transport; response to water deprivation;response to salt stress;transmembrane transport;response to abscisic acid stimulus	3.35766	1.84984e-06			-2.2663	0.00337199			15	27.4	151	92	72	83.4	51	36.8	13	27
Contig23770	B	1628	440	gdp-l-galactose phosphorylase	response to jasmonic acid stimulus /// response to ozone /// defense response to bacterium /// response to heat /// defense response by callose deposition in cell wall /// L-ascorbic acid biosynthetic process		glucose-1-phosphate guanylyltransferase (GDP) activity /// GDP-galactose:mannose-1-phosphate guanylyltransferase activity /// galactose-1-phosphate guanylyltransferase (GDP) activity /// GDP-D-glucose phosphorylase activity /// mannose-1-phosphate guanylyltransferase (GDP) activity /// GDP-galactose:myoinositol-1-phosphate guanylyltransferase activity /// GDP-galactose:glucose-1-phosphate guanyly…	F:transferase activity; P:response to endogenous stimulus; P:biological_process; P:response to stress; P:response to biotic stimulus; P:response to abiotic stimulus; P:cellular component organization; P:cellular process; P:biosynthetic process	EC:2.7.7.22		Q8RWE8	442	Complete	sp=GDP-L-galactose phosphorylase 1; Arabidopsis thaliana (Mouse-ear cress).	AT4G26850	VTC2	mannose-1-phosphate guanylyltransferase (GDP)s;GDP-galactose:mannose-1-phosphate guanylyltransferases;GDP-galactose:glucose-1-phosphate guanylyltransferases;GDP-galactose:myoinositol-1-phosphate guanylyltransferases;glucose-1-phosphate guanylyltransferase	L-ascorbic acid biosynthetic process;response to heat; defense response to bacterium;defense response by callose deposition in cell wall; response to jasmonic acid stimulus	3.75203	0			-2.02424	0.000415249			25	49.2	267	184.6	115	133.6	96	66	27	53
Contig8793	B	3338	769	vacuolar h+-translocating inorganic pyrophosphatase	oxidation-reduction process /// response to water deprivation /// response to salt stress /// auxin polar transport /// leaf development /// proton transport	mitochondrion /// chloroplast envelope /// plant-type vacuole membrane /// endosome membrane /// plasma membrane	inorganic diphosphatase activity /// 2-alkenal reductase [NAD(P)] activity /// hydrogen-translocating pyrophosphatase activity	P:metabolic process; P:response to stress; P:response to abiotic stimulus; C:mitochondrion; P:transport; C:plastid; C:membrane; C:vacuole; F:hydrolase activity; P:multicellular organismal development; F:catalytic activity; C:endosome; F:transporter activity; C:plasma membrane	EC:3.6.1.1 /// EC:1.3.1.74		P21616	765	Complete	sp=Pyrophosphate-energized vacuolar membrane proton pump; Vigna radiata var. radiata (Mung bean) (Phaseolus aureus).	AT1G15690	AVP1, ATAVP3, AVP-3, AtVHP1;1	Inorganic H pyrophosphatase family protein	response to water deprivation; leaf development; proton transport; establishment or maintenance of transmembrane electrochemical gradient;response to salt stress;auxin polar transport	3.33929	7.31264e-11	-6.8	0	2.74545	0.00363427			23	44.8	222	149.6	20	22	87	60.4	57	92.2
Contig22589	B	2973	716		translational initiation /// response to sucrose stimulus /// response to fructose stimulus /// response to salt stress /// methylation /// response to ethylene stimulus /// auxin mediated signaling pathway	cytosol /// Golgi apparatus /// nucleus	translation initiation factor activity /// methyltransferase activity	F:translation factor activity, nucleic acid binding; P:translation; C:cytosol; P:biological_process; P:response to stress; P:response to abiotic stimulus; P:metabolic process; P:cellular process; P:response to endogenous stimulus; P:signal transduction; F:transferase activity; C:Golgi apparatus; C:nucleus	EC:2.1.1.0		F6GTM6	704	Complete	tr=Putative uncharacterized protein; Vitis vinifera (Grape).	AT5G63190		MA3 domain-containing protein	auxin mediated signaling pathway;biological_process;response to fructose stimulus; response to sucrose stimulus	17.9333	1.43649e-08	-4.63793	7.9992e-05	3.58621	0.00543988			2	3	89	53.8	11	11.6	58	41.6	17	35.6
Contig21561	B	2906	817		biosynthetic process /// sucrose metabolic process		sucrose synthase activity	F:transferase activity; P:biosynthetic process; P:carbohydrate metabolic process; P:cellular process	EC:2.4.1.13		Q9M111	809	Complete	sp=Sucrose synthase 3; Arabidopsis thaliana (Mouse-ear cress).	AT4G02280	SUS3, ATSUS3	sucrose synthase 3	sucrose biosynthetic process; response to water deprivation;galactolipid biosynthetic process; sucrose metabolic process;response to mannitol stimulus; starch metabolic process; response to hypoxia; seed maturation	36.6667	1.3999e-07	-8.46154	1.83075e-05	5.65385	0.00542686			1	1.2	74	44	5	5.2	40	29.4	9	19.8
Contig23896	B	1461	414	dead box atp-dependent rna	translational initiation /// response to cadmium ion	cytosol /// nucleolus /// plant-type cell wall /// plasma membrane	translation initiation factor activity /// ATP-dependent helicase activity /// ATP binding	F:translation factor activity, nucleic acid binding; P:translation; C:cytosol; C:nucleolus; F:hydrolase activity; C:cell wall; F:nucleotide binding; P:biological_process; C:plasma membrane			Q40465	413	Complete	sp=Eukaryotic initiation factor 4A-11; Nicotiana tabacum (Common tobacco).	AT1G54270	EIF4A-2	eif4a-2	response to salt stress;glycolysis; response to cadmium ion;gluconeogenesis	3.46154	0.000199228	-21	2.89096e-10	9	0.0020642			10	18.2	103	63	3	3	37	27	26	51
Contig5984	B	1997	557	ubiquitin-associated ts-n domain-containing protein		nucleus		C:nucleus			D7T4Y7	552	Complete	tr=Putative uncharacterized protein; Vitis vinifera (Grape).	AT2G12550		ubiquitin-associated (UBA)/TS-N domain-containing protein	0			-1.79769e+308	0.000305777	1.79769e+308	0.00292307			6	11	42	24.2	0	0	25	18.4	5	12
Contig1681	B	2210	592		brassinosteroid mediated signaling pathway		protein dimerization activity	F:protein binding; P:signal transduction; P:response to endogenous stimulus			Q9LEZ3	529	Putative Complete	sp=Transcription factor BIM1; Arabidopsis thaliana (Mouse-ear cress).	AT5G08130	BIM1	basic helix-loop-helix (bHLH) DNA-binding superfamily protein	brassinosteroid mediated signaling pathway;determination of bilateral symmetry;regulation of transcription, DNA-dependent; polarity specification of adaxial/abaxial axis;primary shoot apical meristem specification	1.79769e+308	0.000458243	-1.79769e+308	0.000568293					0	0	40	22.8	0	0	2	1.2	4	8.8
Qs-dev_c30725	B	799	266	beta-amylase 1	regulation of meristem structural organization /// response to water deprivation /// microsporocyte differentiation /// multidimensional cell growth /// starch catabolic process /// regulation of meristem growth /// anthocyanin accumulation in tissues in response to UV light /// root hair elongation /// transmembrane receptor protein tyrosine kinase signaling pathway /// microtubule nucleation //…	chloroplast /// cytosol /// plasma membrane /// nucleus	beta-amylase activity /// protein self-association /// protein serine/threonine kinase activity /// cation binding /// receptor serine/threonine kinase binding /// ATP binding	F:hydrolase activity; P:anatomical structure morphogenesis; P:multicellular organismal development; P:response to stress; P:response to abiotic stimulus; P:cell differentiation; P:flower development; P:cell growth; P:carbohydrate metabolic process; P:cellular process; P:catabolic process; F:protein binding; P:growth; C:plastid; P:response to external stimulus; C:cytosol; P:signal transduction; P:…	EC:3.2.1.2 /// EC:2.7.11.0		Q9LIR6	575	Internal	sp=Beta-amylase 1, chloroplastic; Arabidopsis thaliana (Mouse-ear cress).	AT3G23920	BAM1, BMY7, TR-BAMY	beta-amylase 1	carbohydrate metabolic process; response to water deprivation; starch catabolic process;polysaccharide catabolic process	1.79769e+308	0.000302175	-1.79769e+308	0.000366743					0	0	41	23.8	0	0	12	9.2	0	0
Contig4083	B	2773	865	disease resistance protein				P:defense response; F:ADP binding; F:hydrolase activity; F:phosphoprotein phosphatase activity; F:ATP binding; F:nucleotide binding; F:nucleoside-triphosphatase activity			P0C8S1	906	Putative Complete	sp=Probable disease resistance RPP8-like protein 2; Arabidopsis thaliana (Mouse-ear cress).	AT1G53350		Disease resistance protein (CC-NBS-LRR class) family	defense response	1.79769e+308	0.00169496	-1.79769e+308	0.00210836					0	0	34	19.8	0	0	0	0	0	0
Contig273	B	2963	822	vacuolar proton	cellular response to salt stress /// ATP hydrolysis coupled proton transport /// cellular response to nutrient levels /// ATP synthesis coupled proton transport	plant-type vacuole membrane /// chloroplast /// vacuolar proton-transporting V-type ATPase	V0 domain /// Golgi apparatus /// plasma membrane /// mitochondrion	P:response to stress; P:response to abiotic stimulus; P:cellular process; C:membrane; C:vacuole; P:transport; F:transporter activity; C:plastid; C:Golgi apparatus; P:response to extracellular stimulus; P:cell communication; F:hydrolase activity; P:generation of precursor metabolites and energy; P:nucleobase-containing compound metabolic process; P:biosynthetic process; C:plasma membrane; C:mitoch…	EC:3.6.1.3		Q8W4S4	821	Complete	sp=Vacuolar proton ATPase a3; Arabidopsis thaliana (Mouse-ear cress).	AT2G21410	VHA-A2	vacuolar proton ATPase A2	ATP hydrolysis coupled proton transport; ATP synthesis coupled proton transport;cellular response to nutrient levels	1.79769e+308	0.00711994	-1.79769e+308	0.00980326					0	0	28	16.2	0	0	7	5.2	0	0
Qs-dev_c12594	B	1499	142	gdsl esterase lipase		extracellular region	carboxylesterase activity	C:extracellular region; F:hydrolase activity	EC:3.1.1.1		Q9SIQ3	360	Putative Complete	sp=GDSL esterase/lipase At2g31540; Arabidopsis thaliana (Mouse-ear cress).	AT2G31550		SGNH hydrolase-type esterase superfamily protein	lipid metabolic process	1.79769e+308	0.00169496	-1.79769e+308	0.00210836					0	0	34	19.8	0	0	1	0.6	1	3
Contig24245	B	1471	416	dna binding	protein ubiquitination		ubiquitin-protein ligase activity /// zinc ion binding	F:catalytic activity; P:cellular protein modification process; F:binding	EC:6.3.2.19		F6I4M0	423	Putative Complete	tr=Putative uncharacterized protein; Vitis vinifera (Grape).	AT3G05545		RING/U-box superfamily protein	0	1.79769e+308	0.000329471	-1.79769e+308	0.000387062					0	0	41	23.6	0	0	0	0	0	0
Contig25348	B	2417	737	dead-box atp-dependent rna helicase 32-like	protein import into nucleus	nucleolus	RNA binding /// ATP-dependent helicase activity /// ATP binding	F:RNA binding; C:nucleolus; P:transport; P:cellular process; F:hydrolase activity; F:nucleotide binding			Q9FFT9	739	Putative Complete	sp=DEAD-box ATP-dependent RNA helicase 32; Arabidopsis thaliana (Mouse-ear cress).	AT5G54910		DEA(D/H)-box RNA helicase family protein	protein import into nucleus	1.79769e+308	0.00608714	-1.79769e+308	0.008522					0	0	29	16.6	0	0	2	1.2	3	7
Contig19051	B	265	70					-			B9RNB5	868	C-terminus	tr=Stachyose synthase, putative; Ricinus communis (Castor bean).	#N/A	#N/A	#N/A	#N/A	1.79769e+308	0.00608714	-1.79769e+308	0.008522					0	0	29	16.6	0	0	1	0.4	0	0
Contig18900	B	432	0					-			#N/A	0	unknown		#N/A	#N/A	#N/A	#N/A	1.79769e+308	0.00608714	-1.79769e+308	0.008522					0	0	29	16.6	0	0	0	0	0	0
Contig1824	B	2493	733					-			Q9C7A2	590	Complete	sp=Ankyrin repeat-containing protein At3g12360; Arabidopsis thaliana (Mouse-ear cress).	AT4G03500		Ankyrin repeat family protein	0	21.5	0.000548153	-1.79769e+308	0.000149026					1	1.2	45	25.8	0	0	0	0	0	0
Contig24206	B	1173	304	mitochondrial inner membrane translocase subunit tim44-related protein	intracellular protein transport	mitochondrial inner membrane presequence translocase complex	P-P-bond-hydrolysis-driven protein transmembrane transporter activity	F:protein binding; F:transporter activity; C:membrane; C:mitochondrion; P:transport; P:cellular process			I3SBH4	305	Complete	tr=Uncharacterized protein; Lotus japonicus (Lotus corniculatus var. japonicus).	AT5G27395		Mitochondrial inner membrane translocase complex, subunit Tim44-related protein	intracellular protein transport	18.6667	0.00230509	-1.79769e+308	0.000670797					1	1.2	39	22.4	0	0	0	0	0	0
Contig10186	B	1909	480			cytoplasm	transferase activity	C:cytoplasm; F:transferase activity	EC:2.3.1.0		B9IG60	478	Complete	tr=Predicted protein; subsp. trichocarpa).	AT5G01210		HXXXD-type acyl-transferase family protein	0	17.7143	7.71963e-08	-1.79769e+308	2.74472e-09					2	2.8	83	49.6	0	0	5	3.4	0	0
[truncated: 1,711 more rows]

## Sheet: DEGs Z-test
Feature ID	Experiment - Range (original values)	Experiment - IQR (original values)	Experiment - Difference (original values)	Experiment - Fold Change (original values)	Experiment - Range (normalized values)	Experiment - IQR (normalized values)	Experiment - Difference (normalized values)	Experiment - Fold Change (normalized values)	Kal's Z-test:S2 vs S1 normalized values - Proportions difference	Kal's Z-test:S2 vs S1 normalized values - Proportions fold change	Kal's Z-test:S2 vs S1 normalized values - Test statistic	Kal's Z-test:S2 vs S1 normalized values - P-value	Kal's Z-test:S2 vs S1 normalized values - FDR p-value correction	Kal's Z-test:S3S4 vs S1 normalized values - Proportions difference	Kal's Z-test:S3S4 vs S1 normalized values - Proportions fold change	Kal's Z-test:S3S4 vs S1 normalized values - Test statistic	Kal's Z-test:S3S4 vs S1 normalized values - P-value	Kal's Z-test:S3S4 vs S1 normalized values - FDR p-value correction	Kal's Z-test:S5 vs S1 normalized values - Proportions difference	Kal's Z-test:S5 vs S1 normalized values - Proportions fold change	Kal's Z-test:S5 vs S1 normalized values - Test statistic	Kal's Z-test:S5 vs S1 normalized values - P-value	Kal's Z-test:S5 vs S1 normalized values - FDR p-value correction	Kal's Z-test:S8 vs S1 normalized values - Proportions difference	Kal's Z-test:S8 vs S1 normalized values - Proportions fold change	Kal's Z-test:S8 vs S1 normalized values - Test statistic	Kal's Z-test:S8 vs S1 normalized values - P-value	Kal's Z-test:S8 vs S1 normalized values - FDR p-value correction	Kal's Z-test:S3S4 vs S2 normalized values - Proportions difference	Kal's Z-test:S3S4 vs S2 normalized values - Proportions fold change	Kal's Z-test:S3S4 vs S2 normalized values - Test statistic	Kal's Z-test:S3S4 vs S2 normalized values - P-value	Kal's Z-test:S3S4 vs S2 normalized values - FDR p-value correction	Kal's Z-test:S5 vs S2 normalized values - Proportions difference	Kal's Z-test:S5 vs S2 normalized values - Proportions fold change	Kal's Z-test:S5 vs S2 normalized values - Test statistic	Kal's Z-test:S5 vs S2 normalized values - P-value	Kal's Z-test:S5 vs S2 normalized values - FDR p-value correction	Kal's Z-test:S8 vs S2 normalized values - Proportions difference	Kal's Z-test:S8 vs S2 normalized values - Proportions fold change	Kal's Z-test:S8 vs S2 normalized values - Test statistic	Kal's Z-test:S8 vs S2 normalized values - P-value	Kal's Z-test:S8 vs S2 normalized values - FDR p-value correction	Kal's Z-test:S5 vs S3S4 normalized values - Proportions difference	Kal's Z-test:S5 vs S3S4 normalized values - Proportions fold change	Kal's Z-test:S5 vs S3S4 normalized values - Test statistic	Kal's Z-test:S5 vs S3S4 normalized values - P-value	Kal's Z-test:S5 vs S3S4 normalized values - FDR p-value correction	Kal's Z-test:S8 vs S3S4 normalized values - Proportions difference
[truncated: 2,285 more rows]
[truncated: 53 more columns]

[truncated: 1 more sheets: Acorn specific DEGs]
