# Supplementary material for: Characterization of the cork oak transcriptome dynamics during acorn development
Source: BMC Plant Biol. 2015 Jun 25;15:158. doi: 10.1186/s12870-015-0534-1 (PMC4479327; doi:10.1186/s12870-015-0534-1)
Supplement: Additional file 12: File S6. — Enrichment analysis of the differentially expressed genes (DEGs). Comparison of the DEGs with the complete transcriptome evidencing the gene ontology (GO) terms over-represented in all the clusters and separately in each cluster. [file 12870_2015_534_MOESM12_ESM.xlsx]

## Sheet: Full
GO-ID	Term	Ontology	FDR	P-Value	#Test	#Ref	#notAnnotTest	#notAnnotRef	Over/Under	TestSeqs
GO:0042221	response to chemical stimulus	Biological Process	1.7748e-40	1.91829e-44	589	7113	1376	35079	over	Contig24368, Qs-dev_rep_c72579, Contig3549, Contig18631, Contig15373, Contig23262, Contig126, Qs-dev_rep_c100432, Contig22179, Contig22178, isotig03408, Contig22177, Contig17540, Contig120, Contig16456, Contig1363, Contig16452, Contig8096, Contig5706, Contig5705, Contig17539, Contig17534, Contig17532, Contig17891, Contig19708, Contig24336, Contig18619, Contig8084, Contig18615, Contig463, Contig46…
GO:0050896	response to stimulus	Biological Process	2.20405e-39	4.76448e-43	894	12817	1071	29375	over	Contig24368, Contig16112, Qs-dev_rep_c74751, isotig13847, Contig26898, Qs-dev_rep_c72579, Contig2461, Qs-dev_rep_c75834, Contig1014, Contig3549, Qs-dev_c71598, Qs-dev_c7488, Qs-dev_c7486, Contig18631, Contig15373, Contig17549, Contig23262, Contig126, Qs-dev_rep_c100432, Contig25437, Contig22179, Contig22178, isotig03408, Contig22177, Contig17540, Contig120, Contig9187, Contig25793, Contig16456, C…
GO:0009628	response to abiotic stimulus	Biological Process	6.92698e-39	2.2461e-42	484	5461	1481	36731	over	Qs-dev_rep_c74751, Qs-dev_rep_c72579, Contig2461, Contig1014, Contig3549, Qs-dev_c7488, Qs-dev_c7486, Contig15373, Contig17549, Qs-dev_rep_c100432, Contig25437, Contig22179, Contig22178, isotig03408, Contig22177, Contig17540, Contig120, Contig9187, Contig16456, Contig15009, Contig15369, Contig8095, Contig18984, Contig5706, Contig5705, Contig17532, Contig4618, Contig17891, Contig19708, Contig24336…
GO:0046686	response to cadmium ion	Biological Process	2.47274e-32	1.28465e-35	206	1602	1759	40590	over	Contig18631, Contig15373, Qs-dev_rep_c100432, Contig22179, isotig03408, Contig17539, Contig17891, Contig4603, Contig12083, Qs-dev_rep_c87154, Qs-dev_c57944, Contig23583, Contig16411, Contig15321, Qs-dev_rep_c77078, Qs-dev_c69296, Qs-dev_rep_c72871, Contig71, Qs-dev_rep_c95017, Contig8395, Contig23559, Qs-dev_c8859, Contig21376, Contig21374, Contig21012, Qs-dev_c24087, Qs-dev_c43484, Contig8373, C…
GO:0071944	cell periphery	Cellular Component	2.47274e-32	1.33633e-35	593	7717	1372	34475	over	Qs-dev_rep_c74751, isotig13847, Contig16467, Qs-dev_c71598, Contig3543, Qs-dev_c7488, Qs-dev_c7486, Contig15373, Qs-dev_rep_c100432, Contig25437, Contig22179, Contig17542, Contig22178, isotig03408, Contig22177, Contig120, Contig1363, Contig26515, Contig5706, Contig5705, Contig17539, Qs-dev_c20687, Contig9179, Qs-dev_rep_c75813, Qs-dev_c14965, Contig17891, Contig19708, Contig22162, Contig24336, Co…
GO:0006970	response to osmotic stress	Biological Process	2.11274e-28	1.37013e-31	205	1713	1760	40479	over	Contig1014, Contig3549, Qs-dev_rep_c100432, Contig22179, Contig15009, Contig5706, Contig17891, Contig19708, Contig24336, Contig23249, Contig23248, Contig17874, Qs-dev_rep_c80426, Qs-dev_c57944, Contig2415, Qs-dev_c69296, Qs-dev_rep_c72871, Contig71, Contig17849, Qs-dev_rep_c77063, Contig9124, Qs-dev_rep_c95017, Qs-dev_c8859, Contig24629, Qs-dev_c43484, Contig8373, Contig11296, Qs-dev_rep_c104172,…
GO:0006950	response to stress	Biological Process	2.57089e-28	1.94512e-31	572	7623	1393	34569	over	Contig24368, Qs-dev_rep_c74751, Contig26898, Qs-dev_rep_c72579, Contig2461, Contig1014, Contig3549, Qs-dev_c71598, Qs-dev_c7488, Contig15373, Qs-dev_rep_c100432, Contig25437, Contig22179, Contig22178, isotig03408, Contig22177, Contig17540, Contig120, Contig9187, Contig25793, Contig16456, Contig16451, Contig15009, Contig8096, Contig8095, Contig5706, Contig5705, Qs-dev_c20687, Contig17532, Contig17…
GO:0010035	response to inorganic substance	Biological Process	2.8098e-28	2.42957e-31	267	2593	1698	39599	over	Contig18631, Contig15373, Qs-dev_rep_c100432, Contig22179, isotig03408, Contig17539, Contig17891, Contig24336, Contig18615, Contig4603, Contig12083, Qs-dev_rep_c87154, Qs-dev_c57944, Contig23583, Contig16411, Contig15688, Contig15321, Qs-dev_rep_c77078, Qs-dev_c69296, Contig1678, Qs-dev_rep_c72871, Contig71, Qs-dev_rep_c77063, Qs-dev_rep_c95017, Contig8395, Contig23559, Contig22105, Contig17830, …
GO:0010038	response to metal ion	Biological Process	3.80456e-28	3.70094e-31	214	1849	1751	40343	over	Contig18631, Contig15373, Qs-dev_rep_c100432, Contig22179, isotig03408, Contig17539, Contig17891, Contig4603, Contig12083, Qs-dev_rep_c87154, Qs-dev_c57944, Contig23583, Contig16411, Contig15321, Qs-dev_rep_c77078, Qs-dev_c69296, Qs-dev_rep_c72871, Contig71, Qs-dev_rep_c95017, Contig8395, Contig23559, Qs-dev_c8859, Contig21376, Contig21374, Contig21012, Qs-dev_c24087, Contig24629, Qs-dev_c43484, …
GO:0009651	response to salt stress	Biological Process	9.49745e-28	1.02653e-30	195	1608	1770	40584	over	Contig1014, Contig3549, Qs-dev_rep_c100432, Contig22179, Contig15009, Contig5706, Contig17891, Contig19708, Contig24336, Contig23249, Contig23248, Contig17874, Qs-dev_rep_c80426, Qs-dev_c57944, Contig2415, Qs-dev_c69296, Qs-dev_rep_c72871, Contig71, Contig17849, Qs-dev_rep_c77063, Contig9124, Qs-dev_rep_c95017, Qs-dev_c8859, Contig24629, Qs-dev_c43484, Contig8373, Contig11296, Qs-dev_rep_c104172,…
GO:0005886	plasma membrane	Cellular Component	1.71395e-27	2.03777e-30	520	6769	1445	35423	over	isotig13847, Contig16467, Contig3543, Qs-dev_c7488, Qs-dev_c7486, Contig15373, Qs-dev_rep_c100432, Contig25437, Contig22179, Contig17542, Contig22178, isotig03408, Contig22177, Contig120, Contig1363, Contig26515, Contig5706, Contig5705, Contig17539, Qs-dev_c20687, Contig9179, Qs-dev_rep_c75813, Qs-dev_c14965, Contig17891, Contig19708, Contig22162, Contig24336, Contig21075, Contig8084, Contig23249…
GO:0005829	cytosol	Cellular Component	1.75793e-26	2.28006e-29	381	4466	1584	37726	over	Contig1382, Contig17557, Qs-dev_rep_c72579, Qs-dev_c14622, Qs-dev_c7488, Qs-dev_c7486, Contig15373, Contig17549, Contig489, Qs-dev_rep_c100432, Contig22179, Contig22178, isotig03408, Contig22177, Contig1363, Contig19712, Contig26515, Contig5705, Contig17898, Contig4618, Qs-dev_rep_c75813, Qs-dev_c14965, Contig23249, Contig23248, Qs-dev_rep_c75806, Contig4603, Qs-dev_c5280, Contig12083, Contig2323…
GO:0048046	apoplast	Cellular Component	1.00194e-19	1.40782e-22	122	913	1843	41279	over	Contig26898, Contig15373, Contig22179, isotig03408, Contig15369, Contig22162, Contig17524, Qs-dev_rep_c72544, Contig4603, Contig21064, Contig12083, Contig23592, Contig17876, Contig17511, Qs-dev_rep_c72895, Qs-dev_c57944, Contig17507, Contig16411, Contig71, Contig8395, Qs-dev_c8859, Qs-dev_rep_c97880, Qs-dev_rep_c98969, Qs-dev_rep_c92373, Contig16081, Contig19318, Qs-dev_c15655, Contig18220, Qs-de…
GO:0005773	vacuole	Cellular Component	4.70883e-19	7.12533e-22	217	2263	1748	39929	over	isotig13847, Qs-dev_c14622, Qs-dev_c7486, Contig15373, isotig03408, Contig17539, Contig17891, Contig19708, Contig21075, Contig8084, Contig23249, Contig23248, Contig4603, Contig18964, Contig23232, Contig17515, Contig17513, Qs-dev_rep_c72895, Contig23582, Contig16411, isotig10511, Qs-dev_rep_c72868, Qs-dev_rep_c81838, Qs-dev_rep_c72857, Contig8373, Qs-dev_rep_c104172, Qs-dev_rep_c98969, Contig23886…
GO:0030312	external encapsulating structure	Cellular Component	9.6233e-18	1.5602e-20	162	1515	1803	40677	over	isotig13847, Qs-dev_c71598, Contig15373, Contig25437, isotig03408, Contig26515, Contig9179, Contig22162, Contig22150, Contig21064, Contig18605, Contig17516, Contig23592, Qs-dev_rep_c72895, Qs-dev_rep_c80426, Qs-dev_rep_c87154, Contig17507, Contig23582, Contig17862, Contig16411, Qs-dev_rep_c77078, Contig71, Contig17846, Qs-dev_rep_c72868, Qs-dev_c8867, Contig8039, Qs-dev_c9944, Contig22105, Contig…
GO:0005618	cell wall	Cellular Component	1.02945e-17	1.78028e-20	160	1489	1805	40703	over	isotig13847, Qs-dev_c71598, Contig15373, Contig25437, isotig03408, Contig26515, Contig9179, Contig22162, Contig22150, Contig21064, Contig18605, Contig17516, Contig23592, Qs-dev_rep_c72895, Qs-dev_rep_c80426, Qs-dev_rep_c87154, Contig17507, Contig23582, Contig17862, Contig16411, Qs-dev_rep_c77078, Contig71, Contig17846, Qs-dev_rep_c72868, Qs-dev_c8867, Contig8039, Qs-dev_c9944, Contig22105, Contig…
GO:0016052	carbohydrate catabolic process	Biological Process	1.50031e-16	2.75673e-19	141	1269	1824	40923	over	Contig22179, Contig5705, Contig22162, Contig17527, Qs-dev_c36385, Contig18605, Contig12083, Qs-dev_rep_c72895, Qs-dev_rep_c80426, Qs-dev_c30725, Contig23583, Qs-dev_c71548, Qs-dev_c69296, Qs-dev_rep_c72871, Contig8039, Contig8395, Contig18913, Contig17821, Qs-dev_c43484, Contig8373, Qs-dev_rep_c72837, Contig11296, Qs-dev_rep_c98969, Contig19093, Contig9408, Contig20209, Contig19047, Qs-dev_rep_c9…
GO:0009266	response to temperature stimulus	Biological Process	3.87198e-15	7.8361e-18	179	1881	1786	40311	over	Qs-dev_rep_c74751, Qs-dev_rep_c72579, Qs-dev_c7488, Contig15373, Contig25437, Contig22179, isotig03408, Contig17540, Contig9187, Contig5706, Contig24336, Contig18615, Contig21064, Contig12083, Contig23592, Contig2415, Contig17504, Contig16411, Contig15688, Contig17846, Qs-dev_rep_c77063, Qs-dev_c52123, Contig8395, Contig17830, Contig15656, Qs-dev_c18004, Contig18907, Contig8373, Contig11296, Qs-d…
GO:0016020	membrane	Cellular Component	3.87198e-15	7.95154e-18	760	12424	1205	29768	over	Contig16112, Qs-dev_rep_c74751, isotig13847, Contig23278, Qs-dev_c14622, Contig1014, Contig16467, Contig3549, Contig3543, Qs-dev_c7488, Qs-dev_c7486, Contig15373, Qs-dev_rep_c100432, Contig17545, Contig25437, Contig22179, Contig17542, Contig22178, isotig03408, Contig22177, Contig120, Contig1363, Contig16451, Contig15369, Contig26515, Contig5706, Contig5705, Contig17539, Qs-dev_c20687, Contig17534…
GO:0009056	catabolic process	Biological Process	1.16284e-14	2.51371e-17	369	5065	1596	37127	over	Qs-dev_c7488, Contig22179, Contig22178, isotig03408, Contig22177, Contig120, Contig25431, Contig1363, Contig8096, Contig5705, Contig17530, Contig22162, Contig24336, Contig17527, Qs-dev_c36385, Qs-dev_c14955, Contig18609, Contig18605, Contig12083, Qs-dev_rep_c72895, Qs-dev_rep_c80426, Qs-dev_c30725, Qs-dev_c57944, Qs-dev_c4185, Contig2415, Contig23583, Qs-dev_c71548, Qs-dev_c69296, Qs-dev_rep_c728…
GO:0005975	carbohydrate metabolic process	Biological Process	1.32941e-14	3.01746e-17	324	4284	1641	37908	over	Contig2461, Contig126, Contig17545, Contig22179, Contig22178, Contig22177, Contig8096, Contig2448, Contig5705, Contig17539, Contig22162, Contig17527, Contig25418, Qs-dev_c36385, Contig9168, Contig25774, Contig1344, Contig18609, Contig21064, Contig18605, Contig12083, Qs-dev_rep_c72538, Qs-dev_rep_c72895, Qs-dev_rep_c80426, Contig9153, Qs-dev_c30725, Contig24672, Qs-dev_c57944, Contig17507, Contig2…
GO:0008061	chitin binding	Molecular function	1.76596e-14	4.19922e-17	27	53	1938	42139	over	Qs-dev_c36385, Contig17874, Qs-dev_c71548, Contig17821, Contig21978, Qs-dev_rep_c76524, Contig4574, Contig19657, Contig24242, Contig19933, Qs-dev_c18258, Contig24514, Qs-dev_rep_c77557, Contig18487, Contig20728, Qs-dev_rep_c75918, Contig15765, Contig16841, Qs-dev_rep_c76038, Contig14950, Contig21755, Contig21754, isotig08966, isotig02042, Contig19438, Qs-dev_c64130, Qs-dev_rep_c82311
GO:0009415	response to water	Biological Process	4.16772e-14	1.03607e-16	94	731	1871	41461	over	Contig3549, Contig120, Contig5706, Contig5705, Contig17532, Contig19708, Contig24336, Qs-dev_c30725, Qs-dev_rep_c77063, Contig9124, Qs-dev_rep_c98969, Contig17806, Contig12009, Contig19089, Qs-dev_c6636, Contig8689, Contig10143, Qs-dev_rep_c92373, Contig7566, Contig19389, Contig19387, Contig19349, Qs-dev_rep_c91238, Contig18250, Qs-dev_rep_c73270, Contig19325, Qs-dev_rep_c75784, Contig19318, Cont…
GO:0043169	cation binding	Molecular function	3.08693e-13	8.0076e-16	429	6278	1536	35914	over	Contig23278, Qs-dev_c12455, Contig17554, Contig17552, Qs-dev_c71598, Qs-dev_c7488, Contig26888, Qs-dev_rep_c100432, Contig22179, isotig03408, Contig1363, Contig15009, Contig15369, Contig26514, Contig5705, Contig17534, Contig17891, Contig8087, Contig18619, Contig8084, Contig17527, Contig17524, Contig25418, Contig463, Contig9168, Contig4969, Contig1344, Contig21064, Contig18964, Contig12083, Qs-dev…
GO:0009414	response to water deprivation	Biological Process	8.48961e-13	2.29399e-15	89	708	1876	41484	over	Contig3549, Contig120, Contig5706, Contig5705, Contig17532, Contig19708, Contig24336, Qs-dev_c30725, Qs-dev_rep_c77063, Contig9124, Qs-dev_rep_c98969, Contig17806, Contig12009, Contig19089, Qs-dev_c6636, Contig8689, Contig10143, Qs-dev_rep_c92373, Contig7566, Contig19389, Contig19387, Contig19349, Qs-dev_rep_c91238, Contig18250, Qs-dev_rep_c73270, Qs-dev_rep_c75784, Contig19318, Contig19313, Qs-d…
GO:0006096	glycolysis	Biological Process	1.37268e-12	3.85751e-15	68	457	1897	41735	over	Contig22179, Contig12083, Contig23583, Qs-dev_c69296, Qs-dev_rep_c72871, Contig8395, Contig18913, Qs-dev_c43484, Contig8373, Contig11296, Qs-dev_rep_c98969, Contig19047, Qs-dev_rep_c92373, Qs-dev_c61706, Contig22703, Contig11858, Contig16050, Contig8924, isotig06610, Contig5997, Qs-dev_c8120, Contig2364, Qs-dev_c14513, Contig18864, Contig19944, Contig16318, Contig16661, Contig26724, Qs-dev_rep_c7…
GO:0005576	extracellular region	Cellular Component	2.84618e-11	9.05609e-14	203	2486	1762	39706	over	Contig26898, Qs-dev_c71598, Contig3543, Contig15373, Contig22179, isotig03408, Contig15369, Contig17894, Contig22162, Contig17524, Qs-dev_rep_c72544, Contig4603, Contig22150, Contig21064, Contig18605, Contig12083, Contig17515, Contig23592, Contig17876, Contig17512, Contig17511, Qs-dev_rep_c72895, Qs-dev_c57944, Contig17507, Contig16411, Contig71, Qs-dev_rep_c95017, Contig8395, Contig17833, Qs-dev…
GO:0008152	metabolic process	Biological Process	2.84618e-11	9.35754e-14	1366	25887	599	16305	over	Contig1382, isotig13847, Contig23278, Contig17557, Qs-dev_rep_c72579, Contig17554, Contig2461, Qs-dev_c14622, Contig16467, Contig9192, Qs-dev_c71598, Qs-dev_c7488, Qs-dev_c7486, Contig18631, Contig15373, Contig23262, Contig126, Qs-dev_rep_c100432, Contig17545, Contig25437, Contig22179, Contig17542, Contig22178, isotig03408, Contig22177, Contig17540, Contig120, Contig25794, Contig25431, Contig2579…
GO:0006032	chitin catabolic process	Biological Process	2.84618e-11	9.84412e-14	25	65	1940	42127	over	Qs-dev_c36385, Qs-dev_c71548, Contig17821, Qs-dev_rep_c92373, Contig21978, Qs-dev_rep_c76524, Contig26130, Contig4574, Contig19657, Contig24242, Contig19933, Qs-dev_c18258, Contig24514, Qs-dev_rep_c77557, Qs-dev_rep_c75918, Contig15765, Qs-dev_rep_c76038, Contig7694, Contig14950, Contig21755, Contig21754, Contig19470, isotig02042, Qs-dev_c64130, Qs-dev_rep_c82311
GO:0006026	aminoglycan catabolic process	Biological Process	2.84618e-11	9.84412e-14	25	65	1940	42127	over	Qs-dev_c36385, Qs-dev_c71548, Contig17821, Qs-dev_rep_c92373, Contig21978, Qs-dev_rep_c76524, Contig26130, Contig4574, Contig19657, Contig24242, Contig19933, Qs-dev_c18258, Contig24514, Qs-dev_rep_c77557, Qs-dev_rep_c75918, Contig15765, Qs-dev_rep_c76038, Contig7694, Contig14950, Contig21755, Contig21754, Contig19470, isotig02042, Qs-dev_c64130, Qs-dev_rep_c82311
GO:1901072	glucosamine-containing compound catabolic process	Biological Process	2.84618e-11	9.84412e-14	25	65	1940	42127	over	Qs-dev_c36385, Qs-dev_c71548, Contig17821, Qs-dev_rep_c92373, Contig21978, Qs-dev_rep_c76524, Contig26130, Contig4574, Contig19657, Contig24242, Contig19933, Qs-dev_c18258, Contig24514, Qs-dev_rep_c77557, Qs-dev_rep_c75918, Contig15765, Qs-dev_rep_c76038, Contig7694, Contig14950, Contig21755, Contig21754, Contig19470, isotig02042, Qs-dev_c64130, Qs-dev_rep_c82311
GO:0046348	amino sugar catabolic process	Biological Process	2.84618e-11	9.84412e-14	25	65	1940	42127	over	Qs-dev_c36385, Qs-dev_c71548, Contig17821, Qs-dev_rep_c92373, Contig21978, Qs-dev_rep_c76524, Contig26130, Contig4574, Contig19657, Contig24242, Contig19933, Qs-dev_c18258, Contig24514, Qs-dev_rep_c77557, Qs-dev_rep_c75918, Contig15765, Qs-dev_rep_c76038, Contig7694, Contig14950, Contig21755, Contig21754, Contig19470, isotig02042, Qs-dev_c64130, Qs-dev_rep_c82311
GO:0009725	response to hormone stimulus	Biological Process	3.54446e-11	1.26424e-13	202	2479	1763	39713	over	Qs-dev_rep_c72579, Contig22179, isotig03408, Contig17540, Contig16456, Contig1363, Contig8096, Contig5706, Contig5705, Contig17534, Contig24336, Contig17874, Qs-dev_c4185, Contig1681, Contig23219, Contig81, Contig17856, Contig1678, Qs-dev_rep_c72871, Contig71, Contig17849, Contig14583, Qs-dev_rep_c77063, Contig9124, Qs-dev_c46408, Contig8039, Contig9105, Qs-dev_c24087, Qs-dev_c43484, Contig8373, …
GO:0009719	response to endogenous stimulus	Biological Process	3.84057e-11	1.41136e-13	204	2515	1761	39677	over	Qs-dev_rep_c72579, Contig22179, isotig03408, Contig17540, Contig16456, Contig1363, Contig8096, Contig5706, Contig5705, Contig17534, Contig24336, Contig17874, Contig25760, Qs-dev_c4185, Contig1681, Contig23219, Contig81, Contig17856, Contig1678, Qs-dev_rep_c72871, Contig71, Contig17849, Contig14583, Qs-dev_rep_c77063, Contig9124, Qs-dev_c46408, Contig8039, Contig9105, Qs-dev_c24087, Qs-dev_c43484,…
GO:0046872	metal ion binding	Molecular function	8.98256e-11	3.39807e-13	392	5853	1573	36339	over	Contig23278, Qs-dev_c12455, Contig17554, Contig17552, Qs-dev_c71598, Qs-dev_c7488, Contig26888, Qs-dev_rep_c100432, Contig22179, isotig03408, Contig1363, Contig15009, Contig15369, Contig26514, Contig17534, Contig17891, Contig8087, Contig18619, Contig8084, Contig17527, Contig17524, Contig25418, Contig463, Contig4969, Contig21064, Contig18964, Contig12083, Contig17512, Contig22142, Contig25761, Con…
GO:0004568	chitinase activity	Molecular function	9.76666e-11	3.80026e-13	25	70	1940	42122	over	Qs-dev_c36385, Qs-dev_c71548, Contig17821, Qs-dev_rep_c92373, Contig21978, Qs-dev_rep_c76524, Contig26130, Contig4574, Contig19657, Contig24242, Contig19933, Qs-dev_c18258, Contig24514, Qs-dev_rep_c77557, Qs-dev_rep_c75918, Contig15765, Qs-dev_rep_c76038, Contig7694, Contig14950, Contig21755, Contig21754, Contig19470, isotig02042, Qs-dev_c64130, Qs-dev_rep_c82311
GO:0009409	response to cold	Biological Process	1.27425e-10	5.09589e-13	119	1212	1846	40980	over	Qs-dev_rep_c72579, Qs-dev_c7488, Contig15373, Contig22179, isotig03408, Contig17540, Contig5706, Contig24336, Contig21064, Contig12083, Contig23592, Contig2415, Contig16411, Qs-dev_rep_c77063, Qs-dev_c52123, Contig8395, Contig17830, Qs-dev_rep_c98969, Contig28, Contig12009, Qs-dev_rep_c72815, Qs-dev_c6636, Contig8689, Contig10143, Qs-dev_rep_c92373, Contig23801, Contig20529, Contig26161, Contig19…
GO:0016491	oxidoreductase activity	Molecular function	1.67869e-10	6.89474e-13	332	4788	1633	37404	over	Qs-dev_rep_c74751, isotig13847, Contig23278, Contig17554, Contig16467, Contig3549, Contig15373, Qs-dev_rep_c100432, Contig25437, isotig03408, Contig25793, Contig15369, Contig18984, Contig5705, Contig17532, Contig8084, Contig17527, Contig25418, Contig21064, Contig17514, Contig17512, Contig25761, Contig3863, Qs-dev_c57944, Contig17862, Contig16411, Contig16410, Contig15688, Contig15677, Contig17846…
GO:0006030	chitin metabolic process	Biological Process	4.03723e-10	1.70182e-12	25	76	1940	42116	over	Qs-dev_c36385, Qs-dev_c71548, Contig17821, Qs-dev_rep_c92373, Contig21978, Qs-dev_rep_c76524, Contig26130, Contig4574, Contig19657, Contig24242, Contig19933, Qs-dev_c18258, Contig24514, Qs-dev_rep_c77557, Qs-dev_rep_c75918, Contig15765, Qs-dev_rep_c76038, Contig7694, Contig14950, Contig21755, Contig21754, Contig19470, isotig02042, Qs-dev_c64130, Qs-dev_rep_c82311
GO:0044445	cytosolic part	Cellular Component	4.04748e-10	1.74989e-12	80	684	1885	41508	over	Contig1382, Qs-dev_c14622, Qs-dev_c7486, Contig15373, Contig22179, isotig03408, Contig26515, Contig17898, Qs-dev_rep_c75813, Contig23249, Contig23248, Contig23232, Contig22498, Contig22496, Contig16411, Qs-dev_rep_c77078, Qs-dev_rep_c72871, Qs-dev_rep_c81838, Qs-dev_c9944, Contig21012, Contig18913, Qs-dev_c43484, Qs-dev_rep_c72838, Contig21312, Contig19393, Qs-dev_rep_c84793, Qs-dev_rep_c74005, C…
GO:0009408	response to heat	Biological Process	4.38654e-10	1.94388e-12	78	659	1887	41533	over	Contig15373, Contig25437, Contig9187, Contig5706, Contig18615, Contig17504, Contig16411, Contig15688, Contig17846, Qs-dev_rep_c77063, Contig17830, Contig15656, Contig18907, Contig8373, Qs-dev_rep_c98969, Contig17806, Contig12009, Qs-dev_c6636, Qs-dev_rep_c92373, Contig6461, Contig8982, Qs-dev_c18965, Qs-dev_rep_c91238, Contig16081, Contig19327, Qs-dev_rep_c84749, Contig24282, Qs-dev_rep_c74993, C…
GO:0009941	chloroplast envelope	Cellular Component	4.63763e-10	2.10528e-12	131	1422	1834	40770	over	Contig15373, isotig03408, Contig19708, Contig8084, Contig18615, Contig17524, Contig25418, Qs-dev_rep_c72544, Contig23592, Contig17861, Contig16411, Qs-dev_rep_c73609, Contig1678, Contig8039, Contig20276, Qs-dev_rep_c73918, Contig17808, Contig17806, Qs-dev_rep_c85276, Contig21698, Contig8690, Contig6484, Contig20544, Contig23801, Contig19011, Contig21977, Contig19349, Qs-dev_rep_c91238, Contig2086…
GO:0043167	ion binding	Molecular function	5.11985e-10	2.41175e-12	432	6689	1533	35503	over	Contig23278, Qs-dev_c12455, Contig17554, Contig17552, Qs-dev_c71598, Qs-dev_c7488, Contig26888, Qs-dev_rep_c100432, Contig22179, isotig03408, Contig1363, Contig15009, Contig15369, Contig26514, Contig5705, Contig17534, Contig17891, Contig8087, Contig18619, Contig8084, Contig17527, Contig17524, Contig25418, Contig463, Contig9168, Contig4969, Contig1344, Contig21064, Contig18964, Contig12083, Qs-dev…
GO:1901071	glucosamine-containing compound metabolic process	Biological Process	5.11985e-10	2.43486e-12	26	85	1939	42107	over	Qs-dev_c36385, Qs-dev_c71548, Contig17821, Qs-dev_rep_c92373, Contig21978, Qs-dev_rep_c76524, Contig26130, Contig4574, Contig19657, Contig24242, Contig19933, Contig23463, Qs-dev_c18258, Contig24514, Qs-dev_rep_c77557, Qs-dev_rep_c75918, Contig15765, Qs-dev_rep_c76038, Contig7694, Contig14950, Contig21755, Contig21754, Contig19470, isotig02042, Qs-dev_c64130, Qs-dev_rep_c82311
GO:0005730	nucleolus	Cellular Component	7.84356e-10	3.81496e-12	106	1061	1859	41131	over	Qs-dev_c14622, Qs-dev_c7488, Contig15373, Contig26515, Contig17899, Qs-dev_rep_c75813, Contig23249, Contig23248, Contig463, Contig23232, Contig4956, Qs-dev_rep_c87154, Contig17506, Contig22498, Contig22496, Contig16411, Contig8055, Qs-dev_rep_c77078, Qs-dev_rep_c72871, Qs-dev_c52123, Contig8039, Qs-dev_rep_c81838, Qs-dev_rep_c72859, Qs-dev_c9944, Contig21376, Contig21374, Contig21012, Qs-dev_c434…
GO:0010033	response to organic substance	Biological Process	8.73826e-10	4.34457e-12	300	4287	1665	37905	over	Contig24368, Qs-dev_rep_c72579, Contig23262, Contig126, Contig22179, Contig22178, isotig03408, Contig22177, Contig17540, Contig16456, Contig1363, Contig8096, Contig5706, Contig5705, Contig17534, Contig24336, Contig463, Contig17874, Qs-dev_rep_c80426, Contig25760, Qs-dev_c4185, Contig17506, Contig1681, Contig23219, Contig81, Contig438, Contig17856, Contig1678, Qs-dev_rep_c72871, Qs-dev_c10579, Con…
GO:0001871	pattern binding	Molecular function	9.55119e-10	4.95522e-12	34	157	1931	42035	over	Contig26879, Qs-dev_c36385, Contig17874, Qs-dev_c71548, Contig17821, Contig20209, Qs-dev_rep_c77682, Qs-dev_rep_c92373, Contig21978, Qs-dev_rep_c76524, Contig4574, Contig19657, Contig3447, Contig4881, Contig24242, Contig19933, Qs-dev_c18258, Contig24514, Qs-dev_rep_c77557, Contig18487, Contig20728, Qs-dev_rep_c75918, Contig15765, Contig16841, Qs-dev_rep_c76038, Contig14950, Contig21755, Contig217…
GO:0030247	polysaccharide binding	Molecular function	9.55119e-10	4.95522e-12	34	157	1931	42035	over	Contig26879, Qs-dev_c36385, Contig17874, Qs-dev_c71548, Contig17821, Contig20209, Qs-dev_rep_c77682, Qs-dev_rep_c92373, Contig21978, Qs-dev_rep_c76524, Contig4574, Contig19657, Contig3447, Contig4881, Contig24242, Contig19933, Qs-dev_c18258, Contig24514, Qs-dev_rep_c77557, Contig18487, Contig20728, Qs-dev_rep_c75918, Contig15765, Contig16841, Qs-dev_rep_c76038, Contig14950, Contig21755, Contig217…
GO:0005996	monosaccharide metabolic process	Biological Process	1.04895e-09	5.55539e-12	131	1444	1834	40748	over	Contig22179, Contig22178, Contig22177, Contig25774, Contig12083, Qs-dev_rep_c72895, Qs-dev_rep_c80426, Contig9153, Contig24672, Contig23583, Qs-dev_c69296, Qs-dev_rep_c72871, Qs-dev_rep_c77063, Qs-dev_c8867, Contig8039, Contig8395, Contig21376, Contig21374, Contig18913, Qs-dev_c43484, Contig8373, Qs-dev_rep_c72837, Contig11296, Qs-dev_rep_c98969, Contig12009, Contig19093, Contig9779, Contig1934, …
GO:0000272	polysaccharide catabolic process	Biological Process	1.21937e-09	6.58978e-12	48	304	1917	41888	over	Contig5705, Contig22162, Qs-dev_c36385, Contig18605, Qs-dev_rep_c72895, Qs-dev_c30725, Qs-dev_c71548, Contig17821, Contig9408, Contig20209, Qs-dev_rep_c92373, isotig07420, Contig21978, Qs-dev_rep_c76524, Contig26130, Contig4590, Contig6756, Contig4574, Contig19657, Qs-dev_rep_c82540, Contig3447, Qs-dev_rep_c73555, Contig4881, Contig24242, Contig18504, Contig17767, Contig19933, Qs-dev_rep_c73831, …
GO:0006022	aminoglycan metabolic process	Biological Process	1.22561e-09	6.78576e-12	25	82	1940	42110	over	Qs-dev_c36385, Qs-dev_c71548, Contig17821, Qs-dev_rep_c92373, Contig21978, Qs-dev_rep_c76524, Contig26130, Contig4574, Contig19657, Contig24242, Contig19933, Qs-dev_c18258, Contig24514, Qs-dev_rep_c77557, Qs-dev_rep_c75918, Contig15765, Qs-dev_rep_c76038, Contig7694, Contig14950, Contig21755, Contig21754, Contig19470, isotig02042, Qs-dev_c64130, Qs-dev_rep_c82311
GO:0009506	plasmodesma	Cellular Component	1.22561e-09	7.02091e-12	138	1558	1827	40634	over	isotig13847, Qs-dev_c14622, Contig3543, Contig8095, Contig4618, Contig4603, Contig22150, Qs-dev_rep_c80426, Qs-dev_c4185, Contig796, Qs-dev_rep_c72868, Contig8039, Qs-dev_rep_c95017, Qs-dev_c9944, Contig22105, Contig17830, Contig22104, Qs-dev_rep_c73939, Qs-dev_c9931, Qs-dev_rep_c72837, Contig16729, Qs-dev_rep_c98969, Contig17800, Contig25, Contig15965, Contig21312, Contig8662, Qs-dev_c1159, Cont…
GO:0055044	symplast	Cellular Component	1.22561e-09	7.02091e-12	138	1558	1827	40634	over	isotig13847, Qs-dev_c14622, Contig3543, Contig8095, Contig4618, Contig4603, Contig22150, Qs-dev_rep_c80426, Qs-dev_c4185, Contig796, Qs-dev_rep_c72868, Contig8039, Qs-dev_rep_c95017, Qs-dev_c9944, Contig22105, Contig17830, Contig22104, Qs-dev_rep_c73939, Qs-dev_c9931, Qs-dev_rep_c72837, Contig16729, Qs-dev_rep_c98969, Contig17800, Contig25, Contig15965, Contig21312, Contig8662, Qs-dev_c1159, Cont…
GO:0019318	hexose metabolic process	Biological Process	1.57735e-09	9.24323e-12	123	1333	1842	40859	over	Contig22179, Contig22178, Contig22177, Contig12083, Qs-dev_rep_c80426, Contig23583, Qs-dev_c69296, Qs-dev_rep_c72871, Qs-dev_rep_c77063, Qs-dev_c8867, Contig8039, Contig8395, Contig21376, Contig21374, Contig18913, Qs-dev_c43484, Contig8373, Qs-dev_rep_c72837, Contig11296, Qs-dev_rep_c98969, Contig12009, Contig19093, Contig1934, Contig19047, Qs-dev_rep_c92373, Contig10129, Qs-dev_c61706, Contig227…
GO:0005911	cell-cell junction	Cellular Component	1.57735e-09	9.37679e-12	138	1565	1827	40627	over	isotig13847, Qs-dev_c14622, Contig3543, Contig8095, Contig4618, Contig4603, Contig22150, Qs-dev_rep_c80426, Qs-dev_c4185, Contig796, Qs-dev_rep_c72868, Contig8039, Qs-dev_rep_c95017, Qs-dev_c9944, Contig22105, Contig17830, Contig22104, Qs-dev_rep_c73939, Qs-dev_c9931, Qs-dev_rep_c72837, Contig16729, Qs-dev_rep_c98969, Contig17800, Contig25, Contig15965, Contig21312, Contig8662, Qs-dev_c1159, Cont…
GO:0009526	plastid envelope	Cellular Component	1.98474e-09	1.20131e-11	133	1493	1832	40699	over	Contig15373, isotig03408, Contig19708, Contig8084, Contig18615, Contig17524, Contig25418, Qs-dev_rep_c72544, Contig23592, Contig17861, Contig16411, Qs-dev_rep_c73609, Contig1678, Contig8039, Contig20276, Qs-dev_rep_c73918, Contig17808, Contig17806, Qs-dev_rep_c85276, Contig21698, Contig8690, Contig6484, Contig20544, Contig23801, Contig19011, Contig21977, Contig19349, Qs-dev_rep_c91238, Contig2086…
GO:0030054	cell junction	Cellular Component	2.11185e-09	1.30108e-11	138	1573	1827	40619	over	isotig13847, Qs-dev_c14622, Contig3543, Contig8095, Contig4618, Contig4603, Contig22150, Qs-dev_rep_c80426, Qs-dev_c4185, Contig796, Qs-dev_rep_c72868, Contig8039, Qs-dev_rep_c95017, Qs-dev_c9944, Contig22105, Contig17830, Contig22104, Qs-dev_rep_c73939, Qs-dev_c9931, Qs-dev_rep_c72837, Contig16729, Qs-dev_rep_c98969, Contig17800, Contig25, Contig15965, Contig21312, Contig8662, Qs-dev_c1159, Cont…
GO:0044422	organelle part	Cellular Component	3.11066e-09	1.96911e-11	472	7556	1493	34636	over	Qs-dev_rep_c74751, isotig13847, Qs-dev_c14622, Contig3549, Qs-dev_c7488, Qs-dev_c7486, Contig15373, Contig22179, isotig03408, Contig25431, Contig1363, Contig26515, Contig5705, Contig17539, Contig17899, Contig17898, Contig17536, Contig17534, Qs-dev_rep_c75813, Qs-dev_c14965, Contig17891, Contig19708, Contig8084, Contig18615, Contig23249, Contig23248, Contig17524, Contig25418, Contig463, Contig4969…
GO:0051707	response to other organism	Biological Process	3.11066e-09	1.98367e-11	200	2598	1765	39594	over	Contig24368, Qs-dev_rep_c74751, Contig26898, Contig15373, Contig16451, Contig8095, Qs-dev_c20687, Contig22162, Contig24336, Contig4603, Contig22150, Contig23592, Contig17874, Contig17512, Contig17511, Contig22142, Qs-dev_c57944, Contig17506, Contig16411, Contig438, Contig17856, Contig1678, Qs-dev_c10579, Contig17849, Contig17830, Qs-dev_c8859, Contig21376, Contig21374, Contig15656, Contig24629, C…
GO:0055114	oxidation-reduction process	Biological Process	3.66016e-09	2.40913e-11	318	4683	1647	37509	over	Contig23278, Contig17554, Contig16467, Contig15373, Qs-dev_rep_c100432, Contig25437, Contig22178, isotig03408, Contig22177, Contig25793, Contig15009, Contig15369, Contig18984, Contig5705, Contig17532, Contig24336, Contig8084, Contig17527, Contig25418, Contig9168, Contig21064, Qs-dev_rep_c72538, Contig17514, Contig17512, Contig25761, Contig16423, Contig3863, Qs-dev_c57944, Contig17862, Contig16411…
GO:0006040	amino sugar metabolic process	Biological Process	3.66016e-09	2.41321e-11	26	96	1939	42096	over	Qs-dev_c36385, Qs-dev_c71548, Contig17821, Qs-dev_rep_c92373, Contig21978, Qs-dev_rep_c76524, Contig26130, Contig4574, Contig19657, Contig24242, Contig19933, Contig23463, Qs-dev_c18258, Contig24514, Qs-dev_rep_c77557, Qs-dev_rep_c75918, Contig15765, Qs-dev_rep_c76038, Contig7694, Contig14950, Contig21755, Contig21754, Contig19470, isotig02042, Qs-dev_c64130, Qs-dev_rep_c82311
GO:0009737	response to abscisic acid stimulus	Biological Process	5.87809e-09	3.93906e-11	105	1093	1860	41099	over	Contig22179, isotig03408, Contig17540, Contig16456, Contig5706, Contig24336, Qs-dev_rep_c72871, Qs-dev_rep_c77063, Contig9124, Qs-dev_c24087, Qs-dev_c43484, Contig12009, Contig20253, Qs-dev_rep_c72815, Qs-dev_c6636, Contig8689, Qs-dev_rep_c92373, Contig19387, Contig7541, Contig26161, Contig19349, Contig8930, Contig19313, Qs-dev_rep_c103993, Contig16034, Contig20803, Contig5997, Contig9093, Qs-dev…
GO:0009607	response to biotic stimulus	Biological Process	7.71207e-09	5.28421e-11	201	2647	1764	39545	over	Contig24368, Qs-dev_rep_c74751, Contig26898, Contig15373, Contig16451, Contig8095, Qs-dev_c20687, Contig22162, Contig24336, Contig4603, Contig22150, Contig23592, Contig17874, Contig17512, Contig17511, Contig22142, Qs-dev_c57944, Contig17506, Contig16411, Contig438, Contig17856, Contig1678, Qs-dev_c10579, Contig17849, Contig17830, Qs-dev_c8859, Contig21376, Contig21374, Contig15656, Contig24629, C…
GO:0044446	intracellular organelle part	Cellular Component	7.71207e-09	5.33477e-11	468	7533	1497	34659	over	Qs-dev_rep_c74751, isotig13847, Qs-dev_c14622, Contig3549, Qs-dev_c7488, Qs-dev_c7486, Contig15373, Contig22179, isotig03408, Contig25431, Contig1363, Contig26515, Contig5705, Contig17539, Contig17899, Contig17898, Contig17536, Contig17534, Qs-dev_rep_c75813, Qs-dev_c14965, Contig17891, Contig19708, Contig8084, Contig18615, Contig23249, Contig23248, Contig17524, Contig25418, Contig463, Contig4969…
GO:0006091	generation of precursor metabolites and energy	Biological Process	1.85172e-08	1.30092e-10	122	1379	1843	40813	over	Contig22179, Contig15009, Contig17524, Contig9168, Qs-dev_rep_c72544, Contig12083, Qs-dev_rep_c72538, Contig16423, Qs-dev_c57944, Contig23583, Contig17861, Qs-dev_c69296, Qs-dev_rep_c72871, Contig8395, Qs-dev_c8859, Contig18913, Qs-dev_c43484, Contig8373, Contig12023, Contig11296, Qs-dev_rep_c98969, Contig17808, Contig20586, Contig19047, Qs-dev_rep_c92373, Contig10129, Contig8647, Qs-dev_c61706, …
GO:0016051	carbohydrate biosynthetic process	Biological Process	2.07307e-08	1.47884e-10	151	1845	1814	40347	over	Contig2461, Contig126, Contig22178, Contig22177, Contig2448, Contig5705, Contig25418, Contig9168, Contig25774, Contig21064, Qs-dev_rep_c72538, Qs-dev_rep_c80426, Contig9153, Qs-dev_c30725, Contig24672, Qs-dev_c69296, Contig4938, Qs-dev_rep_c72871, Qs-dev_rep_c77063, Qs-dev_c8867, Contig8039, Contig21376, Contig21374, Contig15656, Qs-dev_c9931, Qs-dev_c43484, Contig8373, Contig12023, Contig1638, Q…
GO:0005366	myo-inositol:hydrogen symporter activity	Molecular function	2.57521e-08	1.86489e-10	10	6	1955	42186	over	Contig16467, isotig04839, Qs-dev_c35566, Qs-dev_rep_c87762, Contig20212, Contig16355, Qs-dev_rep_c74951, Contig22627, Qs-dev_c34608, Contig18420
GO:0009698	phenylpropanoid metabolic process	Biological Process	3.4571e-08	2.54089e-10	66	572	1899	41620	over	Contig15369, Contig24336, Qs-dev_rep_c95017, Contig1640, Contig1638, Contig10195, Contig22, Qs-dev_rep_c92373, Contig19396, Qs-dev_c41220, Contig10125, Contig26191, Contig16097, Contig8954, Contig18230, Contig17489, Qs-dev_c13456, Contig16013, Contig16372, Qs-dev_rep_c74651, isotig13728, Qs-dev_rep_c73540, Qs-dev_rep_c72456, Contig17779, Contig17772, Contig18835, Contig25636, Contig22377, Qs-dev_…
GO:0016998	cell wall macromolecule catabolic process	Biological Process	3.57777e-08	2.66825e-10	24	92	1941	42100	over	Qs-dev_c36385, Qs-dev_c71548, Contig17821, Qs-dev_rep_c92373, Contig21978, Qs-dev_rep_c76524, Contig26130, Contig4574, Contig19657, Contig24242, Contig19933, Qs-dev_c18258, Contig24514, Qs-dev_rep_c77557, Qs-dev_rep_c75918, Contig15765, Qs-dev_rep_c76038, Contig14950, Contig21755, Contig21754, Contig19470, isotig02042, Qs-dev_c64130, Qs-dev_rep_c82311
GO:1901136	carbohydrate derivative catabolic process	Biological Process	3.75444e-08	2.84058e-10	97	1015	1868	41177	over	Qs-dev_c7488, Contig120, Contig1363, Contig17530, Qs-dev_c36385, Qs-dev_c14955, Contig2415, Qs-dev_c71548, Contig71, Qs-dev_c52123, Contig17821, Contig25714, Contig9438, Qs-dev_rep_c92373, Contig20544, Qs-dev_c1492, Contig21978, Contig19360, Contig5352, Contig18269, Contig6783, Qs-dev_rep_c76524, Contig26130, Contig4597, Contig4574, Contig17484, Contig19657, Contig16036, Contig16035, Contig2019, …
GO:0016798	hydrolase activity, acting on glycosyl bonds	Molecular function	4.68991e-08	3.59904e-10	100	1065	1865	41127	over	Contig5705, Qs-dev_c36385, Contig9168, Contig1344, Contig18609, Contig17517, Qs-dev_rep_c72538, Qs-dev_rep_c72895, Qs-dev_c30725, Contig17507, Qs-dev_c71548, Contig17849, Contig17833, Qs-dev_rep_c72857, Contig17821, Contig12023, Contig16729, Contig8362, Contig23528, Contig9797, Contig14876, Contig9408, Contig15948, Qs-dev_rep_c92373, isotig07420, Contig20549, Contig21978, Qs-dev_rep_c76524, Conti…
GO:0015798	myo-inositol transport	Biological Process	6.98691e-08	5.43728e-10	12	15	1953	42177	over	Contig16467, isotig04839, Contig17514, Qs-dev_c35566, Qs-dev_rep_c87762, Contig20212, Contig16355, Qs-dev_rep_c74951, Contig22627, Qs-dev_c34608, Contig18420, Qs-dev_rep_c76312
GO:0006979	response to oxidative stress	Biological Process	7.49942e-08	5.91718e-10	105	1152	1860	41040	over	isotig03408, Contig17891, Contig24336, Contig8084, Contig18615, Contig17512, Contig17862, Contig15688, Contig71, Qs-dev_rep_c77063, Qs-dev_rep_c95017, Contig17830, Contig15656, Contig24629, Qs-dev_rep_c98969, Contig23886, Contig12009, Qs-dev_rep_c72812, Contig6485, Contig26191, Contig20544, Contig19011, Contig21977, Qs-dev_rep_c103342, Qs-dev_c42611, Contig19318, Qs-dev_c15659, Contig26115, Conti…
GO:0005365	myo-inositol transmembrane transporter activity	Molecular function	1.14126e-07	9.12808e-10	12	16	1953	42176	over	Contig16467, isotig04839, Contig17514, Qs-dev_c35566, Qs-dev_rep_c87762, Contig20212, Contig16355, Qs-dev_rep_c74951, Contig22627, Qs-dev_c34608, Contig18420, Qs-dev_rep_c76312
GO:0006006	glucose metabolic process	Biological Process	1.37187e-07	1.11209e-09	108	1213	1857	40979	over	Contig22179, Contig22178, Contig22177, Contig12083, Qs-dev_rep_c80426, Contig23583, Qs-dev_c69296, Qs-dev_rep_c72871, Qs-dev_c8867, Contig8039, Contig8395, Contig21376, Contig21374, Contig18913, Qs-dev_c43484, Contig8373, Qs-dev_rep_c72837, Contig11296, Qs-dev_rep_c98969, Contig19093, Contig1934, Contig19047, Qs-dev_rep_c92373, Contig10129, Qs-dev_c61706, Contig22703, Contig21977, Contig11858, Co…
GO:0080167	response to karrikin	Biological Process	1.39211e-07	1.14354e-09	42	288	1923	41904	over	Contig15373, Contig16411, Contig18, Contig6461, Contig11889, Contig16081, Contig18256, Contig19313, Contig17494, Contig19309, Contig16025, Contig24244, Contig18527, Contig17788, Contig22050, Qs-dev_rep_c73520, Contig22049, Contig22391, Contig23476, Contig18835, Qs-dev_rep_c100630, Contig17713, Contig9321, Qs-dev_rep_c95532, isotig04004, Contig18454, Qs-dev_c36196, Qs-dev_rep_c74529, Contig17673, …
GO:0005976	polysaccharide metabolic process	Biological Process	1.52019e-07	1.26518e-09	137	1678	1828	40514	over	Contig2461, Contig2448, Contig5705, Contig22162, Contig25418, Qs-dev_c36385, Contig9168, Contig21064, Contig18605, Qs-dev_rep_c72538, Qs-dev_rep_c72895, Qs-dev_rep_c80426, Contig9153, Qs-dev_c30725, Contig24672, Contig17507, Qs-dev_rep_c72529, Qs-dev_c71548, Contig4938, Contig17821, Qs-dev_c9931, Contig8373, Contig12023, Contig1638, Qs-dev_rep_c73918, Contig9408, Qs-dev_rep_c74087, Contig10143, C…
GO:0022626	cytosolic ribosome	Cellular Component	2.11708e-07	1.78482e-09	66	603	1899	41589	over	Qs-dev_c14622, Qs-dev_c7486, Contig15373, isotig03408, Contig26515, Contig17898, Qs-dev_rep_c75813, Contig23249, Contig23248, Contig23232, Contig22498, Contig22496, Contig16411, Qs-dev_rep_c77078, Qs-dev_rep_c72871, Qs-dev_rep_c81838, Qs-dev_c9944, Contig21012, Qs-dev_c43484, Qs-dev_rep_c72838, Contig21312, Contig19393, Qs-dev_rep_c84793, Qs-dev_rep_c74005, Contig16081, Contig19338, Qs-dev_rep_c1…
GO:0006007	glucose catabolic process	Biological Process	3.29549e-07	2.81392e-09	90	959	1875	41233	over	Contig22179, Contig12083, Qs-dev_rep_c80426, Contig23583, Qs-dev_c69296, Qs-dev_rep_c72871, Contig8039, Contig8395, Contig18913, Qs-dev_c43484, Contig8373, Qs-dev_rep_c72837, Contig11296, Qs-dev_rep_c98969, Contig19093, Contig19047, Qs-dev_rep_c92373, Contig10129, Qs-dev_c61706, Contig22703, Contig21977, Contig11858, Contig16050, Contig18220, Contig8924, Contig17494, isotig06610, Contig18211, Con…
GO:0051119	sugar transmembrane transporter activity	Molecular function	3.37645e-07	2.91954e-09	32	185	1933	42007	over	Contig16467, isotig04839, Contig17514, Qs-dev_c35566, Qs-dev_rep_c87762, Contig20212, Contig22703, Contig4590, Contig17494, Contig18211, Qs-dev_c8120, Qs-dev_rep_c101429, Contig16355, Contig24244, Qs-dev_rep_c73520, Contig17713, Qs-dev_rep_c95532, Contig22627, Contig21523, Qs-dev_c34608, Contig24155, Contig18420, Contig19853, Contig17646, Contig23973, Contig14958, Qs-dev_c41342, Qs-dev_rep_c76312…
GO:0019320	hexose catabolic process	Biological Process	3.6897e-07	3.23028e-09	90	962	1875	41230	over	Contig22179, Contig12083, Qs-dev_rep_c80426, Contig23583, Qs-dev_c69296, Qs-dev_rep_c72871, Contig8039, Contig8395, Contig18913, Qs-dev_c43484, Contig8373, Qs-dev_rep_c72837, Contig11296, Qs-dev_rep_c98969, Contig19093, Contig19047, Qs-dev_rep_c92373, Contig10129, Qs-dev_c61706, Contig22703, Contig21977, Contig11858, Contig16050, Contig18220, Contig8924, Contig17494, isotig06610, Contig18211, Con…
GO:0003746	translation elongation factor activity	Molecular function	3.77844e-07	3.34881e-09	27	135	1938	42057	over	Qs-dev_c7488, Qs-dev_c52123, Contig19011, Contig13724, Contig19360, Contig18273, Contig16036, Contig16035, Contig18204, Contig26454, Contig19985, Contig5606, Contig2660, Qs-dev_c21976, Contig9365, Qs-dev_rep_c72740, Contig23406, Contig6045, Contig5233, Contig19567, Contig19512, Qs-dev_rep_c73791, Contig23684, Contig21762, Contig14939, Qs-dev_c34518, Contig19110
GO:0046365	monosaccharide catabolic process	Biological Process	3.946e-07	3.53997e-09	90	964	1875	41228	over	Contig22179, Contig12083, Qs-dev_rep_c80426, Contig23583, Qs-dev_c69296, Qs-dev_rep_c72871, Contig8039, Contig8395, Contig18913, Qs-dev_c43484, Contig8373, Qs-dev_rep_c72837, Contig11296, Qs-dev_rep_c98969, Contig19093, Contig19047, Qs-dev_rep_c92373, Contig10129, Qs-dev_c61706, Contig22703, Contig21977, Contig11858, Contig16050, Contig18220, Contig8924, Contig17494, isotig06610, Contig18211, Con…
GO:0015791	polyol transport	Biological Process	4.06919e-07	3.73845e-09	12	19	1953	42173	over	Contig16467, isotig04839, Contig17514, Qs-dev_c35566, Qs-dev_rep_c87762, Contig20212, Contig16355, Qs-dev_rep_c74951, Contig22627, Qs-dev_c34608, Contig18420, Qs-dev_rep_c76312
GO:0015166	polyol transmembrane transporter activity	Molecular function	4.06919e-07	3.73845e-09	12	19	1953	42173	over	Contig16467, isotig04839, Contig17514, Qs-dev_c35566, Qs-dev_rep_c87762, Contig20212, Contig16355, Qs-dev_rep_c74951, Contig22627, Qs-dev_c34608, Contig18420, Qs-dev_rep_c76312
GO:0004553	hydrolase activity, hydrolyzing O-glycosyl compounds	Molecular function	5.00142e-07	4.64896e-09	90	970	1875	41222	over	Contig5705, Qs-dev_c36385, Contig9168, Contig1344, Contig17517, Qs-dev_rep_c72538, Qs-dev_rep_c72895, Qs-dev_c30725, Contig17507, Qs-dev_c71548, Contig17849, Contig17833, Qs-dev_rep_c72857, Contig17821, Contig12023, Contig16729, Contig8362, Contig14876, Contig9408, Qs-dev_rep_c92373, isotig07420, Contig21978, Qs-dev_rep_c76524, Contig26130, Contig6756, Qs-dev_c15655, Contig19309, Contig4574, Cont…
GO:0015850	organic alcohol transport	Biological Process	6.0574e-07	5.73839e-09	12	20	1953	42172	over	Contig16467, isotig04839, Contig17514, Qs-dev_c35566, Qs-dev_rep_c87762, Contig20212, Contig16355, Qs-dev_rep_c74951, Contig22627, Qs-dev_c34608, Contig18420, Qs-dev_rep_c76312
GO:0051704	multi-organism process	Biological Process	6.0574e-07	5.76147e-09	226	3258	1739	38934	over	Contig24368, Qs-dev_rep_c74751, Contig26898, Contig15373, Contig16451, Contig8095, Qs-dev_c20687, Contig22162, Contig24336, Contig4603, Contig22150, Contig23592, Contig17874, Contig17512, Contig17511, Contig22142, Qs-dev_c57944, Contig17506, Contig16411, Contig438, Contig17856, Qs-dev_rep_c77078, Contig1678, Qs-dev_c10579, Contig17849, Contig17830, Qs-dev_c8859, Contig21376, Contig21374, Contig21…
GO:0046906	tetrapyrrole binding	Molecular function	7.1146e-07	6.84392e-09	66	626	1899	41566	over	Contig23278, Contig17554, isotig03408, Contig15369, Contig8084, Contig17524, Contig25418, Contig17512, Contig25761, Contig17861, Contig15677, Contig21388, Contig15995, Contig23886, Contig20586, Contig15935, Contig6485, Qs-dev_c31497, Contig5344, Qs-dev_c42611, Contig18227, Contig26115, Contig18579, Qs-dev_rep_c103993, Contig24282, Qs-dev_rep_c100368, Qs-dev_c13456, Contig17797, Contig4516, Contig…
GO:0044434	chloroplast part	Cellular Component	8.23608e-07	8.01175e-09	197	2758	1768	39434	over	Contig3549, Contig15373, isotig03408, Contig5705, Contig17539, Contig19708, Contig8084, Contig18615, Contig17524, Contig25418, Qs-dev_rep_c72544, Contig4603, Contig23592, Contig17876, Contig17861, Contig16411, Qs-dev_rep_c73609, Contig1678, Contig8039, Contig18913, Contig8373, Contig20276, Qs-dev_rep_c73918, Contig17808, Contig17806, Qs-dev_rep_c85276, Contig21698, Contig8690, Contig1934, Contig1…
GO:0044281	small molecule metabolic process	Biological Process	9.5418e-07	9.38504e-09	392	6366	1573	35826	over	Contig17557, Qs-dev_c7488, Contig22178, Contig22177, Contig120, Contig1363, Contig16451, Contig15009, Contig8096, Contig15369, Contig8095, Contig17530, Contig19708, Contig22162, Contig24336, Contig17527, Contig25418, Qs-dev_rep_c75806, Qs-dev_c14955, Contig18605, Contig18964, Qs-dev_rep_c73985, Contig17512, Contig22142, Contig16423, Qs-dev_c57944, Contig2415, Contig15321, Contig4938, Contig1678, …
GO:0015144	carbohydrate transmembrane transporter activity	Molecular function	1.84422e-06	1.83386e-08	33	213	1932	41979	over	Contig16467, isotig04839, Contig17514, Qs-dev_c35566, Qs-dev_rep_c87762, Contig20212, Contig22703, Contig4590, Contig17494, Contig18211, Qs-dev_c8120, Qs-dev_rep_c101429, Contig16355, Contig24244, Qs-dev_rep_c73520, Qs-dev_rep_c74951, Contig17713, Qs-dev_rep_c95532, Contig22627, Contig21523, Qs-dev_c34608, Contig24155, Contig18420, Contig19853, Contig17646, Contig23973, Contig14958, Qs-dev_c41342…
GO:0015665	alcohol transmembrane transporter activity	Molecular function	1.86293e-06	1.8726e-08	12	23	1953	42169	over	Contig16467, isotig04839, Contig17514, Qs-dev_c35566, Qs-dev_rep_c87762, Contig20212, Contig16355, Qs-dev_rep_c74951, Contig22627, Qs-dev_c34608, Contig18420, Qs-dev_rep_c76312
GO:0005507	copper ion binding	Molecular function	2.2012e-06	2.23641e-08	56	507	1909	41685	over	Qs-dev_c7488, Contig22179, Contig463, Contig18964, Qs-dev_c57944, Contig16410, Contig71, Qs-dev_c52123, Qs-dev_c8859, Qs-dev_rep_c97880, Contig20544, Contig22701, Contig18230, Contig16036, Contig16035, Contig5997, Contig16372, Qs-dev_rep_c74651, Contig19985, Qs-dev_rep_c73555, Contig16348, Contig17772, Contig16329, Contig19944, Contig17762, Contig26724, Contig22377, Qs-dev_c14813, Contig12299, Qs…
GO:0031967	organelle envelope	Cellular Component	2.47672e-06	2.54311e-08	166	2262	1799	39930	over	Contig15373, Contig22179, isotig03408, Contig19708, Contig8084, Contig18615, Contig17524, Contig25418, Contig4969, Qs-dev_rep_c72544, Contig12083, Contig23592, Contig17861, Contig16411, Qs-dev_rep_c73609, Qs-dev_rep_c77078, Contig1678, Contig8039, Contig8395, Contig21012, Contig20276, Qs-dev_rep_c73918, Contig17808, Contig17806, Qs-dev_rep_c85276, Contig21698, Contig20243, Contig8690, Contig6484,…
GO:0044435	plastid part	Cellular Component	3.14007e-06	3.25818e-08	197	2814	1768	39378	over	Contig3549, Contig15373, isotig03408, Contig5705, Contig17539, Contig19708, Contig8084, Contig18615, Contig17524, Contig25418, Qs-dev_rep_c72544, Contig4603, Contig23592, Contig17876, Contig17861, Contig16411, Qs-dev_rep_c73609, Contig1678, Contig8039, Contig18913, Contig8373, Contig20276, Qs-dev_rep_c73918, Contig17808, Contig17806, Qs-dev_rep_c85276, Contig21698, Contig8690, Contig1934, Contig1…
GO:0006833	water transport	Biological Process	3.16308e-06	3.31625e-08	33	219	1932	41973	over	Contig120, Contig19708, Contig9499, Contig11296, Qs-dev_rep_c98969, Qs-dev_rep_c92373, Qs-dev_rep_c75784, Contig26432, Contig2364, Contig18864, Qs-dev_rep_c72408, Qs-dev_c14813, Contig8279, Qs-dev_rep_c95219, Contig15851, Qs-dev_c42583, Contig9995, Contig10022, Contig18192, Contig18151, Contig18473, Contig25263, Contig19883, Qs-dev_c15832, Contig16899, Contig23659, Qs-dev_c34533, Contig19470, Con…
GO:0071554	cell wall organization or biogenesis	Biological Process	3.26624e-06	3.4597e-08	116	1431	1849	40761	over	Contig2461, Contig126, Contig1363, Contig5705, Contig17894, Contig22162, Qs-dev_c36385, Contig21064, Contig18605, Qs-dev_rep_c72895, Contig22142, Qs-dev_c30725, Qs-dev_rep_c72529, Qs-dev_c71548, Contig4923, Qs-dev_c8867, Contig17821, Qs-dev_c9931, Contig8373, Contig1638, Contig9457, Contig21312, Qs-dev_rep_c74087, Contig8662, Contig20209, Qs-dev_rep_c92373, Qs-dev_c41220, Contig22716, Contig21978…
GO:0042044	fluid transport	Biological Process	3.4136e-06	3.65269e-08	33	220	1932	41972	over	Contig120, Contig19708, Contig9499, Contig11296, Qs-dev_rep_c98969, Qs-dev_rep_c92373, Qs-dev_rep_c75784, Contig26432, Contig2364, Contig18864, Qs-dev_rep_c72408, Qs-dev_c14813, Contig8279, Qs-dev_rep_c95219, Contig15851, Qs-dev_c42583, Contig9995, Contig10022, Contig18192, Contig18151, Contig18473, Contig25263, Contig19883, Qs-dev_c15832, Contig16899, Contig23659, Qs-dev_c34533, Contig19470, Con…
GO:0031975	envelope	Cellular Component	4.38621e-06	4.74083e-08	166	2285	1799	39907	over	Contig15373, Contig22179, isotig03408, Contig19708, Contig8084, Contig18615, Contig17524, Contig25418, Contig4969, Qs-dev_rep_c72544, Contig12083, Contig23592, Contig17861, Contig16411, Qs-dev_rep_c73609, Qs-dev_rep_c77078, Contig1678, Contig8039, Contig8395, Contig21012, Contig20276, Qs-dev_rep_c73918, Contig17808, Contig17806, Qs-dev_rep_c85276, Contig21698, Contig20243, Contig8690, Contig6484,…
GO:0009308	amine metabolic process	Biological Process	6.32183e-06	6.90126e-08	55	512	1910	41680	over	Contig8096, Contig22162, Qs-dev_rep_c75806, Qs-dev_c36385, Contig463, Qs-dev_c71548, Contig16410, Contig18927, Contig17821, Qs-dev_rep_c92373, Qs-dev_c41220, Contig8647, Contig21978, Qs-dev_rep_c76524, Contig26130, Contig18230, Contig4574, Qs-dev_rep_c102544, Contig19657, Contig24242, Contig17788, Contig17781, Contig19933, Qs-dev_c18258, Contig24514, Contig22660, Contig10051, contig08216, Contig5…
GO:0006414	translational elongation	Biological Process	7.20934e-06	7.94804e-08	31	205	1934	41987	over	Contig17557, Qs-dev_c7488, Qs-dev_c52123, Contig19011, Contig13724, Contig19360, Contig18273, Contig16036, Contig16035, Contig18204, Contig26454, Contig19985, Contig5606, Contig2660, Qs-dev_c21976, Contig9365, Qs-dev_rep_c72740, Contig23406, Contig6045, Qs-dev_c16370, Contig5233, Contig19567, Contig19512, Qs-dev_rep_c73791, Contig23684, Contig21762, Qs-dev_c9085, Contig14939, Qs-dev_c34518, Conti…
GO:0044437	vacuolar part	Cellular Component	8.25156e-06	9.18624e-08	89	1025	1876	41167	over	isotig13847, Qs-dev_c7486, Qs-dev_rep_c72868, Qs-dev_rep_c81838, Qs-dev_rep_c104172, Qs-dev_rep_c98969, Contig17806, Qs-dev_c35566, Contig8689, Qs-dev_rep_c87762, Contig20212, Contig5026, Contig26191, Contig21975, Qs-dev_rep_c91238, Contig18230, Qs-dev_rep_c76507, Qs-dev_c15659, Contig17484, Contig2014, Qs-dev_rep_c101429, Contig16355, Contig24244, Contig16691, Qs-dev_rep_c73520, Contig17762, Con…
GO:0009058	biosynthetic process	Biological Process	9.28769e-06	1.04401e-07	663	11908	1302	30284	over	Contig17557, Qs-dev_rep_c72579, Contig2461, Qs-dev_c14622, Qs-dev_c71598, Qs-dev_c7488, Contig23262, Contig126, Contig17545, Contig22178, Contig22177, Contig25790, Contig16452, Contig16451, Contig15009, Contig8096, Contig15369, Contig8095, Contig26515, Contig2448, Contig5705, Contig17539, Qs-dev_c20687, Contig17534, Contig4618, Qs-dev_rep_c75813, Contig19708, Contig22162, Contig24336, Qs-dev_rep_…
GO:0020037	heme binding	Molecular function	1.06709e-05	1.21103e-07	60	593	1905	41599	over	Contig23278, Contig17554, isotig03408, Contig15369, Contig8084, Contig25418, Contig17512, Contig25761, Contig15677, Contig21388, Contig15995, Contig23886, Contig20586, Contig15935, Contig6485, Qs-dev_c31497, Contig5344, Qs-dev_c42611, Contig18227, Contig26115, Contig18579, Qs-dev_rep_c103993, Contig24282, Qs-dev_rep_c100368, Qs-dev_c13456, Contig17797, Contig4516, Contig18517, Qs-dev_rep_c72418, …
GO:0060918	auxin transport	Biological Process	1.11861e-05	1.28159e-07	36	270	1929	41922	over	Contig5705, Contig26506, Contig19089, Qs-dev_rep_c92373, Contig26191, Contig19389, Contig8954, Qs-dev_rep_c73270, Contig2019, Qs-dev_rep_c82540, Contig11803, Contig24537, Contig16971, Contig979, Qs-dev_rep_c76493, Contig26056, Contig25295, Qs-dev_c32425, Contig5556, Contig6628, Contig18429, Contig25587, Contig18415, Contig17671, Contig6929, Contig23027, Contig3962, Contig25849, Qs-dev_rep_c85371,…
GO:0009926	auxin polar transport	Biological Process	1.14894e-05	1.32876e-07	34	246	1931	41946	over	Contig5705, Contig26506, Contig19089, Qs-dev_rep_c92373, Contig26191, Contig19389, Qs-dev_rep_c73270, Contig2019, Qs-dev_rep_c82540, Contig11803, Contig16971, Contig979, Qs-dev_rep_c76493, Contig26056, Contig25295, Qs-dev_c32425, Contig5556, Contig6628, Contig18429, Contig25587, Contig18415, Contig17671, Contig6929, Contig23027, Contig3962, Contig25849, Qs-dev_rep_c85371, Contig8793, Contig18080,…
GO:0009914	hormone transport	Biological Process	1.29185e-05	1.50799e-07	36	272	1929	41920	over	Contig5705, Contig26506, Contig19089, Qs-dev_rep_c92373, Contig26191, Contig19389, Contig8954, Qs-dev_rep_c73270, Contig2019, Qs-dev_rep_c82540, Contig11803, Contig24537, Contig16971, Contig979, Qs-dev_rep_c76493, Contig26056, Contig25295, Qs-dev_c32425, Contig5556, Contig6628, Contig18429, Contig25587, Contig18415, Contig17671, Contig6929, Contig23027, Contig3962, Contig25849, Qs-dev_rep_c85371,…
GO:0005506	iron ion binding	Molecular function	1.4254e-05	1.6793e-07	76	838	1889	41354	over	Contig23278, Contig17554, isotig03408, Contig15369, Contig8084, Contig17527, Contig25418, Contig17512, Contig25761, Contig15677, Contig21388, Contig15995, Contig23886, Contig20586, Contig15935, Contig6485, Qs-dev_c31497, Contig5344, Qs-dev_c42611, Contig18227, Contig26115, Contig18579, Qs-dev_rep_c103993, Contig24282, Qs-dev_rep_c100368, Qs-dev_c13456, Qs-dev_c8120, isotig13728, Contig17797, Cont…
GO:0016829	lyase activity	Molecular function	1.5076e-05	1.80692e-07	83	948	1882	41244	over	Qs-dev_rep_c75834, Contig22179, Contig16451, Contig9170, Contig18619, Qs-dev_rep_c75806, Qs-dev_c69296, Contig4938, Contig1678, Contig25739, Contig18927, Contig21376, Contig21374, Contig18913, Contig1640, Contig23528, Qs-dev_c10522, Contig9434, Contig21698, Contig15965, Contig9779, Contig19047, Contig6461, Qs-dev_rep_c74015, Contig8954, Contig18237, Contig19318, isotig06610, Contig5997, Contig160…
GO:0006725	cellular aromatic compound metabolic process	Biological Process	1.5076e-05	1.80873e-07	122	1581	1843	40611	over	Contig25790, Contig16451, Contig15369, Contig22162, Contig24336, Qs-dev_rep_c73985, Contig1678, Qs-dev_c10579, Contig18927, Qs-dev_rep_c95017, Qs-dev_rep_c73939, Contig1640, Contig8373, Contig20278, Contig1638, Contig10195, Contig22, Contig9434, Qs-dev_c6636, Qs-dev_rep_c92373, Contig19396, Qs-dev_c41220, Contig10125, Contig8647, Contig26191, Contig23801, Contig6461, Contig22703, Contig16097, Con…
GO:0006094	gluconeogenesis	Biological Process	1.9338e-05	2.34096e-07	43	368	1922	41824	over	Contig22178, Contig22177, Qs-dev_c69296, Qs-dev_rep_c72871, Qs-dev_c8867, Contig8039, Contig21376, Contig21374, Qs-dev_c43484, Contig8373, Qs-dev_rep_c98969, Contig1934, Contig19047, Contig22703, Contig16050, Qs-dev_c41503, Contig25387, isotig06610, Qs-dev_c8120, Contig9099, Qs-dev_rep_c72408, isotig12942, Contig25621, Contig25958, Qs-dev_rep_c92297, Contig7125, Contig22643, Contig18180, Contig26…
GO:0005774	vacuolar membrane	Cellular Component	2.94793e-05	3.62017e-07	86	1013	1879	41179	over	isotig13847, Qs-dev_c7486, Qs-dev_rep_c72868, Qs-dev_rep_c81838, Qs-dev_rep_c98969, Contig17806, Qs-dev_c35566, Contig8689, Qs-dev_rep_c87762, Contig20212, Contig5026, Contig26191, Contig21975, Qs-dev_rep_c91238, Contig18230, Qs-dev_rep_c76507, Qs-dev_c15659, Contig17484, Contig2014, Qs-dev_rep_c101429, Contig16355, Contig24244, Contig16691, Qs-dev_rep_c73520, Contig17762, Contig16319, Qs-dev_c84…
GO:0009507	chloroplast	Cellular Component	2.94793e-05	3.63234e-07	408	6905	1557	35287	over	Qs-dev_rep_c74751, Contig17557, Qs-dev_c14622, Contig3549, Qs-dev_c7488, Qs-dev_c7486, Contig15373, Contig25437, Contig22179, isotig03408, Contig9187, Contig16451, Contig26515, Contig5705, Contig17539, Qs-dev_rep_c75813, Contig17891, Contig19708, Contig19707, Contig8087, Contig21075, Contig8084, Contig18615, Contig23249, Contig23248, Contig17524, Contig25418, Qs-dev_rep_c72544, Contig4603, Contig…
GO:0046914	transition metal ion binding	Molecular function	3.50405e-05	4.35544e-07	244	3787	1721	38405	over	Contig23278, Qs-dev_c12455, Contig17554, Contig17552, Qs-dev_c7488, Qs-dev_rep_c100432, Contig22179, isotig03408, Contig1363, Contig15369, Contig26514, Contig8087, Contig8084, Contig17527, Contig25418, Contig463, Contig4969, Contig21064, Contig18964, Contig12083, Contig17512, Contig25761, Qs-dev_c57944, Qs-dev_c4185, Contig2412, Contig16410, Contig1678, Contig15677, Contig71, Qs-dev_c52123, Conti…
GO:0009416	response to light stimulus	Biological Process	4.33655e-05	5.4371e-07	156	2205	1809	39987	over	Qs-dev_rep_c72579, Contig22179, isotig03408, Contig17540, Contig15369, Contig18984, Contig5706, Contig5705, Contig18615, Contig17524, Qs-dev_rep_c72544, Contig23592, Qs-dev_c30725, Contig17861, Contig15688, Contig25739, Qs-dev_rep_c77063, Contig8039, Contig17830, Contig15656, Qs-dev_c18004, Qs-dev_rep_c98969, Contig17808, Contig17806, Contig28, Contig10195, Contig12009, Contig22, Contig9438, Cont…
GO:0006575	cellular modified amino acid metabolic process	Biological Process	4.66158e-05	5.89499e-07	29	203	1936	41989	over	Contig15009, Qs-dev_rep_c73985, Contig16423, Contig15656, Contig8373, Qs-dev_c41220, Contig8639, Contig18273, Contig18230, Contig26454, Qs-dev_rep_c74666, Qs-dev_c44427, Contig10051, Qs-dev_c42583, Contig22922, Contig22921, Contig19567, Contig18458, Contig19512, Contig17981, Contig17973, Contig25866, Contig3914, Contig21762, Contig18041, Contig24085, Contig19423, Contig18337, Contig26214
GO:0070013	intracellular organelle lumen	Cellular Component	4.92234e-05	6.27795e-07	129	1742	1836	40450	over	Qs-dev_c14622, Qs-dev_c7488, Contig15373, Contig26515, Contig17899, Qs-dev_rep_c75813, Contig17891, Contig23249, Contig23248, Contig463, Contig23232, Contig4956, Qs-dev_rep_c87154, Contig17506, Contig22498, Contig22496, Contig16411, Contig8055, Qs-dev_rep_c77078, Qs-dev_rep_c72871, Qs-dev_c52123, Contig8039, Qs-dev_rep_c81838, Qs-dev_rep_c72859, Qs-dev_c9944, Contig21376, Contig21374, Contig21012…
GO:0043233	organelle lumen	Cellular Component	5.019e-05	6.45548e-07	129	1743	1836	40449	over	Qs-dev_c14622, Qs-dev_c7488, Contig15373, Contig26515, Contig17899, Qs-dev_rep_c75813, Contig17891, Contig23249, Contig23248, Contig463, Contig23232, Contig4956, Qs-dev_rep_c87154, Contig17506, Contig22498, Contig22496, Contig16411, Contig8055, Qs-dev_rep_c77078, Qs-dev_rep_c72871, Qs-dev_c52123, Contig8039, Qs-dev_rep_c81838, Qs-dev_rep_c72859, Qs-dev_c9944, Contig21376, Contig21374, Contig21012…
GO:0042180	cellular ketone metabolic process	Biological Process	5.17669e-05	6.71425e-07	254	3996	1711	38196	over	Contig17557, Contig22178, Contig22177, Contig16451, Contig15009, Contig8096, Contig15369, Contig8095, Contig17530, Contig22162, Contig24336, Contig17527, Contig25418, Qs-dev_rep_c75806, Contig18605, Qs-dev_rep_c73985, Contig17512, Contig16423, Qs-dev_c57944, Contig15321, Contig4938, Contig1678, Contig9493, Qs-dev_c10579, Contig1670, Contig15677, Contig25739, Contig18927, Contig23559, Qs-dev_c8859…
GO:0015149	hexose transmembrane transporter activity	Molecular function	5.32638e-05	6.96598e-07	11	28	1954	42164	over	Contig17514, Contig17494, Contig18211, Contig24244, Qs-dev_rep_c73520, Contig17713, Qs-dev_rep_c95532, Contig14958, Qs-dev_c41342, Qs-dev_rep_c76312, Qs-dev_c41949
GO:0019319	hexose biosynthetic process	Biological Process	5.33679e-05	7.03727e-07	43	385	1922	41807	over	Contig22178, Contig22177, Qs-dev_c69296, Qs-dev_rep_c72871, Qs-dev_c8867, Contig8039, Contig21376, Contig21374, Qs-dev_c43484, Contig8373, Qs-dev_rep_c98969, Contig1934, Contig19047, Contig22703, Contig16050, Qs-dev_c41503, Contig25387, isotig06610, Qs-dev_c8120, Contig9099, Qs-dev_rep_c72408, isotig12942, Contig25621, Contig25958, Qs-dev_rep_c92297, Contig7125, Contig22643, Contig18180, Contig26…
GO:0035266	meristem growth	Biological Process	5.56716e-05	7.40121e-07	39	332	1926	41860	over	isotig13847, Contig5705, Contig18605, Qs-dev_c30725, Contig17833, Qs-dev_rep_c98969, Qs-dev_c25103, Qs-dev_rep_c92373, Contig6461, Contig18294, Qs-dev_rep_c82540, Qs-dev_rep_c74640, Contig17767, Contig17766, Qs-dev_rep_c72408, Qs-dev_rep_c73831, Contig25958, Contig13330, Qs-dev_rep_c92297, Contig952, Qs-dev_rep_c74583, Contig5556, Qs-dev_rep_c76744, Contig25263, Contig25237, Contig18768, Qs-dev_r…
GO:0010817	regulation of hormone levels	Biological Process	6.12358e-05	8.20713e-07	70	783	1895	41409	over	Contig5705, Contig19708, Contig22162, Contig26506, Qs-dev_c30725, Contig19089, Contig10165, Qs-dev_rep_c92373, Contig8647, Contig26191, Contig19389, Contig20510, Qs-dev_rep_c74015, Contig8954, Qs-dev_rep_c73270, Contig19313, Contig2019, Contig22099, Qs-dev_rep_c82540, Contig26432, Qs-dev_rep_c75737, Contig11803, Contig6700, Contig16691, Contig23114, Contig24537, Contig16971, Contig979, contig0821…
GO:0046364	monosaccharide biosynthetic process	Biological Process	6.67386e-05	9.01678e-07	43	389	1922	41803	over	Contig22178, Contig22177, Qs-dev_c69296, Qs-dev_rep_c72871, Qs-dev_c8867, Contig8039, Contig21376, Contig21374, Qs-dev_c43484, Contig8373, Qs-dev_rep_c98969, Contig1934, Contig19047, Contig22703, Contig16050, Qs-dev_c41503, Contig25387, isotig06610, Qs-dev_c8120, Contig9099, Qs-dev_rep_c72408, isotig12942, Contig25621, Contig25958, Qs-dev_rep_c92297, Contig7125, Contig22643, Contig18180, Contig26…
GO:0031974	membrane-enclosed lumen	Cellular Component	6.78676e-05	9.24267e-07	129	1756	1836	40436	over	Qs-dev_c14622, Qs-dev_c7488, Contig15373, Contig26515, Contig17899, Qs-dev_rep_c75813, Contig17891, Contig23249, Contig23248, Contig463, Contig23232, Contig4956, Qs-dev_rep_c87154, Contig17506, Contig22498, Contig22496, Contig16411, Contig8055, Qs-dev_rep_c77078, Qs-dev_rep_c72871, Qs-dev_c52123, Contig8039, Qs-dev_rep_c81838, Qs-dev_rep_c72859, Qs-dev_c9944, Contig21376, Contig21374, Contig21012…
GO:0048364	root development	Biological Process	8.01572e-05	1.1003e-06	90	1108	1875	41084	over	Contig1363, Contig8096, Contig5705, Contig9179, Contig26506, Contig4969, Contig4603, Contig23232, Qs-dev_c30725, Qs-dev_rep_c72529, Qs-dev_rep_c72871, Contig8039, Qs-dev_rep_c95017, Qs-dev_c43484, Contig9457, Contig1632, Qs-dev_rep_c92373, Contig6114, Qs-dev_c41220, Contig6461, Contig9707, Contig20510, Qs-dev_rep_c74015, Contig4251, Contig18256, Contig18254, Contig26135, Contig19313, Contig18221,…
GO:0022622	root system development	Biological Process	8.23222e-05	1.13892e-06	90	1109	1875	41083	over	Contig1363, Contig8096, Contig5705, Contig9179, Contig26506, Contig4969, Contig4603, Contig23232, Qs-dev_c30725, Qs-dev_rep_c72529, Qs-dev_rep_c72871, Contig8039, Qs-dev_rep_c95017, Qs-dev_c43484, Contig9457, Contig1632, Qs-dev_rep_c92373, Contig6114, Qs-dev_c41220, Contig6461, Contig9707, Contig20510, Qs-dev_rep_c74015, Contig4251, Contig18256, Contig18254, Contig26135, Contig19313, Contig18221,…
GO:1901135	carbohydrate derivative metabolic process	Biological Process	8.31098e-05	1.15879e-06	188	2809	1777	39383	over	Contig2461, Qs-dev_c71598, Qs-dev_c7488, Contig126, Contig17545, Contig120, Contig1363, Contig25790, Contig15009, Contig8096, Contig17539, Contig17530, Contig25418, Qs-dev_c36385, Qs-dev_c14955, Contig18605, Contig16423, Contig2415, Qs-dev_rep_c72529, Qs-dev_c71548, Contig4938, Contig71, Qs-dev_c52123, Contig18927, Contig15656, Contig17821, Contig25714, Contig8373, Contig2729, Qs-dev_rep_c97880, …
GO:0042398	cellular modified amino acid biosynthetic process	Biological Process	8.72845e-05	1.22644e-06	21	120	1944	42072	over	Contig15009, Contig16423, Contig15656, Contig8373, Qs-dev_c41220, Contig8639, Contig18273, Contig18230, Contig26454, Qs-dev_rep_c74666, Contig10051, Contig22922, Contig22921, Contig19567, Contig19512, Contig17973, Contig25866, Contig3914, Contig21762, Contig18041, Contig18337
GO:0009617	response to bacterium	Biological Process	0.0001079	1.52776e-06	82	988	1883	41204	over	Contig15373, Contig16451, Qs-dev_c20687, Contig24336, Contig23592, Contig17874, Qs-dev_c57944, Contig17506, Contig16411, Contig17856, Qs-dev_c8859, Contig15656, Contig24629, Contig8373, Contig42, Qs-dev_rep_c72812, Qs-dev_c6636, Qs-dev_rep_c74087, Contig10143, Qs-dev_rep_c92373, Contig10125, Qs-dev_rep_c103342, Contig18273, Contig16081, Contig19327, Contig18221, Contig17499, Contig19653, Contig26…
GO:0044283	small molecule biosynthetic process	Biological Process	0.00011525	1.64429e-06	155	2233	1810	39959	over	Contig16451, Contig15009, Contig15369, Contig8095, Contig22162, Contig17527, Contig25418, Contig18605, Qs-dev_rep_c73985, Contig16423, Contig1678, Qs-dev_c10579, Contig15677, Contig25739, Contig13485, Contig15656, Contig4904, Contig8373, Contig17808, Qs-dev_rep_c85276, Contig9434, Contig9758, Contig1934, Qs-dev_rep_c92373, Qs-dev_c41220, Contig26191, Contig23801, Contig6461, Contig8639, Contig182…
GO:0065008	regulation of biological quality	Biological Process	0.000127652	1.83503e-06	164	2398	1801	39794	over	Contig26898, Contig17557, Contig2461, Contig22178, isotig03408, Contig22177, Contig1363, Contig8095, Contig5705, Contig17891, Contig19708, Contig22162, Contig26506, Contig22150, Contig17511, Contig22142, Qs-dev_c30725, Contig1678, Contig11296, Contig9457, Qs-dev_rep_c104172, Contig9438, Contig21698, Contig19089, Contig10165, Contig8662, Qs-dev_rep_c92373, Contig10125, Contig8647, Contig26191, Con…
GO:0019752	carboxylic acid metabolic process	Biological Process	0.000132803	1.92343e-06	248	3942	1717	38250	over	Contig17557, Contig22178, Contig22177, Contig16451, Contig15009, Contig8096, Contig15369, Contig8095, Contig17530, Contig22162, Contig24336, Contig17527, Contig25418, Qs-dev_rep_c75806, Contig18605, Qs-dev_rep_c73985, Contig17512, Contig16423, Qs-dev_c57944, Contig15321, Contig4938, Contig1678, Contig9493, Qs-dev_c10579, Contig1670, Contig15677, Contig25739, Contig23559, Qs-dev_c8859, Contig13485…
GO:0031981	nuclear lumen	Cellular Component	0.00014082	2.05476e-06	114	1528	1851	40664	over	Qs-dev_c14622, Qs-dev_c7488, Contig15373, Contig26515, Contig17899, Qs-dev_rep_c75813, Contig23249, Contig23248, Contig463, Contig23232, Contig4956, Qs-dev_rep_c87154, Contig17506, Contig22498, Contig22496, Contig16411, Contig8055, Qs-dev_rep_c77078, Qs-dev_rep_c72871, Qs-dev_c52123, Contig8039, Qs-dev_rep_c81838, Qs-dev_rep_c72859, Qs-dev_c9944, Contig21376, Contig21374, Contig21012, Qs-dev_c434…
GO:0016758	transferase activity, transferring hexosyl groups	Molecular function	0.00014285	2.09983e-06	87	1078	1878	41114	over	Contig126, Contig17545, Contig25794, Contig9168, Contig25774, Qs-dev_rep_c72538, Qs-dev_rep_c80426, Contig17507, Qs-dev_rep_c77063, Qs-dev_c9931, Contig12023, Qs-dev_rep_c104172, Qs-dev_c45643, Contig12009, Contig19093, Qs-dev_rep_c74087, Contig10143, Contig8662, Contig8657, Contig22716, Contig19327, Contig19325, Qs-dev_c15659, Contig19309, Contig17487, Contig7821, Contig16034, Contig2005, Contig…
GO:0043436	oxoacid metabolic process	Biological Process	0.000144438	2.13879e-06	248	3948	1717	38244	over	Contig17557, Contig22178, Contig22177, Contig16451, Contig15009, Contig8096, Contig15369, Contig8095, Contig17530, Contig22162, Contig24336, Contig17527, Contig25418, Qs-dev_rep_c75806, Contig18605, Qs-dev_rep_c73985, Contig17512, Contig16423, Qs-dev_c57944, Contig15321, Contig4938, Contig1678, Contig9493, Qs-dev_c10579, Contig1670, Contig15677, Contig25739, Contig23559, Qs-dev_c8859, Contig13485…
GO:0044042	glucan metabolic process	Biological Process	0.000152125	2.27674e-06	95	1212	1870	40980	over	Contig2448, Contig5705, Contig22162, Contig25418, Contig9168, Contig18605, Qs-dev_rep_c72538, Qs-dev_rep_c72895, Qs-dev_rep_c80426, Contig9153, Qs-dev_c30725, Contig24672, Contig17507, Qs-dev_rep_c72529, Contig4938, Qs-dev_c9931, Contig8373, Contig12023, Contig1638, Qs-dev_rep_c73918, Qs-dev_rep_c74087, Contig10143, Contig8662, Contig20209, Qs-dev_rep_c92373, Qs-dev_c41220, Contig22716, Contig219…
GO:0010075	regulation of meristem growth	Biological Process	0.000152125	2.30014e-06	36	309	1929	41883	over	isotig13847, Contig5705, Contig18605, Qs-dev_c30725, Contig17833, Qs-dev_rep_c98969, Qs-dev_c25103, Qs-dev_rep_c92373, Contig18294, Qs-dev_rep_c82540, Qs-dev_rep_c74640, Contig17767, Contig17766, Qs-dev_rep_c72408, Qs-dev_rep_c73831, Contig13330, Contig952, Qs-dev_rep_c74583, Contig5556, Qs-dev_rep_c76744, Contig25263, Contig25237, Contig18768, Qs-dev_rep_c73782, Contig4757, Contig17601, Contig95…
GO:0010015	root morphogenesis	Biological Process	0.000152125	2.30194e-06	68	777	1897	41415	over	Contig1363, Contig5705, Contig9179, Contig23232, Qs-dev_c30725, Qs-dev_rep_c72529, Contig8039, Qs-dev_rep_c95017, Contig9457, Contig1632, Qs-dev_rep_c92373, Contig6114, Qs-dev_c41220, Contig6461, Contig9707, Contig20510, Qs-dev_rep_c74015, Contig18256, Contig26135, Contig19313, Contig18221, Contig2019, Contig22099, Qs-dev_rep_c82540, Contig2364, Contig11803, Contig1565, Qs-dev_rep_c72751, Contig2…
GO:0006082	organic acid metabolic process	Biological Process	0.000158725	2.41897e-06	248	3955	1717	38237	over	Contig17557, Contig22178, Contig22177, Contig16451, Contig15009, Contig8096, Contig15369, Contig8095, Contig17530, Contig22162, Contig24336, Contig17527, Contig25418, Qs-dev_rep_c75806, Contig18605, Qs-dev_rep_c73985, Contig17512, Contig16423, Qs-dev_c57944, Contig15321, Contig4938, Contig1678, Contig9493, Qs-dev_c10579, Contig1670, Contig15677, Contig25739, Contig23559, Qs-dev_c8859, Contig13485…
GO:0019748	secondary metabolic process	Biological Process	0.000170495	2.61676e-06	96	1233	1869	40959	over	Contig22178, Contig22177, Contig25790, Contig15369, Contig24336, Contig18605, Qs-dev_rep_c95017, Contig1640, Contig8373, Contig1638, Contig10195, Contig22, Contig15965, Qs-dev_rep_c92373, Contig19396, Contig10129, Qs-dev_c41220, Contig10125, Contig26191, Contig16097, Contig19343, Contig8954, Contig26135, Contig18230, Contig19313, Contig17489, Qs-dev_c13456, Contig16013, Contig16372, Qs-dev_rep_c7…
GO:0001906	cell killing	Biological Process	0.000172642	2.74302e-06	7	9	1958	42183	over	Contig26898, Contig17511, Contig24243, Contig26771, Qs-dev_rep_c75918, Qs-dev_rep_c76038, Qs-dev_rep_c76371
GO:0044364	disruption of cells of other organism	Biological Process	0.000172642	2.74302e-06	7	9	1958	42183	over	Contig26898, Contig17511, Contig24243, Contig26771, Qs-dev_rep_c75918, Qs-dev_rep_c76038, Qs-dev_rep_c76371
GO:0031640	killing of cells of other organism	Biological Process	0.000172642	2.74302e-06	7	9	1958	42183	over	Contig26898, Contig17511, Contig24243, Contig26771, Qs-dev_rep_c75918, Qs-dev_rep_c76038, Qs-dev_rep_c76371
GO:0005372	water transmembrane transporter activity	Molecular function	0.000172642	2.74302e-06	7	9	1958	42183	over	Contig19708, Contig26432, Contig18151, Contig18473, Qs-dev_c15832, Contig23659, Qs-dev_c34533
GO:0015250	water channel activity	Molecular function	0.000172642	2.74302e-06	7	9	1958	42183	over	Contig19708, Contig26432, Contig18151, Contig18473, Qs-dev_c15832, Contig23659, Qs-dev_c34533
GO:0006073	cellular glucan metabolic process	Biological Process	0.000174695	2.79451e-06	82	1005	1883	41187	over	Contig2448, Contig5705, Contig25418, Contig9168, Contig18605, Qs-dev_rep_c72538, Qs-dev_rep_c80426, Contig9153, Qs-dev_c30725, Contig24672, Contig17507, Contig4938, Qs-dev_c9931, Contig8373, Contig12023, Qs-dev_rep_c73918, Qs-dev_rep_c74087, Contig10143, Contig8662, Contig20209, Qs-dev_rep_c92373, Contig22716, Contig21983, Qs-dev_rep_c74015, Contig19343, Contig4590, Qs-dev_c15659, Contig17487, Qs…
GO:0016053	organic acid biosynthetic process	Biological Process	0.000176322	2.86378e-06	143	2044	1822	40148	over	Contig16451, Contig15009, Contig15369, Contig8095, Contig22162, Contig17527, Contig25418, Contig18605, Qs-dev_rep_c73985, Contig16423, Contig1678, Qs-dev_c10579, Contig15677, Contig25739, Contig13485, Contig15656, Contig4904, Contig8373, Contig17808, Qs-dev_rep_c85276, Contig9434, Contig9758, Contig1934, Qs-dev_rep_c92373, Qs-dev_c41220, Contig6461, Contig8639, Contig18273, Contig26161, Qs-dev_re…
GO:0046394	carboxylic acid biosynthetic process	Biological Process	0.000176322	2.86378e-06	143	2044	1822	40148	over	Contig16451, Contig15009, Contig15369, Contig8095, Contig22162, Contig17527, Contig25418, Contig18605, Qs-dev_rep_c73985, Contig16423, Contig1678, Qs-dev_c10579, Contig15677, Contig25739, Contig13485, Contig15656, Contig4904, Contig8373, Contig17808, Qs-dev_rep_c85276, Contig9434, Contig9758, Contig1934, Qs-dev_rep_c92373, Qs-dev_c41220, Contig6461, Contig8639, Contig18273, Contig26161, Qs-dev_re…
GO:0040007	growth	Biological Process	0.000176322	2.89733e-06	119	1626	1846	40566	over	isotig13847, Contig9187, Contig1363, Contig5705, Contig9179, Contig24336, Contig18605, Contig22142, Qs-dev_c30725, Qs-dev_rep_c72529, Contig22498, Contig22496, Qs-dev_rep_c77078, Contig796, Contig17849, Contig8039, Qs-dev_c13825, Qs-dev_rep_c95017, Contig17833, Contig21012, Contig17810, Contig9457, Contig1632, Qs-dev_rep_c98969, Qs-dev_rep_c97878, Contig9438, Qs-dev_c6636, Contig10165, Qs-dev_c25…
GO:0015760	glucose-6-phosphate transport	Biological Process	0.000176322	2.93489e-06	6	5	1959	42187	over	Contig17494, Contig18211, Contig24244, Qs-dev_rep_c73520, Contig17713, Qs-dev_rep_c95532
GO:0015152	glucose-6-phosphate transmembrane transporter activity	Molecular function	0.000176322	2.93489e-06	6	5	1959	42187	over	Contig17494, Contig18211, Contig24244, Qs-dev_rep_c73520, Contig17713, Qs-dev_rep_c95532
GO:0015119	hexose phosphate transmembrane transporter activity	Molecular function	0.000176322	2.93489e-06	6	5	1959	42187	over	Contig17494, Contig18211, Contig24244, Qs-dev_rep_c73520, Contig17713, Qs-dev_rep_c95532
GO:0009570	chloroplast stroma	Cellular Component	0.000204715	3.42962e-06	111	1495	1854	40697	over	Contig3549, isotig03408, Contig5705, Contig17539, Contig18615, Contig17524, Qs-dev_rep_c72544, Contig4603, Contig23592, Contig17861, Contig8039, Contig18913, Contig8373, Contig17806, Qs-dev_rep_c85276, Contig21698, Contig1934, Contig10143, Contig20209, Contig6484, Contig23801, Contig19011, Contig22703, Contig21977, Contig21973, Qs-dev_rep_c91238, Contig5697, Contig7859, Contig4590, Contig19318, C…
GO:0005777	peroxisome	Cellular Component	0.000219332	3.72191e-06	52	544	1913	41648	over	isotig03408, Contig8084, Contig17515, Qs-dev_c57944, Contig16410, Qs-dev_c8859, Qs-dev_rep_c72815, Contig24955, Qs-dev_c28750, Contig15965, Contig22750, Contig15943, Contig9754, Contig18239, Contig19313, Qs-dev_rep_c103646, Qs-dev_rep_c103993, Contig17482, Contig17474, Contig3790, Contig25658, Contig17762, Qs-dev_rep_c72418, Contig16616, Contig2943, Contig608, Contig9652, Qs-dev_c42583, Qs-dev_re…
GO:0042579	microbody	Cellular Component	0.000219332	3.72191e-06	52	544	1913	41648	over	isotig03408, Contig8084, Contig17515, Qs-dev_c57944, Contig16410, Qs-dev_c8859, Qs-dev_rep_c72815, Contig24955, Qs-dev_c28750, Contig15965, Contig22750, Contig15943, Contig9754, Contig18239, Contig19313, Qs-dev_rep_c103646, Qs-dev_rep_c103993, Contig17482, Contig17474, Contig3790, Contig25658, Contig17762, Qs-dev_rep_c72418, Contig16616, Contig2943, Contig608, Contig9652, Qs-dev_c42583, Qs-dev_re…
GO:0071704	organic substance metabolic process	Biological Process	0.000221253	3.77843e-06	204	3160	1761	39032	over	Contig2461, Qs-dev_c71598, Qs-dev_c7488, Contig126, Contig17545, Contig120, Contig1363, Contig25790, Contig15009, Contig8096, Contig17539, Contig17530, Contig25418, Qs-dev_rep_c75806, Qs-dev_c36385, Qs-dev_c14955, Contig18605, Qs-dev_rep_c72895, Contig16423, Contig2415, Qs-dev_rep_c72529, Qs-dev_c71548, Contig4938, Qs-dev_c10579, Contig71, Qs-dev_c52123, Contig18927, Contig15656, Contig17821, Con…
GO:0051777	ent-kaurenoate oxidase activity	Molecular function	0.000227522	3.91007e-06	4	0	1961	42192	over	Contig20586, Contig4516, Contig20678, Contig20609
GO:0009314	response to radiation	Biological Process	0.00025613	4.44791e-06	160	2366	1805	39826	over	Qs-dev_rep_c72579, Contig2461, Contig22179, isotig03408, Contig17540, Contig15369, Contig18984, Contig5706, Contig5705, Contig18615, Contig17524, Qs-dev_rep_c72544, Contig23592, Qs-dev_c30725, Contig17861, Contig15688, Contig25739, Qs-dev_rep_c77063, Contig8039, Contig17830, Contig15656, Qs-dev_c18004, Qs-dev_rep_c98969, Contig17808, Contig17806, Contig28, Contig10195, Contig12009, Contig22, Cont…
GO:0003844	1,4-alpha-glucan branching enzyme activity	Molecular function	0.00025613	4.48321e-06	7	10	1958	42182	over	Contig9168, Qs-dev_rep_c72538, Contig12023, Qs-dev_c45817, Qs-dev_c34961, Contig23356, Contig23355
GO:0046527	glucosyltransferase activity	Molecular function	0.00025613	4.50163e-06	52	548	1913	41644	over	Contig126, Qs-dev_rep_c80426, Qs-dev_rep_c77063, Qs-dev_c9931, Contig12009, Contig19093, Qs-dev_rep_c74087, Contig8662, Contig22716, Contig19327, Contig19325, Contig17487, Contig7821, Contig2005, Contig17758, Contig15218, Qs-dev_rep_c100630, Contig320, Contig15545, Contig21240, Qs-dev_rep_c72718, Contig23770, Contig21234, Contig21232, Contig21230, Contig21561, Contig21559, Contig21522, Contig6359…
GO:0009532	plastid stroma	Cellular Component	0.00025613	4.51246e-06	112	1522	1853	40670	over	Contig3549, isotig03408, Contig5705, Contig17539, Contig18615, Contig17524, Qs-dev_rep_c72544, Contig4603, Contig23592, Contig17861, Contig8039, Contig18913, Contig8373, Contig17806, Qs-dev_rep_c85276, Contig21698, Contig1934, Contig10143, Contig20209, Contig6484, Contig23801, Contig19011, Contig22703, Contig21977, Contig21973, Qs-dev_rep_c91238, Contig5697, Contig7859, Contig4590, Contig19318, C…
GO:0000287	magnesium ion binding	Molecular function	0.000274748	4.87016e-06	35	307	1930	41885	over	Contig22179, Contig15009, Contig18619, Qs-dev_c57944, Contig23583, Qs-dev_c8859, Contig18913, Qs-dev_c61706, Qs-dev_rep_c101134, Contig18237, Contig11858, Contig16050, Contig8924, Qs-dev_rep_c74666, Contig5997, Contig19984, Contig19944, Contig17764, Contig26724, isotig07070, Contig10051, Contig20469, Contig16907, Contig8516, Contig6323, Contig22928, Contig25573, Qs-dev_rep_c73744, Contig17628, Co…
GO:0045735	nutrient reservoir activity	Molecular function	0.000283347	5.0532e-06	16	80	1949	42112	over	Contig15369, Contig21064, Qs-dev_rep_c87782, Qs-dev_rep_c102591, Contig17441, Qs-dev_rep_c82501, Contig21280, Contig21279, Qs-dev_c12934, Contig15189, Qs-dev_rep_c80234, Qs-dev_rep_c96273, Qs-dev_c70574, Contig20000, Qs-dev_c72082, Contig15044
GO:0005488	binding	Molecular function	0.000293699	5.26957e-06	1132	22158	833	20034	over	Contig1382, Qs-dev_rep_c74751, isotig13847, Contig23278, Qs-dev_c12455, Contig17557, Contig136, Qs-dev_rep_c72579, Contig17554, Contig17552, Qs-dev_c14622, Contig9192, Qs-dev_c71598, Qs-dev_c7488, Contig26888, Contig15373, Qs-dev_rep_c100432, Contig25437, Contig22179, Contig22178, isotig03408, Contig22177, Contig120, Qs-dev_rep_c72562, Contig25793, Contig1363, Contig19712, Contig16452, Contig1500…
GO:0032502	developmental process	Biological Process	0.000303329	5.47514e-06	418	7299	1547	34893	over	isotig13847, Contig17557, Contig136, Qs-dev_rep_c72579, Contig2461, Contig1378, Contig126, Contig22178, Contig22177, Contig17540, Contig9187, Contig25793, Contig1363, Contig19712, Contig8096, Contig8095, Contig5705, Contig9179, Contig24336, Contig26506, Contig17527, Qs-dev_rep_c75806, Contig463, Contig4969, Contig4603, Contig22150, Contig18605, Contig23232, Contig17512, Contig22142, Qs-dev_c30725…
GO:0003997	acyl-CoA oxidase activity	Molecular function	0.000307354	5.64745e-06	6	6	1959	42186	over	Contig18239, Contig17474, Qs-dev_rep_c103232, Qs-dev_c17736, Contig18482, Contig25497
GO:0015714	phosphoenolpyruvate transport	Biological Process	0.000307354	5.64745e-06	6	6	1959	42186	over	Contig17494, Contig18211, Contig24244, Qs-dev_rep_c73520, Contig17713, Qs-dev_rep_c95532
GO:0015712	hexose phosphate transport	Biological Process	0.000307354	5.64745e-06	6	6	1959	42186	over	Contig17494, Contig18211, Contig24244, Qs-dev_rep_c73520, Contig17713, Qs-dev_rep_c95532
GO:0032501	multicellular organismal process	Biological Process	0.000315758	5.83599e-06	413	7205	1552	34987	over	isotig13847, Contig17557, Contig136, Qs-dev_rep_c72579, Contig2461, Contig1378, Qs-dev_c7486, Contig126, Contig22178, Contig22177, Contig17540, Contig9187, Contig25793, Contig1363, Contig19712, Contig8096, Contig8095, Contig5705, Contig9179, Contig4618, Contig24336, Contig26506, Qs-dev_rep_c75806, Contig463, Contig4969, Contig4603, Contig22150, Contig18605, Contig23232, Contig17512, Contig22142, …
GO:0003995	acyl-CoA dehydrogenase activity	Molecular function	0.000316235	5.879e-06	8	16	1957	42176	over	Contig9707, Contig18239, Contig17474, Qs-dev_rep_c103232, Qs-dev_c17736, Contig18482, Contig23390, Contig25497
GO:0009505	plant-type cell wall	Cellular Component	0.000380384	7.13394e-06	53	573	1912	41619	over	Contig22162, Contig22150, Contig21064, Contig17516, Qs-dev_rep_c72895, Qs-dev_rep_c87154, Contig23582, Qs-dev_rep_c72868, Contig22105, Contig22104, Contig23896, Contig16729, Qs-dev_rep_c104172, Contig23886, Contig22703, Contig18256, Qs-dev_rep_c74640, Qs-dev_c14519, Contig378, Contig18516, Qs-dev_rep_c75701, Contig16332, Contig17766, Contig8290, Contig25981, Contig20184, Contig13687, Contig8581, …
GO:0009888	tissue development	Biological Process	0.000380384	7.15379e-06	135	1941	1830	40251	over	isotig13847, Contig136, Qs-dev_rep_c72579, Contig2461, Contig17540, Contig1363, Contig19712, Contig5705, Contig9179, Contig24336, Contig18605, Qs-dev_c30725, Qs-dev_rep_c72529, Contig18945, Contig8039, Qs-dev_rep_c95017, Contig17833, Contig18913, Contig4904, Contig21007, Contig9457, Qs-dev_rep_c98969, Qs-dev_rep_c97878, Contig28, Qs-dev_c18343, Qs-dev_c25103, Contig9758, Qs-dev_rep_c92373, Contig…
GO:0015295	solute:hydrogen symporter activity	Molecular function	0.000410751	7.76929e-06	21	137	1944	42055	over	Contig16467, isotig04839, Qs-dev_c35566, Qs-dev_rep_c87762, Contig20212, Contig22703, Contig4590, Qs-dev_c8120, Qs-dev_rep_c101429, Contig16355, Qs-dev_rep_c74951, Contig22627, Contig21523, Qs-dev_c34608, Contig18420, Contig23973, Contig14958, Qs-dev_c41342, Contig19437, Contig25125, Qs-dev_c41949
GO:0030246	carbohydrate binding	Molecular function	0.000412195	7.84116e-06	43	427	1922	41765	over	Contig26879, Qs-dev_c36385, Contig17874, Qs-dev_c71548, Contig17821, Contig20209, Qs-dev_rep_c77682, Qs-dev_rep_c92373, Contig21978, Qs-dev_rep_c76524, Qs-dev_c15655, Contig4574, Contig19657, Contig3447, Contig4881, Contig24242, Contig26769, Contig19933, Qs-dev_c18258, Contig24514, Contig1852, Qs-dev_rep_c77557, Contig4174, Contig5226, Contig18487, Contig20728, Contig18108, Qs-dev_c16958, Qs-dev_…
GO:0000302	response to reactive oxygen species	Biological Process	0.000416493	7.96793e-06	58	652	1907	41540	over	isotig03408, Contig24336, Contig18615, Contig15688, Contig71, Qs-dev_rep_c77063, Contig17830, Contig15656, Contig24629, Qs-dev_rep_c98969, Contig12009, Qs-dev_rep_c72812, Contig6485, Contig19011, Contig21977, Qs-dev_rep_c103342, Contig18579, Qs-dev_rep_c84749, Qs-dev_rep_c103993, Contig24282, Contig16329, Qs-dev_rep_c72418, Qs-dev_rep_c72408, Contig1207, Qs-dev_c9850, Contig21240, Contig21234, Co…
GO:0046128	purine ribonucleoside metabolic process	Biological Process	0.000424188	8.16098e-06	53	576	1912	41616	over	Qs-dev_c7488, Contig1363, Contig15009, Qs-dev_c14955, Contig16423, Contig2415, Contig71, Qs-dev_c52123, Contig18927, Contig25714, Qs-dev_rep_c97880, Qs-dev_rep_c85276, Contig9438, Qs-dev_c1492, Contig19360, Contig5352, Contig16036, Contig16035, Qs-dev_rep_c74666, Contig19985, Contig5606, Qs-dev_c8424, Contig2660, Qs-dev_c21976, Contig25621, Contig9698, Contig23406, Contig6045, Contig10051, Contig…
GO:0015758	glucose transport	Biological Process	0.000429404	8.30776e-06	8	17	1957	42175	over	Contig17514, Contig17494, Contig18211, Contig24244, Qs-dev_rep_c73520, Contig17713, Qs-dev_rep_c95532, Qs-dev_rep_c76312
GO:0044249	cellular biosynthetic process	Biological Process	0.00049449	9.62044e-06	608	11177	1357	31015	over	Contig17557, Qs-dev_rep_c72579, Contig2461, Qs-dev_c14622, Qs-dev_c71598, Qs-dev_c7488, Contig23262, Contig126, Contig17545, Contig25790, Contig16452, Contig16451, Contig15009, Contig8096, Contig15369, Contig8095, Contig26515, Contig2448, Contig5705, Contig17539, Qs-dev_c20687, Contig17534, Contig4618, Qs-dev_rep_c75813, Contig22162, Contig24336, Qs-dev_rep_c74724, Contig23249, Contig23248, Conti…
GO:0042278	purine nucleoside metabolic process	Biological Process	0.000498085	9.74421e-06	53	580	1912	41612	over	Qs-dev_c7488, Contig1363, Contig15009, Qs-dev_c14955, Contig16423, Contig2415, Contig71, Qs-dev_c52123, Contig18927, Contig25714, Qs-dev_rep_c97880, Qs-dev_rep_c85276, Contig9438, Qs-dev_c1492, Contig19360, Contig5352, Contig16036, Contig16035, Qs-dev_rep_c74666, Contig19985, Contig5606, Qs-dev_c8424, Contig2660, Qs-dev_c21976, Contig25621, Contig9698, Contig23406, Contig6045, Contig10051, Contig…
GO:0009261	ribonucleotide catabolic process	Biological Process	0.000509192	1.02917e-05	69	832	1896	41360	over	Qs-dev_c7488, Contig120, Contig1363, Qs-dev_c14955, Contig2415, Contig71, Qs-dev_c52123, Contig25714, Contig9438, Contig20544, Qs-dev_c1492, Contig19360, Contig5352, Contig18269, Contig6783, Contig4597, Contig17484, Contig16036, Contig16035, Contig2019, Contig19985, Contig11803, Contig5606, Contig25303, Qs-dev_c8424, Contig2660, Qs-dev_rep_c74948, Qs-dev_c21976, Contig25621, Qs-dev_c10451, Contig…
GO:0009207	purine ribonucleoside triphosphate catabolic process	Biological Process	0.000509192	1.02917e-05	69	832	1896	41360	over	Qs-dev_c7488, Contig120, Contig1363, Qs-dev_c14955, Contig2415, Contig71, Qs-dev_c52123, Contig25714, Contig9438, Contig20544, Qs-dev_c1492, Contig19360, Contig5352, Contig18269, Contig6783, Contig4597, Contig17484, Contig16036, Contig16035, Contig2019, Contig19985, Contig11803, Contig5606, Contig25303, Qs-dev_c8424, Contig2660, Qs-dev_rep_c74948, Qs-dev_c21976, Contig25621, Qs-dev_c10451, Contig…
GO:0009203	ribonucleoside triphosphate catabolic process	Biological Process	0.000509192	1.02917e-05	69	832	1896	41360	over	Qs-dev_c7488, Contig120, Contig1363, Qs-dev_c14955, Contig2415, Contig71, Qs-dev_c52123, Contig25714, Contig9438, Contig20544, Qs-dev_c1492, Contig19360, Contig5352, Contig18269, Contig6783, Contig4597, Contig17484, Contig16036, Contig16035, Contig2019, Contig19985, Contig11803, Contig5606, Contig25303, Qs-dev_c8424, Contig2660, Qs-dev_rep_c74948, Qs-dev_c21976, Contig25621, Qs-dev_c10451, Contig…
GO:0009154	purine ribonucleotide catabolic process	Biological Process	0.000509192	1.02917e-05	69	832	1896	41360	over	Qs-dev_c7488, Contig120, Contig1363, Qs-dev_c14955, Contig2415, Contig71, Qs-dev_c52123, Contig25714, Contig9438, Contig20544, Qs-dev_c1492, Contig19360, Contig5352, Contig18269, Contig6783, Contig4597, Contig17484, Contig16036, Contig16035, Contig2019, Contig19985, Contig11803, Contig5606, Contig25303, Qs-dev_c8424, Contig2660, Qs-dev_rep_c74948, Qs-dev_c21976, Contig25621, Qs-dev_c10451, Contig…
GO:0009146	purine nucleoside triphosphate catabolic process	Biological Process	0.000509192	1.02917e-05	69	832	1896	41360	over	Qs-dev_c7488, Contig120, Contig1363, Qs-dev_c14955, Contig2415, Contig71, Qs-dev_c52123, Contig25714, Contig9438, Contig20544, Qs-dev_c1492, Contig19360, Contig5352, Contig18269, Contig6783, Contig4597, Contig17484, Contig16036, Contig16035, Contig2019, Contig19985, Contig11803, Contig5606, Contig25303, Qs-dev_c8424, Contig2660, Qs-dev_rep_c74948, Qs-dev_c21976, Contig25621, Qs-dev_c10451, Contig…
GO:0009143	nucleoside triphosphate catabolic process	Biological Process	0.000509192	1.02917e-05	69	832	1896	41360	over	Qs-dev_c7488, Contig120, Contig1363, Qs-dev_c14955, Contig2415, Contig71, Qs-dev_c52123, Contig25714, Contig9438, Contig20544, Qs-dev_c1492, Contig19360, Contig5352, Contig18269, Contig6783, Contig4597, Contig17484, Contig16036, Contig16035, Contig2019, Contig19985, Contig11803, Contig5606, Contig25303, Qs-dev_c8424, Contig2660, Qs-dev_rep_c74948, Qs-dev_c21976, Contig25621, Qs-dev_c10451, Contig…
GO:0009746	response to hexose stimulus	Biological Process	0.000510775	1.04341e-05	31	265	1934	41927	over	Contig22178, Contig22177, Qs-dev_rep_c80426, Contig18, Qs-dev_rep_c92373, Contig7891, Contig17494, Contig19309, Contig6720, Contig2014, Contig24244, Qs-dev_rep_c73520, Contig23476, Contig17749, Contig17713, Contig15851, Qs-dev_c42583, Qs-dev_rep_c95532, Contig9995, Contig10022, Qs-dev_rep_c74529, Qs-dev_c15832, Qs-dev_rep_c98449, Contig20070, Contig22589, Contig6265, Contig8774, Contig19470, Cont…
GO:0034284	response to monosaccharide stimulus	Biological Process	0.000510775	1.04341e-05	31	265	1934	41927	over	Contig22178, Contig22177, Qs-dev_rep_c80426, Contig18, Qs-dev_rep_c92373, Contig7891, Contig17494, Contig19309, Contig6720, Contig2014, Contig24244, Qs-dev_rep_c73520, Contig23476, Contig17749, Contig17713, Contig15851, Qs-dev_c42583, Qs-dev_rep_c95532, Contig9995, Contig10022, Qs-dev_rep_c74529, Qs-dev_c15832, Qs-dev_rep_c98449, Contig20070, Contig22589, Contig6265, Contig8774, Contig19470, Cont…
GO:0006195	purine nucleotide catabolic process	Biological Process	0.000515318	1.06383e-05	70	849	1895	41343	over	Qs-dev_c7488, Contig120, Contig1363, Qs-dev_c14955, Contig2415, Contig71, Qs-dev_c52123, Contig25714, Contig9438, Contig20544, Qs-dev_c1492, Contig19360, Contig5352, Contig18269, Contig6783, Contig4597, Contig17484, Contig16036, Contig16035, Contig2019, Contig19985, Contig11803, Contig5606, Contig25303, Qs-dev_c8424, Contig2660, Qs-dev_rep_c74948, Qs-dev_c21976, Contig25621, Qs-dev_c10451, Contig…
GO:0009166	nucleotide catabolic process	Biological Process	0.000515318	1.06383e-05	70	849	1895	41343	over	Qs-dev_c7488, Contig120, Contig1363, Qs-dev_c14955, Contig2415, Contig71, Qs-dev_c52123, Contig25714, Contig9438, Contig20544, Qs-dev_c1492, Contig19360, Contig5352, Contig18269, Contig6783, Contig4597, Contig17484, Contig16036, Contig16035, Contig2019, Contig19985, Contig11803, Contig5606, Contig25303, Qs-dev_c8424, Contig2660, Qs-dev_rep_c74948, Qs-dev_c21976, Contig25621, Qs-dev_c10451, Contig…
GO:0007275	multicellular organismal development	Biological Process	0.000516525	1.07191e-05	389	6778	1576	35414	over	isotig13847, Contig17557, Contig136, Qs-dev_rep_c72579, Contig2461, Contig1378, Contig126, Contig22178, Contig22177, Contig17540, Contig9187, Contig25793, Contig1363, Contig19712, Contig8096, Contig8095, Contig5705, Contig9179, Contig24336, Contig26506, Qs-dev_rep_c75806, Contig463, Contig4969, Contig4603, Contig22150, Contig18605, Contig23232, Contig17512, Contig22142, Qs-dev_c30725, Contig92, Q…
GO:0010089	xylem development	Biological Process	0.000542555	1.13573e-05	15	76	1950	42116	over	Contig1363, Contig9758, Contig18273, Contig18232, Contig26454, Contig3466, Contig3791, Qs-dev_c14813, Contig13330, Contig8873, Contig19567, Contig18452, Contig19512, Contig21762, Contig18022
GO:0042542	response to hydrogen peroxide	Biological Process	0.000542555	1.13765e-05	50	538	1915	41654	over	isotig03408, Contig18615, Contig15688, Qs-dev_rep_c77063, Contig17830, Contig15656, Qs-dev_rep_c98969, Contig12009, Contig6485, Contig19011, Contig21977, Contig18579, Qs-dev_rep_c84749, Qs-dev_rep_c103993, Contig24282, Qs-dev_rep_c72418, Qs-dev_rep_c72408, Contig1207, Qs-dev_c9850, Contig21240, Contig21234, Contig21232, Contig21230, Qs-dev_c44427, Qs-dev_rep_c76156, Qs-dev_c42583, Contig10028, Co…
GO:0009699	phenylpropanoid biosynthetic process	Biological Process	0.000562824	1.18624e-05	41	406	1924	41786	over	Contig15369, Qs-dev_rep_c95017, Contig1640, Contig1638, Contig10195, Contig22, Qs-dev_rep_c92373, Contig19396, Contig26191, Contig16097, Contig8954, Contig17489, Contig16013, Qs-dev_rep_c73540, Qs-dev_rep_c72456, Contig17779, Contig18835, Contig25636, Qs-dev_rep_c73843, Qs-dev_rep_c79116, Qs-dev_rep_c76199, Contig9321, Contig7493, Contig20468, Contig19895, Contig19518, Contig16244, Contig25571, C…
GO:0050662	coenzyme binding	Molecular function	0.000634004	1.34311e-05	72	888	1893	41304	over	Contig25793, Contig17532, Contig18619, Contig3863, Qs-dev_c57944, Contig17862, Qs-dev_c8859, Qs-dev_rep_c73939, Contig15965, Contig9779, Contig10165, Contig8647, Contig9707, Contig16097, Contig8954, Qs-dev_rep_c101134, Contig18239, Contig18237, Qs-dev_rep_c103646, Contig17489, Contig17482, Contig18209, Contig17474, Qs-dev_c8120, isotig13728, Contig17782, Qs-dev_rep_c74970, Contig17779, Contig1776…
GO:0009057	macromolecule catabolic process	Biological Process	0.000678285	1.44425e-05	122	1741	1843	40451	over	Contig22178, Contig22177, Contig8096, Contig5705, Contig17530, Contig22162, Qs-dev_c36385, Contig18609, Contig18605, Qs-dev_rep_c72895, Qs-dev_c30725, Qs-dev_c4185, Qs-dev_c71548, Qs-dev_c8867, Contig8039, Contig17821, Contig8373, Qs-dev_rep_c73918, Qs-dev_rep_c97878, Contig15965, Contig9408, Contig1934, Contig20209, Qs-dev_rep_c92373, Contig10129, isotig07420, Contig6461, Contig21978, Contig2197…
GO:0009269	response to desiccation	Biological Process	0.00069317	1.48848e-05	15	78	1950	42114	over	Contig9124, Qs-dev_rep_c92373, Contig19349, Contig18250, Contig26069, Contig16899, Contig553, Contig16886, Contig18088, Qs-dev_rep_c103460, Contig19470, Contig24062, Contig24061, Contig19420, Contig17567
GO:0008135	translation factor activity, nucleic acid binding	Molecular function	0.00069317	1.49093e-05	45	469	1920	41723	over	Qs-dev_c7488, Contig17529, Qs-dev_rep_c87154, Contig17506, Qs-dev_c52123, Contig23896, Contig23511, Contig19011, Contig13724, Contig19360, Contig18273, Qs-dev_rep_c73296, Contig16036, Contig16035, Contig18204, Contig26454, Contig19985, Contig5606, Contig23474, Contig2660, Qs-dev_c21976, Contig9365, Qs-dev_rep_c72740, Contig16971, Contig23406, Contig6045, Contig20479, Contig5233, Contig19567, Cont…
GO:0018298	protein-chromophore linkage	Biological Process	0.000728465	1.57472e-05	8	19	1957	42173	over	Contig17524, Contig17861, Contig611, Contig16549, Contig2864, Qs-dev_rep_c72932, Qs-dev_rep_c73082, Qs-dev_rep_c75208
GO:0016830	carbon-carbon lyase activity	Molecular function	0.000730477	1.59478e-05	30	258	1935	41934	over	Contig18619, Qs-dev_rep_c75806, Contig4938, Contig18927, Contig21376, Contig21374, Qs-dev_c10522, Contig9779, Contig18237, Contig3790, Contig17788, Contig16318, Contig7461, Contig16907, Qs-dev_rep_c76112, Qs-dev_rep_c75026, Contig6323, Contig5230, Qs-dev_c28279, Contig17301, Qs-dev_c11114, Contig8153, Contig17948, Contig846, Qs-dev_rep_c76036, Contig25194, Qs-dev_rep_c84555, Contig16194, Contig18…
GO:0009620	response to fungus	Biological Process	0.000730477	1.59486e-05	63	748	1902	41444	over	Contig24368, Contig26898, Contig17874, Contig17511, Contig1678, Qs-dev_c10579, Contig17830, Contig21376, Contig21374, Contig15656, Contig8373, Qs-dev_rep_c74087, Qs-dev_rep_c92354, Contig9707, Contig4590, Qs-dev_rep_c103646, Contig17482, Contig18569, Contig17474, Contig1296, Contig2364, Contig24243, Contig24242, Contig26771, Qs-dev_rep_c72456, Contig16348, Contig2658, Contig25637, Contig320, Cont…
GO:0048589	developmental growth	Biological Process	0.000750848	1.64745e-05	95	1278	1870	40914	over	isotig13847, Contig1363, Contig5705, Contig9179, Contig18605, Contig22142, Qs-dev_c30725, Qs-dev_rep_c72529, Qs-dev_rep_c77078, Contig17849, Contig8039, Qs-dev_rep_c95017, Contig17833, Contig21012, Qs-dev_rep_c98969, Qs-dev_rep_c97878, Contig9438, Qs-dev_c6636, Contig10165, Qs-dev_c25103, Qs-dev_c1159, Qs-dev_rep_c92373, Qs-dev_c41220, Contig6461, Contig18294, Contig9707, Contig20510, Qs-dev_rep_…
GO:0009411	response to UV	Biological Process	0.000751666	1.66504e-05	40	398	1925	41794	over	Contig15369, Contig5705, Qs-dev_c30725, Contig10195, Contig22, Contig15935, Qs-dev_rep_c92373, Contig26191, Contig20510, Qs-dev_rep_c74015, Contig8954, Contig2019, Contig22099, Qs-dev_rep_c72456, Contig17785, Contig17757, Qs-dev_rep_c100630, Contig9321, Contig25297, Contig5556, Qs-dev_rep_c76744, Contig3350, Contig25571, Contig18768, Contig3962, Contig25849, Contig25807, Contig9556, Qs-dev_rep_c7…
GO:0072523	purine-containing compound catabolic process	Biological Process	0.000751666	1.66549e-05	71	878	1894	41314	over	Qs-dev_c7488, Contig120, Contig1363, Qs-dev_c14955, Contig2415, Contig71, Qs-dev_c52123, Contig25714, Contig9438, Contig20544, Qs-dev_c1492, Contig19360, Contig5352, Contig18269, Contig6783, Contig4597, Contig17484, Contig16036, Contig16035, Contig2019, Contig19985, Contig11803, Contig5606, Contig25303, Qs-dev_c8424, Contig2660, Qs-dev_rep_c74948, Qs-dev_c21976, Contig25621, Qs-dev_c10451, Contig…
GO:0004165	dodecenoyl-CoA delta-isomerase activity	Molecular function	0.000763148	1.69918e-05	6	8	1959	42184	over	Contig15965, Contig15943, Contig19313, Contig26353, Contig2214, Contig20058
GO:0035251	UDP-glucosyltransferase activity	Molecular function	0.000771622	1.72639e-05	48	517	1917	41675	over	Contig126, Qs-dev_rep_c80426, Qs-dev_rep_c77063, Qs-dev_c9931, Contig12009, Contig19093, Qs-dev_rep_c74087, Contig8662, Contig22716, Contig19327, Contig19325, Contig17487, Contig7821, Contig2005, Contig17758, Contig15218, Qs-dev_rep_c100630, Contig320, Contig15545, Contig21240, Qs-dev_rep_c72718, Contig23770, Contig21234, Contig21232, Contig21230, Contig21561, Contig21559, Contig21522, Contig6359…
GO:0031226	intrinsic to plasma membrane	Cellular Component	0.00080916	1.8207e-05	23	170	1942	42022	over	Contig19708, Qs-dev_c8867, Contig16729, Contig9401, Qs-dev_c40166, Contig18254, Qs-dev_rep_c75784, Contig26432, Contig19984, Qs-dev_rep_c75701, Contig18151, Contig11779, Contig24155, Contig4785, Contig25211, Contig19853, Qs-dev_c15832, Contig17646, Contig23659, Qs-dev_c34533, Contig18026, Contig24038, Contig25452
GO:0048509	regulation of meristem development	Biological Process	0.00080916	1.82787e-05	38	371	1927	41821	over	isotig13847, Contig5705, Contig24336, Contig18605, Qs-dev_c30725, Contig17833, Qs-dev_rep_c98969, Qs-dev_c25103, Qs-dev_rep_c92373, Contig18294, Contig3116, Qs-dev_rep_c82540, Qs-dev_rep_c74640, Contig17767, Contig17766, Qs-dev_rep_c72408, Qs-dev_rep_c73831, Contig13330, Contig952, Qs-dev_rep_c74583, Contig5556, Qs-dev_rep_c76744, Contig25263, Contig25237, Contig18768, Qs-dev_rep_c73782, Contig47…
GO:0008809	carnitine racemase activity	Molecular function	0.000830728	1.88557e-05	4	1	1961	42191	over	Contig15943, Contig19313, Contig26353, Contig20058
GO:0005402	cation:sugar symporter activity	Molecular function	0.000859491	1.96944e-05	20	135	1945	42057	over	Contig16467, isotig04839, Qs-dev_c35566, Qs-dev_rep_c87762, Contig20212, Contig22703, Contig4590, Qs-dev_c8120, Qs-dev_rep_c101429, Contig16355, Contig22627, Contig21523, Qs-dev_c34608, Contig18420, Contig23973, Contig14958, Qs-dev_c41342, Contig19437, Contig25125, Qs-dev_c41949
GO:0005351	sugar:hydrogen symporter activity	Molecular function	0.000859491	1.96944e-05	20	135	1945	42057	over	Contig16467, isotig04839, Qs-dev_c35566, Qs-dev_rep_c87762, Contig20212, Contig22703, Contig4590, Qs-dev_c8120, Qs-dev_rep_c101429, Contig16355, Contig22627, Contig21523, Qs-dev_c34608, Contig18420, Contig23973, Contig14958, Qs-dev_c41342, Contig19437, Contig25125, Qs-dev_c41949
GO:0070568	guanylyltransferase activity	Molecular function	0.000920251	2.11861e-05	8	20	1957	42172	over	Contig17831, Contig19327, Contig15218, Contig15545, Contig23770, Contig2943, Contig22643, Qs-dev_c9770
GO:0048856	anatomical structure development	Biological Process	0.0010963	2.53576e-05	352	6116	1613	36076	over	isotig13847, Contig17557, Contig136, Qs-dev_rep_c72579, Contig2461, Contig126, Contig17540, Contig9187, Contig1363, Contig19712, Contig8096, Contig5705, Contig9179, Contig24336, Contig26506, Contig17527, Qs-dev_rep_c75806, Contig463, Contig4969, Contig4603, Contig18605, Contig23232, Contig17512, Contig22142, Qs-dev_c30725, Contig92, Qs-dev_c4185, Contig17506, Qs-dev_rep_c72529, Contig17862, Qs-de…
GO:0016709	oxidoreductase activity, acting on paired donors, with incorporation or reduction of molecular oxygen, NADH or NADPH as one donor, and incorporation of one atom of oxygen	Molecular function	0.00113329	2.63355e-05	24	187	1941	42005	over	Contig17532, Contig25761, Contig21388, Contig15995, Contig20586, Contig15935, Contig18227, Contig17797, Contig4516, Qs-dev_rep_c74970, Contig23781, Contig6087, Contig26046, Contig5546, Contig17633, Contig25886, Contig21101, Contig9552, Qs-dev_rep_c85369, Contig7341, Contig10250, Contig20678, Contig20609, Contig18693
GO:0008643	carbohydrate transport	Biological Process	0.00114079	2.66332e-05	28	239	1937	41953	over	Contig16467, Contig17514, Qs-dev_c35566, Qs-dev_rep_c87762, Contig20212, Contig4590, Contig17494, Contig18211, Qs-dev_rep_c101429, Contig16355, Contig24244, Qs-dev_rep_c73520, Contig17713, Qs-dev_rep_c95532, Contig21523, Qs-dev_c34608, Contig24155, Contig19853, Contig17646, Contig23670, Contig14958, Qs-dev_c41342, Qs-dev_rep_c76312, Contig18026, Contig5456, Contig25176, Contig19437, Qs-dev_c41949
GO:0005978	glycogen biosynthetic process	Biological Process	0.001149	2.69492e-05	9	28	1956	42164	over	Contig9168, Qs-dev_rep_c72538, Contig12023, Contig25693, Qs-dev_c45817, Qs-dev_c34961, Contig23356, Contig23355, Contig17972
GO:0016856	racemase and epimerase activity, acting on hydroxy acids and derivatives	Molecular function	0.00115121	2.72498e-05	6	9	1959	42183	over	Contig15965, Contig15943, Contig19313, Contig26353, Contig2214, Contig20058
GO:0048196	plant extracellular matrix	Cellular Component	0.00115121	2.72498e-05	6	9	1959	42183	over	Contig18605, Contig19343, Qs-dev_rep_c72797, Contig17767, Qs-dev_rep_c73831, Qs-dev_rep_c74583
GO:0006012	galactose metabolic process	Biological Process	0.00118883	2.82687e-05	15	83	1950	42109	over	Qs-dev_rep_c77063, Contig12009, Contig16034, Qs-dev_rep_c72751, Contig21240, Contig21234, Contig21232, Contig21230, Contig18148, Contig5853, Contig17943, Qs-dev_c12801, Contig23946, Contig26288, Contig19458
GO:0005840	ribosome	Cellular Component	0.00122229	2.91965e-05	77	994	1888	41198	over	Qs-dev_c14622, Qs-dev_c7486, Contig15373, isotig03408, Contig26515, Contig17898, Qs-dev_rep_c75813, Contig23249, Contig23248, Contig23232, Contig22498, Contig22496, Contig16411, Qs-dev_rep_c77078, Qs-dev_rep_c72871, Qs-dev_rep_c81838, Qs-dev_c9944, Contig21012, Contig20285, Qs-dev_c43484, Qs-dev_rep_c72838, Qs-dev_rep_c98969, Contig16710, Contig21312, Contig6484, Contig19393, Contig5023, Contig42…
GO:0034655	nucleobase-containing compound catabolic process	Biological Process	0.0013111	3.14596e-05	71	897	1894	41295	over	Qs-dev_c7488, Contig120, Contig1363, Qs-dev_c14955, Contig2415, Contig71, Qs-dev_c52123, Contig25714, Contig9438, Contig20544, Qs-dev_c1492, Contig19360, Contig5352, Contig18269, Contig6783, Contig4597, Contig17484, Contig16036, Contig16035, Contig2019, Contig19985, Contig11803, Contig5606, Contig25303, Qs-dev_c8424, Contig2660, Qs-dev_rep_c74948, Qs-dev_c21976, Contig25621, Qs-dev_c10451, Contig…
GO:0022804	active transmembrane transporter activity	Molecular function	0.0013484	3.25003e-05	90	1217	1875	40975	over	Contig16112, Contig16467, Contig120, isotig04839, Contig22142, Contig1678, Contig71, Contig13483, Qs-dev_c35566, Contig21698, Contig8690, Qs-dev_rep_c87762, Contig20212, Contig5026, Contig20544, Contig22703, Contig18269, Contig6783, Contig4597, Contig4590, Contig17494, Contig18211, Contig17484, Contig2019, Contig2014, Qs-dev_c8120, Contig11803, Contig19984, Qs-dev_rep_c101429, Contig16355, Contig…
GO:0046039	GTP metabolic process	Biological Process	0.00143011	3.46244e-05	42	442	1923	41750	over	Qs-dev_c7488, Contig1363, Qs-dev_c14955, Contig2415, Contig71, Qs-dev_c52123, Contig25714, Contig9438, Qs-dev_c1492, Contig19360, Contig5352, Contig16036, Contig16035, Contig19985, Contig5606, Qs-dev_c8424, Contig2660, Qs-dev_c21976, Contig25621, Contig9698, Contig23406, Contig6045, Contig20479, Contig15830, Qs-dev_rep_c76479, Contig5233, Qs-dev_c24894, Qs-dev_rep_c73791, Contig23379, Contig23684…
GO:0008645	hexose transport	Biological Process	0.00151513	3.68465e-05	8	22	1957	42170	over	Contig17514, Contig17494, Contig18211, Contig24244, Qs-dev_rep_c73520, Contig17713, Qs-dev_rep_c95532, Qs-dev_rep_c76312
GO:0006184	GTP catabolic process	Biological Process	0.00154355	3.78713e-05	41	429	1924	41763	over	Qs-dev_c7488, Contig1363, Qs-dev_c14955, Contig2415, Contig71, Qs-dev_c52123, Contig25714, Contig9438, Qs-dev_c1492, Contig19360, Contig5352, Contig16036, Contig16035, Contig19985, Contig5606, Qs-dev_c8424, Contig2660, Qs-dev_c21976, Contig25621, Contig9698, Contig23406, Contig6045, Contig20479, Contig15830, Contig5233, Qs-dev_c24894, Qs-dev_rep_c73791, Contig23379, Contig23684, Contig25830, Cont…
GO:1901069	guanosine-containing compound catabolic process	Biological Process	0.00154355	3.78713e-05	41	429	1924	41763	over	Qs-dev_c7488, Contig1363, Qs-dev_c14955, Contig2415, Contig71, Qs-dev_c52123, Contig25714, Contig9438, Qs-dev_c1492, Contig19360, Contig5352, Contig16036, Contig16035, Contig19985, Contig5606, Qs-dev_c8424, Contig2660, Qs-dev_c21976, Contig25621, Contig9698, Contig23406, Contig6045, Contig20479, Contig15830, Contig5233, Qs-dev_c24894, Qs-dev_rep_c73791, Contig23379, Contig23684, Contig25830, Cont…
GO:0044248	cellular catabolic process	Biological Process	0.0016155	3.98112e-05	232	3822	1733	38370	over	Qs-dev_c7488, Contig22178, isotig03408, Contig22177, Contig120, Contig25431, Contig1363, Contig8096, Contig17530, Contig22162, Contig24336, Qs-dev_c14955, Qs-dev_c57944, Qs-dev_c4185, Contig2415, Contig9493, Contig1670, Contig71, Qs-dev_c9957, Qs-dev_c8867, Qs-dev_c52123, Contig8039, Qs-dev_c8859, Contig25714, Contig1640, Contig8373, Qs-dev_rep_c73918, Qs-dev_rep_c97878, Contig9438, Contig18, Con…
GO:0044238	primary metabolic process	Biological Process	0.0016268	4.02655e-05	1050	20615	915	21577	over	Contig1382, isotig13847, Contig17557, Qs-dev_rep_c72579, Contig2461, Qs-dev_c14622, Qs-dev_c71598, Qs-dev_c7488, Qs-dev_c7486, Contig18631, Contig23262, Contig126, Contig17545, Contig22179, Contig22178, Contig22177, Contig17540, Contig120, Contig25431, Contig1363, Contig25790, Contig16452, Contig16451, Contig15009, Contig8096, Contig15369, Contig8095, Contig18984, Contig26515, Contig2448, Contig5…
GO:0048827	phyllome development	Biological Process	0.00165078	4.10375e-05	62	758	1903	41434	over	Qs-dev_rep_c72579, Contig17540, Contig1363, Contig8096, Contig24336, Contig4603, Contig23232, Contig17512, Qs-dev_c4185, Contig21376, Contig9105, Contig17810, Contig28, Contig6461, Contig7541, Contig26161, Qs-dev_rep_c74015, Contig7859, Contig18232, Contig18220, Qs-dev_rep_c75737, Contig6700, Contig17785, Contig23474, Contig25636, Contig320, Qs-dev_rep_c74912, Contig25958, Contig16971, Qs-dev_rep…
GO:0016161	beta-amylase activity	Molecular function	0.00165492	4.13194e-05	10	38	1955	42154	over	Contig5705, Qs-dev_c30725, Contig9408, isotig07420, Contig6756, Contig18504, Qs-dev_rep_c76744, Contig18768, Qs-dev_rep_c101226, Contig25491
GO:0071917	triose-phosphate transmembrane transporter activity	Molecular function	0.00166591	4.19539e-05	6	10	1959	42182	over	Contig17494, Contig18211, Contig24244, Qs-dev_rep_c73520, Contig17713, Qs-dev_rep_c95532
GO:0035436	triose phosphate transmembrane transport	Biological Process	0.00166591	4.19539e-05	6	10	1959	42182	over	Contig17494, Contig18211, Contig24244, Qs-dev_rep_c73520, Contig17713, Qs-dev_rep_c95532
GO:0003924	GTPase activity	Molecular function	0.00181351	4.5867e-05	37	374	1928	41818	over	Qs-dev_c7488, Qs-dev_c14955, Contig2415, Contig71, Qs-dev_c52123, Contig25714, Contig9438, Qs-dev_c1492, Contig19360, Contig16036, Contig16035, Contig19985, Contig5606, Qs-dev_c8424, Contig2660, Qs-dev_c21976, Contig25621, Contig9698, Contig23406, Contig6045, Contig20479, Contig15830, Contig5233, Qs-dev_rep_c73791, Contig23379, Contig23684, Contig25830, Contig8774, isotig16888, Contig14939, Qs-de…
GO:0009141	nucleoside triphosphate metabolic process	Biological Process	0.00201364	5.11462e-05	80	1063	1885	41129	over	Qs-dev_c7488, Contig120, Contig1363, Qs-dev_c14955, Contig22142, Contig2415, Contig1678, Contig71, Qs-dev_c52123, Contig25714, Contig9438, Contig21698, Contig20544, Qs-dev_c1492, Contig19360, Contig5352, Contig18269, Contig6783, Contig4597, Contig17484, Contig16036, Contig16035, Contig2019, Contig19985, Contig11803, Contig5606, Contig25303, Qs-dev_c8424, Contig2660, Qs-dev_rep_c74948, Qs-dev_c219…
GO:0009205	purine ribonucleoside triphosphate metabolic process	Biological Process	0.00203204	5.25034e-05	79	1047	1886	41145	over	Qs-dev_c7488, Contig120, Contig1363, Qs-dev_c14955, Contig22142, Contig2415, Contig1678, Contig71, Qs-dev_c52123, Contig25714, Contig9438, Contig21698, Contig20544, Qs-dev_c1492, Contig19360, Contig5352, Contig18269, Contig6783, Contig4597, Contig17484, Contig16036, Contig16035, Contig2019, Contig19985, Contig11803, Contig5606, Contig25303, Qs-dev_c8424, Contig2660, Qs-dev_rep_c74948, Qs-dev_c219…
GO:0009144	purine nucleoside triphosphate metabolic process	Biological Process	0.00203204	5.25034e-05	79	1047	1886	41145	over	Qs-dev_c7488, Contig120, Contig1363, Qs-dev_c14955, Contig22142, Contig2415, Contig1678, Contig71, Qs-dev_c52123, Contig25714, Contig9438, Contig21698, Contig20544, Qs-dev_c1492, Contig19360, Contig5352, Contig18269, Contig6783, Contig4597, Contig17484, Contig16036, Contig16035, Contig2019, Contig19985, Contig11803, Contig5606, Contig25303, Qs-dev_c8424, Contig2660, Qs-dev_rep_c74948, Qs-dev_c219…
GO:0005977	glycogen metabolic process	Biological Process	0.00203204	5.25102e-05	9	31	1956	42161	over	Contig9168, Qs-dev_rep_c72538, Contig12023, Contig25693, Qs-dev_c45817, Qs-dev_c34961, Contig23356, Contig23355, Contig17972
GO:0006112	energy reserve metabolic process	Biological Process	0.00203204	5.25102e-05	9	31	1956	42161	over	Contig9168, Qs-dev_rep_c72538, Contig12023, Contig25693, Qs-dev_c45817, Qs-dev_c34961, Contig23356, Contig23355, Contig17972
GO:0046130	purine ribonucleoside catabolic process	Biological Process	0.00203204	5.27117e-05	42	451	1923	41741	over	Qs-dev_c7488, Contig1363, Qs-dev_c14955, Contig2415, Contig71, Qs-dev_c52123, Contig25714, Contig9438, Qs-dev_c1492, Contig19360, Contig5352, Contig16036, Contig16035, Contig19985, Contig5606, Qs-dev_c8424, Contig2660, Qs-dev_c21976, Contig25621, Contig9698, Contig23406, Contig6045, Contig20479, Contig15830, Contig5233, Qs-dev_c24894, Qs-dev_rep_c73791, Contig23379, Contig23684, Contig25830, Cont…
GO:0009605	response to external stimulus	Biological Process	0.00212585	5.5375e-05	100	1410	1865	40782	over	Qs-dev_c71598, Qs-dev_c7486, Contig22178, isotig03408, Contig22177, Contig8096, Contig8095, Contig5705, Contig4618, Contig19708, Contig24336, Qs-dev_c30725, Contig21376, Contig21374, Contig1632, Qs-dev_c6636, Contig8689, Contig21661, Contig1934, Contig22730, Qs-dev_rep_c92373, Contig7566, Contig21983, Contig22703, Qs-dev_c18965, Contig20510, Qs-dev_rep_c74015, Contig19349, Contig19318, Qs-dev_rep…
GO:0044550	secondary metabolite biosynthetic process	Biological Process	0.00235614	6.20789e-05	56	673	1909	41519	over	Contig25790, Contig15369, Contig18605, Qs-dev_rep_c95017, Contig1640, Contig8373, Contig1638, Contig10195, Contig22, Qs-dev_rep_c92373, Contig19396, Contig10129, Contig26191, Contig16097, Contig19343, Contig8954, Contig17489, Contig16013, Qs-dev_rep_c75737, Contig6700, Qs-dev_rep_c73540, Qs-dev_rep_c72456, Contig17779, Qs-dev_rep_c72797, Contig17767, Contig23114, Contig18835, Contig25636, Qs-dev_…
GO:0015717	triose phosphate transport	Biological Process	0.00235614	6.23924e-05	6	11	1959	42181	over	Contig17494, Contig18211, Contig24244, Qs-dev_rep_c73520, Contig17713, Qs-dev_rep_c95532
GO:0015713	phosphoglycerate transport	Biological Process	0.00235614	6.23924e-05	6	11	1959	42181	over	Contig17494, Contig18211, Contig24244, Qs-dev_rep_c73520, Contig17713, Qs-dev_rep_c95532
GO:0015120	phosphoglycerate transmembrane transporter activity	Molecular function	0.00235614	6.23924e-05	6	11	1959	42181	over	Contig17494, Contig18211, Contig24244, Qs-dev_rep_c73520, Contig17713, Qs-dev_rep_c95532
GO:0006152	purine nucleoside catabolic process	Biological Process	0.002378	6.32283e-05	42	455	1923	41737	over	Qs-dev_c7488, Contig1363, Qs-dev_c14955, Contig2415, Contig71, Qs-dev_c52123, Contig25714, Contig9438, Qs-dev_c1492, Contig19360, Contig5352, Contig16036, Contig16035, Contig19985, Contig5606, Qs-dev_c8424, Contig2660, Qs-dev_c21976, Contig25621, Contig9698, Contig23406, Contig6045, Contig20479, Contig15830, Contig5233, Qs-dev_c24894, Qs-dev_rep_c73791, Contig23379, Contig23684, Contig25830, Cont…
GO:0044428	nuclear part	Cellular Component	0.00241235	6.44023e-05	128	1914	1837	40278	over	Qs-dev_c14622, Qs-dev_c7488, Contig15373, Contig26515, Contig17899, Qs-dev_rep_c75813, Contig23249, Contig23248, Contig463, Contig4969, Contig23232, Contig4956, Qs-dev_rep_c87154, Contig17506, Contig22498, Contig22496, Contig16411, Contig8055, Qs-dev_rep_c77078, Qs-dev_rep_c72871, Qs-dev_c52123, Contig8039, Qs-dev_rep_c81838, Qs-dev_rep_c72859, Qs-dev_c9944, Contig21376, Contig21374, Contig21012,…
GO:0009987	cellular process	Biological Process	0.00247786	6.64191e-05	1292	25933	673	16259	over	Contig1382, Contig16112, isotig13847, Contig17557, Contig136, Qs-dev_rep_c72579, Contig2461, Contig1378, Qs-dev_c14622, Contig1014, Contig16467, Qs-dev_c71598, Contig3543, Qs-dev_c7488, Contig18631, Contig23262, Contig126, Contig17545, Contig22179, Contig22178, isotig03408, Contig22177, Contig17540, Contig120, Contig9187, Contig25431, Contig25793, Contig1363, Contig25790, Contig16452, Contig16451…
GO:0009164	nucleoside catabolic process	Biological Process	0.00255995	6.91729e-05	42	457	1923	41735	over	Qs-dev_c7488, Contig1363, Qs-dev_c14955, Contig2415, Contig71, Qs-dev_c52123, Contig25714, Contig9438, Qs-dev_c1492, Contig19360, Contig5352, Contig16036, Contig16035, Contig19985, Contig5606, Qs-dev_c8424, Contig2660, Qs-dev_c21976, Contig25621, Contig9698, Contig23406, Contig6045, Contig20479, Contig15830, Contig5233, Qs-dev_c24894, Qs-dev_rep_c73791, Contig23379, Contig23684, Contig25830, Cont…
GO:0042454	ribonucleoside catabolic process	Biological Process	0.00255995	6.91729e-05	42	457	1923	41735	over	Qs-dev_c7488, Contig1363, Qs-dev_c14955, Contig2415, Contig71, Qs-dev_c52123, Contig25714, Contig9438, Qs-dev_c1492, Contig19360, Contig5352, Contig16036, Contig16035, Contig19985, Contig5606, Qs-dev_c8424, Contig2660, Qs-dev_c21976, Contig25621, Contig9698, Contig23406, Contig6045, Contig20479, Contig15830, Contig5233, Qs-dev_c24894, Qs-dev_rep_c73791, Contig23379, Contig23684, Contig25830, Cont…
GO:0044459	plasma membrane part	Cellular Component	0.00256511	6.95895e-05	41	442	1924	41750	over	Contig19708, Qs-dev_rep_c72871, Qs-dev_c8867, Qs-dev_c9931, Qs-dev_c43484, Contig16729, Contig17805, Contig9401, Qs-dev_c40166, Contig8662, Contig22716, Contig18254, Qs-dev_rep_c75784, Contig26432, Contig19984, Qs-dev_rep_c75701, Contig320, Contig18151, Qs-dev_rep_c102487, Contig11779, Contig11768, Contig4458, Contig24155, Contig4785, Qs-dev_c12591, Contig25211, Contig19853, Qs-dev_c15832, Contig…
GO:0021700	developmental maturation	Biological Process	0.00263944	7.18915e-05	55	661	1910	41531	over	Contig1363, Contig5705, Contig9179, Qs-dev_c30725, Qs-dev_rep_c72529, Contig8039, Qs-dev_rep_c95017, Contig9457, Qs-dev_rep_c92373, Qs-dev_c41220, Contig9707, Contig20510, Qs-dev_rep_c74015, Contig26135, Contig19313, Contig17494, Contig18211, Contig2019, Contig22099, Contig2364, Contig11803, Contig16348, Contig16319, Contig1565, Contig16971, Contig7493, Contig7461, Contig9995, Contig4174, Contig2…
GO:0009199	ribonucleoside triphosphate metabolic process	Biological Process	0.00279233	7.63574e-05	79	1060	1886	41132	over	Qs-dev_c7488, Contig120, Contig1363, Qs-dev_c14955, Contig22142, Contig2415, Contig1678, Contig71, Qs-dev_c52123, Contig25714, Contig9438, Contig21698, Contig20544, Qs-dev_c1492, Contig19360, Contig5352, Contig18269, Contig6783, Contig4597, Contig17484, Contig16036, Contig16035, Contig2019, Contig19985, Contig11803, Contig5606, Contig25303, Qs-dev_c8424, Contig2660, Qs-dev_rep_c74948, Qs-dev_c219…
GO:0005315	inorganic phosphate transmembrane transporter activity	Molecular function	0.00287854	7.90261e-05	9	33	1956	42159	over	Contig22703, Contig17494, Contig18211, Contig24244, Qs-dev_rep_c73520, Contig17713, Qs-dev_rep_c95532, Contig206, Contig23973
GO:0005788	endoplasmic reticulum lumen	Cellular Component	0.00297963	8.24454e-05	11	51	1954	42141	over	Contig17891, Qs-dev_rep_c104172, Qs-dev_rep_c98969, Contig8982, Qs-dev_rep_c72408, Contig1207, Contig25981, Contig21535, Contig25263, Contig17684, Contig14942
GO:0015145	monosaccharide transmembrane transporter activity	Molecular function	0.00297963	8.24454e-05	11	51	1954	42141	over	Contig17514, Contig17494, Contig18211, Contig24244, Qs-dev_rep_c73520, Contig17713, Qs-dev_rep_c95532, Contig14958, Qs-dev_c41342, Qs-dev_rep_c76312, Qs-dev_c41949
GO:0009116	nucleoside metabolic process	Biological Process	0.0029932	8.31443e-05	55	665	1910	41527	over	Qs-dev_c7488, Contig1363, Contig15009, Qs-dev_c14955, Contig16423, Contig2415, Contig71, Qs-dev_c52123, Contig18927, Contig25714, Qs-dev_rep_c97880, Qs-dev_rep_c85276, Contig9438, Qs-dev_c1492, Contig22703, Contig19360, Contig5352, Contig16036, Contig16035, Qs-dev_rep_c74666, Contig19985, Contig5606, Qs-dev_c8424, Contig2660, Qs-dev_c21976, Contig25621, Contig9698, Contig23406, Contig6045, Contig…
GO:0043903	regulation of symbiosis, encompassing mutualism through parasitism	Biological Process	0.00314334	8.79944e-05	3	0	1962	42192	over	Qs-dev_rep_c103646, Contig17482, Qs-dev_rep_c74595
GO:0050284	sinapate 1-glucosyltransferase activity	Molecular function	0.00314334	8.79944e-05	3	0	1962	42192	over	Qs-dev_rep_c100630, Qs-dev_rep_c76033, Contig9899
GO:0048638	regulation of developmental growth	Biological Process	0.00316583	8.89664e-05	43	478	1922	41714	over	isotig13847, Contig5705, Contig18605, Qs-dev_c30725, Contig17833, Qs-dev_rep_c98969, Qs-dev_rep_c97878, Qs-dev_c25103, Qs-dev_rep_c92373, Contig18294, Contig5629, Qs-dev_rep_c82540, Qs-dev_rep_c74640, Contig17767, Contig17766, Contig2658, Qs-dev_rep_c72408, Qs-dev_rep_c73831, Contig25958, Contig13330, Qs-dev_rep_c92297, Contig952, Qs-dev_rep_c74583, Contig5556, Qs-dev_rep_c76744, Contig25263, Con…
GO:0008378	galactosyltransferase activity	Molecular function	0.00320878	9.052e-05	17	116	1948	42076	over	Qs-dev_rep_c77063, Contig12009, Contig19309, Contig16034, Contig22050, Contig22049, Contig23476, Contig21240, Contig21234, Contig21232, Contig21230, Contig18148, Contig18108, Qs-dev_rep_c74529, Contig5853, Contig17943, Contig19458
GO:0015293	symporter activity	Molecular function	0.00322351	9.12841e-05	24	204	1941	41988	over	Contig16467, isotig04839, Qs-dev_c35566, Qs-dev_rep_c87762, Contig20212, Contig22703, Contig4590, Qs-dev_c8120, Qs-dev_rep_c101429, Contig16355, Qs-dev_rep_c74951, Contig22627, Contig21523, Qs-dev_c34608, Contig18420, Contig17671, Contig23670, Contig9554, Contig23973, Contig14958, Qs-dev_c41342, Contig19437, Contig25125, Qs-dev_c41949
GO:0065007	biological regulation	Biological Process	0.00330167	9.38541e-05	529	9786	1436	32406	over	isotig13847, Contig26898, Contig17557, Contig136, Qs-dev_rep_c72579, Contig2461, Qs-dev_c71598, Contig126, Contig22178, isotig03408, Contig22177, Contig17540, Contig1363, Contig16452, Contig8096, Contig15369, Contig8095, Contig5705, Qs-dev_c20687, Contig17534, Contig4618, Contig17891, Contig19708, Contig22162, Contig24336, Contig26506, Contig17529, Contig25418, Contig463, Contig4969, Contig4603, …
GO:0006452	translational frameshifting	Biological Process	0.00365019	0.000105734	5	7	1960	42185	over	Contig18273, Contig26454, Contig19567, Contig19512, Contig21762
GO:0006449	regulation of translational termination	Biological Process	0.00365019	0.000105734	5	7	1960	42185	over	Contig18273, Contig26454, Contig19567, Contig19512, Contig21762
GO:0043243	positive regulation of protein complex disassembly	Biological Process	0.00365019	0.000105734	5	7	1960	42185	over	Contig18273, Contig26454, Contig19567, Contig19512, Contig21762
GO:0045905	positive regulation of translational termination	Biological Process	0.00365019	0.000105734	5	7	1960	42185	over	Contig18273, Contig26454, Contig19567, Contig19512, Contig21762
GO:0045901	positive regulation of translational elongation	Biological Process	0.00365019	0.000105734	5	7	1960	42185	over	Contig18273, Contig26454, Contig19567, Contig19512, Contig21762
GO:0047274	galactinol-sucrose galactosyltransferase activity	Molecular function	0.00366466	0.000106549	7	19	1958	42173	over	Contig19309, Contig16034, Contig22050, Contig22049, Contig23476, Qs-dev_rep_c74529, Contig19458
GO:0009119	ribonucleoside metabolic process	Biological Process	0.0036859	0.000107565	53	640	1912	41552	over	Qs-dev_c7488, Contig1363, Contig15009, Qs-dev_c14955, Contig16423, Contig2415, Contig71, Qs-dev_c52123, Contig18927, Contig25714, Qs-dev_rep_c97880, Qs-dev_rep_c85276, Contig9438, Qs-dev_c1492, Contig19360, Contig5352, Contig16036, Contig16035, Qs-dev_rep_c74666, Contig19985, Contig5606, Qs-dev_c8424, Contig2660, Qs-dev_c21976, Contig25621, Contig9698, Contig23406, Contig6045, Contig10051, Contig…
GO:0019438	aromatic compound biosynthetic process	Biological Process	0.00376554	0.000110296	77	1039	1888	41153	over	Contig25790, Contig16451, Contig15369, Contig22162, Qs-dev_rep_c73985, Contig1678, Qs-dev_c10579, Contig18927, Qs-dev_rep_c95017, Contig1640, Contig8373, Contig1638, Contig10195, Contig22, Contig9434, Qs-dev_rep_c92373, Contig19396, Contig26191, Contig23801, Contig6461, Contig16097, Contig8954, Qs-dev_rep_c101134, Contig18220, Contig17489, Contig16013, Qs-dev_rep_c75737, Contig6700, Qs-dev_rep_c7…
GO:0047216	inositol 3-alpha-galactosyltransferase activity	Molecular function	0.00394461	0.000115968	9	35	1956	42157	over	Qs-dev_rep_c77063, Contig12009, Contig21240, Contig21234, Contig21232, Contig21230, Contig18148, Contig5853, Contig17943
GO:0005198	structural molecule activity	Molecular function	0.00395945	0.000116832	75	1007	1890	41185	over	Qs-dev_c14622, Contig26515, Qs-dev_rep_c75813, Contig23249, Contig23248, Qs-dev_c14955, Contig23232, Contig2415, Contig22498, Contig22496, Contig8039, Qs-dev_rep_c81838, Qs-dev_c9944, Contig20285, Contig25714, Qs-dev_rep_c72838, Qs-dev_rep_c98969, Contig16710, Contig21312, Contig6484, Contig19393, Contig5023, Qs-dev_c1492, Contig26161, Contig4267, Qs-dev_rep_c84793, Qs-dev_rep_c74005, Contig19338…
GO:0048037	cofactor binding	Molecular function	0.00396221	0.000117539	91	1283	1874	40909	over	Contig25793, Contig17532, Contig18619, Qs-dev_rep_c75806, Contig463, Contig3863, Qs-dev_c57944, Contig17862, Contig16410, Contig25739, Qs-dev_c8859, Qs-dev_rep_c73939, Contig15965, Contig9779, Contig10165, Contig23832, Contig10143, Contig8647, Contig9707, Contig16097, Contig8954, Qs-dev_rep_c101134, Contig18239, Contig18237, Contig18220, Qs-dev_rep_c103646, Contig17489, Contig17482, Contig18209, …
GO:0048366	leaf development	Biological Process	0.00396221	0.00011777	56	691	1909	41501	over	Qs-dev_rep_c72579, Contig1363, Contig24336, Contig4603, Contig23232, Contig17512, Contig21376, Contig9105, Contig17810, Contig28, Contig6461, Contig7541, Contig26161, Qs-dev_rep_c74015, Contig7859, Contig18232, Contig18220, Qs-dev_rep_c75737, Contig6700, Contig17785, Contig23474, Contig25636, Contig320, Qs-dev_rep_c74912, Contig25958, Contig16971, Qs-dev_rep_c92297, Contig16911, Qs-dev_rep_c76493…
GO:0009749	response to glucose stimulus	Biological Process	0.00399473	0.000119168	18	131	1947	42061	over	Contig22178, Contig22177, Qs-dev_rep_c80426, Contig7891, Contig17494, Contig6720, Contig24244, Qs-dev_rep_c73520, Contig17749, Contig17713, Qs-dev_rep_c95532, Qs-dev_rep_c98449, Contig20070, Contig6265, Contig8774, Contig20942, Qs-dev_rep_c76930, Contig25452
GO:0048513	organ development	Biological Process	0.00407213	0.000122475	219	3648	1746	38544	over	isotig13847, Contig136, Qs-dev_rep_c72579, Contig2461, Contig17540, Contig1363, Contig19712, Contig8096, Contig5705, Contig9179, Contig24336, Contig26506, Contig463, Contig4969, Contig4603, Contig18605, Contig23232, Contig17512, Qs-dev_c30725, Qs-dev_c4185, Contig17506, Qs-dev_rep_c72529, Qs-dev_rep_c73609, Contig18945, Contig796, Qs-dev_rep_c72871, Contig17849, Contig8039, Qs-dev_rep_c95017, Con…
GO:0031357	integral to chloroplast inner membrane	Cellular Component	0.00407213	0.000122798	4	3	1961	42189	over	Contig19349, Contig11456, Qs-dev_rep_c103460, Contig19420
GO:0031353	integral to plastid inner membrane	Cellular Component	0.00407213	0.000122798	4	3	1961	42189	over	Contig19349, Contig11456, Qs-dev_rep_c103460, Contig19420
GO:0044264	cellular polysaccharide metabolic process	Biological Process	0.00408426	0.000123605	93	1320	1872	40872	over	Contig2461, Contig2448, Contig5705, Contig25418, Contig9168, Contig21064, Contig18605, Qs-dev_rep_c72538, Qs-dev_rep_c80426, Contig9153, Qs-dev_c30725, Contig24672, Contig17507, Contig4938, Qs-dev_c9931, Contig8373, Contig12023, Contig1638, Qs-dev_rep_c73918, Qs-dev_rep_c74087, Contig10143, Contig8662, Contig20209, Qs-dev_rep_c92373, Contig22716, Contig21983, Qs-dev_rep_c74015, Contig19343, Conti…
GO:0042744	hydrogen peroxide catabolic process	Biological Process	0.00415831	0.000126295	19	144	1946	42048	over	isotig03408, Contig6485, Contig19011, Contig21977, Contig18579, Qs-dev_rep_c103993, Contig24282, Qs-dev_rep_c72418, Qs-dev_c44427, Qs-dev_c42583, Contig1110, Contig3958, Contig15779, Contig14964, Qs-dev_rep_c98040, Contig19419, Contig25486, Contig17561, Contig22196
GO:0008447	L-ascorbate oxidase activity	Molecular function	0.00421572	0.000128495	11	54	1954	42138	over	Contig16372, Qs-dev_rep_c74651, Contig17772, Contig22377, Contig12299, Contig18477, Contig4103, Contig17971, Qs-dev_c70883, Contig4379, Contig12702
GO:0046700	heterocycle catabolic process	Biological Process	0.00432817	0.00013239	84	1166	1881	41026	over	Qs-dev_c7488, Contig120, Contig1363, Contig22162, Contig24336, Qs-dev_c14955, Contig2415, Contig71, Qs-dev_c52123, Contig25714, Contig9438, Contig10129, Contig20544, Qs-dev_c1492, Contig19360, Contig5352, Contig18269, Contig6783, Contig4597, Contig18229, Contig17484, Contig16036, Contig16035, Contig2019, Contig19985, Contig11803, Contig5606, Contig25303, Contig25658, Qs-dev_c8424, Contig2660, Qs-…
GO:0006085	acetyl-CoA biosynthetic process	Biological Process	0.00450645	0.00013833	7	20	1958	42172	over	Qs-dev_rep_c74015, Contig25607, Contig26073, Qs-dev_rep_c72979, Contig7024, Contig25807, Qs-dev_rep_c73338
GO:0043232	intracellular non-membrane-bounded organelle	Cellular Component	0.00459975	0.000142189	175	2823	1790	39369	over	Qs-dev_rep_c74751, Qs-dev_c14622, Qs-dev_c7488, Qs-dev_c7486, Contig15373, isotig03408, Contig25431, Contig26515, Contig17899, Contig17898, Contig17536, Contig9179, Qs-dev_rep_c75813, Contig23249, Contig23248, Contig463, Qs-dev_c14955, Contig23232, Contig4956, Qs-dev_rep_c87154, Contig2415, Contig17506, Contig17504, Contig22498, Contig22496, Contig16411, Contig8055, Qs-dev_rep_c77078, Contig796, …
GO:0043228	non-membrane-bounded organelle	Cellular Component	0.00459975	0.000142189	175	2823	1790	39369	over	Qs-dev_rep_c74751, Qs-dev_c14622, Qs-dev_c7488, Qs-dev_c7486, Contig15373, isotig03408, Contig25431, Contig26515, Contig17899, Contig17898, Contig17536, Contig9179, Qs-dev_rep_c75813, Contig23249, Contig23248, Contig463, Qs-dev_c14955, Contig23232, Contig4956, Qs-dev_rep_c87154, Contig2415, Contig17506, Contig17504, Contig22498, Contig22496, Contig16411, Contig8055, Qs-dev_rep_c77078, Contig796, …
GO:0044270	cellular nitrogen compound catabolic process	Biological Process	0.00475794	0.000148107	83	1153	1882	41039	over	Qs-dev_c7488, Contig120, Contig1363, Contig22162, Contig24336, Qs-dev_c14955, Contig2415, Contig71, Qs-dev_c52123, Contig25714, Contig9438, Contig10129, Contig20544, Qs-dev_c1492, Contig19360, Contig5352, Contig18269, Contig6783, Contig4597, Contig18229, Contig17484, Contig16036, Contig16035, Contig2019, Contig19985, Contig11803, Contig5606, Contig25303, Contig25658, Qs-dev_c8424, Contig2660, Qs-…
GO:0048367	shoot development	Biological Process	0.00475794	0.000148107	83	1153	1882	41039	over	Qs-dev_rep_c72579, Contig17540, Contig1363, Contig19712, Contig8096, Contig24336, Contig4603, Contig23232, Contig17512, Qs-dev_c4185, Qs-dev_rep_c72871, Contig17849, Contig21376, Contig9105, Qs-dev_c43484, Contig42, Contig17810, Contig9457, Contig28, Contig7205, Contig6461, Contig7541, Contig26161, Qs-dev_rep_c74015, Contig18254, Contig26135, Contig7859, Contig18232, Contig18220, Contig3116, Qs-d…
GO:0034285	response to disaccharide stimulus	Biological Process	0.0048175	0.000150482	29	281	1936	41911	over	Contig24336, Qs-dev_rep_c80426, Qs-dev_c4185, Qs-dev_rep_c97880, Contig10195, Contig22, Contig18, Contig7891, Contig8954, Contig17494, Contig19309, Contig6720, Contig2014, Contig24244, Qs-dev_rep_c73520, Contig23476, Contig17749, Contig17713, Qs-dev_rep_c95532, Qs-dev_rep_c74529, Qs-dev_c13662, Qs-dev_rep_c98449, Contig20070, Contig22589, Contig6265, Contig8774, isotig22881, Contig20942, Contig25…
GO:0030529	ribonucleoprotein complex	Cellular Component	0.0048401	0.000151711	94	1346	1871	40846	over	Qs-dev_c14622, Qs-dev_c7486, Contig15373, isotig03408, Contig26515, Contig17898, Qs-dev_rep_c75813, Contig23249, Contig23248, Contig23232, Contig17504, Contig22498, Contig22496, Contig16411, Contig8055, Qs-dev_rep_c77078, Qs-dev_rep_c72871, Qs-dev_rep_c81838, Qs-dev_c9944, Contig21012, Contig20285, Contig4907, Qs-dev_c43484, Qs-dev_rep_c72838, Qs-dev_rep_c98969, Contig16710, Contig21312, Contig64…
GO:1901068	guanosine-containing compound metabolic process	Biological Process	0.00498491	0.000156789	42	476	1923	41716	over	Qs-dev_c7488, Contig1363, Qs-dev_c14955, Contig2415, Contig71, Qs-dev_c52123, Contig25714, Contig9438, Qs-dev_c1492, Contig19360, Contig5352, Contig16036, Contig16035, Contig19985, Contig5606, Qs-dev_c8424, Contig2660, Qs-dev_c21976, Contig25621, Contig9698, Contig23406, Contig6045, Contig20479, Contig15830, Qs-dev_rep_c76479, Contig5233, Qs-dev_c24894, Qs-dev_rep_c73791, Contig23379, Contig23684…
GO:0044237	cellular metabolic process	Biological Process	0.00516488	0.000163008	1062	21043	903	21149	over	Contig1382, isotig13847, Contig17557, Qs-dev_rep_c72579, Contig2461, Qs-dev_c14622, Qs-dev_c71598, Qs-dev_c7488, Contig18631, Contig23262, Contig126, Contig17545, Contig22179, Contig22178, isotig03408, Contig22177, Contig17540, Contig120, Contig25431, Contig25793, Contig1363, Contig25790, Contig16452, Contig16451, Contig15009, Contig8096, Contig15369, Contig8095, Contig26515, Contig2448, Contig57…
GO:0006810	transport	Biological Process	0.0051697	0.000163827	357	6370	1608	35822	over	Contig16112, Contig1014, Contig16467, Contig23262, Contig120, Contig9187, Contig1363, Contig15369, Contig5705, Qs-dev_c14965, Contig19708, Contig19707, Contig24336, Contig26506, isotig04839, Contig17529, Contig4969, Contig17876, Contig17514, Contig4956, Contig22142, Qs-dev_rep_c72529, Contig17500, Qs-dev_rep_c73609, Contig9499, Contig1678, Qs-dev_c10579, Contig71, Contig17840, Contig25734, Qs-dev…
GO:0022621	shoot system development	Biological Process	0.0051697	0.000164277	83	1157	1882	41035	over	Qs-dev_rep_c72579, Contig17540, Contig1363, Contig19712, Contig8096, Contig24336, Contig4603, Contig23232, Contig17512, Qs-dev_c4185, Qs-dev_rep_c72871, Contig17849, Contig21376, Contig9105, Qs-dev_c43484, Contig42, Contig17810, Contig9457, Contig28, Contig7205, Contig6461, Contig7541, Contig26161, Qs-dev_rep_c74015, Contig18254, Contig26135, Contig7859, Contig18232, Contig18220, Contig3116, Qs-d…
GO:0033587	shikimate biosynthetic process	Biological Process	0.0051702	0.000165511	5	8	1960	42184	over	Contig16451, Qs-dev_rep_c73985, Contig9434, Contig20358, Contig18012
GO:0031420	alkali metal ion binding	Molecular function	0.0051702	0.000166354	9	37	1956	42155	over	Contig23583, Qs-dev_c61706, Contig11858, Contig16050, Contig8924, Contig19984, Contig8516, Contig25573, Contig17628
GO:0030955	potassium ion binding	Molecular function	0.0051702	0.000166354	9	37	1956	42155	over	Contig23583, Qs-dev_c61706, Contig11858, Contig16050, Contig8924, Contig19984, Contig8516, Contig25573, Contig17628
GO:0042742	defense response to bacterium	Biological Process	0.0051702	0.000166528	58	734	1907	41458	over	Qs-dev_c20687, Contig24336, Contig23592, Contig17874, Qs-dev_c57944, Contig17506, Contig17856, Qs-dev_c8859, Contig15656, Contig24629, Contig8373, Qs-dev_rep_c72812, Qs-dev_c6636, Qs-dev_rep_c74087, Contig10143, Qs-dev_rep_c92373, Contig10125, Qs-dev_rep_c103342, Contig18273, Contig19327, Contig17499, Contig19653, Contig26454, Qs-dev_rep_c73555, Contig16329, Contig3765, Contig15218, Contig320, Co…
GO:0046274	lignin catabolic process	Biological Process	0.00524494	0.000170069	11	56	1954	42136	over	Contig16372, Qs-dev_rep_c74651, Contig17772, Contig22377, Contig12299, Contig9321, Contig18477, Contig4103, Qs-dev_c70883, Contig4379, Contig12702
GO:0046271	phenylpropanoid catabolic process	Biological Process	0.00524494	0.000170069	11	56	1954	42136	over	Contig16372, Qs-dev_rep_c74651, Contig17772, Contig22377, Contig12299, Contig9321, Contig18477, Contig4103, Qs-dev_c70883, Contig4379, Contig12702
GO:0016759	cellulose synthase activity	Molecular function	0.00525172	0.000170857	17	123	1948	42069	over	Qs-dev_rep_c77063, Contig12009, Qs-dev_rep_c74087, Contig17487, Contig17758, Contig21240, Contig21234, Contig21232, Contig21230, Contig18148, Contig5853, Contig17987, Contig17943, Contig3939, Contig3938, Qs-dev_rep_c92139, Contig19744
GO:0008905	mannose-phosphate guanylyltransferase activity	Molecular function	0.00533537	0.000174155	6	14	1959	42178	over	Contig19327, Contig15218, Contig15545, Contig23770, Contig2943, Contig22643
GO:0016209	antioxidant activity	Molecular function	0.00539647	0.000176732	34	357	1931	41835	over	isotig03408, Contig8084, Contig21064, Contig17512, Contig24629, Contig23886, Qs-dev_rep_c72812, Contig6485, Qs-dev_rep_c103342, Qs-dev_c42611, Contig26115, Contig18579, Qs-dev_rep_c103993, Contig24282, Contig5629, Contig17791, Contig16329, Qs-dev_rep_c72418, Contig18183, Qs-dev_rep_c74562, Contig25211, Contig22282, Contig1110, Contig1466, Contig17620, Contig15779, Contig9890, Contig14964, Contig2…
GO:0031224	intrinsic to membrane	Cellular Component	0.00549018	0.000180395	197	3254	1768	38938	over	isotig13847, Contig1014, Contig16467, Contig3543, Contig15369, Contig5705, Contig17534, Contig17532, Contig19708, isotig04839, Contig17524, Contig25774, Contig17514, Contig22142, Contig25761, Contig23582, Contig17861, Contig9499, Contig1678, Contig71, Qs-dev_rep_c72868, Contig25734, Contig4923, Qs-dev_c8867, Contig13483, Contig42, Contig16729, Contig8362, Contig10195, Qs-dev_c35566, Contig21698, …
GO:0004462	lactoylglutathione lyase activity	Molecular function	0.00575112	0.000189591	10	47	1955	42145	over	Qs-dev_rep_c75834, Qs-dev_c69296, Contig19047, Contig19318, isotig06610, Contig26015, Qs-dev_rep_c73406, Contig17991, Contig17981, Contig19423
GO:0048731	system development	Biological Process	0.00586229	0.000193889	221	3718	1744	38474	over	isotig13847, Contig136, Qs-dev_rep_c72579, Contig2461, Contig17540, Contig1363, Contig19712, Contig8096, Contig5705, Contig9179, Contig24336, Contig26506, Contig463, Contig4969, Contig4603, Contig18605, Contig23232, Contig17512, Qs-dev_c30725, Qs-dev_c4185, Contig17506, Qs-dev_rep_c72529, Qs-dev_rep_c73609, Contig18945, Contig796, Qs-dev_rep_c72871, Contig17849, Contig8039, Qs-dev_rep_c95017, Con…
GO:0009055	electron carrier activity	Molecular function	0.00595671	0.000197656	52	641	1913	41551	over	Contig17554, Contig15369, Contig25418, Contig25761, Contig21388, Qs-dev_rep_c104172, Contig15995, Contig20586, Contig15935, Qs-dev_c31497, Contig19352, Contig5344, Contig18227, Qs-dev_c15659, Qs-dev_rep_c100368, Qs-dev_c13456, Contig17797, Contig4516, Contig18517, Contig18835, Contig25981, Contig17727, Contig8279, Contig6087, Contig10080, Qs-dev_rep_c95219, Contig10051, Contig21535, Contig26046, …
GO:0015294	solute:cation symporter activity	Molecular function	0.00603722	0.000201038	22	189	1943	42003	over	Contig16467, isotig04839, Qs-dev_c35566, Qs-dev_rep_c87762, Contig20212, Contig22703, Contig4590, Qs-dev_c8120, Qs-dev_rep_c101429, Contig16355, Qs-dev_rep_c74951, Contig22627, Contig21523, Qs-dev_c34608, Contig18420, Contig17671, Contig23973, Contig14958, Qs-dev_c41342, Contig19437, Contig25125, Qs-dev_c41949
GO:0016682	oxidoreductase activity, acting on diphenols and related substances as donors, oxygen as acceptor	Molecular function	0.00603722	0.000201632	15	101	1950	42091	over	Contig16373, Contig16372, Qs-dev_rep_c74651, Contig17772, Contig22377, Contig12299, Contig5567, Contig18477, Contig4103, Contig18463, Contig17971, Contig20384, Qs-dev_c70883, Contig4379, Contig12702
GO:0007030	Golgi organization	Biological Process	0.00622637	0.000208623	29	287	1936	41905	over	Contig1014, Qs-dev_rep_c95017, Contig11296, Qs-dev_rep_c98969, Qs-dev_rep_c92373, Contig17484, Contig2364, Contig18864, Contig2687, Qs-dev_rep_c72408, Qs-dev_c14813, Contig8279, Qs-dev_rep_c95219, Contig7493, Contig10051, Contig20793, Contig19255, Contig18482, Contig25263, Contig4445, Contig19883, Qs-dev_c15832, Contig17667, Contig25886, Contig25866, Contig1712, Contig19470, Contig25183, Contig25…
GO:0009832	plant-type cell wall biogenesis	Biological Process	0.00627923	0.000211072	32	331	1933	41861	over	Contig126, Contig5705, Contig18605, Qs-dev_rep_c72529, Contig4923, Contig1638, Qs-dev_rep_c74087, Qs-dev_c41220, Qs-dev_rep_c82540, Contig16001, Qs-dev_rep_c74640, Contig3791, Qs-dev_rep_c75701, Contig17772, Contig17767, Contig17766, Contig17758, Qs-dev_rep_c73831, Contig10022, Contig22922, Contig22921, Qs-dev_rep_c74583, Contig5556, Qs-dev_rep_c73782, Contig20028, Qs-dev_rep_c92139, Contig5133, …
GO:0010073	meristem maintenance	Biological Process	0.00641245	0.000216453	47	563	1918	41629	over	isotig13847, Contig5705, Contig18605, Qs-dev_c30725, Contig17833, Qs-dev_rep_c98969, Qs-dev_c18343, Qs-dev_c25103, Qs-dev_rep_c92373, Contig6461, Contig18294, Contig18232, Contig5635, Qs-dev_rep_c82540, Qs-dev_rep_c74640, Contig17767, Contig17766, Qs-dev_rep_c72408, Qs-dev_rep_c73831, Contig25958, Contig16971, Contig13330, Qs-dev_rep_c92297, Contig952, Qs-dev_rep_c74583, Contig5556, Qs-dev_rep_c7…
GO:0071555	cell wall organization	Biological Process	0.00641245	0.000216937	66	876	1899	41316	over	Contig126, Contig1363, Contig5705, Contig17894, Contig22162, Contig18605, Contig22142, Qs-dev_c30725, Qs-dev_c8867, Qs-dev_c9931, Contig8373, Contig1638, Contig9457, Contig21312, Contig8662, Contig20209, Qs-dev_rep_c92373, Contig22716, Contig20510, Qs-dev_rep_c74015, Contig26135, Contig19327, Contig2019, Contig22099, Qs-dev_rep_c82540, Contig3447, Qs-dev_rep_c74640, Qs-dev_rep_c73555, Qs-dev_c145…
GO:0016627	oxidoreductase activity, acting on the CH-CH group of donors	Molecular function	0.00641245	0.00021763	71	961	1894	41231	over	Contig23278, Contig17554, Contig16467, Contig15373, Contig25437, Contig25793, Contig18984, Contig5705, Contig17514, Contig16411, Contig15688, Contig17846, Contig42, Contig20276, Contig22, Contig10165, Qs-dev_rep_c87762, Contig10129, Contig8982, Contig9707, Contig16081, Contig18239, Contig17474, Qs-dev_rep_c82540, Contig19984, Qs-dev_rep_c101429, Contig23164, Contig16355, Contig17779, Contig22391,…
GO:0044425	membrane part	Cellular Component	0.00643711	0.000219162	251	4307	1714	37885	over	isotig13847, Contig1014, Contig16467, Contig3543, Contig15369, Contig5705, Contig17534, Contig17532, Contig19708, isotig04839, Contig17524, Contig25774, Contig17515, Contig17514, Contig22142, Contig25761, Contig23582, Contig17861, Contig9499, Contig1678, Qs-dev_rep_c72871, Contig71, Qs-dev_rep_c72868, Contig25734, Contig4923, Qs-dev_c8867, Contig13483, Qs-dev_c9931, Qs-dev_c43484, Contig42, Conti…
GO:0010540	basipetal auxin transport	Biological Process	0.00644219	0.000220031	10	48	1955	42144	over	Contig19089, Contig19389, Qs-dev_rep_c73270, Contig2019, Contig11803, Contig26056, Contig25295, Contig25587, Contig3962, Contig25154
GO:0034637	cellular carbohydrate biosynthetic process	Biological Process	0.00667546	0.00022872	87	1240	1878	40952	over	Contig2461, Contig126, Contig2448, Contig5705, Contig25418, Contig9168, Contig21064, Qs-dev_rep_c72538, Qs-dev_rep_c80426, Contig9153, Contig24672, Contig4938, Contig15656, Qs-dev_c9931, Contig8373, Contig12023, Contig1638, Qs-dev_rep_c73918, Contig19093, Qs-dev_rep_c74087, Contig10143, Contig8662, Contig20209, Qs-dev_rep_c92373, Contig22716, Contig21983, Qs-dev_rep_c74015, Contig19343, Contig895…
GO:0034599	cellular response to oxidative stress	Biological Process	0.00668906	0.000229909	22	191	1943	42001	over	isotig03408, Contig6485, Contig19011, Contig21977, Contig18579, Qs-dev_rep_c103993, Contig24282, Contig18527, Contig16329, Qs-dev_rep_c72418, Qs-dev_c44427, Qs-dev_c42583, Contig1110, Contig3958, Contig15779, Contig14688, Contig14964, Qs-dev_rep_c98040, Contig19419, Contig25486, Contig17561, Contig22196
GO:0040008	regulation of growth	Biological Process	0.006703	0.000233014	47	565	1918	41627	over	isotig13847, Contig5705, Contig18605, Qs-dev_c30725, Contig17833, Contig9457, Qs-dev_rep_c98969, Qs-dev_rep_c97878, Qs-dev_c6636, Qs-dev_c25103, Qs-dev_rep_c92373, Contig18294, Contig26135, Contig5629, Qs-dev_rep_c82540, Qs-dev_rep_c74640, Contig17767, Contig17766, Contig2658, Qs-dev_rep_c72408, Qs-dev_rep_c73831, Contig25958, Contig13330, Qs-dev_rep_c92297, Contig952, Qs-dev_rep_c74583, Contig55…
GO:0016832	aldehyde-lyase activity	Molecular function	0.006703	0.00023377	9	39	1956	42153	over	Contig16318, Qs-dev_rep_c76112, Qs-dev_rep_c75026, Contig5230, Qs-dev_c28279, Qs-dev_c11114, Contig17948, Contig25194, Contig18361
GO:0080048	GDP-D-glucose phosphorylase activity	Molecular function	0.006703	0.000236909	4	4	1961	42188	over	Contig19327, Contig15218, Contig15545, Contig23770
GO:0005537	mannose binding	Molecular function	0.006703	0.000236909	4	4	1961	42188	over	Contig18487, Contig20728, isotig08966, Contig19438
GO:0010475	galactose-1-phosphate guanylyltransferase (GDP) activity	Molecular function	0.006703	0.000236909	4	4	1961	42188	over	Contig19327, Contig15218, Contig15545, Contig23770
GO:0010474	glucose-1-phosphate guanylyltransferase (GDP) activity	Molecular function	0.006703	0.000236909	4	4	1961	42188	over	Contig19327, Contig15218, Contig15545, Contig23770
GO:0010473	GDP-galactose:myoinositol-1-phosphate guanylyltransferase activity	Molecular function	0.006703	0.000236909	4	4	1961	42188	over	Contig19327, Contig15218, Contig15545, Contig23770
GO:0010472	GDP-galactose:glucose-1-phosphate guanylyltransferase activity	Molecular function	0.006703	0.000236909	4	4	1961	42188	over	Contig19327, Contig15218, Contig15545, Contig23770
GO:0010471	GDP-galactose:mannose-1-phosphate guanylyltransferase activity	Molecular function	0.006703	0.000236909	4	4	1961	42188	over	Contig19327, Contig15218, Contig15545, Contig23770
GO:0016705	oxidoreductase activity, acting on paired donors, with incorporation or reduction of molecular oxygen	Molecular function	0.00695597	0.000246685	62	813	1903	41379	over	Contig17554, Contig15369, Contig17532, Contig25418, Contig17512, Contig25761, Contig15677, Contig21388, Contig15995, Contig17808, Contig20586, Contig9758, Contig15935, Contig1906, Qs-dev_c31497, Contig5325, Contig18227, Contig19653, Qs-dev_rep_c100368, Qs-dev_c13456, Qs-dev_rep_c73540, Contig17797, Contig4516, Contig16348, Contig18517, Qs-dev_rep_c74970, Qs-dev_c14813, Qs-dev_rep_c79116, Contig82…
GO:0010053	root epidermal cell differentiation	Biological Process	0.00695597	0.000247354	50	615	1915	41577	over	Contig1363, Contig5705, Contig9179, Qs-dev_c30725, Qs-dev_rep_c72529, Contig8039, Qs-dev_rep_c95017, Contig9457, Qs-dev_rep_c92373, Contig6114, Qs-dev_c41220, Contig9707, Contig20510, Qs-dev_rep_c74015, Contig26135, Contig19313, Contig2019, Contig22099, Contig2364, Contig11803, Contig1565, Qs-dev_rep_c72751, Contig16971, Contig7493, Contig7461, Contig9995, Contig4174, Contig22922, Contig22921, Qs…
GO:0005982	starch metabolic process	Biological Process	0.00698609	0.00024918	44	519	1921	41673	over	Contig2448, Contig5705, Contig25418, Contig18605, Contig9153, Qs-dev_c30725, Contig24672, Contig4938, Qs-dev_rep_c73918, Contig10143, Contig20209, Qs-dev_rep_c74015, Contig19343, Contig4590, Qs-dev_rep_c82540, Contig3447, Qs-dev_rep_c73555, Contig25693, Contig369, Contig18504, Qs-dev_rep_c72797, Contig17767, Qs-dev_rep_c73831, Qs-dev_rep_c74583, Qs-dev_rep_c76744, Contig2283, Qs-dev_c13308, Conti…
GO:0044262	cellular carbohydrate metabolic process	Biological Process	0.00713783	0.000255807	138	2167	1827	40025	over	Contig2461, Contig126, Contig17545, Contig8096, Contig2448, Contig5705, Contig17539, Contig17527, Contig25418, Contig9168, Contig21064, Contig18605, Qs-dev_rep_c72538, Qs-dev_rep_c80426, Contig9153, Qs-dev_c30725, Contig24672, Qs-dev_c57944, Contig17507, Qs-dev_rep_c72529, Contig4938, Contig71, Contig15656, Qs-dev_c9931, Contig8373, Contig12023, Contig2729, Contig1638, Qs-dev_rep_c73918, Qs-dev_c…
GO:0048588	developmental cell growth	Biological Process	0.00713783	0.000256135	50	616	1915	41576	over	Contig5705, Contig9179, Contig22142, Qs-dev_c30725, Qs-dev_rep_c72529, Qs-dev_rep_c77078, Contig8039, Qs-dev_rep_c95017, Contig21012, Contig9438, Qs-dev_c1159, Qs-dev_rep_c92373, Qs-dev_c41220, Contig9707, Contig20510, Qs-dev_rep_c74015, Contig19313, Contig2019, Contig22099, Contig5629, Qs-dev_rep_c84716, Contig2364, Contig11803, Qs-dev_c39887, Contig22387, Contig22386, Contig25636, Contig7461, C…
GO:0016021	integral to membrane	Cellular Component	0.00736248	0.000264992	185	3051	1780	39141	over	Contig1014, Contig16467, Contig3543, Contig15369, Contig5705, Contig17534, Contig17532, Contig19708, isotig04839, Contig17524, Contig25774, Contig17514, Contig22142, Contig25761, Contig23582, Contig17861, Contig9499, Contig1678, Contig71, Qs-dev_rep_c72868, Contig25734, Contig13483, Contig42, Contig8362, Contig10195, Qs-dev_c35566, Contig21698, Contig21324, Contig8690, Contig10165, Qs-dev_rep_c74…
GO:0010193	response to ozone	Biological Process	0.00741674	0.000267747	15	104	1950	42088	over	Contig24629, Contig8373, Qs-dev_rep_c72812, Qs-dev_rep_c103342, Qs-dev_c65128, Contig19327, Contig2364, Contig15218, Contig15545, Contig16616, Contig23770, Contig22643, Qs-dev_rep_c84906, Qs-dev_rep_c76052, Contig20611
GO:0004743	pyruvate kinase activity	Molecular function	0.00748812	0.000271133	8	31	1957	42161	over	Contig23583, Qs-dev_c61706, Contig11858, Contig16050, Contig8924, Contig8516, Contig25573, Contig17628
GO:0019725	cellular homeostasis	Biological Process	0.00761916	0.000276701	49	602	1916	41590	over	Contig22178, isotig03408, Contig22177, Contig22142, Contig1678, Contig11296, Qs-dev_rep_c104172, Contig21698, Contig19352, Contig19349, Qs-dev_c15659, Qs-dev_rep_c103646, Qs-dev_rep_c103993, Contig17482, Contig5629, Contig18864, Qs-dev_c39887, Contig23114, Qs-dev_rep_c72418, Contig22387, Contig22386, Contig25981, Contig17727, Qs-dev_rep_c74912, Contig16607, Contig10080, Contig9995, Contig21535, C…
GO:0009744	response to sucrose stimulus	Biological Process	0.00765132	0.000278696	28	278	1937	41914	over	Contig24336, Qs-dev_rep_c80426, Qs-dev_c4185, Contig10195, Contig22, Contig18, Contig7891, Contig8954, Contig17494, Contig19309, Contig6720, Contig2014, Contig24244, Qs-dev_rep_c73520, Contig23476, Contig17749, Contig17713, Qs-dev_rep_c95532, Qs-dev_rep_c74529, Qs-dev_c13662, Qs-dev_rep_c98449, Contig20070, Contig22589, Contig6265, Contig8774, isotig22881, Contig20942, Contig25452
GO:0048466	androecium development	Biological Process	0.00791634	0.00029006	24	222	1941	41970	over	Contig5705, Qs-dev_c30725, Contig42, Contig23831, Qs-dev_c25103, Contig2019, Qs-dev_rep_c82540, Qs-dev_rep_c74640, Contig17766, Contig16319, Contig23474, Contig26046, Qs-dev_rep_c76751, Contig4466, Qs-dev_rep_c76744, Contig18768, Qs-dev_rep_c73782, Contig1486, Contig17646, Contig3962, Qs-dev_rep_c97963, Contig25154, Contig25491, Contig25474
GO:0048443	stamen development	Biological Process	0.00791634	0.00029006	24	222	1941	41970	over	Contig5705, Qs-dev_c30725, Contig42, Contig23831, Qs-dev_c25103, Contig2019, Qs-dev_rep_c82540, Qs-dev_rep_c74640, Contig17766, Contig16319, Contig23474, Contig26046, Qs-dev_rep_c76751, Contig4466, Qs-dev_rep_c76744, Contig18768, Qs-dev_rep_c73782, Contig1486, Contig17646, Contig3962, Qs-dev_rep_c97963, Contig25154, Contig25491, Contig25474
GO:0010319	stromule	Cellular Component	0.00793891	0.000291746	16	117	1949	42075	over	isotig03408, Contig23592, Contig23801, Qs-dev_rep_c103993, Contig9093, Qs-dev_rep_c72418, Contig19883, Contig16886, Contig15779, Contig8490, Contig5198, Contig23946, Qs-dev_rep_c85311, Contig9805, Contig18666, Contig22196
GO:0070887	cellular response to chemical stimulus	Biological Process	0.00796451	0.000293547	144	2286	1821	39906	over	Qs-dev_rep_c72579, Contig126, Contig22178, isotig03408, Contig22177, Contig17540, Contig8096, Contig5705, Contig17534, Contig24336, Contig463, Qs-dev_c4185, Contig17506, Contig1681, Contig23219, Contig438, Contig1678, Qs-dev_rep_c72871, Qs-dev_c10579, Contig71, Contig14583, Qs-dev_c46408, Contig4907, Contig9105, Qs-dev_c43484, Contig17810, Contig28, Contig9438, Qs-dev_c6636, Contig8689, Contig975…
GO:0010054	trichoblast differentiation	Biological Process	0.00808359	0.00029881	48	588	1917	41604	over	Contig1363, Contig5705, Contig9179, Qs-dev_c30725, Qs-dev_rep_c72529, Contig8039, Qs-dev_rep_c95017, Contig9457, Qs-dev_rep_c92373, Contig6114, Qs-dev_c41220, Contig9707, Contig20510, Qs-dev_rep_c74015, Contig26135, Contig19313, Contig2019, Contig22099, Contig2364, Contig11803, Contig1565, Contig16971, Contig7493, Contig7461, Contig9995, Contig4174, Contig22922, Contig22921, Qs-dev_c17736, Contig…
GO:0048767	root hair elongation	Biological Process	0.00834196	0.000309262	34	369	1931	41823	over	Contig5705, Contig9179, Qs-dev_c30725, Qs-dev_rep_c72529, Contig8039, Qs-dev_rep_c95017, Qs-dev_rep_c92373, Qs-dev_c41220, Contig9707, Contig20510, Qs-dev_rep_c74015, Contig19313, Contig2019, Contig22099, Contig2364, Contig11803, Contig7461, Contig9995, Contig22922, Contig22921, Qs-dev_c17736, Contig5556, Qs-dev_rep_c76744, Contig18768, Contig23390, Contig17663, Contig25807, Contig14962, Contig18…
GO:0051716	cellular response to stimulus	Biological Process	0.00854975	0.000317889	298	5258	1667	36934	over	isotig13847, Qs-dev_rep_c72579, Contig2461, Qs-dev_c71598, Contig126, Contig22178, isotig03408, Contig22177, Contig17540, Contig8096, Contig5705, Contig17534, Contig19708, Contig24336, Contig18615, Contig463, Contig22150, Qs-dev_c30725, Qs-dev_c4185, Contig17506, Contig17504, Contig1681, Contig23219, Contig438, Contig4938, Contig1678, Qs-dev_rep_c72871, Qs-dev_c10579, Contig71, Contig14583, Conti…
GO:0051179	localization	Biological Process	0.00902584	0.000336678	386	7017	1579	35175	over	Contig16112, Qs-dev_rep_c72579, Contig1014, Contig16467, Contig23262, Contig17540, Contig120, Contig9187, Contig1363, Contig15369, Contig5705, Qs-dev_c14965, Contig19708, Contig19707, Contig24336, Contig26506, isotig04839, Contig17529, Contig4969, Contig17876, Contig17514, Contig4956, Contig22142, Qs-dev_rep_c72529, Contig17500, Qs-dev_rep_c73609, Contig9499, Contig1678, Qs-dev_c10579, Contig71, …
GO:0032880	regulation of protein localization	Biological Process	0.00902584	0.000337542	12	72	1953	42120	over	Qs-dev_rep_c72529, Contig8039, Contig17810, Contig16729, Qs-dev_c41220, Contig22922, Contig22921, Contig11706, Contig17667, Qs-dev_c14348, Contig25462, Contig17561
GO:0045454	cell redox homeostasis	Biological Process	0.00909444	0.000341091	26	253	1939	41939	over	isotig03408, Contig11296, Qs-dev_rep_c104172, Contig19352, Qs-dev_c15659, Qs-dev_rep_c103646, Qs-dev_rep_c103993, Contig17482, Contig5629, Contig18864, Qs-dev_c39887, Contig23114, Qs-dev_rep_c72418, Contig22387, Contig22386, Contig25981, Contig17727, Contig10080, Contig21535, Contig3023, Contig18415, Contig17620, Contig17608, Contig15779, Contig14942, Contig22196
GO:0009150	purine ribonucleotide metabolic process	Biological Process	0.00925286	0.000348032	81	1152	1884	41040	over	Qs-dev_c7488, Contig120, Contig1363, Qs-dev_c14955, Contig22142, Contig2415, Contig1678, Contig71, Qs-dev_c52123, Contig25714, Qs-dev_rep_c97880, Contig9438, Contig21698, Contig20544, Qs-dev_c1492, Contig19360, Contig5352, Contig18269, Contig6783, Contig4597, Contig17484, Contig16036, Contig16035, Contig2019, Contig19985, Contig11803, Contig5606, Contig25303, Qs-dev_c8424, Contig2660, Qs-dev_rep_…
GO:0004645	phosphorylase activity	Molecular function	0.0092905	0.000350452	7	24	1958	42168	over	Contig10143, Contig19327, Contig15218, Contig15545, Contig23770, Qs-dev_rep_c76415, Contig2283
GO:0008928	mannose-1-phosphate guanylyltransferase (GDP) activity	Molecular function	0.00944723	0.000358407	5	10	1960	42182	over	Contig19327, Contig15218, Contig15545, Contig23770, Contig22643
GO:0010480	microsporocyte differentiation	Biological Process	0.00944723	0.000358407	5	10	1960	42182	over	Contig5705, Qs-dev_c30725, Qs-dev_rep_c76744, Contig18768, Contig25491
GO:0009250	glucan biosynthetic process	Biological Process	0.00982116	0.000373654	63	844	1902	41348	over	Contig2448, Contig5705, Contig25418, Contig9168, Qs-dev_rep_c72538, Qs-dev_rep_c80426, Contig9153, Contig24672, Contig4938, Qs-dev_c9931, Contig8373, Contig12023, Qs-dev_rep_c73918, Qs-dev_rep_c74087, Contig10143, Contig8662, Contig20209, Qs-dev_rep_c92373, Contig22716, Contig21983, Qs-dev_rep_c74015, Contig19343, Qs-dev_c15659, Contig17487, Contig2364, Contig3447, Contig25693, Qs-dev_rep_c72797,…
GO:0048765	root hair cell differentiation	Biological Process	0.0100291	0.000384677	47	579	1918	41613	over	Contig1363, Contig5705, Contig9179, Qs-dev_c30725, Qs-dev_rep_c72529, Contig8039, Qs-dev_rep_c95017, Contig9457, Qs-dev_rep_c92373, Qs-dev_c41220, Contig9707, Contig20510, Qs-dev_rep_c74015, Contig26135, Contig19313, Contig2019, Contig22099, Contig2364, Contig11803, Contig1565, Contig16971, Contig7493, Contig7461, Contig9995, Contig4174, Contig22922, Contig22921, Qs-dev_c17736, Contig5556, Qs-dev…
GO:0048764	trichoblast maturation	Biological Process	0.0100291	0.000384677	47	579	1918	41613	over	Contig1363, Contig5705, Contig9179, Qs-dev_c30725, Qs-dev_rep_c72529, Contig8039, Qs-dev_rep_c95017, Contig9457, Qs-dev_rep_c92373, Qs-dev_c41220, Contig9707, Contig20510, Qs-dev_rep_c74015, Contig26135, Contig19313, Contig2019, Contig22099, Contig2364, Contig11803, Contig1565, Contig16971, Contig7493, Contig7461, Contig9995, Contig4174, Contig22922, Contig22921, Qs-dev_c17736, Contig5556, Qs-dev…
GO:0052716	hydroquinone:oxygen oxidoreductase activity	Molecular function	0.0100291	0.000385901	10	52	1955	42140	over	Contig16372, Qs-dev_rep_c74651, Contig17772, Contig22377, Contig12299, Contig18477, Contig4103, Qs-dev_c70883, Contig4379, Contig12702
GO:0015114	phosphate ion transmembrane transporter activity	Molecular function	0.0100291	0.000385901	10	52	1955	42140	over	Contig22703, Contig17494, Contig18211, Contig11803, Contig24244, Qs-dev_rep_c73520, Contig17713, Qs-dev_rep_c95532, Contig206, Contig23973
GO:0008652	cellular amino acid biosynthetic process	Biological Process	0.010048	0.000387713	82	1174	1883	41018	over	Contig16451, Contig15009, Contig8095, Contig18605, Qs-dev_rep_c73985, Contig16423, Contig25739, Contig13485, Contig15656, Contig8373, Contig9434, Contig1934, Qs-dev_rep_c92373, Qs-dev_c41220, Contig6461, Contig8639, Contig18273, Contig26161, Qs-dev_rep_c74015, Contig26128, Contig18230, Contig18220, Contig26454, Qs-dev_rep_c74666, Contig6720, Qs-dev_c8120, Qs-dev_rep_c74640, Contig17767, Contig177…
GO:0070301	cellular response to hydrogen peroxide	Biological Process	0.0101964	0.000394542	19	159	1946	42033	over	isotig03408, Contig6485, Contig19011, Contig21977, Contig18579, Qs-dev_rep_c103993, Contig24282, Qs-dev_rep_c72418, Qs-dev_c44427, Qs-dev_c42583, Contig1110, Contig3958, Contig15779, Contig14964, Qs-dev_rep_c98040, Contig19419, Contig25486, Contig17561, Contig22196
GO:0034219	carbohydrate transmembrane transport	Biological Process	0.0103636	0.000404373	6	17	1959	42175	over	Contig17494, Contig18211, Contig24244, Qs-dev_rep_c73520, Contig17713, Qs-dev_rep_c95532
GO:0004634	phosphopyruvate hydratase activity	Molecular function	0.0103636	0.000404373	6	17	1959	42175	over	Contig22179, Contig18913, Contig5997, Contig19944, Contig26724, Qs-dev_rep_c73744
GO:0000015	phosphopyruvate hydratase complex	Cellular Component	0.0103636	0.000404373	6	17	1959	42175	over	Contig22179, Contig18913, Contig5997, Contig19944, Contig26724, Qs-dev_rep_c73744
GO:0016760	cellulose synthase (UDP-forming) activity	Molecular function	0.0104398	0.000408473	16	121	1949	42071	over	Qs-dev_rep_c77063, Contig12009, Qs-dev_rep_c74087, Contig17487, Contig17758, Contig21240, Contig21234, Contig21232, Contig21230, Contig18148, Contig5853, Contig17987, Contig17943, Contig3938, Qs-dev_rep_c92139, Contig19744
GO:0009825	multidimensional cell growth	Biological Process	0.0109123	0.000428143	21	187	1944	42005	over	Contig5705, Qs-dev_c30725, Contig17810, Qs-dev_rep_c92373, Contig20510, Qs-dev_rep_c74015, Contig2019, Contig22099, Qs-dev_rep_c75701, Contig327, Contig6329, Contig18114, Contig5556, Qs-dev_rep_c76744, Contig18768, Contig25807, Contig19470, Qs-dev_rep_c76637, Contig25491, Qs-dev_rep_c73338, Contig25474
GO:0032787	monocarboxylic acid metabolic process	Biological Process	0.0109555	0.00043102	139	2215	1826	39977	over	Contig22178, Contig22177, Contig16451, Contig15369, Contig22162, Contig24336, Contig25418, Qs-dev_rep_c73985, Contig17512, Qs-dev_c57944, Contig4938, Contig1678, Contig9493, Qs-dev_c10579, Contig1670, Contig15677, Contig4904, Contig1640, Contig1638, Contig17808, Qs-dev_rep_c85276, Contig9434, Qs-dev_c6636, Contig15965, Contig15943, Contig9758, Contig6484, Qs-dev_rep_c92373, Contig8647, Contig8639…
GO:0034614	cellular response to reactive oxygen species	Biological Process	0.0112348	0.000443222	20	174	1945	42018	over	isotig03408, Contig6485, Contig19011, Contig21977, Contig18579, Qs-dev_rep_c103993, Contig24282, Contig16329, Qs-dev_rep_c72418, Qs-dev_c44427, Qs-dev_c42583, Contig1110, Contig3958, Contig15779, Contig14964, Qs-dev_rep_c98040, Contig19419, Contig25486, Contig17561, Contig22196
GO:0019439	aromatic compound catabolic process	Biological Process	0.0115365	0.000456374	21	188	1944	42004	over	Contig22162, Contig1640, Contig16013, Contig16372, Qs-dev_rep_c74651, Contig17772, Contig22377, Qs-dev_rep_c73843, Contig12299, Contig9321, contig08216, Contig18477, Contig4103, Contig19518, Contig17667, Qs-dev_c70883, Contig19114, Contig4379, Contig12702, Qs-dev_rep_c75864, Contig156
GO:0009934	regulation of meristem structural organization	Biological Process	0.0116049	0.000462057	8	34	1957	42158	over	Contig5705, Qs-dev_c30725, Qs-dev_rep_c98969, Qs-dev_rep_c72408, Qs-dev_rep_c76744, Contig25263, Contig18768, Contig25491
GO:0004197	cysteine-type endopeptidase activity	Molecular function	0.0116049	0.000462057	8	34	1957	42158	over	Contig17513, Qs-dev_rep_c95017, Contig9457, Contig19918, Qs-dev_rep_c75000, Contig17944, Contig20382, Contig25182
GO:0072521	purine-containing compound metabolic process	Biological Process	0.0116049	0.000463462	93	1377	1872	40815	over	Qs-dev_c7488, Contig120, Contig1363, Contig15009, Qs-dev_c14955, Contig22142, Contig16423, Contig2415, Contig1678, Contig71, Qs-dev_c52123, Contig18927, Contig25714, Qs-dev_rep_c97880, Qs-dev_rep_c85276, Contig9438, Contig21698, Contig20544, Qs-dev_c1492, Contig22703, Contig19360, Contig5352, Contig18269, Contig6783, Contig4597, Contig17484, Contig16036, Contig16035, Qs-dev_rep_c74666, Contig2019…
GO:0005737	cytoplasm	Cellular Component	0.0116049	0.000464095	1078	21525	887	20667	over	Contig1382, Contig24368, Qs-dev_rep_c74751, isotig13847, Contig6810, Contig23278, Contig17557, Qs-dev_rep_c72579, Qs-dev_c14622, Contig3549, Contig3543, Qs-dev_c7488, Qs-dev_c7486, Contig18631, Contig15373, Contig17549, Contig489, Contig23262, Contig126, Qs-dev_rep_c100432, Contig17545, Contig25437, Contig22179, Contig22178, isotig03408, Contig22177, Contig17540, Contig120, Contig9187, Contig2543…
GO:0016265	death	Biological Process	0.0122258	0.000491568	57	752	1908	41440	over	isotig03408, Contig15369, Contig24336, Contig1678, Qs-dev_c10579, Contig71, Qs-dev_rep_c95017, Contig17830, Qs-dev_rep_c104172, Contig10125, Contig21983, Contig7541, Contig18273, Contig4574, Qs-dev_rep_c103993, Qs-dev_rep_c102544, Contig26454, Qs-dev_rep_c72418, Contig25637, Contig25636, Contig320, Qs-dev_rep_c74912, Contig25962, Contig632, Contig25943, Contig13680, Qs-dev_c50492, Contig21535, Qs…
GO:0008219	cell death	Biological Process	0.0122258	0.000491568	57	752	1908	41440	over	isotig03408, Contig15369, Contig24336, Contig1678, Qs-dev_c10579, Contig71, Qs-dev_rep_c95017, Contig17830, Qs-dev_rep_c104172, Contig10125, Contig21983, Contig7541, Contig18273, Contig4574, Qs-dev_rep_c103993, Qs-dev_rep_c102544, Contig26454, Qs-dev_rep_c72418, Contig25637, Contig25636, Contig320, Qs-dev_rep_c74912, Contig25962, Contig632, Contig25943, Contig13680, Qs-dev_c50492, Contig21535, Qs…
GO:0048469	cell maturation	Biological Process	0.0129968	0.000523973	47	588	1918	41604	over	Contig1363, Contig5705, Contig9179, Qs-dev_c30725, Qs-dev_rep_c72529, Contig8039, Qs-dev_rep_c95017, Contig9457, Qs-dev_rep_c92373, Qs-dev_c41220, Contig9707, Contig20510, Qs-dev_rep_c74015, Contig26135, Contig19313, Contig2019, Contig22099, Contig2364, Contig11803, Contig1565, Contig16971, Contig7493, Contig7461, Contig9995, Contig4174, Contig22922, Contig22921, Qs-dev_c17736, Contig5556, Qs-dev…
GO:0033554	cellular response to stress	Biological Process	0.0136203	0.000550581	148	2398	1817	39794	over	Contig2461, Qs-dev_c71598, isotig03408, Contig8096, Contig19708, Contig24336, Contig18615, Contig463, Contig17504, Contig4938, Contig1678, Qs-dev_c10579, Contig17830, Contig21376, Contig21374, Contig8373, Qs-dev_rep_c104172, Qs-dev_rep_c98969, Contig23528, Qs-dev_c6636, Contig8689, Contig21661, Qs-dev_rep_c74072, Contig1934, Contig6485, Contig7566, Contig10125, Contig23801, Contig19011, Contig227…
GO:0048653	anther development	Biological Process	0.0145365	0.000589189	15	113	1950	42079	over	Contig5705, Qs-dev_c30725, Contig23831, Qs-dev_c25103, Qs-dev_rep_c82540, Qs-dev_rep_c74640, Contig17766, Qs-dev_rep_c76744, Contig18768, Qs-dev_rep_c73782, Contig1486, Contig17646, Qs-dev_rep_c97963, Contig25491, Contig25474
GO:0009750	response to fructose stimulus	Biological Process	0.0152831	0.000621101	23	221	1942	41971	over	Qs-dev_rep_c80426, Contig18, Qs-dev_rep_c92373, Contig7891, Contig19309, Contig6720, Contig2014, Contig23476, Contig17749, Contig15851, Qs-dev_c42583, Contig9995, Contig10022, Qs-dev_rep_c74529, Qs-dev_c15832, Qs-dev_rep_c98449, Contig20070, Contig22589, Contig6265, Contig8774, Contig19470, Contig20942, Contig25452
GO:0051234	establishment of localization	Biological Process	0.0152972	0.000623329	360	6555	1605	35637	over	Contig16112, Contig1014, Contig16467, Contig23262, Contig120, Contig9187, Contig1363, Contig15369, Contig5705, Qs-dev_c14965, Contig19708, Contig19707, Contig24336, Contig26506, isotig04839, Contig17529, Contig4969, Contig17876, Contig17514, Contig4956, Contig22142, Qs-dev_rep_c72529, Contig17500, Qs-dev_rep_c73609, Contig9499, Contig1678, Qs-dev_c10579, Contig71, Contig17840, Contig25734, Qs-dev…
GO:0016049	cell growth	Biological Process	0.0159006	0.000649637	82	1196	1883	40996	over	Contig1363, Contig5705, Contig9179, Contig22142, Qs-dev_c30725, Qs-dev_rep_c72529, Qs-dev_rep_c77078, Contig17849, Contig8039, Qs-dev_c13825, Qs-dev_rep_c95017, Contig21012, Contig17810, Qs-dev_rep_c97878, Contig9438, Qs-dev_c6636, Contig10165, Qs-dev_c1159, Qs-dev_rep_c92373, Qs-dev_c41220, Contig9707, Contig20510, Qs-dev_rep_c74015, Contig26135, Contig26488, Contig19313, Contig2019, Contig22099…
GO:0004332	fructose-bisphosphate aldolase activity	Molecular function	0.0159786	0.000657269	6	19	1959	42173	over	Contig16318, Qs-dev_rep_c76112, Qs-dev_rep_c75026, Contig5230, Contig17948, Contig25194
GO:0010087	phloem or xylem histogenesis	Biological Process	0.0159786	0.000657933	16	127	1949	42065	over	Contig1363, Contig24336, Contig9758, Contig18273, Contig18232, Contig26454, Contig3466, Contig3791, Qs-dev_c14813, Contig13330, Contig8873, Contig19567, Contig18452, Contig19512, Contig21762, Contig18022
GO:0043335	protein unfolding	Biological Process	0.0159786	0.000661456	4	6	1961	42186	over	Contig18615, Qs-dev_rep_c84749, Qs-dev_c9850, Contig23039
GO:0048029	monosaccharide binding	Molecular function	0.0159786	0.000661456	4	6	1961	42186	over	Contig18487, Contig20728, isotig08966, Contig19438
GO:0003849	3-deoxy-7-phosphoheptulonate synthase activity	Molecular function	0.0159786	0.000661456	4	6	1961	42186	over	Contig16451, Contig9434, Contig20358, Contig18012
GO:0005515	protein binding	Molecular function	0.0164155	0.000681319	260	4574	1705	37618	over	Contig1382, Contig136, Contig9192, Contig22178, Contig22177, Contig1363, Contig19712, Contig8096, Contig8095, Contig5705, Contig17899, Contig22166, Contig17891, Contig19708, Contig24336, Contig18615, Contig17888, Contig463, Contig4603, Contig18605, Contig8072, Contig18960, Qs-dev_rep_c80426, Contig22142, Qs-dev_c30725, Contig23585, Contig23582, Qs-dev_rep_c72529, Contig1681, Contig12068, Contig23…
GO:0031090	organelle membrane	Cellular Component	0.017314	0.00072048	146	2377	1819	39815	over	isotig13847, Qs-dev_c7486, Contig17534, Contig17515, Contig23582, Qs-dev_rep_c73609, Contig1678, Qs-dev_rep_c72868, Qs-dev_rep_c81838, Contig25702, Qs-dev_rep_c98969, Contig17808, Contig17806, Contig17805, Qs-dev_c35566, Contig21698, Contig20243, Contig8690, Contig8689, Qs-dev_rep_c87762, Contig20212, Contig10125, Contig5026, Contig26191, Contig20544, Contig21975, Contig7533, Contig5344, Contig19…
GO:0006499	N-terminal protein myristoylation	Biological Process	0.0175207	0.000734762	23	224	1942	41968	over	Contig23262, Qs-dev_rep_c72868, Qs-dev_rep_c72837, Qs-dev_rep_c98969, Qs-dev_c15659, Qs-dev_rep_c99310, Contig23101, Qs-dev_rep_c72408, Contig25962, Qs-dev_rep_c102487, Contig4133, Qs-dev_rep_c74231, Qs-dev_c24894, Qs-dev_rep_c76751, Contig4466, Contig25263, Contig4445, Contig25558, Contig17608, Contig18054, Contig5499, Contig18041, Qs-dev_c14348
GO:0006498	N-terminal protein lipidation	Biological Process	0.0175207	0.000734762	23	224	1942	41968	over	Contig23262, Qs-dev_rep_c72868, Qs-dev_rep_c72837, Qs-dev_rep_c98969, Qs-dev_c15659, Qs-dev_rep_c99310, Contig23101, Qs-dev_rep_c72408, Contig25962, Qs-dev_rep_c102487, Contig4133, Qs-dev_rep_c74231, Qs-dev_c24894, Qs-dev_rep_c76751, Contig4466, Contig25263, Contig4445, Contig25558, Contig17608, Contig18054, Contig5499, Contig18041, Qs-dev_c14348
GO:0018377	protein myristoylation	Biological Process	0.0175207	0.000734762	23	224	1942	41968	over	Contig23262, Qs-dev_rep_c72868, Qs-dev_rep_c72837, Qs-dev_rep_c98969, Qs-dev_c15659, Qs-dev_rep_c99310, Contig23101, Qs-dev_rep_c72408, Contig25962, Qs-dev_rep_c102487, Contig4133, Qs-dev_rep_c74231, Qs-dev_c24894, Qs-dev_rep_c76751, Contig4466, Contig25263, Contig4445, Contig25558, Contig17608, Contig18054, Contig5499, Contig18041, Qs-dev_c14348
GO:0042802	identical protein binding	Molecular function	0.018053	0.000759038	38	453	1927	41739	over	Contig18605, Qs-dev_rep_c77078, Qs-dev_rep_c95017, Contig21012, Contig22404, Contig22403, Qs-dev_rep_c74072, Contig10143, Contig23801, Contig19343, Contig26135, Qs-dev_rep_c74640, Qs-dev_rep_c72797, Contig17767, Contig17766, Qs-dev_rep_c73831, Contig9359, Contig611, Contig13687, Contig8565, Contig6009, Contig18183, Qs-dev_rep_c75000, Qs-dev_rep_c76415, Qs-dev_rep_c74583, Qs-dev_rep_c73782, Contig…
GO:0010344	seed oilbody biogenesis	Biological Process	0.019462	0.000822335	3	2	1962	42190	over	Qs-dev_rep_c103605, Contig20473, Contig23293
GO:0016863	intramolecular oxidoreductase activity, transposing C=C bonds	Molecular function	0.019462	0.000822484	6	20	1959	42172	over	Contig15965, Contig15943, Contig19313, Contig26353, Contig2214, Contig20058
GO:0071702	organic substance transport	Biological Process	0.0202971	0.000859973	65	909	1900	41283	over	Contig16467, Contig23262, Contig19707, isotig04839, Contig17876, Contig17514, Contig1678, Qs-dev_c6320, Qs-dev_c35566, Qs-dev_c40166, Qs-dev_rep_c87762, Contig15943, Contig20212, Contig20200, Contig5026, Contig21975, Contig7876, isotig03391, Contig4590, Contig16050, Contig17494, Contig18576, Contig18211, Contig18209, Contig2014, Qs-dev_rep_c101429, Contig16355, Contig24244, Qs-dev_rep_c73520, Qs-…
GO:0003824	catalytic activity	Molecular function	0.0207588	0.000881778	1136	22867	829	19325	over	Contig16112, Qs-dev_rep_c74751, isotig13847, Contig23278, Contig17557, Contig17554, Qs-dev_rep_c75834, Contig16467, Contig9192, Contig3549, Qs-dev_c71598, Qs-dev_c7488, Qs-dev_c7486, Contig18631, Contig15373, Contig126, Qs-dev_rep_c100432, Contig17545, Contig25437, Contig22179, Contig17542, Contig22178, isotig03408, Contig22177, Contig120, Contig25794, Contig25431, Contig25793, Contig1363, Contig…
GO:0048507	meristem development	Biological Process	0.0211126	0.00089909	70	998	1895	41194	over	isotig13847, Qs-dev_rep_c72579, Contig17540, Contig1363, Contig19712, Contig5705, Contig24336, Contig18605, Qs-dev_c30725, Contig17833, Contig21007, Contig9457, Qs-dev_rep_c98969, Qs-dev_rep_c97878, Contig28, Qs-dev_c18343, Qs-dev_c25103, Qs-dev_rep_c92373, Contig6461, Contig18294, Qs-dev_rep_c94887, Contig26161, Contig26135, Contig18232, Contig3116, Contig20803, Contig5635, Qs-dev_rep_c82540, Qs…
GO:0043621	protein self-association	Molecular function	0.0213066	0.000909654	11	70	1954	42122	over	Contig8095, Contig5705, Contig22142, Qs-dev_c30725, Contig26135, contig08216, Contig11456, Qs-dev_rep_c76744, Contig18768, Contig8707, Contig25491
GO:0006520	cellular amino acid metabolic process	Biological Process	0.0221204	0.000947629	122	1944	1843	40248	over	Contig17557, Contig16451, Contig15009, Contig8096, Contig8095, Contig17530, Contig22162, Qs-dev_rep_c75806, Contig18605, Qs-dev_rep_c73985, Contig16423, Contig15321, Contig25739, Contig23559, Contig13485, Qs-dev_rep_c73939, Contig15656, Contig1640, Contig8373, Contig20278, Contig9434, Contig18, Contig1934, Qs-dev_rep_c92373, Qs-dev_c41220, Contig6461, Contig8639, Contig18273, Contig26161, Qs-dev_…
GO:0006595	polyamine metabolic process	Biological Process	0.0221204	0.00094918	12	82	1953	42110	over	Contig18927, Qs-dev_c41220, Contig18230, Contig17788, Contig10051, Contig22922, Contig22921, Contig17973, Contig25866, Contig18041, Contig18016, Contig16194
GO:0009812	flavonoid metabolic process	Biological Process	0.0232539	0.00100147	25	259	1940	41933	over	Contig24336, Contig10195, Contig22, Contig19396, Contig10125, Contig26191, Contig16097, Contig8954, Qs-dev_rep_c73540, Contig17779, Contig25636, Qs-dev_rep_c79116, Contig19895, Contig19518, Contig25849, Contig20367, Contig846, Contig10291, Qs-dev_rep_c75274, Contig18022, Contig6898, Contig26255, Qs-dev_c8261, Qs-dev_rep_c75864, Contig156
GO:0016210	naringenin-chalcone synthase activity	Molecular function	0.0232539	0.00100284	4	7	1961	42185	over	Contig19396, Contig26191, Contig25849, Contig20367
GO:0009536	plastid	Cellular Component	0.0232685	0.00101052	444	8307	1521	33885	over	Qs-dev_rep_c74751, Contig17557, Qs-dev_c14622, Contig3549, Qs-dev_c7488, Qs-dev_c7486, Contig15373, Contig25437, Contig22179, isotig03408, Contig9187, Contig16451, Contig26515, Contig5705, Contig17539, Qs-dev_rep_c75813, Contig17891, Contig19708, Contig19707, Contig8087, Contig21075, Contig8084, Contig18615, Contig23249, Contig23248, Contig17524, Contig25418, Qs-dev_rep_c72544, Contig4603, Contig…
GO:0032182	small conjugating protein binding	Molecular function	0.0232685	0.00101102	8	39	1957	42153	over	Qs-dev_c38158, Contig22043, isotig12942, Contig8294, Contig9332, Contig18180, Contig25224, Contig18052
GO:0043130	ubiquitin binding	Molecular function	0.0232685	0.00101102	8	39	1957	42153	over	Qs-dev_c38158, Contig22043, isotig12942, Contig8294, Contig9332, Contig18180, Contig25224, Contig18052
GO:0031365	N-terminal protein amino acid modification	Biological Process	0.0233122	0.00101714	23	230	1942	41962	over	Contig23262, Qs-dev_rep_c72868, Qs-dev_rep_c72837, Qs-dev_rep_c98969, Qs-dev_c15659, Qs-dev_rep_c99310, Contig23101, Qs-dev_rep_c72408, Contig25962, Qs-dev_rep_c102487, Contig4133, Qs-dev_rep_c74231, Qs-dev_c24894, Qs-dev_rep_c76751, Contig4466, Contig25263, Contig4445, Contig25558, Contig17608, Contig18054, Contig5499, Contig18041, Qs-dev_c14348
GO:0047268	galactinol-raffinose galactosyltransferase activity	Molecular function	0.0233122	0.00101796	6	21	1959	42171	over	Contig19309, Contig16034, Contig22050, Contig23476, Qs-dev_rep_c74529, Contig19458
GO:0010287	plastoglobule	Cellular Component	0.0253067	0.00110778	15	121	1950	42071	over	Contig17524, Qs-dev_rep_c72544, Contig23592, Contig17861, Contig9093, Contig16318, Qs-dev_rep_c76112, Qs-dev_rep_c75026, Contig26645, Contig17948, Qs-dev_rep_c72932, Contig5198, Qs-dev_rep_c73082, Contig18053, Qs-dev_rep_c75208
GO:0043481	anthocyanin accumulation in tissues in response to UV light	Biological Process	0.0253886	0.00112925	19	175	1946	42017	over	Contig5705, Qs-dev_c30725, Qs-dev_rep_c92373, Contig20510, Qs-dev_rep_c74015, Contig2019, Contig22099, Contig25297, Contig5556, Qs-dev_rep_c76744, Contig3350, Contig18768, Contig3962, Contig25807, Contig19470, Contig25154, Contig25491, Qs-dev_rep_c73338, Contig25474
GO:0043480	pigment accumulation in tissues	Biological Process	0.0253886	0.00112925	19	175	1946	42017	over	Contig5705, Qs-dev_c30725, Qs-dev_rep_c92373, Contig20510, Qs-dev_rep_c74015, Contig2019, Contig22099, Contig25297, Contig5556, Qs-dev_rep_c76744, Contig3350, Contig18768, Contig3962, Contig25807, Contig19470, Contig25154, Contig25491, Qs-dev_rep_c73338, Contig25474
GO:0043479	pigment accumulation in tissues in response to UV light	Biological Process	0.0253886	0.00112925	19	175	1946	42017	over	Contig5705, Qs-dev_c30725, Qs-dev_rep_c92373, Contig20510, Qs-dev_rep_c74015, Contig2019, Contig22099, Contig25297, Contig5556, Qs-dev_rep_c76744, Contig3350, Contig18768, Contig3962, Contig25807, Contig19470, Contig25154, Contig25491, Qs-dev_rep_c73338, Contig25474
GO:0043478	pigment accumulation in response to UV light	Biological Process	0.0253886	0.00112925	19	175	1946	42017	over	Contig5705, Qs-dev_c30725, Qs-dev_rep_c92373, Contig20510, Qs-dev_rep_c74015, Contig2019, Contig22099, Contig25297, Contig5556, Qs-dev_rep_c76744, Contig3350, Contig18768, Contig3962, Contig25807, Contig19470, Contig25154, Contig25491, Qs-dev_rep_c73338, Contig25474
GO:0043476	pigment accumulation	Biological Process	0.0253886	0.00112925	19	175	1946	42017	over	Contig5705, Qs-dev_c30725, Qs-dev_rep_c92373, Contig20510, Qs-dev_rep_c74015, Contig2019, Contig22099, Contig25297, Contig5556, Qs-dev_rep_c76744, Contig3350, Contig18768, Contig3962, Contig25807, Contig19470, Contig25154, Contig25491, Qs-dev_rep_c73338, Contig25474
GO:0006541	glutamine metabolic process	Biological Process	0.0253886	0.00112992	9	50	1956	42142	over	Contig23559, Contig26128, Contig6720, Qs-dev_c8120, Contig17749, contig08216, Contig7465, Contig10022, Contig25125
GO:0008361	regulation of cell size	Biological Process	0.0253886	0.00113058	13	96	1952	42096	over	Contig5705, Qs-dev_rep_c92373, Qs-dev_rep_c74015, Contig2019, Qs-dev_rep_c82540, Contig5556, Contig3962, Contig25807, Contig19470, isotig15724, Contig25154, Qs-dev_rep_c73338, Contig25474
GO:0009624	response to nematode	Biological Process	0.0260073	0.00116094	25	262	1940	41930	over	Contig22162, Contig4603, Contig22142, Contig1678, Contig17849, Contig21698, Contig17494, Contig18211, Contig3466, Contig2019, Contig24244, Qs-dev_rep_c73520, Contig17713, Qs-dev_rep_c95532, Contig10022, Contig8873, Contig3962, Contig23670, Contig1763, Contig9554, Contig12764, Contig3296, Contig25176, Contig8707, Contig25154
GO:0009642	response to light intensity	Biological Process	0.0261539	0.00117031	39	481	1926	41711	over	Contig5706, Contig18615, Contig15688, Qs-dev_rep_c77063, Contig17830, Contig15656, Qs-dev_rep_c98969, Contig17808, Contig12009, Contig6461, Qs-dev_rep_c84749, Contig9093, Contig24244, Qs-dev_rep_c73520, Qs-dev_rep_c72408, Contig1207, Qs-dev_c9850, Contig17713, Contig21240, Contig21234, Contig21232, Contig21230, Contig611, Qs-dev_rep_c76156, Qs-dev_rep_c95532, Contig10028, Contig18148, Contig25263…
GO:0072593	reactive oxygen species metabolic process	Biological Process	0.0264075	0.00119125	43	547	1922	41645	over	isotig03408, Qs-dev_c9931, Contig24629, Qs-dev_rep_c72812, Contig18, Contig9758, Contig8662, Contig6485, Contig22716, Contig19011, Contig21977, Qs-dev_rep_c103342, Contig25391, Contig18579, Qs-dev_rep_c103993, Contig25374, Contig24282, Contig5618, Contig16329, Qs-dev_rep_c72418, Qs-dev_c8757, Qs-dev_rep_c74912, Qs-dev_c44427, Qs-dev_c42583, Contig18452, Contig5867, Contig18415, Contig25211, Conti…
GO:0016679	oxidoreductase activity, acting on diphenols and related substances as donors	Molecular function	0.0264075	0.00119376	15	122	1950	42070	over	Contig16373, Contig16372, Qs-dev_rep_c74651, Contig17772, Contig22377, Contig12299, Contig5567, Contig18477, Contig4103, Contig18463, Contig17971, Contig20384, Qs-dev_c70883, Contig4379, Contig12702
GO:0008612	peptidyl-lysine modification to hypusine	Biological Process	0.0264075	0.00119593	5	14	1960	42178	over	Contig18273, Contig26454, Contig19567, Contig19512, Contig21762
GO:0035197	siRNA binding	Molecular function	0.0264075	0.00119593	5	14	1960	42178	over	Contig17506, Contig23474, Contig16971, Contig23027, Qs-dev_rep_c74811
GO:0046516	hypusine metabolic process	Biological Process	0.0264075	0.00119593	5	14	1960	42178	over	Contig18273, Contig26454, Contig19567, Contig19512, Contig21762
GO:0044272	sulfur compound biosynthetic process	Biological Process	0.0273044	0.0012395	64	906	1901	41286	over	Contig25790, Contig15009, Contig8095, Contig18605, Contig16423, Contig25739, Contig18927, Contig13485, Contig8373, Qs-dev_rep_c92373, Contig10129, Contig23801, Contig8639, Contig26161, Qs-dev_rep_c74015, Contig19343, Qs-dev_rep_c101134, Contig18220, Contig17489, Qs-dev_rep_c74666, Qs-dev_rep_c75737, Qs-dev_rep_c74640, Contig6700, Qs-dev_rep_c72797, Contig17767, Contig17766, Contig17764, Contig177…
GO:0043473	pigmentation	Biological Process	0.0279507	0.00127456	19	177	1946	42015	over	Contig5705, Qs-dev_c30725, Qs-dev_rep_c92373, Contig20510, Qs-dev_rep_c74015, Contig2019, Contig22099, Contig25297, Contig5556, Qs-dev_rep_c76744, Contig3350, Contig18768, Contig3962, Contig25807, Contig19470, Contig25154, Contig25491, Qs-dev_rep_c73338, Contig25474
GO:0046658	anchored to plasma membrane	Cellular Component	0.0279507	0.00127488	14	110	1951	42082	over	Contig19708, Qs-dev_c8867, Contig16729, Qs-dev_c40166, Contig18254, Qs-dev_rep_c75784, Contig26432, Qs-dev_rep_c75701, Contig18151, Contig4785, Qs-dev_c15832, Contig23659, Qs-dev_c34533, Contig24038
GO:0051015	actin filament binding	Molecular function	0.0281723	0.00128803	10	62	1955	42130	over	Qs-dev_rep_c72529, Contig1632, Qs-dev_c41220, Contig20510, Contig18232, Contig22099, Qs-dev_rep_c86581, Contig22922, Contig22921, Contig3228
GO:0090351	seedling development	Biological Process	0.0300187	0.0013757	34	405	1931	41787	over	Qs-dev_rep_c72579, Contig17540, Contig24336, Qs-dev_rep_c72871, Contig8039, Contig17833, Qs-dev_c43484, Contig28, Contig20253, Contig3184, Contig26161, Contig18217, Contig20803, Qs-dev_rep_c103605, Qs-dev_rep_c101429, Qs-dev_rep_c74640, Contig5600, Contig25968, Contig25958, Qs-dev_rep_c92297, Contig20473, Qs-dev_rep_c77552, Contig18126, Qs-dev_rep_c76751, Contig4466, Contig25242, Contig26328, Con…
GO:0043086	negative regulation of catalytic activity	Biological Process	0.03043	0.00139783	21	207	1944	41985	over	Contig22162, Contig18605, Contig19343, Contig19997, Qs-dev_rep_c74640, Qs-dev_rep_c72797, Contig19940, Contig17767, Contig17766, Qs-dev_rep_c73831, Contig8279, Qs-dev_rep_c95219, Contig13687, Contig8565, Qs-dev_rep_c74583, Qs-dev_rep_c73782, Contig24478, Qs-dev_rep_c75939, Contig7032, Contig18037, Contig156
GO:0004473	malate dehydrogenase (oxaloacetate-decarboxylating) (NADP+) activity	Molecular function	0.0315218	0.00145139	4	8	1961	42184	over	Contig23083, Contig7627, Qs-dev_rep_c74113, Contig17206
GO:0016860	intramolecular oxidoreductase activity	Molecular function	0.0321997	0.00148609	15	125	1950	42067	over	Qs-dev_rep_c104172, Contig15965, Contig15943, Contig19313, Qs-dev_c15659, Contig25981, Contig21535, Contig22611, Contig26353, Contig2214, Contig17667, Contig16886, Contig17608, Contig20058, Contig14942
GO:0009423	chorismate biosynthetic process	Biological Process	0.0332147	0.00153652	5	15	1960	42177	over	Contig16451, Qs-dev_rep_c73985, Contig9434, Contig20358, Contig18012
GO:0016628	oxidoreductase activity, acting on the CH-CH group of donors, NAD or NADP as acceptor	Molecular function	0.0333277	0.00154535	60	845	1905	41347	over	Contig23278, Contig16467, Contig15373, Contig25437, Contig25793, Contig18984, Contig5705, Contig17514, Contig16411, Contig15688, Contig17846, Contig42, Contig20276, Contig22, Contig10165, Qs-dev_rep_c87762, Contig10129, Contig8982, Contig16081, Qs-dev_rep_c82540, Contig19984, Qs-dev_rep_c101429, Contig23164, Contig16355, Contig17779, Contig22391, Contig25637, Contig16616, Contig9313, Qs-dev_rep_c…
GO:0008514	organic anion transmembrane transporter activity	Molecular function	0.0339257	0.00157675	13	100	1952	42092	over	Contig4597, Contig17494, Contig18211, Contig24244, Qs-dev_rep_c73520, Contig25303, Contig17713, Contig942, Qs-dev_rep_c95532, Contig13649, Contig23973, Contig20625, Contig156
GO:0018131	oxazole or thiazole biosynthetic process	Biological Process	0.0340549	0.00159011	3	3	1962	42189	over	Contig23801, Contig8490, Qs-dev_rep_c85311
GO:0046484	oxazole or thiazole metabolic process	Biological Process	0.0340549	0.00159011	3	3	1962	42189	over	Contig23801, Contig8490, Qs-dev_rep_c85311
GO:0071669	plant-type cell wall organization or biogenesis	Biological Process	0.0360302	0.00168624	47	625	1918	41567	over	Contig126, Contig5705, Contig17894, Contig18605, Contig22142, Qs-dev_rep_c72529, Contig4923, Qs-dev_c8867, Contig1638, Contig21312, Qs-dev_rep_c74087, Contig20209, Qs-dev_c41220, Qs-dev_rep_c82540, Contig16001, Contig3447, Qs-dev_rep_c74640, Qs-dev_rep_c73555, Qs-dev_c14519, Contig3791, Qs-dev_rep_c75701, Contig17772, Contig17767, Contig17766, Contig17758, Contig2658, Contig8290, Qs-dev_rep_c7383…
GO:0006598	polyamine catabolic process	Biological Process	0.0372151	0.00174974	8	43	1957	42149	over	Qs-dev_c41220, Contig18230, Contig10051, Contig22922, Contig22921, Contig17973, Contig25866, Contig18041
GO:0009501	amyloplast	Cellular Component	0.0372151	0.00174974	8	43	1957	42149	over	Contig10143, Qs-dev_c8120, Contig25693, Qs-dev_rep_c76415, Contig22281, Contig22280, Contig14944, Contig25125
GO:0006952	defense response	Biological Process	0.0375819	0.00177105	150	2512	1815	39680	over	Contig26898, Contig8095, Qs-dev_c20687, Contig24336, Contig22150, Contig23592, Contig17874, Contig17511, Qs-dev_c57944, Contig17506, Contig438, Contig17856, Contig1678, Qs-dev_c10579, Contig17830, Qs-dev_c8859, Contig21376, Contig21374, Contig15656, Contig24629, Contig8373, Qs-dev_rep_c72815, Qs-dev_rep_c72812, Qs-dev_c6636, Qs-dev_rep_c74087, Contig11597, Contig9758, Contig10143, Contig8662, Qs-…
GO:0009765	photosynthesis, light harvesting	Biological Process	0.0384452	0.00181588	9	54	1956	42138	over	Contig17524, Qs-dev_rep_c72544, Contig17861, Contig10129, Contig26645, Contig16549, Qs-dev_rep_c72932, Qs-dev_rep_c73082, Qs-dev_rep_c75208
GO:0000271	polysaccharide biosynthetic process	Biological Process	0.0385675	0.00182583	84	1280	1881	40912	over	Contig2461, Contig2448, Contig5705, Contig25418, Contig9168, Contig21064, Qs-dev_rep_c72538, Qs-dev_rep_c80426, Contig9153, Qs-dev_c30725, Contig24672, Contig4938, Qs-dev_c9931, Contig8373, Contig12023, Contig1638, Qs-dev_rep_c73918, Qs-dev_rep_c74087, Contig10143, Contig8662, Contig20209, Qs-dev_rep_c92373, Contig22716, Contig21983, Contig20510, Qs-dev_rep_c74015, Contig19343, Contig8954, Qs-dev…
GO:0006163	purine nucleotide metabolic process	Biological Process	0.0386924	0.00183592	82	1244	1883	40948	over	Qs-dev_c7488, Contig120, Contig1363, Qs-dev_c14955, Contig22142, Contig2415, Contig1678, Contig71, Qs-dev_c52123, Contig25714, Qs-dev_rep_c97880, Contig9438, Contig21698, Contig20544, Qs-dev_c1492, Contig19360, Contig5352, Contig18269, Contig6783, Contig4597, Contig17484, Contig16036, Contig16035, Contig2019, Contig19985, Contig11803, Contig5606, Contig25303, Qs-dev_c8424, Contig2660, Qs-dev_rep_…
GO:0016160	amylase activity	Molecular function	0.0410814	0.00195372	10	66	1955	42126	over	Contig5705, Qs-dev_c30725, Contig9408, isotig07420, Contig6756, Contig18504, Qs-dev_rep_c76744, Contig18768, Qs-dev_rep_c101226, Contig25491
GO:0016540	protein autoprocessing	Biological Process	0.0415252	0.00197931	2	0	1963	42192	over	Qs-dev_rep_c95017, Qs-dev_rep_c75000
GO:0044444	cytoplasmic part	Cellular Component	0.0426257	0.00203638	950	18993	1015	23199	over	Contig1382, Qs-dev_rep_c74751, isotig13847, Contig6810, Contig23278, Contig17557, Qs-dev_rep_c72579, Qs-dev_c14622, Contig3549, Contig3543, Qs-dev_c7488, Qs-dev_c7486, Contig15373, Contig17549, Contig489, Qs-dev_rep_c100432, Contig17545, Contig25437, Contig22179, Contig22178, isotig03408, Contig22177, Contig120, Contig9187, Contig1363, Contig25790, Contig19712, Contig16451, Contig15369, Contig268…
GO:0009913	epidermal cell differentiation	Biological Process	0.0433334	0.00207647	62	892	1903	41300	over	Contig1363, Contig5705, Contig9179, Qs-dev_c30725, Qs-dev_rep_c72529, Contig18945, Contig8039, Qs-dev_rep_c95017, Contig18913, Contig4904, Contig9457, Qs-dev_rep_c92373, Contig6114, Qs-dev_c41220, Contig9707, Contig20510, Qs-dev_rep_c74015, Contig26135, Contig19313, Contig16025, Contig2019, Contig22099, Contig2364, Contig11803, Contig327, Contig1565, Qs-dev_rep_c72751, Contig16971, Contig7493, Co…
GO:0015291	secondary active transmembrane transporter activity	Molecular function	0.0433334	0.00207955	39	498	1926	41694	over	Contig16467, isotig04839, Contig13483, Qs-dev_c35566, Contig8690, Qs-dev_rep_c87762, Contig20212, Contig22703, Contig4590, Contig17494, Contig18211, Qs-dev_c8120, Qs-dev_rep_c101429, Contig16355, Contig24244, Qs-dev_rep_c73520, Qs-dev_rep_c74951, Contig17713, Contig10041, Qs-dev_rep_c95532, Contig22627, Contig10022, Contig21523, Contig11768, Qs-dev_c34608, Contig18420, Contig2230, Contig17671, Co…
GO:0004601	peroxidase activity	Molecular function	0.0442041	0.00213089	25	275	1940	41917	over	isotig03408, Contig8084, Contig17512, Contig23886, Contig6485, Qs-dev_c42611, Contig26115, Contig18579, Qs-dev_rep_c103993, Contig24282, Qs-dev_rep_c72418, Contig18183, Qs-dev_rep_c74562, Contig25211, Contig22282, Contig1110, Contig1466, Contig15779, Contig9890, Contig14964, Contig20996, Qs-dev_rep_c98040, Contig19419, Qs-dev_rep_c75871, Contig22196
GO:0016684	oxidoreductase activity, acting on peroxide as acceptor	Molecular function	0.0442041	0.00213089	25	275	1940	41917	over	isotig03408, Contig8084, Contig17512, Contig23886, Contig6485, Qs-dev_c42611, Contig26115, Contig18579, Qs-dev_rep_c103993, Contig24282, Qs-dev_rep_c72418, Contig18183, Qs-dev_rep_c74562, Contig25211, Contig22282, Contig1110, Contig1466, Contig15779, Contig9890, Contig14964, Contig20996, Qs-dev_rep_c98040, Contig19419, Qs-dev_rep_c75871, Contig22196
GO:0005983	starch catabolic process	Biological Process	0.0446186	0.00215735	10	67	1955	42125	over	Contig5705, Qs-dev_c30725, Contig20209, Contig4590, Contig3447, Contig18504, Qs-dev_rep_c76744, Contig18768, Qs-dev_rep_c101226, Contig25491
GO:0060560	developmental growth involved in morphogenesis	Biological Process	0.0446186	0.00216157	64	929	1901	41263	over	Contig5705, Contig9179, Contig22142, Qs-dev_c30725, Qs-dev_rep_c72529, Qs-dev_rep_c77078, Contig17849, Contig8039, Qs-dev_rep_c95017, Contig21012, Qs-dev_rep_c97878, Contig9438, Contig10165, Qs-dev_c1159, Qs-dev_rep_c92373, Qs-dev_c41220, Contig9707, Contig20510, Qs-dev_rep_c74015, Contig19313, Contig2019, Contig22099, Contig5629, Qs-dev_rep_c84716, Contig2364, Contig11803, Qs-dev_c39887, Contig2…
GO:0005945	6-phosphofructokinase complex	Cellular Component	0.0446186	0.00217499	6	25	1959	42167	over	Qs-dev_c14513, Contig16661, Contig25624, Contig25607, Contig20070, Contig23614
GO:0004784	superoxide dismutase activity	Molecular function	0.0446186	0.00217499	6	25	1959	42167	over	Contig21064, Contig24629, Qs-dev_rep_c72812, Qs-dev_rep_c103342, Contig16329, Contig20611
GO:0016721	oxidoreductase activity, acting on superoxide radicals as acceptor	Molecular function	0.0446186	0.00217499	6	25	1959	42167	over	Contig21064, Contig24629, Qs-dev_rep_c72812, Qs-dev_rep_c103342, Contig16329, Contig20611
GO:0031668	cellular response to extracellular stimulus	Biological Process	0.0459963	0.00224712	40	517	1925	41675	over	Qs-dev_c71598, isotig03408, Contig8096, Contig19708, Contig24336, Contig21376, Contig21374, Qs-dev_c6636, Contig8689, Contig21661, Contig1934, Contig7566, Contig22703, Qs-dev_c18965, Contig19349, Contig19318, Qs-dev_rep_c103993, Contig6720, Contig26432, Qs-dev_rep_c72418, Contig17749, Qs-dev_c14813, Contig16636, Qs-dev_c11512, Contig20100, Contig18151, Contig273, Contig23392, Contig16582, Contig2…
GO:0006448	regulation of translational elongation	Biological Process	0.0460734	0.00226582	9	56	1956	42136	over	Contig17557, Contig18273, Contig26454, Qs-dev_c16370, Contig19567, Contig19512, Contig21762, Qs-dev_c9085, Qs-dev_c9005
GO:0008540	proteasome regulatory particle, base subcomplex	Cellular Component	0.0460734	0.00226582	9	56	1956	42136	over	Contig22178, Contig22177, Contig6461, isotig12942, Contig25958, Qs-dev_rep_c92297, Contig18180, Contig25224, Qs-dev_rep_c101936
GO:0004022	alcohol dehydrogenase (NAD) activity	Molecular function	0.0460734	0.00226582	9	56	1956	42136	over	Qs-dev_rep_c100432, Qs-dev_rep_c73939, Contig9755, Contig18835, Contig22671, Contig26074, Contig9570, Qs-dev_c17986, Qs-dev_rep_c94910
GO:0008544	epidermis development	Biological Process	0.0463464	0.00228426	62	896	1903	41296	over	Contig1363, Contig5705, Contig9179, Qs-dev_c30725, Qs-dev_rep_c72529, Contig18945, Contig8039, Qs-dev_rep_c95017, Contig18913, Contig4904, Contig9457, Qs-dev_rep_c92373, Contig6114, Qs-dev_c41220, Contig9707, Contig20510, Qs-dev_rep_c74015, Contig26135, Contig19313, Contig16025, Contig2019, Contig22099, Contig2364, Contig11803, Contig327, Contig1565, Qs-dev_rep_c72751, Contig16971, Contig7493, Co…
GO:0006730	one-carbon metabolic process	Biological Process	0.0471768	0.00233028	13	105	1952	42087	over	Contig15009, Contig18964, Contig16423, Contig1678, Contig21698, Contig22701, Qs-dev_rep_c74666, Contig23496, Qs-dev_c17484, Contig10051, Contig17622, Contig25866, Contig20696
GO:0019001	guanyl nucleotide binding	Molecular function	0.0480364	0.00238369	47	637	1918	41555	over	Qs-dev_c7488, Qs-dev_c14955, Contig2415, Qs-dev_rep_c73609, Contig71, Qs-dev_c52123, Contig25714, Contig9438, Qs-dev_c1492, Contig19360, Contig8617, Contig16036, Contig16035, Contig19985, Contig5606, Qs-dev_c8424, Contig19932, Contig2660, Contig9391, Qs-dev_c21976, Contig25621, Contig9698, Contig23406, Contig6045, Contig20479, Contig15830, Contig5233, Contig17692, Qs-dev_rep_c73791, Contig23379, …
GO:0042592	homeostatic process	P	0.0480364	0.00238599	65	951	1900	41241	over	Contig2461, Contig22178, isotig03408, Contig22177, Contig17891, Contig22142, Contig1678, Contig11296, Qs-dev_rep_c104172, Contig21698, Contig10125, Contig5010, Contig19352, Contig19349, Qs-dev_c15659, Qs-dev_rep_c103646, Qs-dev_rep_c103993, Contig17482, Contig5629, Qs-dev_rep_c101429, Contig18864, Qs-dev_c39887, Contig23114, Qs-dev_rep_c72418, Contig22387, Contig22386, Qs-dev_c14813, Contig25981,…
GO:0009808	lignin metabolic process	P	0.0480364	0.00238997	19	188	1946	42004	over	Contig15369, Qs-dev_rep_c92373, Contig17489, Contig16372, Qs-dev_rep_c74651, Contig17772, Contig18835, Contig22377, Contig12299, Contig9321, Contig7493, Contig20468, Contig18477, Contig4103, Qs-dev_c70883, Contig8435, Contig19470, Contig4379, Contig12702
GO:0071496	cellular response to external stimulus	P	0.0480364	0.00239351	40	519	1925	41673	over	Qs-dev_c71598, isotig03408, Contig8096, Contig19708, Contig24336, Contig21376, Contig21374, Qs-dev_c6636, Contig8689, Contig21661, Contig1934, Contig7566, Contig22703, Qs-dev_c18965, Contig19349, Contig19318, Qs-dev_rep_c103993, Contig6720, Contig26432, Qs-dev_rep_c72418, Contig17749, Qs-dev_c14813, Contig16636, Qs-dev_c11512, Contig20100, Contig18151, Contig273, Contig23392, Contig16582, Contig2…
GO:0047334	diphosphate-fructose-6-phosphate 1-phosphotransferase activity	Molecular function	0.0485348	0.00242359	5	17	1960	42175	over	Qs-dev_c14513, Contig16661, Contig25607, Contig20070, Contig23614
GO:0012501	programmed cell death	P	0.0489928	0.00245176	47	638	1918	41554	over	Contig15369, Contig1678, Qs-dev_c10579, Qs-dev_rep_c95017, Contig17830, Qs-dev_rep_c104172, Contig10125, Contig21983, Contig18273, Contig4574, Qs-dev_rep_c102544, Contig26454, Contig25637, Contig25636, Contig320, Qs-dev_rep_c74912, Contig25962, Contig632, Contig25943, Contig13680, Contig21535, Qs-dev_rep_c75000, Contig4133, Qs-dev_c40673, Contig19567, Qs-dev_rep_c76751, Contig4466, Contig19518, C…
GO:0009644	response to high light intensity	P	0.0495196	0.00248472	33	405	1932	41787	over	Contig5706, Contig18615, Contig15688, Qs-dev_rep_c77063, Contig17830, Contig15656, Qs-dev_rep_c98969, Contig17808, Contig12009, Qs-dev_rep_c84749, Contig9093, Qs-dev_rep_c72408, Contig1207, Qs-dev_c9850, Contig21240, Contig21234, Contig21232, Contig21230, Qs-dev_rep_c76156, Contig10028, Contig18148, Contig25263, Contig5853, Contig17684, Contig23039, Contig17943, Contig18053, Contig18037, Contig51…
GO:0006084	acetyl-CoA metabolic process	P	0.0495196	0.00248882	23	248	1942	41944	over	Contig19708, Qs-dev_c57944, Qs-dev_c8859, Qs-dev_rep_c74015, Contig26432, Contig3790, Contig16691, Contig23124, Qs-dev_c18272, Contig25607, Contig26073, Contig6323, Contig16241, Contig17652, Contig25886, Contig15449, Qs-dev_rep_c72979, Contig25845, Contig7024, Contig25807, Qs-dev_c34533, Qs-dev_rep_c76637, Qs-dev_rep_c73338
GO:0009845	seed germination	P	0.0496047	0.00249846	32	389	1933	41803	over	Qs-dev_rep_c72579, Contig17540, Contig24336, Qs-dev_rep_c72871, Contig8039, Contig17833, Qs-dev_c43484, Contig28, Contig20253, Contig3184, Contig26161, Contig18217, Contig20803, Qs-dev_rep_c103605, Qs-dev_rep_c101429, Qs-dev_rep_c74640, Contig5600, Contig25968, Contig20473, Qs-dev_rep_c77552, Contig18126, Qs-dev_rep_c76751, Contig4466, Contig25242, Contig26328, Contig2214, Contig1489, Contig17909…

## Sheet: S1 (Cluster A)
GO-ID	Term	Category	FDR	P-Value	#Test	#Ref	#notAnnotTest	#notAnnotRef	Over/Under	TestSeqs
GO:0009628	response to abiotic stimulus	P	0.000557526	9.49508e-08	85	5860	273	37939	over	Contig18016, Contig15218, Contig8493, Contig25558, Contig25150, Contig23039, Qs-dev_rep_c72456, Qs-dev_rep_c95219, Contig9556, Contig23027, Contig24062, isotig12822, Contig9941, Qs-dev_rep_c73082, Contig15545, Contig19419, Contig5706, Contig26161, Contig17652, Qs-dev_rep_c74948, Contig9531, Contig2864, Contig24038, Contig10613, Qs-dev_c13456, Qs-dev_rep_c104053, Contig25507, Qs-dev_c18004, Contig…
GO:0050896	response to stimulus	P	0.000557526	1.2052e-07	158	13553	200	30246	over	Contig18016, Contig14939, Contig8930, Contig3228, Contig15218, Contig16253, Contig8493, Contig25558, Contig24514, Qs-dev_c20687, Contig23434, Contig25150, Qs-dev_rep_c74979, Contig23039, Qs-dev_rep_c72456, Qs-dev_rep_c95219, Contig9556, Contig23027, Contig24062, isotig12822, Contig26214, Contig9941, Qs-dev_rep_c73082, Contig15545, Contig16582, Qs-dev_c17741, Contig19419, Contig5706, Contig7024, C…
GO:0071944	cell periphery	C	0.00081794	2.6522e-07	107	8203	251	35596	over	Contig14939, Contig3228, Contig8493, Contig17727, Qs-dev_c20687, Contig25150, Qs-dev_rep_c74979, Contig1855, Contig17716, Contig835, Contig9556, Contig5284, Contig24062, Contig26214, Contig23379, Qs-dev_rep_c76312, Contig19419, Contig5706, Contig17652, Qs-dev_rep_c74948, Contig9531, Contig9890, Contig19360, Contig24038, Qs-dev_c13456, Contig22703, Qs-dev_rep_c95532, Contig20544, Contig21975, isot…
GO:0006970	response to osmotic stress	P	0.00103502	4.4748e-07	38	1880	320	41919	over	Contig8493, Contig25558, Qs-dev_rep_c95219, Contig24062, Contig9941, Contig19419, Contig5706, Contig17652, Qs-dev_rep_c74948, Contig9531, Contig24038, Contig22703, Qs-dev_rep_c73055, Contig15851, Contig17567, Contig4133, Contig26069, Contig24336, Qs-dev_c42583, Qs-dev_c9005, Qs-dev_c17608, Contig17484, Qs-dev_rep_c76493, Contig15009, Qs-dev_rep_c95017, Contig17909, Qs-dev_rep_c72640, Qs-dev_rep_c…
GO:0015149	hexose transmembrane transporter activity	F	0.00115473	7.09003e-07	6	33	352	43766	over	Qs-dev_rep_c76312, Qs-dev_rep_c95532, Qs-dev_c41949, Contig18211, Contig14958, Qs-dev_c41342
GO:0009651	response to salt stress	P	0.00115473	7.66289e-07	36	1767	322	42032	over	Contig8493, Contig25558, Qs-dev_rep_c95219, Contig9941, Contig19419, Contig5706, Contig17652, Qs-dev_rep_c74948, Contig9531, Contig24038, Contig22703, Qs-dev_rep_c73055, Contig15851, Contig17567, Contig4133, Contig26069, Contig24336, Qs-dev_c42583, Qs-dev_c9005, Qs-dev_c17608, Contig17484, Qs-dev_rep_c76493, Contig15009, Qs-dev_rep_c95017, Contig17909, Qs-dev_rep_c72640, Qs-dev_rep_c85023, Contig…
GO:0005886	plasma membrane	C	0.00115473	9.84768e-07	95	7194	263	36605	over	Contig14939, Contig8493, Contig17727, Qs-dev_c20687, Contig25150, Qs-dev_rep_c74979, Contig1855, Contig835, Contig9556, Contig5284, Contig24062, Contig26214, Contig23379, Qs-dev_rep_c76312, Contig19419, Contig5706, Contig17652, Qs-dev_rep_c74948, Contig9531, Contig19360, Contig24038, Contig22703, Qs-dev_rep_c95532, Contig20544, Contig21975, isotig03391, Contig17576, Contig18254, Contig18250, Cont…
GO:0042221	response to chemical stimulus	P	0.00115473	9.98466e-07	99	7603	259	36196	over	Contig14939, Contig8930, Contig15218, Contig16253, Contig25558, Contig24514, Contig25150, Qs-dev_rep_c74979, Contig23039, Qs-dev_rep_c95219, Contig23027, Contig24062, Contig9941, Contig15545, Contig19419, Contig5706, Contig26161, Contig17652, Contig9531, Contig9890, Contig19360, Contig24038, Contig9514, Contig22703, Qs-dev_rep_c95532, Qs-dev_rep_c73055, Qs-dev_rep_c84906, Contig20544, Contig5635,…
GO:0015145	monosaccharide transmembrane transporter activity	F	0.0117398	1.14201e-05	6	56	352	43743	over	Qs-dev_rep_c76312, Qs-dev_rep_c95532, Qs-dev_c41949, Contig18211, Contig14958, Qs-dev_c41342
GO:0051119	sugar transmembrane transporter activity	F	0.0117563	1.27068e-05	10	207	348	43592	over	Qs-dev_rep_c76312, Contig22703, Qs-dev_rep_c95532, Contig22627, Qs-dev_c41949, Contig18211, Contig24155, Contig14958, Qs-dev_c34608, Qs-dev_c41342
GO:0005358	high-affinity hydrogen:glucose symporter activity	F	0.0195562	2.87142e-05	3	5	355	43794	over	Qs-dev_c41949, Contig14958, Qs-dev_c41342
GO:0005356	hydrogen:glucose symporter activity	F	0.0195562	2.87142e-05	3	5	355	43794	over	Qs-dev_c41949, Contig14958, Qs-dev_c41342
GO:0009679	hexose:hydrogen symporter activity	F	0.0195562	2.87142e-05	3	5	355	43794	over	Qs-dev_c41949, Contig14958, Qs-dev_c41342
GO:0022804	active transmembrane transporter activity	F	0.0195562	2.95922e-05	26	1281	332	42518	over	Contig1855, Contig20625, Contig4597, Qs-dev_rep_c74948, Contig22703, Qs-dev_rep_c95532, Contig20544, Contig22627, Contig16112, Qs-dev_c41949, Contig16854, Contig18211, Contig17484, Qs-dev_rep_c76493, Contig22142, Contig10041, Contig9345, Contig22928, Contig3296, Contig25303, Qs-dev_c10451, Contig14958, Qs-dev_c34608, Contig503, Contig21698, Qs-dev_c41342
GO:0015144	carbohydrate transmembrane transporter activity	F	0.0229206	3.71604e-05	10	236	348	43563	over	Qs-dev_rep_c76312, Contig22703, Qs-dev_rep_c95532, Contig22627, Qs-dev_c41949, Contig18211, Contig24155, Contig14958, Qs-dev_c34608, Qs-dev_c41342
GO:0005355	glucose transmembrane transporter activity	F	0.0229625	3.97103e-05	4	20	354	43779	over	Qs-dev_rep_c76312, Qs-dev_c41949, Contig14958, Qs-dev_c41342
GO:0042626	ATPase activity, coupled to transmembrane movement of substances	F	0.0236394	4.51094e-05	16	592	342	43207	over	Contig1855, Contig20625, Contig4597, Qs-dev_rep_c74948, Contig20544, Contig16112, Contig16854, Contig17484, Contig22142, Contig9345, Contig22928, Contig3296, Contig25303, Qs-dev_c10451, Contig503, Contig21698
GO:0043492	ATPase activity, coupled to movement of substances	F	0.0236394	4.59911e-05	16	593	342	43206	over	Contig1855, Contig20625, Contig4597, Qs-dev_rep_c74948, Contig20544, Contig16112, Contig16854, Contig17484, Contig22142, Contig9345, Contig22928, Contig3296, Contig25303, Qs-dev_c10451, Contig503, Contig21698
GO:0016820	hydrolase activity, acting on acid anhydrides, catalyzing transmembrane movement of substances	F	0.0283377	6.11655e-05	16	608	342	43191	over	Contig1855, Contig20625, Contig4597, Qs-dev_rep_c74948, Contig20544, Contig16112, Contig16854, Contig17484, Contig22142, Contig9345, Contig22928, Contig3296, Contig25303, Qs-dev_c10451, Contig503, Contig21698
GO:0015405	P-P-bond-hydrolysis-driven transmembrane transporter activity	F	0.0283377	6.12574e-05	17	675	341	43124	over	Contig1855, Contig20625, Contig4597, Qs-dev_rep_c74948, Contig20544, Contig16112, Contig16854, Contig17484, Qs-dev_rep_c76493, Contig22142, Contig9345, Contig22928, Contig3296, Contig25303, Qs-dev_c10451, Contig503, Contig21698
GO:0018298	protein-chromophore linkage	P	0.0283458	6.43386e-05	4	23	354	43776	over	Qs-dev_rep_c73082, Contig2864, Qs-dev_rep_c75208, Contig17861
GO:0015399	primary active transmembrane transporter activity	F	0.0286082	6.80264e-05	17	681	341	43118	over	Contig1855, Contig20625, Contig4597, Qs-dev_rep_c74948, Contig20544, Contig16112, Contig16854, Contig17484, Qs-dev_rep_c76493, Contig22142, Contig9345, Contig22928, Contig3296, Contig25303, Qs-dev_c10451, Contig503, Contig21698
GO:0070568	guanylyltransferase activity	F	0.0300019	7.45831e-05	4	24	354	43775	over	Contig15218, Contig15545, Qs-dev_c9770, Contig17831

## Sheet: S2 (Cluster B)
GO-ID	Term	Category	FDR	P-Value	#Test	#Ref	#notAnnotTest	#notAnnotRef	Over/Under	TestSeqs
GO:0042221	response to chemical stimulus	P	2.56142e-07	2.76851e-11	112	7590	239	36216	over	Qs-dev_rep_c76744, Contig3980, Contig17690, Contig18768, Contig17684, Contig21718, Contig25943, Qs-dev_c65128, Contig19793, Contig12009, Contig3962, Contig8516, Contig19422, Contig19387, Contig23770, Contig2513, Contig27640, Qs-dev_c36196, Contig25486, Contig3549, Qs-dev_rep_c72398, Contig16971, Contig18286, Contig5250, Contig21234, Contig21232, Qs-dev_c8424, Contig18273, Contig8793, Qs-dev_rep_c…
GO:0009628	response to abiotic stimulus	P	3.45727e-06	7.47356e-10	90	5855	261	37951	over	Qs-dev_rep_c76744, Contig3980, Contig18768, Contig17684, Contig21718, Contig19793, Contig12009, Contig3962, Contig19422, Contig19387, Contig23770, Contig2513, Qs-dev_c36196, Contig3549, Contig15935, Contig16971, Contig4174, Contig21234, Contig21232, Contig21983, Contig8793, Qs-dev_rep_c72408, Contig17627, Contig17621, Contig5198, Contig5193, Qs-dev_rep_c72753, Contig16899, Contig20922, Contig2052…
GO:0071944	cell periphery	C	4.14901e-06	1.34533e-09	113	8197	238	35609	over	Qs-dev_rep_c76744, Contig21727, Qs-dev_rep_c87762, Contig18768, Contig19445, Qs-dev_rep_c74583, Contig5731, Contig17684, Contig19437, Qs-dev_c8867, Contig12764, Contig2927, Contig3962, Contig8516, Qs-dev_c35566, Qs-dev_c9931, Qs-dev_c2902, Contig17669, Contig20184, Qs-dev_rep_c73918, Qs-dev_rep_c73916, Contig27640, Qs-dev_c36196, Contig20212, Qs-dev_rep_c72398, Contig22716, Contig4174, Qs-dev_rep…
GO:0006950	response to stress	P	1.22534e-05	5.2976e-09	110	8085	241	35721	over	Qs-dev_rep_c76744, Contig3980, Contig18768, Contig23796, Contig17684, Contig25943, Contig19793, Contig12009, Contig3962, Contig21661, Contig19387, Contig23770, Contig2513, Contig27640, Qs-dev_c36196, Contig25486, Contig3549, Contig16971, Contig4174, Contig21234, Contig21232, Contig22701, Contig18273, Contig8793, Contig19744, Qs-dev_rep_c72408, Qs-dev_c44427, Contig17621, Contig5198, Contig5193, C…
GO:0006970	response to osmotic stress	P	2.06138e-05	1.11402e-08	41	1877	310	41929	over	Contig17684, Contig19793, Contig12009, Contig2513, Contig3549, Contig21234, Contig21232, Contig8793, Qs-dev_rep_c72408, Contig5193, Qs-dev_rep_c72753, Contig16899, Contig19325, Contig22999, Contig22589, Contig2364, Contig273, Contig17943, Contig26056, Contig23659, Contig21535, Contig19255, Contig23249, Contig10051, Contig18151, Qs-dev_rep_c97878, Qs-dev_rep_c73270, Contig17849, Contig5853, Contig…
GO:0009415	response to water	P	2.47649e-05	1.60602e-08	25	800	326	43006	over	Qs-dev_rep_c76744, Contig18768, Contig19793, Contig12009, Contig19387, Contig3549, Contig21234, Contig21232, Contig8793, Qs-dev_rep_c72408, Contig5193, Contig16899, Contig19325, Contig22999, Contig17943, Contig26056, Contig23659, Contig18151, Qs-dev_rep_c73270, Contig5853, Contig18088, Contig120, Qs-dev_c30725, Contig19458, Qs-dev_rep_c74595
GO:0009651	response to salt stress	P	2.52899e-05	1.91341e-08	39	1764	312	42042	over	Contig17684, Contig19793, Contig12009, Contig2513, Contig3549, Contig21234, Contig21232, Contig8793, Qs-dev_rep_c72408, Contig5193, Qs-dev_rep_c72753, Contig22999, Contig22589, Contig2364, Contig273, Contig17943, Contig26056, Contig23659, Contig21535, Contig19255, Contig23249, Contig10051, Contig18151, Qs-dev_rep_c97878, Qs-dev_rep_c73270, Contig17849, Contig5853, Contig18088, Qs-dev_rep_c76449, …
GO:0009414	response to water deprivation	P	4.07435e-05	3.523e-08	24	773	327	43033	over	Qs-dev_rep_c76744, Contig18768, Contig19793, Contig12009, Contig19387, Contig3549, Contig21234, Contig21232, Contig8793, Qs-dev_rep_c72408, Contig5193, Contig16899, Contig22999, Contig17943, Contig26056, Contig23659, Contig18151, Qs-dev_rep_c73270, Contig5853, Contig18088, Contig120, Qs-dev_c30725, Contig19458, Qs-dev_rep_c74595
GO:0050896	response to stimulus	P	8.55569e-05	8.38323e-08	156	13555	195	30251	over	Qs-dev_rep_c76744, Contig3980, Contig17690, Contig18768, Contig23796, Contig17684, Contig21718, Contig25943, Qs-dev_c65128, Contig19793, Contig12764, Contig12009, Contig3962, Contig8516, Contig21661, Contig19422, Contig19387, Contig23770, Contig2513, Contig27640, Qs-dev_c36196, Contig25486, Contig3549, Contig15935, Qs-dev_rep_c72398, Contig16971, Contig18286, Contig5250, Contig4174, Contig21234, …
GO:0005886	plasma membrane	C	8.55569e-05	9.97877e-08	97	7192	254	36614	over	Qs-dev_rep_c76744, Contig21727, Qs-dev_rep_c87762, Contig18768, Contig19445, Contig5731, Contig17684, Contig19437, Qs-dev_c8867, Contig12764, Contig2927, Contig3962, Contig8516, Qs-dev_c35566, Qs-dev_c9931, Qs-dev_c2902, Qs-dev_rep_c73918, Qs-dev_rep_c73916, Contig27640, Qs-dev_c36196, Contig20212, Qs-dev_rep_c72398, Contig22716, Contig4174, Qs-dev_rep_c72816, Contig25462, Qs-dev_c8424, Contig227…
GO:0009506	plasmodesma	C	8.55569e-05	1.10969e-07	36	1660	315	42146	over	Contig21727, Contig19445, Contig5731, Contig17684, Contig12764, Contig3962, Qs-dev_c9931, Contig20184, Contig27640, Contig25486, Contig22716, Contig25462, Qs-dev_c8424, Qs-dev_rep_c72408, Contig18663, Contig17622, Contig20529, Contig17967, Contig18232, Contig19309, Contig2364, Contig300, Contig8290, Contig10051, Contig192, Contig19221, Qs-dev_c11159, Contig9313, Contig22105, isotig12942, Contig18…
GO:0055044	symplast	C	8.55569e-05	1.10969e-07	36	1660	315	42146	over	Contig21727, Contig19445, Contig5731, Contig17684, Contig12764, Contig3962, Qs-dev_c9931, Contig20184, Contig27640, Contig25486, Contig22716, Contig25462, Qs-dev_c8424, Qs-dev_rep_c72408, Contig18663, Contig17622, Contig20529, Contig17967, Contig18232, Contig19309, Contig2364, Contig300, Contig8290, Contig10051, Contig192, Contig19221, Qs-dev_c11159, Contig9313, Contig22105, isotig12942, Contig18…
GO:0005911	cell-cell junction	C	8.72662e-05	1.22618e-07	36	1667	315	42139	over	Contig21727, Contig19445, Contig5731, Contig17684, Contig12764, Contig3962, Qs-dev_c9931, Contig20184, Contig27640, Contig25486, Contig22716, Contig25462, Qs-dev_c8424, Qs-dev_rep_c72408, Contig18663, Contig17622, Contig20529, Contig17967, Contig18232, Contig19309, Contig2364, Contig300, Contig8290, Contig10051, Contig192, Contig19221, Qs-dev_c11159, Contig9313, Contig22105, isotig12942, Contig18…
GO:0030054	cell junction	C	9.0756e-05	1.37331e-07	36	1675	315	42131	over	Contig21727, Contig19445, Contig5731, Contig17684, Contig12764, Contig3962, Qs-dev_c9931, Contig20184, Contig27640, Contig25486, Contig22716, Contig25462, Qs-dev_c8424, Qs-dev_rep_c72408, Contig18663, Contig17622, Contig20529, Contig17967, Contig18232, Contig19309, Contig2364, Contig300, Contig8290, Contig10051, Contig192, Contig19221, Qs-dev_c11159, Contig9313, Contig22105, isotig12942, Contig18…
GO:0005773	vacuole	C	0.000147964	2.3989e-07	45	2435	306	41371	over	Contig21727, Contig17690, Qs-dev_rep_c87762, Contig5731, Contig17684, Contig19437, Qs-dev_c35566, Contig19422, Contig2513, Qs-dev_c36196, Contig20212, Contig25486, Qs-dev_rep_c72398, Contig4174, Contig25462, Qs-dev_c8424, Contig22701, Contig8793, Qs-dev_rep_c72408, Qs-dev_c44427, Qs-dev_rep_c72753, Contig16899, Contig19325, Contig18192, Contig273, Contig23659, Contig21535, Contig23249, isotig1051…
GO:0005975	carbohydrate metabolic process	P	0.000232833	4.02651e-07	68	4540	283	39266	over	Qs-dev_rep_c76744, Contig5738, Contig18768, Qs-dev_rep_c74583, Qs-dev_c8867, Contig12009, Contig8516, Qs-dev_c9931, Contig17669, Qs-dev_rep_c73918, Contig2513, Contig27640, Contig22716, Contig4174, Contig21234, Contig21232, Contig15517, Contig21983, Contig19744, Qs-dev_rep_c72408, Qs-dev_c14513, Contig3470, Qs-dev_rep_c72751, Contig5226, Contig5180, Contig7694, Contig21561, Contig19325, Contig215…
GO:0016051	carbohydrate biosynthetic process	P	0.000391415	7.19203e-07	38	1958	313	41848	over	Qs-dev_rep_c76744, Contig18768, Qs-dev_c8867, Contig12009, Qs-dev_c9931, Qs-dev_rep_c73918, Contig2513, Contig27640, Contig22716, Contig21234, Contig21232, Contig21983, Contig19744, Qs-dev_rep_c72408, Contig3470, Qs-dev_rep_c72751, Contig5180, Contig20510, Contig25418, Contig2364, Contig17943, Contig10875, Contig3791, Contig24672, Contig17487, Qs-dev_rep_c74811, Qs-dev_c10522, Contig5853, Contig1…
GO:0035251	UDP-glucosyltransferase activity	F	0.000430401	8.37356e-07	18	547	333	43259	over	Contig12009, Qs-dev_c9931, Contig23770, Contig27640, Contig22716, Contig21234, Contig21232, Contig19744, Contig17987, Contig5180, Contig21561, Contig19325, Contig21559, Contig17943, Contig10875, Contig17487, Contig5853, Contig19093
GO:0016758	transferase activity, transferring hexosyl groups	F	0.000439397	9.0235e-07	27	1138	324	42668	over	Contig12009, Qs-dev_c9931, Contig17669, Contig23770, Contig27640, Contig22716, Contig21234, Contig21232, Contig19744, Contig17987, Contig5180, Contig21561, Contig19325, Contig21559, Contig19309, Contig17943, Contig17545, Contig10875, Contig3791, Contig21535, Contig17487, Contig17507, Contig5853, Contig22050, Contig19093, Contig23476, Contig19458
GO:0044437	vacuolar part	C	0.000577388	1.27056e-06	26	1088	325	42718	over	Contig21727, Qs-dev_rep_c87762, Contig5731, Contig17684, Contig19437, Qs-dev_c35566, Contig2513, Contig20212, Contig25486, Contig4174, Contig25462, Qs-dev_c8424, Contig8793, Qs-dev_rep_c72408, Qs-dev_c44427, Contig18192, Contig273, Contig21535, Contig16355, Contig18066, Qs-dev_rep_c76036, Contig5026, Contig16691, Qs-dev_c7486, Contig25183, Contig18822
GO:0008378	galactosyltransferase activity	F	0.000577388	1.31054e-06	9	124	342	43682	over	Contig12009, Contig21234, Contig21232, Contig19309, Contig17943, Contig5853, Contig22050, Contig23476, Contig19458
GO:0046527	glucosyltransferase activity	F	0.000815044	1.95409e-06	18	582	333	43224	over	Contig12009, Qs-dev_c9931, Contig23770, Contig27640, Contig22716, Contig21234, Contig21232, Contig19744, Contig17987, Contig5180, Contig21561, Contig19325, Contig21559, Contig17943, Contig10875, Contig17487, Contig5853, Contig19093
GO:0010035	response to inorganic substance	P	0.000815044	2.02616e-06	47	2813	304	40993	over	Contig3980, Contig17684, Contig19793, Contig12009, Contig8516, Contig2513, Qs-dev_c36196, Contig25486, Qs-dev_rep_c72398, Contig21234, Contig21232, Contig18273, Qs-dev_rep_c72408, Contig17622, Qs-dev_c44427, Contig17620, Contig5629, Qs-dev_rep_c72753, Contig19325, Contig17568, Contig2364, Contig26454, Contig17943, Contig21535, Contig18615, Contig17499, Contig3010, Contig10051, Contig17474, Contig…
GO:0005774	vacuolar membrane	C	0.00123342	3.19953e-06	25	1074	326	42732	over	Contig21727, Qs-dev_rep_c87762, Contig5731, Contig17684, Contig19437, Qs-dev_c35566, Contig2513, Contig20212, Contig25486, Contig4174, Contig25462, Qs-dev_c8424, Contig8793, Qs-dev_rep_c72408, Qs-dev_c44427, Contig18192, Contig273, Contig16355, Contig18066, Qs-dev_rep_c76036, Contig5026, Contig16691, Qs-dev_c7486, Contig25183, Contig18822
GO:0046686	response to cadmium ion	P	0.00138057	3.73047e-06	34	1774	317	42032	over	Contig17684, Contig8516, Contig2513, Qs-dev_c36196, Qs-dev_rep_c72398, Contig18273, Qs-dev_rep_c72408, Contig17622, Contig17620, Contig5629, Qs-dev_rep_c72753, Contig19325, Contig17568, Contig2364, Contig26454, Contig21535, Contig17499, Contig3010, Contig10051, Contig17474, Contig9313, Contig23896, Contig6461, Qs-dev_rep_c76810, Contig14964, Contig23075, Contig22391, Contig23109, Contig25183, Con…
GO:0005829	cytosol	C	0.00171265	4.81291e-06	67	4780	284	39026	over	Qs-dev_rep_c76744, Contig18768, Contig19445, Contig17684, Qs-dev_c5280, Qs-dev_c8867, Contig25141, Contig8516, Qs-dev_rep_c73916, Contig2513, Qs-dev_c36196, Qs-dev_rep_c72398, Contig16971, Contig7802, Contig4174, Contig25462, Contig21983, Qs-dev_rep_c72408, Contig17627, Contig18663, Contig17622, Qs-dev_c14513, Contig17620, Contig5629, isotig07262, Qs-dev_rep_c72751, Contig5180, Contig26515, Qs-de…
GO:0016020	membrane	C	0.00176849	5.16098e-06	144	13040	207	30766	over	Qs-dev_rep_c76744, Contig21727, Qs-dev_rep_c87762, Contig18768, Contig19445, Qs-dev_rep_c74583, Contig5731, Contig17684, Contig19437, Contig6009, Qs-dev_c8867, Contig12764, Contig2927, Contig3962, Contig8516, Qs-dev_c35566, Qs-dev_c9931, Qs-dev_c2902, Contig9545, Qs-dev_rep_c73918, Qs-dev_rep_c73916, Contig2513, Contig27640, Qs-dev_c36196, Contig20212, Contig25486, Contig3549, Qs-dev_rep_c72398, …
GO:0006833	water transport	P	0.00208973	6.5271e-06	11	241	340	43565	over	Qs-dev_rep_c72408, Contig16899, Contig18192, Contig2364, Contig23659, Contig18151, Contig6898, Contig18473, Contig120, Contig9995, Contig25183
GO:0005366	myo-inositol:hydrogen symporter activity	F	0.00208973	6.62349e-06	4	12	347	43794	over	Qs-dev_rep_c87762, Qs-dev_c35566, Contig20212, Contig16355
GO:0042044	fluid transport	P	0.00208973	6.77603e-06	11	242	340	43564	over	Qs-dev_rep_c72408, Contig16899, Contig18192, Contig2364, Contig23659, Contig18151, Contig6898, Contig18473, Contig120, Contig9995, Contig25183
GO:0008194	UDP-glycosyltransferase activity	F	0.00225694	7.56215e-06	20	776	331	43030	over	Contig12009, Qs-dev_c9931, Contig23770, Contig27640, Contig22716, Contig21234, Contig21232, Contig19744, Contig17987, Contig5180, Contig21561, Contig19325, Contig21559, Contig17943, Contig17545, Contig10875, Contig3791, Contig17487, Contig5853, Contig19093
GO:0006979	response to oxidative stress	P	0.00314315	1.08712e-05	26	1231	325	42575	over	Contig3980, Contig17684, Contig19793, Contig12009, Contig25486, Contig21234, Contig21232, Qs-dev_rep_c72408, Qs-dev_c44427, Contig19309, Contig17943, Contig18615, Contig17499, isotig13728, Contig17512, Contig5853, Contig1207, Contig17788, Contig22050, Contig23886, Contig15656, Contig23476, Contig14964, Contig25183, Qs-dev_rep_c76751, Contig19458
GO:0016757	transferase activity, transferring glycosyl groups	F	0.00370269	1.32067e-05	30	1559	321	42247	over	Contig12009, Contig25539, Qs-dev_c9931, Contig17669, Contig23770, Contig27640, Contig22716, Contig21234, Contig21232, Contig19744, Contig17987, Contig5180, Contig21561, Contig19325, Contig21559, Contig19309, Contig10120, Contig17943, Contig17545, Contig10875, Contig3791, Contig21535, Contig17487, Contig17507, Contig5853, Contig22050, Contig19093, Contig23476, Contig518, Contig19458
GO:0006012	galactose metabolic process	P	0.00375459	1.40588e-05	7	91	344	43715	over	Contig12009, Contig21234, Contig21232, Qs-dev_rep_c72751, Contig17943, Contig5853, Contig19458
GO:0030312	external encapsulating structure	C	0.00375459	1.42035e-05	31	1646	320	42160	over	Qs-dev_rep_c74583, Contig5731, Qs-dev_c8867, Contig17669, Contig20184, Qs-dev_c36196, Contig4174, Contig5198, Contig17971, Contig26515, Contig17967, Contig20510, Contig18192, Contig2364, Contig21535, Contig18605, Contig8290, Contig17507, Contig9313, Contig22105, Contig23896, Contig8581, Contig23886, Contig16332, Contig16729, Contig14964, Contig2214, Contig22391, Contig25183, Qs-dev_rep_c76751, Co…
GO:0016760	cellulose synthase (UDP-forming) activity	F	0.00388266	1.51076e-05	8	129	343	43677	over	Contig12009, Contig21234, Contig21232, Contig19744, Contig17987, Contig17943, Contig17487, Contig5853
GO:0016759	cellulose synthase activity	F	0.00442101	1.76802e-05	8	132	343	43674	over	Contig12009, Contig21234, Contig21232, Contig19744, Contig17987, Contig17943, Contig17487, Contig5853
GO:0009266	response to temperature stimulus	P	0.00561338	2.30554e-05	35	2025	316	41781	over	Contig3980, Contig17684, Contig19793, Contig12009, Contig3962, Contig23770, Qs-dev_c36196, Contig4174, Contig21234, Contig21232, Qs-dev_rep_c72408, Contig5198, Contig5193, Contig20529, Contig19325, Contig19309, Contig2364, Contig17943, Contig5159, Contig18615, Qs-dev_c38158, Contig16025, Qs-dev_c52123, Contig5853, Contig9313, Contig1207, Contig17788, Contig6461, Contig15656, Contig25196, Contig23…
GO:0047216	inositol 3-alpha-galactosyltransferase activity	F	0.00609636	2.59677e-05	5	39	346	43767	over	Contig12009, Contig21234, Contig21232, Contig17943, Contig5853
GO:0005618	cell wall	C	0.00609636	2.6357e-05	30	1619	321	42187	over	Qs-dev_rep_c74583, Contig5731, Qs-dev_c8867, Contig17669, Contig20184, Qs-dev_c36196, Contig4174, Contig5198, Contig17971, Contig26515, Contig17967, Contig20510, Contig18192, Contig2364, Contig21535, Contig18605, Contig8290, Contig17507, Contig9313, Contig22105, Contig23896, Contig8581, Contig23886, Contig16332, Contig16729, Contig14964, Contig2214, Contig22391, Contig25183, Contig25607
GO:0009408	response to heat	P	0.0070389	3.11927e-05	18	719	333	43087	over	Contig17684, Contig19793, Contig12009, Contig23770, Qs-dev_c36196, Contig21234, Contig21232, Qs-dev_rep_c72408, Contig17943, Contig5159, Contig18615, Contig5853, Contig9313, Contig1207, Contig6461, Contig15656, Contig14964, Contig22391
GO:0047274	galactinol-sucrose galactosyltransferase activity	F	0.0112555	5.10949e-05	4	22	347	43784	over	Contig19309, Contig22050, Contig23476, Contig19458
GO:0005576	extracellular region	C	0.0114923	5.34123e-05	41	2648	310	41158	over	Contig17690, Qs-dev_rep_c74583, Contig17684, Contig19387, Contig17669, Contig20184, Qs-dev_c36196, Qs-dev_rep_c72398, Qs-dev_c70883, Contig22317, Contig4174, Qs-dev_rep_c72408, Qs-dev_c44427, Contig5198, Contig17971, Contig7694, Contig17967, Qs-dev_c25103, Contig2364, Qs-dev_rep_c99310, Contig18605, Contig8290, Contig17524, Contig9401, Contig17512, Contig17507, Qs-dev_c12594, Contig6898, Contig16…
GO:0010038	response to metal ion	P	0.0116108	5.52178e-05	34	2029	317	41777	over	Contig17684, Contig8516, Contig2513, Qs-dev_c36196, Qs-dev_rep_c72398, Contig18273, Qs-dev_rep_c72408, Contig17622, Contig17620, Contig5629, Qs-dev_rep_c72753, Contig19325, Contig17568, Contig2364, Contig26454, Contig21535, Contig17499, Contig3010, Contig10051, Contig17474, Contig9313, Contig23896, Contig6461, Qs-dev_rep_c76810, Contig14964, Contig23075, Contig22391, Contig23109, Contig25183, Con…
GO:0015798	myo-inositol transport	P	0.0119886	5.9606e-05	4	23	347	43783	over	Qs-dev_rep_c87762, Qs-dev_c35566, Contig20212, Contig16355
GO:0047268	galactinol-raffinose galactosyltransferase activity	F	0.0119886	5.9606e-05	4	23	347	43783	over	Contig19309, Contig22050, Contig23476, Contig19458
GO:0009888	tissue development	P	0.0122791	6.23777e-05	34	2042	317	41764	over	Qs-dev_rep_c76744, Contig18768, Qs-dev_rep_c74583, Contig25549, Contig3962, Contig16971, Contig4174, Contig25462, Contig18273, Qs-dev_rep_c72408, Contig26135, Qs-dev_rep_c72751, Contig327, Contig20510, Contig18232, Qs-dev_c25103, Contig2364, Contig26454, Contig3791, Contig18605, Qs-dev_rep_c74811, Qs-dev_rep_c97878, Contig16025, Contig22921, Contig6898, Contig9707, Contig6461, isotig15724, Contig…
GO:0005365	myo-inositol transmembrane transporter activity	F	0.0133201	6.91056e-05	4	24	347	43782	over	Qs-dev_rep_c87762, Qs-dev_c35566, Contig20212, Contig16355
GO:0009504	cell plate	C	0.0134103	7.10228e-05	6	81	345	43725	over	Qs-dev_c9931, Contig27640, Contig22716, Contig25462, Contig18663, Contig17849
GO:0080167	response to karrikin	P	0.0143113	7.73419e-05	11	319	340	43487	over	Contig3980, Qs-dev_c36196, Contig17967, Contig19309, Contig16025, Contig17788, Contig22050, Contig6461, Contig23476, Contig18835, Contig22391
GO:0010033	response to organic substance	P	0.0148059	8.1615e-05	60	4527	291	39279	over	Contig17690, Contig21718, Contig25943, Contig19793, Contig12009, Contig3962, Contig19422, Contig19387, Contig23770, Contig2513, Contig27640, Qs-dev_rep_c72398, Contig16971, Contig5250, Contig21234, Contig21232, Qs-dev_c8424, Contig17627, Qs-dev_c44427, Contig17621, Contig5193, Contig3470, Contig16899, Qs-dev_rep_c73395, Contig8774, Contig22999, Contig8769, Contig327, Contig1296, Contig22589, Cont…
GO:0042542	response to hydrogen peroxide	P	0.0156361	8.78815e-05	15	573	336	43233	over	Contig3980, Contig17684, Contig19793, Contig12009, Contig25486, Contig21234, Contig21232, Qs-dev_rep_c72408, Qs-dev_c44427, Contig17943, Contig18615, Contig5853, Contig1207, Contig15656, Contig14964
GO:0044262	cellular carbohydrate metabolic process	P	0.017069	9.77795e-05	36	2269	315	41537	over	Qs-dev_rep_c76744, Contig18768, Qs-dev_rep_c74583, Qs-dev_c9931, Contig17669, Qs-dev_rep_c73918, Contig27640, Contig22716, Contig21983, Contig19744, Contig3470, Qs-dev_rep_c72751, Contig5180, Contig21561, Contig19325, Contig21559, Contig25418, Contig2364, Contig17545, Contig10875, Contig3791, Contig18605, Contig24672, Contig17487, Contig9401, Qs-dev_rep_c74811, Contig17507, Contig22921, Qs-dev_c1…
GO:0048046	apoplast	C	0.0171991	0.000100384	21	1014	330	42792	over	Contig17684, Contig17669, Qs-dev_c36196, Qs-dev_rep_c72398, Qs-dev_c70883, Contig4174, Qs-dev_rep_c72408, Contig5198, Contig17971, Contig17524, Contig17507, Contig16372, Contig18053, Qs-dev_rep_c72544, Contig23075, Qs-dev_rep_c74651, Contig22391, Qs-dev_rep_c72932, Contig18822, Contig16265, Qs-dev_rep_c74595
GO:0015791	polyol transport	P	0.0172186	0.00010422	4	27	347	43779	over	Qs-dev_rep_c87762, Qs-dev_c35566, Contig20212, Contig16355
GO:0015166	polyol transmembrane transporter activity	F	0.0172186	0.00010422	4	27	347	43779	over	Qs-dev_rep_c87762, Qs-dev_c35566, Contig20212, Contig16355
GO:0009737	response to abscisic acid stimulus	P	0.0173951	0.000107168	23	1175	328	42631	over	Contig21718, Contig19793, Contig12009, Contig19387, Contig21234, Contig21232, Qs-dev_c8424, Qs-dev_c44427, Contig17621, Contig5193, Contig16899, Contig8774, Contig22999, Contig327, Contig17943, Contig16456, isotig13728, Contig5853, Contig17788, Contig25196, Contig2975, Contig25183, Contig19458
GO:0015850	organic alcohol transport	P	0.0188812	0.000118365	4	28	347	43778	over	Qs-dev_rep_c87762, Qs-dev_c35566, Contig20212, Contig16355
GO:0042398	cellular modified amino acid biosynthetic process	P	0.0225121	0.00014356	7	134	344	43672	over	Contig18273, Contig26454, Contig10051, Contig22921, Contig15656, Qs-dev_rep_c74666, Contig18041
GO:0015665	alcohol transmembrane transporter activity	F	0.0260813	0.000169139	4	31	347	43775	over	Qs-dev_rep_c87762, Qs-dev_c35566, Contig20212, Contig16355
GO:0010015	root morphogenesis	P	0.0262054	0.000173722	18	827	333	42979	over	Qs-dev_rep_c76744, Contig18768, Contig3962, Contig16971, Contig4174, Contig26135, Qs-dev_rep_c72751, Contig8774, Contig17967, Contig20510, Contig2364, Contig18221, Contig22921, Contig9707, Contig6461, isotig15724, Contig9995, Qs-dev_c30725
GO:0044238	primary metabolic process	P	0.0262054	0.000175609	206	21459	145	22347	over	Qs-dev_rep_c76744, Contig21727, Contig17690, Contig10306, Contig22403, Contig5738, Contig3184, Contig18768, Contig19445, Qs-dev_rep_c74583, Contig24478, Contig17684, Contig4251, Contig25549, Contig19793, Qs-dev_c8867, Contig12764, Contig12009, Qs-dev_c8502, Contig3962, Contig25141, Contig8516, Contig21661, Contig19785, Qs-dev_c9931, Contig19422, Contig19387, Contig17669, Contig25136, Contig20184,…
GO:0007010	cytoskeleton organization	P	0.0262114	0.000178482	23	1218	328	42588	over	Qs-dev_rep_c76744, Contig18768, Qs-dev_rep_c74583, Contig21718, Qs-dev_c8867, Contig3962, Qs-dev_rep_c73916, Contig27640, Contig16971, Contig4174, Contig26135, Contig20510, Contig18232, Qs-dev_c25103, Contig17499, Contig18605, Qs-dev_rep_c74811, Contig22921, Contig17849, Contig4765, isotig12942, Contig20689, Qs-dev_c30725
GO:0006073	cellular glucan metabolic process	P	0.0282712	0.000195564	21	1066	330	42740	over	Qs-dev_rep_c76744, Contig18768, Qs-dev_rep_c74583, Qs-dev_c9931, Contig17669, Qs-dev_rep_c73918, Contig27640, Contig22716, Contig21983, Contig19744, Qs-dev_rep_c72751, Contig25418, Contig2364, Contig18605, Contig24672, Contig17487, Qs-dev_rep_c74811, Contig17507, Qs-dev_c13308, Contig18041, Qs-dev_c30725
GO:0010480	microsporocyte differentiation	P	0.0291988	0.000211062	3	12	348	43794	over	Qs-dev_rep_c76744, Contig18768, Qs-dev_c30725
GO:0000302	response to reactive oxygen species	P	0.0291988	0.000212448	16	694	335	43112	over	Contig3980, Contig17684, Contig19793, Contig12009, Contig25486, Contig21234, Contig21232, Qs-dev_rep_c72408, Qs-dev_c44427, Contig17943, Contig18615, Contig5853, Contig1207, Contig15656, Contig14964, Contig25183
GO:0009725	response to hormone stimulus	P	0.0291988	0.000215405	39	2642	312	41164	over	Contig17690, Contig21718, Contig19793, Contig12009, Contig3962, Contig19387, Contig23770, Qs-dev_rep_c72398, Contig16971, Contig5250, Contig21234, Contig21232, Qs-dev_c8424, Contig17627, Qs-dev_c44427, Contig17621, Contig5193, Contig16899, Qs-dev_rep_c73395, Contig8774, Contig22999, Contig327, Contig22589, Contig1681, Contig17943, Contig14342, Contig16456, isotig13728, Contig17856, Contig17849, C…
GO:0044464	cell part	C	0.0291988	0.000217011	281	31403	70	12403	over	Qs-dev_rep_c76744, Contig3980, Contig21727, Contig17690, Contig22403, Qs-dev_rep_c87762, Contig5738, Contig3184, Contig18768, Contig19445, Qs-dev_rep_c74583, Contig5731, Contig18009, Contig17684, Qs-dev_c5280, Contig18361, Qs-dev_c17408, Contig25943, Contig19437, Contig6009, Qs-dev_c8867, Contig12764, Contig2927, Contig12009, Qs-dev_c8502, Contig3962, Contig25141, Contig8516, Qs-dev_c35566, Conti…
GO:0005623	cell	C	0.0291988	0.00021776	281	31404	70	12402	over	Qs-dev_rep_c76744, Contig3980, Contig21727, Contig17690, Contig22403, Qs-dev_rep_c87762, Contig5738, Contig3184, Contig18768, Contig19445, Qs-dev_rep_c74583, Contig5731, Contig18009, Contig17684, Qs-dev_c5280, Contig18361, Qs-dev_c17408, Contig25943, Contig19437, Contig6009, Qs-dev_c8867, Contig12764, Contig2927, Contig12009, Qs-dev_c8502, Contig3962, Contig25141, Contig8516, Qs-dev_c35566, Conti…
GO:0009644	response to high light intensity	P	0.0306207	0.000231674	12	426	339	43380	over	Contig17684, Contig19793, Contig12009, Contig21234, Contig21232, Qs-dev_rep_c72408, Contig17943, Contig18615, Contig5853, Contig1207, Contig18053, Contig15656
GO:0005372	water transmembrane transporter activity	F	0.0327293	0.00025824	3	13	348	43793	over	Contig23659, Contig18151, Contig18473
GO:0015250	water channel activity	F	0.0327293	0.00025824	3	13	348	43793	over	Contig23659, Contig18151, Contig18473
GO:0016711	flavonoid 3'-monooxygenase activity	F	0.0327293	0.00025824	3	13	348	43793	over	Contig15935, Contig25761, Contig17797
GO:0007020	microtubule nucleation	P	0.0334074	0.000267201	7	149	344	43657	over	Qs-dev_rep_c76744, Contig18768, Qs-dev_rep_c74583, Qs-dev_c25103, Contig18605, Contig4765, Qs-dev_c30725
GO:0008152	metabolic process	P	0.0334074	0.000270812	248	27005	103	16801	over	Qs-dev_rep_c76744, Contig21727, Contig17690, Contig10306, Contig22403, Qs-dev_rep_c87762, Contig5738, Contig3184, Contig18768, Contig19445, Qs-dev_rep_c74583, Contig24478, Contig17684, Contig18361, Contig4251, Contig25943, Contig25549, Contig19793, Qs-dev_c8867, Contig12764, Contig12009, Qs-dev_c8502, Contig3962, Contig25141, Contig8516, Contig21661, Contig19785, Qs-dev_c9931, Contig19422, Contig…
GO:0009719	response to endogenous stimulus	P	0.0346898	0.000284957	39	2680	312	41126	over	Contig17690, Contig21718, Contig19793, Contig12009, Contig3962, Contig19387, Contig23770, Qs-dev_rep_c72398, Contig16971, Contig5250, Contig21234, Contig21232, Qs-dev_c8424, Contig17627, Qs-dev_c44427, Contig17621, Contig5193, Contig16899, Qs-dev_rep_c73395, Contig8774, Contig22999, Contig327, Contig22589, Contig1681, Contig17943, Contig14342, Contig16456, isotig13728, Contig17856, Contig17849, C…
GO:0009642	response to light intensity	P	0.0373853	0.00031114	13	507	338	43299	over	Contig17684, Contig19793, Contig12009, Contig21234, Contig21232, Qs-dev_rep_c72408, Contig17943, Contig18615, Contig5853, Contig1207, Contig6461, Contig18053, Contig15656
GO:0009934	regulation of meristem structural organization	P	0.0410509	0.000346084	4	38	347	43768	over	Qs-dev_rep_c76744, Contig18768, Qs-dev_rep_c72408, Qs-dev_c30725
GO:0022603	regulation of anatomical structure morphogenesis	P	0.0412511	0.00035223	9	262	342	43544	over	Qs-dev_rep_c76744, Contig18768, Qs-dev_rep_c72408, Contig17620, Contig5629, Contig8774, Qs-dev_rep_c97878, Contig6898, Qs-dev_c30725
GO:0005996	monosaccharide metabolic process	P	0.0475383	0.000411053	26	1549	325	42257	over	Qs-dev_c8867, Contig12009, Contig8516, Contig2513, Contig4174, Contig21234, Contig21232, Contig15517, Qs-dev_rep_c72408, Qs-dev_c14513, Qs-dev_rep_c72751, Contig2364, Contig17943, Contig9779, Contig24672, Contig3010, Contig5853, isotig12942, Qs-dev_rep_c76036, Contig19093, Contig20689, Contig23075, Contig25624, Contig25183, Contig25607, Contig19458

## Sheet: S3S4 (Cluster C)
GO-ID	Term	Category	FDR	P-Value	#Test	#Ref	#notAnnotTest	#notAnnotRef	Over/Under	TestSeqs
GO:0050896	response to stimulus	P	5.5279e-11	5.97482e-15	180	13531	174	30272	over	Contig2943, Contig18012, Qs-dev_c8120, Contig1106, Contig846, Contig25154, Contig20996, Contig17673, Contig9554, Contig25534, Contig19389, Contig11717, Contig822, Contig25491, Contig7821, Contig26605, Contig25886, Qs-dev_rep_c100630, Qs-dev_rep_c72797, Contig18337, Contig9899, Contig23406, Contig16616, Contig18294, isotig13847, Qs-dev_c9085, Contig2461, Contig25870, Contig21240, Contig10976, Qs-d…
GO:0071944	cell periphery	C	1.7173e-09	3.71227e-13	124	8186	230	35617	over	Contig9179, Qs-dev_c8120, Qs-dev_rep_c72868, Contig1106, Contig25154, Qs-dev_rep_c84555, Contig17673, Contig9554, Contig19389, Qs-dev_rep_c74168, Contig25491, Contig7821, Contig16224, Contig16581, Qs-dev_rep_c72797, Contig23406, isotig13847, Qs-dev_c9085, Contig9099, Contig25870, Contig25866, Contig6323, Contig4207, Contig2846, Contig17590, Contig10165, Contig17628, Contig18666, Qs-dev_c14519, Co…
GO:0009628	response to abiotic stimulus	P	8.97481e-09	2.91012e-12	97	5848	257	37955	over	Qs-dev_c8120, Contig846, Contig25154, Contig17673, Contig19389, Contig25491, Contig7821, Contig26605, Contig25886, Qs-dev_rep_c100630, Contig18337, Contig9899, Contig23406, Contig2461, Contig21240, Contig9124, Contig25866, Contig21230, Contig17590, Qs-dev_rep_c74529, Contig10165, Contig18666, Qs-dev_c14519, Contig9866, Contig17623, Contig25849, Contig25846, Contig6265, Contig18256, Contig22643, Q…
GO:0006950	response to stress	P	1.79037e-08	9.41346e-12	119	8076	235	35727	over	Contig18012, Qs-dev_c8120, Contig846, Contig25154, Contig20996, Contig17673, Contig19389, Contig11717, Contig822, Contig25491, Contig7821, Contig26605, Contig25886, Contig18337, Contig23406, Contig16616, Contig2461, Contig25870, Contig21240, Contig9124, Contig25866, Contig6720, Contig21230, Contig8435, Contig17590, Qs-dev_rep_c74529, Contig20549, Contig18666, Contig25452, Contig17623, Qs-dev_rep_…
GO:0042221	response to chemical stimulus	P	1.79037e-08	9.67559e-12	114	7588	240	36215	over	Contig2943, Qs-dev_c8120, Contig846, Contig25154, Contig20996, Contig17673, Contig9554, Contig19389, Contig25491, Contig7821, Qs-dev_rep_c72797, Contig18337, Contig9899, Contig16616, Qs-dev_c9085, Contig21240, Contig10976, Qs-dev_c15211, Contig9124, Contig25866, Contig6720, Contig21230, Contig4168, Contig17590, Qs-dev_rep_c74529, Contig17628, Contig1363, Contig9866, Contig25452, Qs-dev_rep_c76991…
GO:0048046	apoplast	C	3.80691e-08	2.46881e-11	33	1002	321	42801	over	Contig17673, Contig16224, Contig6323, Contig18666, Contig25846, Contig12702, Qs-dev_c57944, Contig9841, Qs-dev_rep_c73008, Contig18220, Contig15779, Contig9805, Qs-dev_c14813, Contig9365, Contig23592, Qs-dev_rep_c98969, isotig04004, Qs-dev_rep_c97880, Contig21064, Qs-dev_rep_c76479, Contig16411, Qs-dev_rep_c75026, Contig4379, Contig21797, Contig18516, Contig25263, Contig21817, Contig14985, Contig…
GO:0005886	plasma membrane	C	1.19822e-06	1.01258e-09	104	7185	250	36618	over	Contig9179, Qs-dev_c8120, Qs-dev_rep_c72868, Contig1106, Contig25154, Qs-dev_rep_c84555, Contig17673, Contig9554, Contig19389, Qs-dev_rep_c74168, Contig25491, Contig7821, Contig23406, isotig13847, Qs-dev_c9085, Contig9099, Contig25870, Contig25866, Contig6323, Contig4207, Contig17590, Contig10165, Contig17628, Contig18666, Contig1363, Contig25452, Qs-dev_rep_c76991, Contig25846, Contig9457, Qs-de…
GO:0030312	external encapsulating structure	C	1.19822e-06	1.03608e-09	40	1637	314	42166	over	Contig9179, Qs-dev_rep_c72868, Contig1106, Contig17673, Contig16224, Contig16581, Qs-dev_rep_c72797, isotig13847, Contig2846, Qs-dev_c14519, Contig25846, Contig18256, Qs-dev_rep_c73782, Contig8362, Qs-dev_rep_c73008, Contig19265, Qs-dev_rep_c75871, Qs-dev_c21976, Contig4466, Contig15779, Contig24282, Contig9805, Contig23592, isotig04004, Contig21064, Contig17862, Contig22099, Contig16411, Qs-dev_…
GO:0005618	cell wall	C	2.21629e-06	2.15592e-09	39	1610	315	42193	over	Contig9179, Qs-dev_rep_c72868, Contig1106, Contig17673, Contig16224, Contig16581, Qs-dev_rep_c72797, isotig13847, Contig2846, Qs-dev_c14519, Contig25846, Contig18256, Qs-dev_rep_c73782, Contig8362, Qs-dev_rep_c73008, Contig19265, Qs-dev_rep_c75871, Qs-dev_c21976, Contig15779, Contig24282, Contig9805, Contig23592, isotig04004, Contig21064, Contig17862, Contig22099, Contig16411, Qs-dev_c22204, Cont…
GO:0046686	response to cadmium ion	P	7.8605e-06	8.496e-09	40	1768	314	42035	over	Contig2943, Qs-dev_c8120, Contig17673, Contig7821, Qs-dev_c9085, Contig10976, Contig25866, Contig17628, Qs-dev_rep_c76991, Qs-dev_c57944, Contig9841, Qs-dev_rep_c73008, Contig25376, Contig17891, Contig15779, Contig24282, Contig9805, Qs-dev_c14813, Contig9365, Qs-dev_rep_c98969, isotig04004, Qs-dev_c15832, Qs-dev_rep_c97880, Qs-dev_rep_c76479, Qs-dev_c10078, Contig24242, Contig16411, Qs-dev_rep_c7…
GO:0005576	extracellular region	C	9.19778e-06	1.09355e-08	51	2638	303	41165	over	Contig17673, Contig16224, Qs-dev_rep_c72797, Contig18294, Qs-dev_c9085, Contig25468, Contig6323, Contig2846, Contig18666, Qs-dev_c14519, Contig25846, Contig12702, Contig18256, Qs-dev_c57944, Contig17608, Qs-dev_rep_c73782, Contig9841, Contig8362, Contig5556, Qs-dev_rep_c73008, Contig18220, Contig15779, Contig9805, Qs-dev_c14813, Contig9365, Contig23592, Qs-dev_rep_c98969, Contig9354, isotig04004,…
GO:0010038	response to metal ion	P	9.75072e-06	1.26469e-08	43	2020	311	41783	over	Contig2943, Qs-dev_c8120, Contig17673, Contig7821, Qs-dev_c9085, Contig10976, Contig25866, Contig17628, Qs-dev_rep_c76991, Contig25846, Contig12702, Qs-dev_rep_c103342, Qs-dev_c57944, Contig9841, Qs-dev_rep_c73008, Contig25376, Contig17891, Contig15779, Contig24282, Contig9805, Qs-dev_c14813, Contig9365, Qs-dev_rep_c98969, isotig04004, Qs-dev_c15832, Qs-dev_rep_c97880, Qs-dev_rep_c76479, Qs-dev_c…
GO:0009698	phenylpropanoid metabolic process	P	1.03305e-05	1.45154e-08	22	616	332	43187	over	Contig846, Contig19396, Contig25866, Contig8435, Qs-dev_rep_c73843, Contig25849, Contig12702, Qs-dev_c41220, Contig10125, Qs-dev_c8261, Contig1640, Contig4379, Contig9321, Contig156, Contig17772, Contig25636, Contig19518, Contig10291, Contig19470, Contig8954, Contig25571, Qs-dev_rep_c75274
GO:0010035	response to inorganic substance	P	2.01325e-05	3.04642e-08	52	2808	302	40995	over	Contig2943, Qs-dev_c8120, Contig17673, Contig7821, Contig18337, Qs-dev_c9085, Contig21240, Contig10976, Contig25866, Contig21230, Contig17628, Contig25452, Qs-dev_rep_c76991, Contig25846, Contig12702, Contig22643, Qs-dev_rep_c103342, Qs-dev_c57944, Contig9841, Qs-dev_rep_c73008, Contig25376, Contig1678, Contig17891, Contig15779, Contig24282, Contig9805, Qs-dev_c14813, Contig9365, Qs-dev_rep_c9896…
GO:0016020	membrane	C	3.84425e-05	6.23256e-08	153	13031	201	30772	over	Contig4302, Contig18012, Contig9179, Qs-dev_c8120, Qs-dev_rep_c72868, Contig1106, Contig25154, Qs-dev_rep_c84555, Contig7839, Contig17673, Contig9554, Contig17671, Contig19389, Qs-dev_rep_c74168, Contig25491, Contig7821, Qs-dev_rep_c74951, Contig23371, Contig25886, Qs-dev_rep_c72797, Contig2907, Contig23406, Contig9499, Contig18294, isotig13847, Qs-dev_c9085, Contig9099, Contig25870, Contig3938, …
GO:0005829	cytosol	C	0.000106121	1.83521e-07	72	4775	282	39028	over	Qs-dev_c8120, Contig7839, Contig17673, Contig822, Contig25491, Qs-dev_c24894, Contig16581, Contig23406, Contig9099, Contig8055, Contig1420, Contig25866, Contig6323, Contig1363, Contig3116, Contig25846, Qs-dev_c41220, Contig6265, Contig22643, Qs-dev_rep_c103342, Qs-dev_rep_c73782, Contig9841, Contig26073, Contig19712, Contig5606, Contig17557, Qs-dev_rep_c73008, Contig19265, Contig18185, Contig2580…
GO:0005975	carbohydrate metabolic process	P	0.000142833	2.62447e-07	69	4539	285	39264	over	Qs-dev_c8120, Contig1852, Qs-dev_rep_c84555, Qs-dev_rep_c74168, Contig25491, Contig7821, Qs-dev_rep_c72797, Contig18337, Contig9099, Contig20209, Contig2461, Contig3938, Contig21240, Contig10976, Contig21230, Contig17628, Contig18666, Contig26130, Qs-dev_rep_c74087, Contig5230, Qs-dev_rep_c73439, Qs-dev_c41220, Contig6265, Contig22643, Qs-dev_c57944, Contig4938, Contig17608, Contig8362, Contig101…
GO:0006414	translational elongation	P	0.000283598	5.51747e-07	12	224	342	43579	over	Contig23406, Qs-dev_c9085, Contig23684, Contig13724, Contig5606, Contig17557, Qs-dev_c21976, Contig9365, Contig16036, Contig2660, Qs-dev_c7488, Contig6045
GO:0009266	response to temperature stimulus	P	0.000352082	7.23039e-07	39	2021	315	41782	over	Contig25154, Contig17673, Contig7821, Contig18337, Contig23406, Contig21240, Contig21230, Contig17590, Qs-dev_rep_c74529, Contig18666, Contig25846, Contig22643, Qs-dev_rep_c73008, Contig28, Contig15779, Contig24282, Contig9805, Qs-dev_c14813, Contig23592, Qs-dev_rep_c98969, isotig04004, Contig16036, Qs-dev_c15832, Contig21064, Contig5115, Contig9698, Contig16411, Qs-dev_rep_c72579, Contig25263, C…
GO:0003746	translation elongation factor activity	F	0.000391465	8.49778e-07	10	152	344	43651	over	Contig23406, Contig23684, Contig13724, Contig5606, Qs-dev_c21976, Contig9365, Contig16036, Contig2660, Qs-dev_c7488, Contig6045
GO:0048589	developmental growth	P	0.000391465	8.8854e-07	30	1343	324	42460	over	Contig9179, Qs-dev_c8120, Contig846, Contig9554, Contig25491, Contig18294, isotig13847, Contig10165, Contig1363, Qs-dev_c41220, Qs-dev_rep_c73782, Contig26073, Contig9438, Contig5556, Contig25807, Qs-dev_rep_c73338, Qs-dev_rep_c98969, Contig11078, Contig22099, Qs-dev_c22204, Contig2658, Contig17833, Contig25263, Contig21012, Contig25636, Contig25237, Contig17766, Contig19470, Qs-dev_rep_c72529, C…
GO:0010075	regulation of meristem growth	P	0.000403669	9.59869e-07	14	331	340	43472	over	Contig846, Contig9554, Contig25491, Contig18294, isotig13847, Qs-dev_rep_c73782, Contig5556, Qs-dev_rep_c98969, Qs-dev_c22204, Contig17833, Contig25263, Contig25237, Contig17766, Contig19470
GO:0016829	lyase activity	F	0.000474542	1.21004e-06	25	1006	329	42797	over	Contig18012, Contig9170, Contig846, Qs-dev_rep_c84555, Contig6323, Qs-dev_rep_c73843, Contig5230, Contig4938, Qs-dev_c28279, Contig5556, Contig25807, Contig1678, Contig16451, Qs-dev_c14813, Qs-dev_rep_c73338, Contig1640, Qs-dev_rep_c75026, Contig9321, Qs-dev_rep_c72979, Qs-dev_rep_c75806, Contig21376, Contig8954, Contig16318, Contig8153, Contig7461
GO:0006725	cellular aromatic compound metabolic process	P	0.000474542	1.23098e-06	34	1669	320	42134	over	Contig18012, Contig846, Contig19396, Contig16581, Contig25866, Contig8435, Qs-dev_rep_c73843, Contig25452, Contig25849, Contig12702, Qs-dev_c41220, Qs-dev_c28279, Contig10125, Contig18220, Contig1678, Contig16451, Qs-dev_c8261, Contig1640, Contig4379, Contig9321, Contig21797, Contig156, Contig20696, Contig17772, Qs-dev_rep_c73985, Contig25636, Contig19518, Contig10291, Contig20278, Contig19114, C…
GO:0048509	regulation of meristem development	P	0.000514579	1.39045e-06	15	394	339	43409	over	Contig846, Contig9554, Contig25491, Contig18294, isotig13847, Contig3116, Qs-dev_rep_c73782, Contig5556, Qs-dev_rep_c98969, Qs-dev_c22204, Contig17833, Contig25263, Contig25237, Contig17766, Contig19470
GO:0044281	small molecule metabolic process	P	0.000654321	1.83877e-06	88	6670	266	37133	over	Contig18012, Qs-dev_c8120, Contig25154, Qs-dev_c24894, Contig23371, Contig16581, Contig25886, Contig18337, Contig2907, Contig23406, Contig16616, Qs-dev_c9085, Contig10976, Qs-dev_c15211, Contig25866, Contig6720, Contig6323, Contig17590, Qs-dev_rep_c73843, Contig7355, Contig18666, Contig1363, Contig25452, Qs-dev_rep_c76991, Contig25849, Qs-dev_c41220, Contig6265, Contig23722, Contig23684, Contig22…
GO:0035266	meristem growth	P	0.00076929	2.24501e-06	14	357	340	43446	over	Contig846, Contig9554, Contig25491, Contig18294, isotig13847, Qs-dev_rep_c73782, Contig5556, Qs-dev_rep_c98969, Qs-dev_c22204, Contig17833, Contig25263, Contig25237, Contig17766, Contig19470
GO:0006970	response to osmotic stress	P	0.000776909	2.41664e-06	36	1882	318	41921	over	Qs-dev_c8120, Contig19389, Contig7821, Contig25886, Contig21240, Contig9124, Contig25866, Contig21230, Contig25846, Contig6265, Contig22643, Qs-dev_rep_c103342, Qs-dev_c57944, Contig6653, Contig9841, Contig25376, Contig17891, Contig24282, Qs-dev_c14813, Contig16841, Qs-dev_rep_c98969, Qs-dev_c15832, Qs-dev_rep_c76479, Qs-dev_c14348, Contig9698, Qs-dev_rep_c75784, Contig25263, Contig19544, Contig2…
GO:0051704	multi-organism process	P	0.000776909	2.43519e-06	54	3430	300	40373	over	Contig18012, Contig25154, Contig17673, Contig9554, Contig11717, Contig822, Contig7821, Contig18337, Contig16616, Contig18294, Contig25870, Contig8435, Contig17590, Contig9866, Contig25452, Qs-dev_rep_c74087, Contig23722, Contig22643, Qs-dev_rep_c103342, Qs-dev_c57944, Contig17968, Contig26073, Contig9438, Contig10125, Qs-dev_rep_c73008, Contig1678, Contig4466, Contig6619, Contig16451, Contig16841…
GO:0016491	oxidoreductase activity	F	0.000879783	2.85273e-06	71	5049	283	38754	over	Qs-dev_c8120, Contig20996, Contig17673, Qs-dev_rep_c74951, Contig25886, Contig18693, Contig16616, isotig13847, Contig25870, Contig12732, Contig9124, Contig6323, Contig8435, Contig7355, Contig10165, Contig18666, Contig12702, Contig6265, Contig23722, Qs-dev_rep_c103342, Qs-dev_c57944, Contig17608, Contig20487, Contig15830, Contig10129, Qs-dev_rep_c73008, Contig16467, Qs-dev_rep_c75871, Contig5546, …
GO:0071554	cell wall organization or biogenesis	P	0.00102814	3.44491e-06	31	1516	323	42287	over	Contig25154, Qs-dev_rep_c74168, Contig25491, Contig20209, Contig2461, Qs-dev_c14519, Contig1363, Contig26130, Qs-dev_rep_c74087, Qs-dev_c41220, Contig9457, Qs-dev_rep_c73782, Contig5556, Contig25807, Qs-dev_rep_c73338, Contig21064, Contig8662, Contig11078, Contig22099, Contig24242, Contig4379, Contig2658, Contig21797, Contig156, Contig26327, Contig17772, Contig17766, Contig126, Contig17758, Conti…
GO:0009699	phenylpropanoid biosynthetic process	P	0.00116709	4.10209e-06	15	432	339	43371	over	Contig19396, Contig8435, Qs-dev_rep_c73843, Contig25849, Qs-dev_c8261, Contig1640, Contig9321, Contig156, Contig25636, Contig19518, Contig10291, Contig19470, Contig8954, Contig25571, Qs-dev_rep_c75274
GO:0065008	regulation of biological quality	P	0.00116709	4.25336e-06	43	2519	311	41284	over	Contig846, Contig25154, Contig17671, Contig19389, Contig25491, Contig25886, Qs-dev_c9085, Contig2461, Contig10976, Contig10165, Contig1363, Contig25849, Contig25846, Contig9457, Contig17968, Contig17608, Contig26073, Contig26506, Contig17557, Contig9438, Contig16870, Contig10125, Contig5556, Contig25807, Contig1678, Contig22178, Contig17891, Contig15779, Contig6619, Contig9805, Qs-dev_c14813, Qs-…
GO:0016830	carbon-carbon lyase activity	F	0.00116709	4.37672e-06	12	276	342	43527	over	Contig846, Qs-dev_rep_c84555, Contig6323, Contig5230, Contig4938, Qs-dev_c28279, Qs-dev_rep_c75026, Qs-dev_rep_c75806, Contig21376, Contig16318, Contig8153, Contig7461
GO:0009058	biosynthetic process	P	0.00116709	4.41506e-06	140	12431	214	31372	over	Contig2943, Contig18012, Contig4267, Qs-dev_c8120, Qs-dev_rep_c72868, Contig3975, Contig19396, Qs-dev_rep_c74168, Contig25491, Contig7821, Qs-dev_c24894, Contig23371, Contig16581, Contig25886, Qs-dev_rep_c72797, Contig18337, Contig2907, Contig23406, Contig16616, Qs-dev_c9085, Contig9099, Contig20209, Contig2461, Contig1420, Contig3938, Contig21240, Qs-dev_c15211, Contig25866, Contig6720, Contig21…
GO:0016051	carbohydrate biosynthetic process	P	0.00146825	5.85051e-06	36	1960	318	41843	over	Qs-dev_c8120, Qs-dev_rep_c74168, Contig25491, Qs-dev_rep_c72797, Contig18337, Contig9099, Contig20209, Contig2461, Contig3938, Contig21240, Contig21230, Qs-dev_rep_c74087, Contig22643, Contig4938, Contig17608, Contig5556, Contig25807, Contig22178, Contig9805, Contig5490, Qs-dev_rep_c73338, Qs-dev_rep_c98969, Contig16034, Contig21064, Contig5115, Contig8662, Contig11078, Contig22099, Contig21797, …
GO:0008152	metabolic process	P	0.00146825	5.92847e-06	258	26995	96	16808	over	Contig2943, Contig18012, Contig4267, Qs-dev_c8120, Contig1107, Qs-dev_rep_c72868, Contig1106, Contig3975, Contig846, Contig25154, Contig1852, Contig20996, Contig18750, Contig19396, Qs-dev_rep_c84555, Contig17673, Contig14876, Contig19389, Qs-dev_rep_c74168, Contig822, Contig25491, Contig7821, Qs-dev_c24894, Contig16224, Contig23371, Contig16581, Qs-dev_rep_c100634, Contig25886, Qs-dev_rep_c100630…
GO:0048638	regulation of developmental growth	P	0.00146825	6.03043e-06	16	505	338	43298	over	Contig846, Contig9554, Contig25491, Contig18294, isotig13847, Qs-dev_rep_c73782, Contig5556, Qs-dev_rep_c98969, Contig11078, Qs-dev_c22204, Contig2658, Contig17833, Contig25263, Contig25237, Contig17766, Contig19470
GO:0009617	response to bacterium	P	0.00171898	7.36076e-06	24	1046	330	42757	over	Contig18012, Contig17673, Contig822, Contig18337, Contig8435, Qs-dev_rep_c74087, Contig22643, Qs-dev_rep_c103342, Qs-dev_c57944, Contig17968, Contig10125, Qs-dev_rep_c73008, Contig4466, Contig16451, Contig16841, Contig9365, Contig23592, Contig3765, isotig04004, Contig17506, Contig16411, Contig156, Contig19518, Contig19470
GO:0051707	response to other organism	P	0.00171898	7.43184e-06	45	2753	309	41050	over	Contig18012, Contig25154, Contig17673, Contig9554, Contig11717, Contig822, Contig18337, Contig16616, Contig18294, Contig25870, Contig8435, Contig17590, Contig9866, Contig25452, Qs-dev_rep_c74087, Contig23722, Contig22643, Qs-dev_rep_c103342, Qs-dev_c57944, Contig17968, Contig10125, Qs-dev_rep_c73008, Contig1678, Contig4466, Contig16451, Contig16841, Contig9365, Contig23592, Contig3765, isotig0400…
GO:0009408	response to heat	P	0.00227287	1.00722e-05	19	718	335	43085	over	Contig17673, Contig18337, Contig21240, Contig21230, Contig25846, Contig22643, Qs-dev_rep_c73008, Contig24282, Qs-dev_rep_c98969, isotig04004, Contig5115, Contig16411, Contig25263, Contig18907, Contig8982, Contig5426, Contig19470, Qs-dev_rep_c98040, Contig1110
GO:0040008	regulation of growth	P	0.00249069	1.14552e-05	17	595	337	43208	over	Contig846, Contig9554, Contig25491, Contig18294, isotig13847, Contig9457, Qs-dev_rep_c73782, Contig5556, Qs-dev_rep_c98969, Contig11078, Qs-dev_c22204, Contig2658, Contig17833, Contig25263, Contig25237, Contig17766, Contig19470
GO:0009607	response to biotic stimulus	P	0.00249069	1.15759e-05	45	2803	309	41000	over	Contig18012, Contig25154, Contig17673, Contig9554, Contig11717, Contig822, Contig18337, Contig16616, Contig18294, Contig25870, Contig8435, Contig17590, Contig9866, Contig25452, Qs-dev_rep_c74087, Contig23722, Contig22643, Qs-dev_rep_c103342, Qs-dev_c57944, Contig17968, Contig10125, Qs-dev_rep_c73008, Contig1678, Contig4466, Contig16451, Contig16841, Contig9365, Contig23592, Contig3765, isotig0400…
GO:0009409	response to cold	P	0.0025432	1.20947e-05	27	1304	327	42499	over	Contig25154, Contig17673, Contig7821, Contig23406, Contig21240, Contig21230, Contig17590, Qs-dev_rep_c74529, Contig18666, Qs-dev_rep_c73008, Contig28, Contig15779, Contig9805, Contig23592, Qs-dev_rep_c98969, isotig04004, Contig16036, Contig21064, Contig9698, Contig16411, Qs-dev_rep_c72579, Contig25263, Contig19544, Contig18052, Qs-dev_c7488, Contig22043, Contig19470
GO:0035639	purine ribonucleoside triphosphate binding	F	0.00281904	1.37113e-05	77	5889	277	37914	over	Contig9179, Contig3975, Contig846, Contig25154, Contig17673, Contig19389, Contig25491, Contig1837, Contig2907, Contig23406, Contig22687, isotig13847, Qs-dev_c9085, Contig20209, Contig25870, Contig25866, Contig6720, Contig17628, Contig1363, Qs-dev_rep_c76991, Contig25846, Contig23684, Contig6653, Contig8408, Contig26506, Contig5606, Contig17557, Contig9438, Contig15830, Qs-dev_rep_c73008, Contig25…
GO:0040007	growth	P	0.00287447	1.42916e-05	32	1713	322	42090	over	Contig9179, Qs-dev_c8120, Contig846, Contig9554, Contig822, Contig25491, Contig18294, isotig13847, Contig10165, Contig1363, Qs-dev_c41220, Contig9457, Qs-dev_rep_c73782, Contig26073, Contig9438, Contig5556, Contig25807, Qs-dev_rep_c73338, Qs-dev_rep_c98969, Contig11078, Contig22099, Qs-dev_c22204, Contig2658, Contig17833, Contig25263, Contig21012, Contig25636, Contig25237, Contig17766, Contig1947…
GO:0009411	response to UV	P	0.00290363	1.47504e-05	14	424	340	43379	over	Contig25154, Contig25491, Qs-dev_rep_c100630, Contig9899, Contig25849, Contig5556, Contig25807, Qs-dev_rep_c73338, Contig22099, Contig9321, Contig17785, Contig19470, Contig8954, Contig25571
GO:0046128	purine ribonucleoside metabolic process	P	0.00313151	1.62465e-05	17	612	337	43191	over	Qs-dev_c24894, Contig23406, Contig25866, Contig1363, Contig23684, Contig5606, Contig9438, Contig15830, Qs-dev_c21976, Contig16036, Qs-dev_rep_c97880, Qs-dev_rep_c76479, Contig16423, Contig9698, Contig2660, Qs-dev_c7488, Contig6045
GO:0042278	purine nucleoside metabolic process	P	0.00332424	1.76057e-05	17	616	337	43187	over	Qs-dev_c24894, Contig23406, Contig25866, Contig1363, Contig23684, Contig5606, Contig9438, Contig15830, Qs-dev_c21976, Contig16036, Qs-dev_rep_c97880, Qs-dev_rep_c76479, Contig16423, Contig9698, Contig2660, Qs-dev_c7488, Contig6045
GO:0065007	biological regulation	P	0.00369944	1.99926e-05	117	10198	237	33605	over	Contig1106, Contig846, Contig25154, Contig19438, Contig9554, Contig17671, Contig25534, Contig19389, Contig11717, Contig822, Contig25491, Qs-dev_c24894, Contig25886, Qs-dev_rep_c72797, Contig18294, isotig13847, Qs-dev_c9085, Contig2461, Contig1420, Contig12732, Contig10976, Contig4207, Contig17590, Contig22264, Contig10165, Qs-dev_c14519, Contig1363, Contig3116, Contig25849, Contig25846, Qs-dev_c4…
GO:0008135	translation factor activity, nucleic acid binding	F	0.00383153	2.12574e-05	15	499	339	43304	over	Contig3975, Contig23406, Contig23684, Contig13724, Contig5606, Qs-dev_c21976, Qs-dev_c21168, Contig9365, Contig16036, Contig17506, Contig4799, Contig2660, Qs-dev_c7488, Contig23511, Contig6045
GO:0009812	flavonoid metabolic process	P	0.00383153	2.15348e-05	11	273	343	43530	over	Contig846, Contig19396, Contig25849, Contig10125, Qs-dev_c8261, Contig156, Contig25636, Contig19518, Contig10291, Contig8954, Qs-dev_rep_c75274
GO:0009116	nucleoside metabolic process	P	0.00449595	2.5755e-05	18	702	336	43101	over	Qs-dev_c24894, Contig16581, Contig23406, Contig25866, Contig1363, Contig23684, Contig5606, Contig9438, Contig15830, Qs-dev_c21976, Contig16036, Qs-dev_rep_c97880, Qs-dev_rep_c76479, Contig16423, Contig9698, Contig2660, Qs-dev_c7488, Contig6045
GO:0009651	response to salt stress	P	0.00462187	2.69759e-05	32	1771	322	42032	over	Qs-dev_c8120, Contig19389, Contig25886, Contig21240, Contig9124, Contig25866, Contig21230, Contig25846, Contig6265, Contig22643, Qs-dev_rep_c103342, Qs-dev_c57944, Contig6653, Contig9841, Contig25376, Contig17891, Contig24282, Qs-dev_c14813, Contig16841, Qs-dev_rep_c98969, Qs-dev_c15832, Qs-dev_rep_c76479, Contig9698, Qs-dev_rep_c75784, Contig25263, Contig19544, Contig26691, Contig17762, Contig25…
GO:0032555	purine ribonucleotide binding	F	0.00484043	2.91358e-05	79	6224	275	37579	over	Contig9179, Contig3975, Contig846, Contig25154, Contig17673, Contig19389, Contig25491, Contig1837, Contig2907, Contig23406, Contig22687, isotig13847, Qs-dev_c9085, Contig20209, Contig25870, Contig25866, Contig6720, Contig20549, Contig17628, Contig1363, Qs-dev_rep_c76991, Contig25846, Contig23684, Contig6653, Contig8408, Contig26506, Contig5606, Contig17557, Contig9438, Contig15830, Qs-dev_rep_c73…
GO:0032553	ribonucleotide binding	F	0.00484043	2.92979e-05	79	6225	275	37578	over	Contig9179, Contig3975, Contig846, Contig25154, Contig17673, Contig19389, Contig25491, Contig1837, Contig2907, Contig23406, Contig22687, isotig13847, Qs-dev_c9085, Contig20209, Contig25870, Contig25866, Contig6720, Contig20549, Contig17628, Contig1363, Qs-dev_rep_c76991, Contig25846, Contig23684, Contig6653, Contig8408, Contig26506, Contig5606, Contig17557, Contig9438, Contig15830, Qs-dev_rep_c73…
GO:0017076	purine nucleotide binding	F	0.00511013	3.14826e-05	79	6238	275	37565	over	Contig9179, Contig3975, Contig846, Contig25154, Contig17673, Contig19389, Contig25491, Contig1837, Contig2907, Contig23406, Contig22687, isotig13847, Qs-dev_c9085, Contig20209, Contig25870, Contig25866, Contig6720, Contig20549, Contig17628, Contig1363, Qs-dev_rep_c76991, Contig25846, Contig23684, Contig6653, Contig8408, Contig26506, Contig5606, Contig17557, Contig9438, Contig15830, Qs-dev_rep_c73…
GO:0019748	secondary metabolic process	P	0.00515387	3.23092e-05	26	1303	328	42500	over	Contig846, Contig19396, Qs-dev_rep_c72797, Contig25866, Contig8435, Qs-dev_rep_c73843, Contig25849, Contig12702, Qs-dev_c41220, Contig10129, Contig10125, Contig22178, Qs-dev_c8261, Contig1640, Contig4379, Contig9321, Contig21797, Contig156, Contig17772, Contig25636, Contig19518, Contig10291, Contig19470, Contig8954, Contig25571, Qs-dev_rep_c75274
GO:0044249	cellular biosynthetic process	P	0.00532821	3.3978e-05	129	11656	225	32147	over	Contig18012, Contig4267, Qs-dev_c8120, Qs-dev_rep_c72868, Contig3975, Contig19396, Qs-dev_rep_c74168, Qs-dev_c24894, Contig23371, Contig16581, Contig25886, Qs-dev_rep_c72797, Contig18337, Contig2907, Contig23406, Contig16616, Qs-dev_c9085, Contig9099, Contig20209, Contig2461, Contig1420, Contig3938, Qs-dev_c15211, Contig25866, Contig6720, Contig8435, Contig22264, Qs-dev_rep_c73843, Contig25452, Q…
GO:0019438	aromatic compound biosynthetic process	P	0.00653854	4.2403e-05	23	1093	331	42710	over	Contig18012, Contig19396, Contig8435, Qs-dev_rep_c73843, Contig25452, Contig25849, Contig18220, Contig1678, Contig16451, Qs-dev_c8261, Contig1640, Contig9321, Contig21797, Contig156, Qs-dev_rep_c73985, Contig25636, Contig19518, Contig10291, Contig19114, Contig19470, Contig8954, Contig25571, Qs-dev_rep_c75274
GO:0046039	GTP metabolic process	P	0.00664858	4.38352e-05	14	470	340	43333	over	Qs-dev_c24894, Contig23406, Contig1363, Contig23684, Contig5606, Contig9438, Contig15830, Qs-dev_c21976, Contig16036, Qs-dev_rep_c76479, Contig9698, Contig2660, Qs-dev_c7488, Contig6045
GO:0005773	vacuole	C	0.00767369	5.14233e-05	39	2441	315	41362	over	Qs-dev_rep_c72868, Contig17673, Contig7821, Qs-dev_rep_c74951, isotig13847, Qs-dev_c9085, Contig10165, Contig25849, Contig17608, Contig2014, Contig2803, Qs-dev_rep_c73008, Contig18185, Qs-dev_rep_c75871, Contig17891, Contig15779, Contig18964, Qs-dev_c14813, Contig17513, Qs-dev_rep_c98969, Contig17473, isotig04004, Qs-dev_c15832, Contig5115, Qs-dev_rep_c76479, Contig24242, Contig16411, Qs-dev_rep_…
GO:0019439	aromatic compound catabolic process	P	0.00785045	5.34564e-05	9	200	345	43603	over	Qs-dev_rep_c73843, Contig12702, Contig1640, Contig4379, Contig9321, Contig156, Contig17772, Contig19518, Contig19114
GO:0009119	ribonucleoside metabolic process	P	0.00785126	5.43105e-05	17	676	337	43127	over	Qs-dev_c24894, Contig23406, Contig25866, Contig1363, Contig23684, Contig5606, Contig9438, Contig15830, Qs-dev_c21976, Contig16036, Qs-dev_rep_c97880, Qs-dev_rep_c76479, Contig16423, Contig9698, Contig2660, Qs-dev_c7488, Contig6045
GO:0005507	copper ion binding	F	0.00849763	5.97002e-05	15	548	339	43255	over	Contig26599, Contig23406, Contig25866, Qs-dev_rep_c76991, Contig12702, Qs-dev_c57944, Contig9841, Contig18964, Qs-dev_c14813, Contig16036, Qs-dev_rep_c97880, Contig4379, Contig17772, Qs-dev_c7488, Contig17762
GO:0006085	acetyl-CoA biosynthetic process	P	0.008501	6.16019e-05	4	23	350	43780	over	Contig26073, Contig25807, Qs-dev_rep_c73338, Qs-dev_rep_c72979
GO:0015798	myo-inositol transport	P	0.008501	6.16019e-05	4	23	350	43780	over	Qs-dev_rep_c74951, Contig16467, Contig17514, Contig18420
GO:0032502	developmental process	P	0.008501	6.24803e-05	91	7626	263	36177	over	Contig9179, Qs-dev_c8120, Contig1106, Contig846, Contig25154, Contig9554, Contig19389, Contig11717, Contig822, Contig25491, Qs-dev_c24894, Contig23371, Contig16581, Contig18337, Contig18294, isotig13847, Contig2461, Contig1420, Contig12732, Contig4207, Contig10165, Qs-dev_c14519, Contig1363, Contig3116, Contig25846, Qs-dev_c41220, Contig18256, Contig9457, Contig17968, Qs-dev_rep_c73782, Contig260…
GO:0006520	cellular amino acid metabolic process	P	0.00901251	6.72139e-05	34	2032	320	41771	over	Contig18012, Qs-dev_c8120, Contig25886, Contig18337, Qs-dev_c9085, Contig25866, Contig6720, Qs-dev_rep_c73843, Qs-dev_c41220, Qs-dev_rep_c73782, Contig9841, Contig17557, Contig18220, Contig25807, Contig16451, Contig9805, Qs-dev_rep_c73338, Contig1640, Contig16423, Contig9321, Contig21797, Qs-dev_rep_c75806, Contig20696, Qs-dev_rep_c73985, Contig25237, Contig17766, Contig17762, Contig1934, Contig1…
GO:0005365	myo-inositol transmembrane transporter activity	F	0.0092988	7.14158e-05	4	24	350	43779	over	Qs-dev_rep_c74951, Contig16467, Contig17514, Contig18420
GO:0009056	catabolic process	P	0.0092988	7.15054e-05	69	5365	285	38438	over	Qs-dev_c8120, Contig25154, Contig25491, Qs-dev_c24894, Contig23406, Contig9099, Contig20209, Contig25866, Contig6323, Qs-dev_rep_c73843, Contig7355, Contig17628, Contig1363, Contig26130, Contig5230, Qs-dev_rep_c76991, Qs-dev_rep_c73439, Contig12702, Qs-dev_c41220, Contig6265, Contig23684, Contig22643, Qs-dev_c57944, Contig5606, Contig9438, Contig15830, Contig10129, Contig19666, Contig18220, Qs-de…
GO:0010817	regulation of hormone levels	P	0.0092988	7.23642e-05	19	834	335	42969	over	Contig25154, Contig17671, Contig19389, Contig25491, Contig25886, Contig10165, Contig25849, Contig26073, Contig26506, Contig16870, Contig5556, Contig25807, Qs-dev_rep_c73338, Contig22099, Contig19518, Contig25587, Contig19114, Contig19470, Contig8954
GO:0009888	tissue development	P	0.00934897	7.37651e-05	34	2042	320	41761	over	Contig9179, Contig846, Contig25154, Contig9554, Contig822, Contig25491, Contig18294, isotig13847, Contig2461, Contig12732, Contig4207, Contig1363, Contig3116, Qs-dev_c41220, Contig9457, Qs-dev_rep_c73782, Contig19712, Contig5556, Contig28, Contig25807, Qs-dev_c14813, Qs-dev_rep_c73338, Qs-dev_rep_c98969, Contig5867, Contig22099, Qs-dev_c22204, Contig17833, Qs-dev_rep_c72579, Contig25263, Contig25…
GO:0071555	cell wall organization	P	0.0111101	8.98995e-05	20	922	334	42881	over	Contig25154, Contig25491, Contig20209, Qs-dev_c14519, Contig1363, Contig9457, Qs-dev_rep_c73782, Contig5556, Contig25807, Qs-dev_rep_c73338, Contig8662, Contig11078, Contig22099, Contig2658, Contig21797, Contig156, Contig26327, Contig17766, Contig126, Contig19470
GO:1901068	guanosine-containing compound metabolic process	P	0.0111101	9.00626e-05	14	504	340	43299	over	Qs-dev_c24894, Contig23406, Contig1363, Contig23684, Contig5606, Contig9438, Contig15830, Qs-dev_c21976, Contig16036, Qs-dev_rep_c76479, Contig9698, Contig2660, Qs-dev_c7488, Contig6045
GO:0006979	response to oxidative stress	P	0.0114759	9.42682e-05	24	1233	330	42570	over	Contig20996, Contig18337, Contig21240, Contig21230, Qs-dev_rep_c74529, Qs-dev_rep_c76991, Contig25849, Qs-dev_rep_c103342, Contig17608, Qs-dev_rep_c75871, Contig17891, Contig4466, Contig15779, Contig24282, Qs-dev_c42611, Qs-dev_rep_c98969, Contig16034, Contig17862, Contig5115, Contig9321, Contig25263, Contig22049, Qs-dev_rep_c98040, Contig1110
GO:0044550	secondary metabolite biosynthetic process	P	0.0120324	0.00010014	17	712	337	43091	over	Contig19396, Qs-dev_rep_c72797, Contig8435, Qs-dev_rep_c73843, Contig25849, Contig10129, Qs-dev_c8261, Contig1640, Contig9321, Contig156, Contig25636, Contig19518, Contig10291, Contig19470, Contig8954, Contig25571, Qs-dev_rep_c75274
GO:0006368	transcription elongation from RNA polymerase II promoter	P	0.012454	0.000106521	3	9	351	43794	over	Contig5209, Qs-dev_rep_c72579, Contig20285
GO:0015791	polyol transport	P	0.012454	0.000107687	4	27	350	43776	over	Qs-dev_rep_c74951, Contig16467, Contig17514, Contig18420
GO:0015166	polyol transmembrane transporter activity	F	0.012454	0.000107687	4	27	350	43776	over	Qs-dev_rep_c74951, Contig16467, Contig17514, Contig18420
GO:0046872	metal ion binding	F	0.0129623	0.000113483	76	6169	278	37634	over	Qs-dev_c8120, Contig26599, Contig20996, Contig25543, Contig11717, Qs-dev_c24894, Contig16581, Contig25886, Contig18693, Contig23406, Contig1420, Contig3938, Contig25866, Contig6323, Contig2846, Contig8435, Contig7355, Contig17628, Contig1363, Contig25452, Qs-dev_rep_c74087, Qs-dev_rep_c76991, Contig12702, Contig23722, Qs-dev_rep_c103342, Qs-dev_c57944, Contig6653, Contig17968, Contig20487, Contig…
GO:0003824	catalytic activity	F	0.01304	0.000116439	227	23776	127	20027	over	Contig2943, Contig18012, Qs-dev_c8120, Contig9170, Contig1107, Contig1106, Contig3975, Contig846, Contig25154, Contig1852, Contig20996, Contig18750, Contig19396, Qs-dev_rep_c84555, Contig17673, Contig14876, Contig19389, Contig25491, Contig1837, Contig7821, Contig16224, Qs-dev_rep_c74951, Contig23371, Contig16581, Qs-dev_rep_c100634, Contig25886, Qs-dev_rep_c100630, Qs-dev_rep_c72797, Contig18337,…
GO:0030243	cellulose metabolic process	P	0.01304	0.000116983	13	453	341	43350	over	Contig3938, Qs-dev_rep_c74087, Qs-dev_c41220, Contig22643, Contig17608, Contig25807, Contig5490, Qs-dev_rep_c73338, Contig5115, Contig2658, Contig17758, Contig19470, Qs-dev_rep_c72529
GO:0015850	organic alcohol transport	P	0.01347	0.000122295	4	28	350	43775	over	Qs-dev_rep_c74951, Contig16467, Contig17514, Contig18420
GO:0006184	GTP catabolic process	P	0.0136893	0.000127246	13	457	341	43346	over	Qs-dev_c24894, Contig23406, Contig1363, Contig23684, Contig5606, Contig9438, Contig15830, Qs-dev_c21976, Contig16036, Contig9698, Contig2660, Qs-dev_c7488, Contig6045
GO:1901069	guanosine-containing compound catabolic process	P	0.0136893	0.000127246	13	457	341	43346	over	Qs-dev_c24894, Contig23406, Contig1363, Contig23684, Contig5606, Contig9438, Contig15830, Qs-dev_c21976, Contig16036, Contig9698, Contig2660, Qs-dev_c7488, Contig6045
GO:0033587	shikimate biosynthetic process	P	0.0145915	0.000137655	3	10	351	43793	over	Contig18012, Contig16451, Qs-dev_rep_c73985
GO:0043169	cation binding	F	0.0145915	0.000138787	80	6627	274	37176	over	Qs-dev_c8120, Contig26599, Contig1852, Contig20996, Contig25543, Contig11717, Contig25491, Qs-dev_c24894, Contig16581, Contig25886, Contig18693, Contig23406, Contig1420, Contig3938, Contig25866, Contig6323, Contig2846, Contig8435, Contig7355, Contig17628, Contig1363, Contig25452, Qs-dev_rep_c74087, Qs-dev_rep_c76991, Contig12702, Contig23722, Qs-dev_rep_c103342, Qs-dev_c57944, Contig6653, Contig1…
GO:0019318	hexose metabolic process	P	0.0146425	0.000141097	26	1430	328	42373	over	Qs-dev_c8120, Contig9099, Contig21240, Contig21230, Contig17628, Contig5230, Contig6265, Contig22643, Contig10129, Contig18220, Contig22178, Contig9805, Qs-dev_c14813, Contig5886, Qs-dev_rep_c98969, Contig16034, Qs-dev_c15832, Qs-dev_c10078, Qs-dev_rep_c75026, Contig21797, Contig25263, Contig21376, Contig19484, Contig1934, Contig19470, Contig16318
GO:0005788	endoplasmic reticulum lumen	C	0.0146425	0.000143209	5	57	349	43746	over	Contig17891, Qs-dev_rep_c98969, Contig25263, Contig8982, Contig25981
GO:0009415	response to water	P	0.0146425	0.000144019	18	807	336	42996	over	Contig846, Contig19389, Contig25491, Contig7821, Contig21240, Contig9124, Contig21230, Contig17590, Contig25846, Qs-dev_rep_c98969, Contig16034, Qs-dev_c15832, Qs-dev_rep_c75784, Contig9321, Contig25263, Contig19544, Contig25587, Contig19470
GO:0009813	flavonoid biosynthetic process	P	0.0158736	0.000157844	9	232	345	43571	over	Contig19396, Contig25849, Qs-dev_c8261, Contig156, Contig25636, Contig19518, Contig10291, Contig8954, Qs-dev_rep_c75274
GO:0009941	chloroplast envelope	C	0.0160384	0.000161845	27	1526	327	42277	over	Qs-dev_c8120, Contig17673, Qs-dev_c9085, Contig18666, Qs-dev_rep_c76991, Contig23722, Contig9841, Qs-dev_c12291, Qs-dev_rep_c73008, Contig18220, Contig1678, Contig15779, Contig9805, Contig23592, isotig04004, Qs-dev_c15832, Contig23973, Contig16411, Qs-dev_rep_c75784, Qs-dev_rep_c75026, Contig21797, Contig6484, Contig156, Contig17808, Contig17762, Contig20276, Contig16318
GO:0007275	multicellular organismal development	P	0.0160384	0.00016295	84	7083	270	36720	over	Contig9179, Contig1106, Contig846, Contig25154, Contig9554, Contig19389, Contig11717, Contig822, Contig25491, Qs-dev_c24894, Contig23371, Contig16581, Contig18337, Contig18294, isotig13847, Contig2461, Contig1420, Contig12732, Contig4207, Contig1363, Contig3116, Contig25846, Qs-dev_c41220, Contig18256, Contig9457, Contig17968, Qs-dev_rep_c73782, Contig26073, Contig26506, Contig19712, Contig5606, …
GO:0005976	polysaccharide metabolic process	P	0.0161658	0.000168886	30	1785	324	42018	over	Qs-dev_rep_c74168, Contig25491, Qs-dev_rep_c72797, Contig20209, Contig2461, Contig3938, Contig26130, Qs-dev_rep_c74087, Qs-dev_c41220, Contig22643, Contig4938, Contig17608, Contig5556, Contig25807, Contig9805, Contig5490, Qs-dev_rep_c73338, Contig21064, Contig5115, Contig8662, Contig11078, Contig22099, Contig24242, Contig2658, Contig21797, Contig21817, Contig17758, Contig19470, Contig8954, Qs-dev…
GO:0048507	meristem development	P	0.0161658	0.000173211	21	1047	333	42756	over	Contig846, Contig9554, Contig25491, Contig18294, isotig13847, Contig12732, Contig1363, Contig3116, Contig9457, Qs-dev_rep_c73782, Contig19712, Contig5556, Contig28, Qs-dev_rep_c98969, Qs-dev_c22204, Contig17833, Qs-dev_rep_c72579, Contig25263, Contig25237, Contig17766, Contig19470
GO:0045548	phenylalanine ammonia-lyase activity	F	0.0161658	0.000174157	3	11	351	43792	over	Qs-dev_rep_c73843, Contig1640, Contig9321
GO:0009803	cinnamic acid metabolic process	P	0.0161658	0.000174157	3	11	351	43792	over	Qs-dev_rep_c73843, Contig1640, Contig9321
GO:0009800	cinnamic acid biosynthetic process	P	0.0161658	0.000174157	3	11	351	43792	over	Qs-dev_rep_c73843, Contig1640, Contig9321
GO:0015665	alcohol transmembrane transporter activity	F	0.0161658	0.000174728	4	31	350	43772	over	Qs-dev_rep_c74951, Contig16467, Contig17514, Contig18420
GO:0009653	anatomical structure morphogenesis	P	0.0166691	0.000181969	45	3157	309	40646	over	Contig9179, Contig846, Contig25154, Contig822, Contig25491, Contig16581, Contig2461, Contig12732, Contig4207, Contig10165, Qs-dev_c14519, Contig1363, Qs-dev_c41220, Contig18256, Contig9457, Contig17968, Contig26073, Contig19712, Contig9438, Contig5556, Contig18220, Contig28, Contig25807, Contig4466, Contig6619, Contig26429, Qs-dev_rep_c73338, Qs-dev_rep_c98969, Contig11078, Contig5867, Contig2209…
GO:0009150	purine ribonucleotide metabolic process	P	0.016696	0.000184067	23	1210	331	42593	over	Contig25154, Qs-dev_c24894, Contig16581, Contig2907, Contig23406, Contig1363, Qs-dev_rep_c76991, Contig23684, Contig5606, Contig9438, Contig15830, Contig1678, Qs-dev_rep_c73758, Qs-dev_c21976, Contig16036, Qs-dev_rep_c97880, Qs-dev_rep_c76479, Contig9698, Contig2660, Contig156, Qs-dev_c7488, Contig6045, Contig2603
GO:0050284	sinapate 1-glucosyltransferase activity	F	0.0171788	0.000191247	2	1	352	43802	over	Qs-dev_rep_c100630, Contig9899
GO:0005996	monosaccharide metabolic process	P	0.0178135	0.000202385	27	1548	327	42255	over	Qs-dev_c8120, Qs-dev_rep_c84555, Contig9099, Contig21240, Contig21230, Contig17628, Contig5230, Contig6265, Contig22643, Contig10129, Contig18220, Contig22178, Contig9805, Qs-dev_c14813, Contig5886, Qs-dev_rep_c98969, Contig16034, Qs-dev_c15832, Qs-dev_c10078, Qs-dev_rep_c75026, Contig21797, Contig25263, Contig21376, Contig19484, Contig1934, Contig19470, Contig16318
GO:0046130	purine ribonucleoside catabolic process	P	0.0178135	0.000202658	13	480	341	43323	over	Qs-dev_c24894, Contig23406, Contig1363, Contig23684, Contig5606, Contig9438, Contig15830, Qs-dev_c21976, Contig16036, Contig9698, Contig2660, Qs-dev_c7488, Contig6045
GO:0048856	anatomical structure development	P	0.0178135	0.000204089	77	6391	277	37412	over	Contig9179, Contig1106, Contig846, Contig25154, Contig9554, Contig11717, Contig822, Contig25491, Qs-dev_c24894, Contig23371, Contig16581, Contig18294, isotig13847, Contig2461, Contig1420, Contig12732, Contig4207, Contig10165, Qs-dev_c14519, Contig1363, Contig3116, Contig25846, Qs-dev_c41220, Contig18256, Contig9457, Contig17968, Qs-dev_rep_c73782, Contig26073, Contig26506, Contig19712, Contig1755…
GO:0016052	carbohydrate catabolic process	P	0.0180726	0.000210678	25	1385	329	42418	over	Qs-dev_c8120, Contig25491, Contig20209, Contig17628, Contig26130, Contig5230, Qs-dev_rep_c73439, Contig6265, Contig22643, Contig10129, Contig19666, Contig18220, Contig9805, Qs-dev_c14813, Contig5886, Qs-dev_rep_c98969, Qs-dev_c15832, Qs-dev_c10078, Contig24242, Qs-dev_rep_c75026, Contig21797, Contig25263, Contig22049, Contig19470, Contig16318
GO:0034637	cellular carbohydrate biosynthetic process	P	0.0180726	0.000210964	24	1303	330	42500	over	Qs-dev_rep_c74168, Qs-dev_rep_c72797, Contig18337, Contig20209, Contig2461, Contig3938, Qs-dev_rep_c74087, Contig22643, Contig4938, Contig17608, Contig25807, Contig9805, Contig5490, Qs-dev_rep_c73338, Contig16034, Contig21064, Contig5115, Contig8662, Contig11078, Contig21797, Contig126, Contig17758, Contig19470, Contig8954
GO:0009346	citrate lyase complex	C	0.0183685	0.000216403	3	12	351	43791	over	Contig25807, Qs-dev_rep_c73338, Qs-dev_rep_c72979
GO:0006152	purine nucleoside catabolic process	P	0.0184265	0.000219079	13	484	341	43319	over	Qs-dev_c24894, Contig23406, Contig1363, Contig23684, Contig5606, Contig9438, Contig15830, Qs-dev_c21976, Contig16036, Contig9698, Contig2660, Qs-dev_c7488, Contig6045
GO:0050789	regulation of biological process	P	0.0186439	0.000225524	104	9325	250	34478	over	Contig1106, Contig846, Contig25154, Contig19438, Contig9554, Contig19389, Contig11717, Contig822, Contig25491, Qs-dev_c24894, Qs-dev_rep_c72797, Contig18294, isotig13847, Qs-dev_c9085, Contig2461, Contig1420, Contig12732, Contig4207, Contig17590, Contig22264, Qs-dev_c14519, Contig1363, Contig3116, Contig25849, Contig25846, Qs-dev_c41220, Contig6265, Contig9457, Contig6653, Contig17968, Contig1760…
GO:0009164	nucleoside catabolic process	P	0.0186439	0.000227708	13	486	341	43317	over	Qs-dev_c24894, Contig23406, Contig1363, Contig23684, Contig5606, Contig9438, Contig15830, Qs-dev_c21976, Contig16036, Contig9698, Contig2660, Qs-dev_c7488, Contig6045
GO:0042454	ribonucleoside catabolic process	P	0.0186439	0.000227708	13	486	341	43317	over	Qs-dev_c24894, Contig23406, Contig1363, Contig23684, Contig5606, Contig9438, Contig15830, Qs-dev_c21976, Contig16036, Contig9698, Contig2660, Qs-dev_c7488, Contig6045
GO:0008652	cellular amino acid biosynthetic process	P	0.0194226	0.000239319	23	1233	331	42570	over	Contig18012, Qs-dev_c8120, Contig25886, Contig18337, Contig25866, Contig6720, Qs-dev_c41220, Qs-dev_rep_c73782, Contig9841, Contig18220, Contig25807, Contig16451, Contig9805, Qs-dev_rep_c73338, Contig16423, Contig21797, Qs-dev_rep_c73985, Contig25237, Contig17766, Contig17762, Contig1934, Contig19518, Contig19470
GO:0006810	transport	P	0.0204739	0.000254485	79	6648	275	37155	over	Qs-dev_c8120, Contig25154, Contig9554, Contig17671, Contig19389, Contig822, Qs-dev_rep_c74951, Contig25886, Contig2907, Contig9499, Contig9099, Contig25866, Contig4168, Contig17590, Contig7355, Contig1363, Contig25452, Qs-dev_rep_c76991, Contig25849, Qs-dev_c41220, Contig6265, Contig17968, Contig17608, Contig26506, Contig2014, Contig9438, Contig15830, Contig5556, Contig18220, Contig18185, Contig1…
GO:0005366	myo-inositol:hydrogen symporter activity	F	0.0211171	0.000264762	3	13	351	43790	over	Qs-dev_rep_c74951, Contig16467, Contig18420
GO:0042180	cellular ketone metabolic process	P	0.021742	0.000275348	55	4195	299	39608	over	Contig18012, Qs-dev_c8120, Contig23371, Contig25886, Contig18337, Contig16616, Qs-dev_c9085, Contig25866, Contig6720, Contig6323, Contig17590, Qs-dev_rep_c73843, Contig7355, Contig18666, Contig25452, Contig25849, Qs-dev_c41220, Contig23722, Contig22643, Qs-dev_c57944, Contig4938, Contig20487, Qs-dev_rep_c73782, Contig9841, Contig17557, Contig18220, Contig25807, Contig1678, Contig22178, Contig5546…
GO:0071704	organic substance metabolic process	P	0.021742	0.000282575	46	3318	308	40485	over	Contig1107, Contig25154, Contig7821, Qs-dev_c24894, Contig16581, Qs-dev_rep_c72797, Contig18337, Contig23406, Contig2461, Contig25866, Contig6323, Contig1363, Contig26130, Qs-dev_rep_c76991, Qs-dev_c41220, Contig23684, Contig4938, Contig5606, Contig9438, Contig15830, Contig10129, Qs-dev_rep_c73758, Qs-dev_c21976, Contig9805, Qs-dev_c14813, Contig5886, Contig16036, Contig16034, Qs-dev_rep_c97880, …
GO:0009506	plasmodesma	C	0.021742	0.000283781	28	1668	326	42135	over	Qs-dev_rep_c72868, Contig1106, Contig25154, isotig13847, Qs-dev_c9085, Contig25866, Contig4207, Qs-dev_rep_c74529, Contig18256, Qs-dev_rep_c73782, Qs-dev_c21976, Contig7654, Qs-dev_c14813, Qs-dev_rep_c98969, Qs-dev_c15832, Qs-dev_rep_c76479, Contig8662, Qs-dev_c13662, Qs-dev_c22204, Contig25263, Contig156, Qs-dev_rep_c75000, isotig06786, Contig22049, Contig25636, Contig17766, Contig17762, Contig8…
GO:0055044	symplast	C	0.021742	0.000283781	28	1668	326	42135	over	Qs-dev_rep_c72868, Contig1106, Contig25154, isotig13847, Qs-dev_c9085, Contig25866, Contig4207, Qs-dev_rep_c74529, Contig18256, Qs-dev_rep_c73782, Qs-dev_c21976, Contig7654, Qs-dev_c14813, Qs-dev_rep_c98969, Qs-dev_c15832, Qs-dev_rep_c76479, Contig8662, Qs-dev_c13662, Qs-dev_c22204, Contig25263, Contig156, Qs-dev_rep_c75000, isotig06786, Contig22049, Contig25636, Contig17766, Contig17762, Contig8…
GO:0009414	response to water deprivation	P	0.021742	0.000284347	17	780	337	43023	over	Contig846, Contig19389, Contig25491, Contig21240, Contig9124, Contig21230, Contig17590, Contig25846, Qs-dev_rep_c98969, Contig16034, Qs-dev_c15832, Qs-dev_rep_c75784, Contig9321, Contig25263, Contig19544, Contig25587, Contig19470
GO:0032501	multicellular organismal process	P	0.022038	0.0002906	87	7531	267	36272	over	Contig9179, Contig1106, Contig846, Contig25154, Contig9554, Contig19389, Contig11717, Contig822, Contig25491, Qs-dev_c24894, Contig23371, Contig16581, Contig18337, Contig18294, isotig13847, Contig2461, Contig1420, Contig12732, Contig4207, Contig1363, Contig9866, Contig3116, Contig25846, Qs-dev_c41220, Contig18256, Contig9457, Contig17968, Qs-dev_rep_c73782, Contig26073, Contig8408, Contig26506, C…
GO:1901136	carbohydrate derivative catabolic process	P	0.0223116	0.000296619	21	1091	333	42712	over	Contig25154, Qs-dev_c24894, Contig23406, Contig1363, Contig26130, Qs-dev_rep_c76991, Contig23684, Contig5606, Contig9438, Contig15830, Qs-dev_rep_c73758, Qs-dev_c21976, Contig16036, Contig9698, Contig24242, Contig2660, Contig156, Qs-dev_c7488, Contig19470, Contig6045, Contig2603
GO:0005911	cell-cell junction	C	0.022491	0.000302993	28	1675	326	42128	over	Qs-dev_rep_c72868, Contig1106, Contig25154, isotig13847, Qs-dev_c9085, Contig25866, Contig4207, Qs-dev_rep_c74529, Contig18256, Qs-dev_rep_c73782, Qs-dev_c21976, Contig7654, Qs-dev_c14813, Qs-dev_rep_c98969, Qs-dev_c15832, Qs-dev_rep_c76479, Contig8662, Qs-dev_c13662, Qs-dev_c22204, Contig25263, Contig156, Qs-dev_rep_c75000, isotig06786, Contig22049, Contig25636, Contig17766, Contig17762, Contig8…
GO:0048513	organ development	P	0.022491	0.000303867	51	3816	303	39987	over	Contig9179, Contig1106, Contig846, Contig25154, Contig9554, Contig822, Contig25491, Qs-dev_c24894, Contig16581, Contig18294, isotig13847, Contig2461, Contig12732, Contig4207, Contig1363, Contig3116, Contig25846, Qs-dev_c41220, Contig18256, Contig9457, Contig17968, Qs-dev_rep_c73782, Contig26506, Contig19712, Contig5556, Contig18220, Contig28, Contig25807, Contig7269, Contig4466, Contig6619, Conti…
GO:0000271	polysaccharide biosynthetic process	P	0.0230109	0.000314069	24	1340	330	42463	over	Qs-dev_rep_c74168, Contig25491, Qs-dev_rep_c72797, Contig20209, Contig2461, Contig3938, Qs-dev_rep_c74087, Contig22643, Contig4938, Contig17608, Contig5556, Contig25807, Contig9805, Contig5490, Qs-dev_rep_c73338, Contig21064, Contig5115, Contig8662, Contig11078, Contig22099, Contig21797, Contig17758, Contig19470, Contig8954
GO:0030154	cell differentiation	P	0.0230109	0.000315866	32	2031	322	41772	over	Contig9179, Contig25154, Contig25491, Contig16581, Contig1363, Qs-dev_c41220, Contig9457, Contig17968, Contig26073, Contig26506, Contig9438, Contig5556, Contig18220, Contig28, Contig25807, Contig22178, Qs-dev_c21976, Contig6619, Contig18209, Qs-dev_rep_c73338, Contig17862, Contig11078, Contig5867, Contig22099, Contig21797, Qs-dev_rep_c72579, Contig8982, Contig21012, Contig25636, Contig19470, Qs-d…
GO:0030054	cell junction	C	0.0235894	0.000326355	28	1683	326	42120	over	Qs-dev_rep_c72868, Contig1106, Contig25154, isotig13847, Qs-dev_c9085, Contig25866, Contig4207, Qs-dev_rep_c74529, Contig18256, Qs-dev_rep_c73782, Qs-dev_c21976, Contig7654, Qs-dev_c14813, Qs-dev_rep_c98969, Qs-dev_c15832, Qs-dev_rep_c76479, Contig8662, Qs-dev_c13662, Qs-dev_c22204, Contig25263, Contig156, Qs-dev_rep_c75000, isotig06786, Contig22049, Contig25636, Contig17766, Contig17762, Contig8…
GO:0009526	plastid envelope	C	0.0238805	0.000332964	27	1599	327	42204	over	Qs-dev_c8120, Contig17673, Qs-dev_c9085, Contig18666, Qs-dev_rep_c76991, Contig23722, Contig9841, Qs-dev_c12291, Qs-dev_rep_c73008, Contig18220, Contig1678, Contig15779, Contig9805, Contig23592, isotig04004, Qs-dev_c15832, Contig23973, Contig16411, Qs-dev_rep_c75784, Qs-dev_rep_c75026, Contig21797, Contig6484, Contig156, Contig17808, Contig17762, Contig20276, Contig16318
GO:0055114	oxidation-reduction process	P	0.0242389	0.000340581	62	4939	292	38864	over	Qs-dev_c8120, Contig846, Contig20996, Contig17673, Contig25886, Contig18693, Contig16616, Contig25870, Contig9124, Contig25866, Contig6323, Contig8435, Contig7355, Contig10165, Contig18666, Contig12702, Contig6265, Contig23722, Qs-dev_rep_c103342, Qs-dev_c57944, Contig20487, Contig10129, Qs-dev_rep_c73008, Contig18220, Contig16467, Qs-dev_rep_c75871, Contig22178, Contig5546, Contig15779, Contig24…
GO:0009205	purine ribonucleoside triphosphate metabolic process	P	0.0244965	0.000349497	21	1105	333	42698	over	Contig25154, Qs-dev_c24894, Contig2907, Contig23406, Contig1363, Qs-dev_rep_c76991, Contig23684, Contig5606, Contig9438, Contig15830, Contig1678, Qs-dev_rep_c73758, Qs-dev_c21976, Contig16036, Qs-dev_rep_c76479, Contig9698, Contig2660, Contig156, Qs-dev_c7488, Contig6045, Contig2603
GO:0009144	purine nucleoside triphosphate metabolic process	P	0.0244965	0.000349497	21	1105	333	42698	over	Contig25154, Qs-dev_c24894, Contig2907, Contig23406, Contig1363, Qs-dev_rep_c76991, Contig23684, Contig5606, Contig9438, Contig15830, Contig1678, Qs-dev_rep_c73758, Qs-dev_c21976, Contig16036, Qs-dev_rep_c76479, Contig9698, Contig2660, Contig156, Qs-dev_c7488, Contig6045, Contig2603
GO:0043167	ion binding	F	0.0246073	0.000353737	82	7039	272	36764	over	Qs-dev_c8120, Contig26599, Contig1852, Contig20996, Contig25543, Contig11717, Contig25491, Qs-dev_c24894, Contig16581, Contig25886, Contig18693, Contig23406, Contig1420, Contig3938, Contig25866, Contig6323, Contig4207, Contig2846, Contig8435, Contig7355, Contig17628, Contig1363, Contig25452, Qs-dev_rep_c74087, Qs-dev_rep_c76991, Contig12702, Contig23722, Qs-dev_rep_c103342, Qs-dev_c57944, Contig6…
GO:0016682	oxidoreductase activity, acting on diphenols and related substances as donors, oxygen as acceptor	F	0.024865	0.000360129	6	110	348	43693	over	Contig12702, Contig20384, Contig16373, Contig4379, Contig18463, Contig17772
GO:0048588	developmental cell growth	P	0.0250618	0.000365688	15	651	339	43152	over	Contig9179, Contig25491, Qs-dev_c41220, Contig26073, Contig9438, Contig5556, Contig25807, Qs-dev_rep_c73338, Contig11078, Contig22099, Contig21012, Contig25636, Contig19470, Qs-dev_rep_c72529, Contig7461
GO:0080167	response to karrikin	P	0.0252584	0.000371286	10	320	344	43483	over	Contig17673, Qs-dev_rep_c100630, Contig9899, Qs-dev_rep_c74529, Contig18256, Qs-dev_rep_c73008, isotig04004, Contig16411, Contig9321, Contig22049
GO:0009416	response to light stimulus	P	0.0256915	0.000381533	35	2326	319	41477	over	Contig846, Contig25154, Contig25491, Qs-dev_rep_c100630, Contig18337, Contig9899, Contig21240, Contig21230, Contig10165, Qs-dev_c14519, Contig25849, Contig17968, Contig9438, Contig5556, Contig18220, Contig28, Contig25807, Contig22967, Contig15779, Contig18209, Contig23592, Qs-dev_rep_c73338, Qs-dev_rep_c98969, Contig5115, Contig22099, Contig9321, Qs-dev_rep_c72579, Contig25263, Contig17785, Conti…
GO:0072521	purine-containing compound metabolic process	P	0.0256915	0.000390118	25	1445	329	42358	over	Contig25154, Qs-dev_c24894, Contig16581, Contig2907, Contig23406, Contig25866, Contig1363, Qs-dev_rep_c76991, Contig23684, Contig5606, Contig9438, Contig15830, Contig1678, Qs-dev_rep_c73758, Qs-dev_c21976, Contig16036, Qs-dev_rep_c97880, Qs-dev_rep_c76479, Contig16423, Contig9698, Contig2660, Contig156, Qs-dev_c7488, Contig6045, Contig2603
GO:0009199	ribonucleoside triphosphate metabolic process	P	0.0256915	0.000405806	21	1118	333	42685	over	Contig25154, Qs-dev_c24894, Contig2907, Contig23406, Contig1363, Qs-dev_rep_c76991, Contig23684, Contig5606, Contig9438, Contig15830, Contig1678, Qs-dev_rep_c73758, Qs-dev_c21976, Contig16036, Qs-dev_rep_c76479, Contig9698, Contig2660, Contig156, Qs-dev_c7488, Contig6045, Contig2603
GO:0051716	cellular response to stimulus	P	0.0256915	0.000408384	67	5489	287	38314	over	Contig1106, Contig846, Contig25154, Contig9554, Contig19389, Contig11717, Contig822, Contig25491, Qs-dev_rep_c72797, isotig13847, Contig2461, Contig6720, Contig8435, Contig17590, Contig25452, Contig3116, Contig25846, Contig4938, Contig6653, Contig17968, Contig9438, Contig10125, Qs-dev_rep_c92250, Contig28, Contig1678, Contig22178, Contig4466, Contig15779, Contig24282, Qs-dev_c14813, Contig4454, C…
GO:0009108	coenzyme biosynthetic process	P	0.0256915	0.000408838	11	386	343	43417	over	Contig23371, Qs-dev_c15211, Contig25866, Contig26073, Contig25807, Contig5546, Qs-dev_rep_c73338, Contig16423, Contig10781, Contig21797, Qs-dev_rep_c72979
GO:0016053	organic acid biosynthetic process	P	0.0256915	0.000413518	33	2154	321	41649	over	Contig18012, Qs-dev_c8120, Contig25886, Contig18337, Contig16616, Contig25866, Contig6720, Contig25452, Qs-dev_c41220, Contig23722, Contig22643, Contig20487, Qs-dev_rep_c73782, Contig9841, Contig18220, Contig25807, Contig1678, Contig16451, Contig9805, Qs-dev_rep_c73338, Contig16423, Contig21797, Contig24183, Contig156, Qs-dev_rep_c73985, Contig17808, Contig25237, Contig17766, Contig17762, Contig1…
GO:0046394	carboxylic acid biosynthetic process	P	0.0256915	0.000413518	33	2154	321	41649	over	Contig18012, Qs-dev_c8120, Contig25886, Contig18337, Contig16616, Contig25866, Contig6720, Contig25452, Qs-dev_c41220, Contig23722, Contig22643, Contig20487, Qs-dev_rep_c73782, Contig9841, Contig18220, Contig25807, Contig1678, Contig16451, Contig9805, Qs-dev_rep_c73338, Contig16423, Contig21797, Contig24183, Contig156, Qs-dev_rep_c73985, Contig17808, Contig25237, Contig17766, Contig17762, Contig1…
GO:0009261	ribonucleotide catabolic process	P	0.0256915	0.000413751	18	883	336	42920	over	Contig25154, Qs-dev_c24894, Contig23406, Contig1363, Qs-dev_rep_c76991, Contig23684, Contig5606, Contig9438, Contig15830, Qs-dev_rep_c73758, Qs-dev_c21976, Contig16036, Contig9698, Contig2660, Contig156, Qs-dev_c7488, Contig6045, Contig2603
GO:0009207	purine ribonucleoside triphosphate catabolic process	P	0.0256915	0.000413751	18	883	336	42920	over	Contig25154, Qs-dev_c24894, Contig23406, Contig1363, Qs-dev_rep_c76991, Contig23684, Contig5606, Contig9438, Contig15830, Qs-dev_rep_c73758, Qs-dev_c21976, Contig16036, Contig9698, Contig2660, Contig156, Qs-dev_c7488, Contig6045, Contig2603
GO:0009203	ribonucleoside triphosphate catabolic process	P	0.0256915	0.000413751	18	883	336	42920	over	Contig25154, Qs-dev_c24894, Contig23406, Contig1363, Qs-dev_rep_c76991, Contig23684, Contig5606, Contig9438, Contig15830, Qs-dev_rep_c73758, Qs-dev_c21976, Contig16036, Contig9698, Contig2660, Contig156, Qs-dev_c7488, Contig6045, Contig2603
GO:0009154	purine ribonucleotide catabolic process	P	0.0256915	0.000413751	18	883	336	42920	over	Contig25154, Qs-dev_c24894, Contig23406, Contig1363, Qs-dev_rep_c76991, Contig23684, Contig5606, Contig9438, Contig15830, Qs-dev_rep_c73758, Qs-dev_c21976, Contig16036, Contig9698, Contig2660, Contig156, Qs-dev_c7488, Contig6045, Contig2603
GO:0009146	purine nucleoside triphosphate catabolic process	P	0.0256915	0.000413751	18	883	336	42920	over	Contig25154, Qs-dev_c24894, Contig23406, Contig1363, Qs-dev_rep_c76991, Contig23684, Contig5606, Contig9438, Contig15830, Qs-dev_rep_c73758, Qs-dev_c21976, Contig16036, Contig9698, Contig2660, Contig156, Qs-dev_c7488, Contig6045, Contig2603
GO:0009143	nucleoside triphosphate catabolic process	P	0.0256915	0.000413751	18	883	336	42920	over	Contig25154, Qs-dev_c24894, Contig23406, Contig1363, Qs-dev_rep_c76991, Contig23684, Contig5606, Contig9438, Contig15830, Qs-dev_rep_c73758, Qs-dev_c21976, Contig16036, Contig9698, Contig2660, Contig156, Qs-dev_c7488, Contig6045, Contig2603
GO:0009141	nucleoside triphosphate metabolic process	P	0.0261928	0.000424656	21	1122	333	42681	over	Contig25154, Qs-dev_c24894, Contig2907, Contig23406, Contig1363, Qs-dev_rep_c76991, Contig23684, Contig5606, Contig9438, Contig15830, Contig1678, Qs-dev_rep_c73758, Qs-dev_c21976, Contig16036, Qs-dev_rep_c76479, Contig9698, Contig2660, Contig156, Qs-dev_c7488, Contig6045, Contig2603
GO:0016628	oxidoreductase activity, acting on the CH-CH group of donors, NAD or NADP as acceptor	F	0.026623	0.000435723	18	887	336	42916	over	Contig17673, Contig16616, Contig25870, Contig6323, Contig10165, Contig10129, Qs-dev_rep_c73008, Contig16467, Contig17514, isotig04004, Contig19984, Contig5115, Contig16411, Contig21797, Contig8982, Qs-dev_rep_c76379, Contig20276, Contig4682
GO:0030244	cellulose biosynthetic process	P	0.026623	0.000437387	10	327	344	43476	over	Contig3938, Qs-dev_rep_c74087, Contig22643, Contig17608, Contig25807, Contig5490, Qs-dev_rep_c73338, Contig5115, Contig17758, Contig19470
GO:0048731	system development	P	0.0281361	0.000465515	51	3888	303	39915	over	Contig9179, Contig1106, Contig846, Contig25154, Contig9554, Contig822, Contig25491, Qs-dev_c24894, Contig16581, Contig18294, isotig13847, Contig2461, Contig12732, Contig4207, Contig1363, Contig3116, Contig25846, Qs-dev_c41220, Contig18256, Contig9457, Contig17968, Qs-dev_rep_c73782, Contig26506, Contig19712, Contig5556, Contig18220, Contig28, Contig25807, Contig7269, Contig4466, Contig6619, Conti…
GO:0044283	small molecule biosynthetic process	P	0.0281361	0.000468327	35	2353	319	41450	over	Contig18012, Qs-dev_c8120, Contig25886, Contig18337, Contig16616, Contig25866, Contig6720, Contig25452, Contig25849, Qs-dev_c41220, Contig23722, Contig22643, Contig20487, Qs-dev_rep_c73782, Contig9841, Contig18220, Contig25807, Contig1678, Contig16451, Contig9805, Qs-dev_rep_c73338, Contig16034, Contig16423, Contig21797, Contig24183, Contig156, Qs-dev_rep_c73985, Contig17808, Contig25237, Contig1…
GO:0010073	meristem maintenance	P	0.0282618	0.000473473	14	596	340	43207	over	Contig846, Contig9554, Contig25491, Contig18294, isotig13847, Qs-dev_rep_c73782, Contig5556, Qs-dev_rep_c98969, Qs-dev_c22204, Contig17833, Contig25263, Contig25237, Contig17766, Contig19470
GO:0006006	glucose metabolic process	P	0.028596	0.000482164	23	1298	331	42505	over	Qs-dev_c8120, Contig9099, Contig17628, Contig5230, Contig6265, Contig22643, Contig10129, Contig18220, Contig22178, Contig9805, Qs-dev_c14813, Contig5886, Qs-dev_rep_c98969, Qs-dev_c15832, Qs-dev_c10078, Qs-dev_rep_c75026, Contig21797, Contig25263, Contig21376, Contig19484, Contig1934, Contig19470, Contig16318
GO:0012501	programmed cell death	P	0.028819	0.000489039	15	670	339	43133	over	Contig846, Contig8435, Contig17590, Contig17968, Contig10125, Contig1678, Contig4466, Contig5490, Contig156, Qs-dev_rep_c75000, Contig25636, Contig19518, Contig10291, Qs-dev_c40673, Contig1110
GO:0044262	cellular carbohydrate metabolic process	P	0.0295385	0.000505118	34	2271	320	41532	over	Qs-dev_rep_c74168, Contig25491, Contig7821, Qs-dev_rep_c72797, Contig18337, Contig20209, Contig2461, Contig3938, Contig10976, Contig18666, Qs-dev_rep_c74087, Qs-dev_c41220, Contig22643, Qs-dev_c57944, Contig4938, Contig17608, Contig25807, Contig9805, Qs-dev_c14813, Contig5490, Qs-dev_rep_c73338, Contig16034, Contig21064, Contig5115, Contig8662, Contig11078, Contig21797, Contig18108, Contig21817, …
GO:0006163	purine nucleotide metabolic process	P	0.0295385	0.000507634	23	1303	331	42500	over	Contig25154, Qs-dev_c24894, Contig16581, Contig2907, Contig23406, Contig1363, Qs-dev_rep_c76991, Contig23684, Contig5606, Contig9438, Contig15830, Contig1678, Qs-dev_rep_c73758, Qs-dev_c21976, Contig16036, Qs-dev_rep_c97880, Qs-dev_rep_c76479, Contig9698, Contig2660, Contig156, Qs-dev_c7488, Contig6045, Contig2603
GO:0006195	purine nucleotide catabolic process	P	0.0299268	0.000520775	18	901	336	42902	over	Contig25154, Qs-dev_c24894, Contig23406, Contig1363, Qs-dev_rep_c76991, Contig23684, Contig5606, Contig9438, Contig15830, Qs-dev_rep_c73758, Qs-dev_c21976, Contig16036, Contig9698, Contig2660, Contig156, Qs-dev_c7488, Contig6045, Contig2603
GO:0009166	nucleotide catabolic process	P	0.0299268	0.000520775	18	901	336	42902	over	Contig25154, Qs-dev_c24894, Contig23406, Contig1363, Qs-dev_rep_c76991, Contig23684, Contig5606, Contig9438, Contig15830, Qs-dev_rep_c73758, Qs-dev_c21976, Contig16036, Contig9698, Contig2660, Contig156, Qs-dev_c7488, Contig6045, Contig2603
GO:0009423	chorismate biosynthetic process	P	0.0300582	0.000526311	3	17	351	43786	over	Contig18012, Contig16451, Qs-dev_rep_c73985
GO:0003924	GTPase activity	F	0.0309383	0.000545065	11	400	343	43403	over	Contig23406, Contig23684, Contig5606, Contig9438, Contig15830, Qs-dev_c21976, Contig16036, Contig9698, Contig2660, Qs-dev_c7488, Contig6045
GO:0005730	nucleolus	C	0.0312891	0.000554627	21	1146	333	42657	over	Contig17673, Contig23406, Contig8055, Qs-dev_rep_c76991, Contig3116, Contig25846, Contig5209, Contig9438, Qs-dev_rep_c73008, Contig19265, Qs-dev_c21976, isotig04004, Contig16036, Contig17506, Contig16411, Contig8982, Contig21376, Contig21012, Qs-dev_c7488, Qs-dev_rep_c84995, Contig19460
GO:0050794	regulation of cellular process	P	0.0318812	0.000568568	88	7797	266	36006	over	Contig1106, Contig846, Contig25154, Contig19438, Contig9554, Contig19389, Contig11717, Contig822, Contig25491, Qs-dev_c24894, Qs-dev_rep_c72797, isotig13847, Qs-dev_c9085, Contig2461, Contig1420, Contig4207, Contig17590, Contig22264, Qs-dev_c14519, Contig1363, Contig3116, Contig25849, Qs-dev_c41220, Contig6265, Contig9457, Contig6653, Contig17968, Contig17608, Contig16884, Contig26506, Contig5209…
GO:0005524	ATP binding	F	0.0322953	0.000579801	64	5249	290	38554	over	Contig9179, Contig3975, Contig846, Contig25154, Contig17673, Contig19389, Contig25491, Contig1837, Contig2907, Contig22687, isotig13847, Qs-dev_c9085, Contig20209, Contig25870, Contig25866, Contig6720, Contig17628, Contig1363, Qs-dev_rep_c76991, Contig25846, Contig6653, Contig8408, Contig26506, Contig17557, Qs-dev_rep_c73008, Contig25807, Contig1678, Qs-dev_rep_c73758, Contig22178, Contig4466, Co…
GO:0044446	intracellular organelle part	C	0.0322953	0.000582936	89	7912	265	35891	over	Qs-dev_c8120, Qs-dev_rep_c72868, Contig17673, Qs-dev_rep_c74951, Contig16581, Contig23406, isotig13847, Qs-dev_c9085, Contig9099, Contig20209, Contig8055, Contig25468, Contig17590, Contig18666, Contig1363, Contig25452, Qs-dev_rep_c76991, Contig3116, Contig25849, Contig25846, Contig6265, Contig23722, Contig17608, Contig20487, Contig9841, Contig5606, Contig2014, Contig5209, Qs-dev_c12291, Contig943…
GO:0051234	establishment of localization	P	0.0327515	0.000594989	79	6836	275	36967	over	Qs-dev_c8120, Contig25154, Contig9554, Contig17671, Contig19389, Contig822, Qs-dev_rep_c74951, Contig25886, Contig2907, Contig9499, Contig9099, Contig25866, Contig4168, Contig17590, Contig7355, Contig1363, Contig25452, Qs-dev_rep_c76991, Contig25849, Qs-dev_c41220, Contig6265, Contig17968, Contig17608, Contig26506, Contig2014, Contig9438, Contig15830, Contig5556, Contig18220, Contig18185, Contig1…
GO:0016832	aldehyde-lyase activity	F	0.0327515	0.000598249	4	44	350	43759	over	Contig5230, Qs-dev_c28279, Qs-dev_rep_c75026, Contig16318
GO:1901135	carbohydrate derivative metabolic process	P	0.0332603	0.000611639	41	2956	313	40847	over	Contig25154, Contig7821, Qs-dev_c24894, Contig16581, Qs-dev_rep_c72797, Contig18337, Contig23406, Contig2461, Contig25866, Contig1363, Contig26130, Qs-dev_rep_c76991, Qs-dev_c41220, Contig23684, Contig4938, Contig5606, Contig9438, Contig15830, Contig10129, Qs-dev_rep_c73758, Qs-dev_c21976, Contig5886, Contig16036, Contig16034, Qs-dev_rep_c97880, Qs-dev_rep_c76479, Contig16423, Contig9698, Contig2…
GO:0019752	carboxylic acid metabolic process	P	0.0332603	0.000614732	53	4137	301	39666	over	Contig18012, Qs-dev_c8120, Contig25886, Contig18337, Contig16616, Qs-dev_c9085, Contig25866, Contig6720, Contig6323, Contig17590, Qs-dev_rep_c73843, Contig7355, Contig18666, Contig25452, Qs-dev_c41220, Contig23722, Contig22643, Qs-dev_c57944, Contig4938, Contig20487, Qs-dev_rep_c73782, Contig9841, Contig17557, Contig18220, Contig25807, Contig1678, Contig22178, Contig5546, Contig16451, Contig9805,…
GO:0043436	oxoacid metabolic process	P	0.0341742	0.000635318	53	4143	301	39660	over	Contig18012, Qs-dev_c8120, Contig25886, Contig18337, Contig16616, Qs-dev_c9085, Contig25866, Contig6720, Contig6323, Contig17590, Qs-dev_rep_c73843, Contig7355, Contig18666, Contig25452, Qs-dev_c41220, Contig23722, Contig22643, Qs-dev_c57944, Contig4938, Contig20487, Qs-dev_rep_c73782, Contig9841, Contig17557, Contig18220, Contig25807, Contig1678, Contig22178, Contig5546, Contig16451, Contig9805,…
GO:0050793	regulation of developmental process	P	0.034295	0.000641271	28	1759	326	42044	over	Contig846, Contig9554, Contig11717, Contig25491, Contig18294, isotig13847, Contig12732, Contig1363, Contig3116, Contig9457, Qs-dev_rep_c73782, Contig26506, Contig5556, Contig28, Contig25807, Qs-dev_c21976, Qs-dev_rep_c73338, Qs-dev_rep_c98969, Contig11078, Qs-dev_c22204, Contig2658, Contig17833, Qs-dev_rep_c72579, Contig25263, Contig17785, Contig25237, Contig17766, Contig19470
GO:0009314	response to radiation	P	0.0343513	0.000646036	36	2490	318	41313	over	Contig846, Contig25154, Contig25491, Qs-dev_rep_c100630, Contig18337, Contig9899, Contig2461, Contig21240, Contig21230, Contig10165, Qs-dev_c14519, Contig25849, Contig17968, Contig9438, Contig5556, Contig18220, Contig28, Contig25807, Contig22967, Contig15779, Contig18209, Contig23592, Qs-dev_rep_c73338, Qs-dev_rep_c98969, Contig5115, Contig22099, Contig9321, Qs-dev_rep_c72579, Contig25263, Contig…
GO:0044422	organelle part	C	0.0343898	0.000650477	89	7939	265	35864	over	Qs-dev_c8120, Qs-dev_rep_c72868, Contig17673, Qs-dev_rep_c74951, Contig16581, Contig23406, isotig13847, Qs-dev_c9085, Contig9099, Contig20209, Contig8055, Contig25468, Contig17590, Contig18666, Contig1363, Contig25452, Qs-dev_rep_c76991, Contig3116, Contig25849, Contig25846, Contig6265, Contig23722, Contig17608, Contig20487, Contig9841, Contig5606, Contig2014, Contig5209, Qs-dev_c12291, Contig943…
GO:0006082	organic acid metabolic process	P	0.034701	0.000660114	53	4150	301	39653	over	Contig18012, Qs-dev_c8120, Contig25886, Contig18337, Contig16616, Qs-dev_c9085, Contig25866, Contig6720, Contig6323, Contig17590, Qs-dev_rep_c73843, Contig7355, Contig18666, Contig25452, Qs-dev_c41220, Contig23722, Contig22643, Qs-dev_c57944, Contig4938, Contig20487, Qs-dev_rep_c73782, Contig9841, Contig17557, Contig18220, Contig25807, Contig1678, Contig22178, Contig5546, Contig16451, Contig9805,…
GO:0035251	UDP-glucosyltransferase activity	F	0.0381568	0.000729978	13	552	341	43251	over	Contig7821, Qs-dev_rep_c100630, Contig9899, Contig3938, Contig21240, Contig21230, Qs-dev_rep_c74087, Contig2005, Contig8726, Contig8662, Contig11078, Contig126, Contig17758
GO:0008378	galactosyltransferase activity	F	0.0385363	0.000742953	6	127	348	43676	over	Contig21240, Contig21230, Qs-dev_rep_c74529, Contig16034, Contig18108, Contig22049
GO:0051179	localization	P	0.0385363	0.000745568	83	7320	271	36483	over	Qs-dev_c8120, Contig25154, Contig9554, Contig17671, Contig19389, Contig822, Qs-dev_rep_c74951, Contig25886, Contig2907, Contig9499, Contig9099, Contig25866, Contig4168, Contig17590, Contig7355, Contig1363, Contig25452, Qs-dev_rep_c76991, Contig25849, Qs-dev_c41220, Contig6265, Contig17968, Contig17608, Contig26506, Contig2014, Contig9438, Contig15830, Contig5556, Contig18220, Contig18185, Contig1…
GO:0072523	purine-containing compound catabolic process	P	0.0386764	0.000752458	18	931	336	42872	over	Contig25154, Qs-dev_c24894, Contig23406, Contig1363, Qs-dev_rep_c76991, Contig23684, Contig5606, Contig9438, Contig15830, Qs-dev_rep_c73758, Qs-dev_c21976, Contig16036, Contig9698, Contig2660, Contig156, Qs-dev_c7488, Contig6045, Contig2603
GO:0009832	plant-type cell wall biogenesis	P	0.0395871	0.000774457	10	353	344	43450	over	Qs-dev_rep_c74087, Qs-dev_c41220, Qs-dev_rep_c73782, Contig5556, Contig4379, Contig17772, Contig17766, Contig126, Contig17758, Qs-dev_rep_c72529
GO:0006559	L-phenylalanine catabolic process	P	0.0406073	0.000803192	3	20	351	43783	over	Qs-dev_rep_c73843, Contig1640, Contig9321
GO:0016841	ammonia-lyase activity	F	0.0406073	0.000803192	3	20	351	43783	over	Qs-dev_rep_c73843, Contig1640, Contig9321
GO:0016679	oxidoreductase activity, acting on diphenols and related substances as donors	F	0.0436005	0.000867109	6	131	348	43672	over	Contig12702, Contig20384, Contig16373, Contig4379, Contig18463, Contig17772
GO:0060918	auxin transport	P	0.0445454	0.000890715	9	297	345	43506	over	Contig25154, Contig17671, Contig19389, Contig25849, Contig26506, Contig5556, Contig25587, Contig19470, Contig8954
GO:0043650	dicarboxylic acid biosynthetic process	P	0.0449944	0.000912504	3	21	351	43782	over	Contig18012, Contig16451, Qs-dev_rep_c73985
GO:0003878	ATP citrate synthase activity	F	0.0449944	0.000912504	3	21	351	43782	over	Contig25807, Qs-dev_rep_c73338, Qs-dev_rep_c72979
GO:0009914	hormone transport	P	0.0449944	0.000932242	9	299	345	43504	over	Contig25154, Contig17671, Contig19389, Contig25849, Contig26506, Contig5556, Contig25587, Contig19470, Contig8954
GO:0048869	cellular developmental process	P	0.0449944	0.000933489	36	2543	318	41260	over	Contig9179, Contig846, Contig25154, Contig25491, Contig16581, Contig10165, Contig1363, Qs-dev_c41220, Contig9457, Contig17968, Contig26073, Contig26506, Contig9438, Contig5556, Contig18220, Contig28, Contig25807, Contig22178, Qs-dev_c21976, Contig6619, Contig18209, Qs-dev_rep_c73338, Contig17862, Contig8662, Contig11078, Contig5867, Contig22099, Contig2658, Contig21797, Qs-dev_rep_c72579, Contig8…
GO:0051239	regulation of multicellular organismal process	P	0.0449944	0.000934233	24	1451	330	42352	over	Contig846, Contig9554, Contig11717, Contig25491, Contig18294, isotig13847, Contig3116, Contig9457, Qs-dev_rep_c73782, Contig5556, Contig28, Contig25807, Qs-dev_c21976, Qs-dev_rep_c73338, Qs-dev_rep_c98969, Contig11078, Qs-dev_c22204, Contig17833, Qs-dev_rep_c72579, Contig25263, Contig17785, Contig25237, Contig17766, Contig19470
GO:0032012	regulation of ARF protein signal transduction	P	0.0449944	0.000936346	4	50	350	43753	over	Contig822, Qs-dev_c24894, Contig1363, Contig187
GO:0034655	nucleobase-containing compound catabolic process	P	0.0449944	0.000941008	18	950	336	42853	over	Contig25154, Qs-dev_c24894, Contig23406, Contig1363, Qs-dev_rep_c76991, Contig23684, Contig5606, Contig9438, Contig15830, Qs-dev_rep_c73758, Qs-dev_c21976, Contig16036, Contig9698, Contig2660, Contig156, Qs-dev_c7488, Contig6045, Contig2603
GO:0045485	omega-6 fatty acid desaturase activity	F	0.0449944	0.000941092	2	4	352	43799	over	Contig24183, Contig17808
GO:0016265	death	P	0.0449944	0.000948325	16	793	338	43010	over	Contig846, Contig8435, Contig17590, Contig17968, Contig10125, Contig1678, Contig4466, Contig15779, Contig5490, Contig156, Qs-dev_rep_c75000, Contig25636, Contig19518, Contig10291, Qs-dev_c40673, Contig1110
GO:0008219	cell death	P	0.0449944	0.000948325	16	793	338	43010	over	Contig846, Contig8435, Contig17590, Contig17968, Contig10125, Contig1678, Contig4466, Contig15779, Contig5490, Contig156, Qs-dev_rep_c75000, Contig25636, Contig19518, Contig10291, Qs-dev_c40673, Contig1110
GO:0009725	response to hormone stimulus	P	0.0458006	0.000972017	37	2644	317	41159	over	Contig25154, Contig9554, Qs-dev_rep_c72797, Contig21240, Qs-dev_c15211, Contig9124, Contig21230, Contig4168, Contig17590, Contig1363, Contig9866, Contig25849, Contig23722, Contig22643, Contig6653, Contig17968, Contig9438, Qs-dev_rep_c92250, Contig1678, Contig15779, Contig18209, Contig16841, Contig4454, Contig3806, Contig3765, Qs-dev_c8261, Contig16034, Qs-dev_c14348, Contig24242, Qs-dev_c13662, Q…
GO:0034285	response to disaccharide stimulus	P	0.0458006	0.000975327	9	301	345	43502	over	Contig6720, Qs-dev_rep_c74529, Contig25452, Contig6265, Contig2014, Qs-dev_rep_c97880, Qs-dev_c13662, isotig22881, Contig8954
GO:0044042	glucan metabolic process	P	0.0458006	0.000984944	22	1285	332	42518	over	Contig25491, Qs-dev_rep_c72797, Contig20209, Contig3938, Qs-dev_rep_c74087, Qs-dev_c41220, Contig22643, Contig4938, Contig17608, Contig25807, Contig9805, Contig5490, Qs-dev_rep_c73338, Contig5115, Contig8662, Contig11078, Contig2658, Contig21797, Contig21817, Contig17758, Contig19470, Qs-dev_rep_c72529
GO:0010033	response to organic substance	P	0.0458006	0.00098512	56	4531	298	39272	over	Contig25154, Contig9554, Qs-dev_rep_c72797, Contig21240, Qs-dev_c15211, Contig9124, Contig6720, Contig21230, Contig4168, Contig17590, Qs-dev_rep_c74529, Contig1363, Contig9866, Contig25452, Contig3116, Contig25849, Contig6265, Contig23722, Contig22643, Contig6653, Contig17968, Contig2014, Contig9438, Qs-dev_rep_c92250, Contig28, Contig1678, Contig22178, Contig4466, Contig15779, Qs-dev_c14813, Con…
GO:0043481	anthocyanin accumulation in tissues in response to UV light	P	0.046522	0.00102728	7	187	347	43616	over	Contig25154, Contig25491, Contig5556, Contig25807, Qs-dev_rep_c73338, Contig22099, Contig19470
GO:0043480	pigment accumulation in tissues	P	0.046522	0.00102728	7	187	347	43616	over	Contig25154, Contig25491, Contig5556, Contig25807, Qs-dev_rep_c73338, Contig22099, Contig19470
GO:0043479	pigment accumulation in tissues in response to UV light	P	0.046522	0.00102728	7	187	347	43616	over	Contig25154, Contig25491, Contig5556, Contig25807, Qs-dev_rep_c73338, Contig22099, Contig19470
GO:0043478	pigment accumulation in response to UV light	P	0.046522	0.00102728	7	187	347	43616	over	Contig25154, Contig25491, Contig5556, Contig25807, Qs-dev_rep_c73338, Contig22099, Contig19470
GO:0043476	pigment accumulation	P	0.046522	0.00102728	7	187	347	43616	over	Contig25154, Contig25491, Contig5556, Contig25807, Qs-dev_rep_c73338, Contig22099, Contig19470
GO:0004332	fructose-bisphosphate aldolase activity	F	0.046522	0.0010308	3	22	351	43781	over	Contig5230, Qs-dev_rep_c75026, Contig16318
GO:0032559	adenyl ribonucleotide binding	F	0.04751	0.00105783	66	5585	288	38218	over	Contig9179, Contig3975, Contig846, Contig25154, Contig17673, Contig19389, Contig25491, Contig1837, Contig2907, Contig22687, isotig13847, Qs-dev_c9085, Contig20209, Contig25870, Contig25866, Contig6720, Contig20549, Contig17628, Contig1363, Qs-dev_rep_c76991, Contig25846, Contig6653, Contig8408, Contig26506, Contig17557, Qs-dev_rep_c73008, Contig25807, Contig1678, Qs-dev_rep_c73758, Contig22178, C…
GO:0046129	purine ribonucleoside biosynthetic process	P	0.0476862	0.00107389	4	52	350	43751	over	Contig25866, Qs-dev_rep_c97880, Qs-dev_rep_c76479, Contig16423
GO:0042451	purine nucleoside biosynthetic process	P	0.0476862	0.00107389	4	52	350	43751	over	Contig25866, Qs-dev_rep_c97880, Qs-dev_rep_c76479, Contig16423
GO:0030554	adenyl nucleotide binding	F	0.0476862	0.00107722	66	5589	288	38214	over	Contig9179, Contig3975, Contig846, Contig25154, Contig17673, Contig19389, Contig25491, Contig1837, Contig2907, Contig22687, isotig13847, Qs-dev_c9085, Contig20209, Contig25870, Contig25866, Contig6720, Contig20549, Contig17628, Contig1363, Qs-dev_rep_c76991, Contig25846, Contig6653, Contig8408, Contig26506, Contig17557, Qs-dev_rep_c73008, Contig25807, Contig1678, Qs-dev_rep_c73758, Contig22178, C…
GO:0043473	pigmentation	P	0.0480284	0.00109014	7	189	347	43614	over	Contig25154, Contig25491, Contig5556, Contig25807, Qs-dev_rep_c73338, Contig22099, Contig19470
GO:0044270	cellular nitrogen compound catabolic process	P	0.049908	0.0011382	21	1215	333	42588	over	Contig25154, Qs-dev_c24894, Contig23406, Contig1363, Qs-dev_rep_c76991, Contig23684, Contig5606, Contig9438, Contig15830, Contig10129, Qs-dev_rep_c73758, Qs-dev_c21976, Contig16036, Contig9698, Contig2660, Contig156, Qs-dev_c7488, Contig19518, Contig19114, Contig6045, Contig2603

## Sheet: S5 (Cluster D)
GO-ID	Term	Category	FDR	P-Value	#Test	#Ref	#notAnnotTest	#notAnnotRef	Over/Under	TestSeqs
GO:0016052	carbohydrate catabolic process	P	2.19473e-05	3.28048e-09	32	1378	268	42479	over	Contig8924, Contig17701, Qs-dev_rep_c92373, Contig5705, Qs-dev_rep_c72837, Contig11706, Contig25125, Contig25474, Contig20942, Qs-dev_rep_c76637, Qs-dev_rep_c73831, Qs-dev_rep_c101226, Contig4881, Contig20070, Contig17948, Contig16050, Contig17527, Contig9408, Contig8279, Contig11858, Contig18913, Contig19944, Contig12083, Contig9270, Contig18864, Contig18504, Contig26724, Contig19883, Qs-dev_rep…
GO:0005829	cytosol	C	2.19473e-05	4.74434e-09	68	4779	232	39078	over	Contig17692, Contig8924, Contig25152, Contig23390, Qs-dev_rep_c72859, Qs-dev_c14965, Contig25146, Contig19425, Contig17663, Qs-dev_c4185, Contig5705, Qs-dev_rep_c72837, Contig11706, Contig25125, Contig26952, Contig4618, Contig4603, Contig20942, Contig71, Qs-dev_rep_c76637, Contig23337, Contig17618, Qs-dev_rep_c74072, Contig17561, Contig23709, Contig16081, Contig20070, Contig1286, Contig25374, Con…
GO:0006096	glycolysis	P	8.58528e-05	2.78381e-08	18	507	282	43350	over	Contig8924, Contig17701, Qs-dev_rep_c92373, Contig11706, Contig25125, Contig20070, Contig17948, Contig16050, Contig8279, Contig11858, Contig18913, Contig19944, Contig12083, Contig18864, Contig26724, Contig19883, Contig25573, Qs-dev_rep_c72871
GO:0046686	response to cadmium ion	P	0.000232421	1.00485e-07	34	1774	266	42083	over	Contig8924, Contig25152, Qs-dev_rep_c92373, Contig11706, Contig25125, Contig4603, Contig20942, Qs-dev_c16997, Contig71, Contig17618, Contig17973, Qs-dev_rep_c72750, Contig16081, Contig17951, Contig17948, Contig8279, Contig23618, Contig6896, Contig23559, Contig6929, Contig19944, Contig12083, Contig18864, Contig17781, Contig26724, Qs-dev_c11512, Contig21374, Contig21762, Contig19883, Contig25573, C…
GO:0050896	response to stimulus	P	0.000395915	2.53101e-07	135	13576	165	30281	over	Contig17692, Contig20641, Contig8096, Contig8095, Contig8924, Contig25152, Contig23390, Contig10250, Contig25146, Contig830, Contig19425, Qs-dev_rep_c74562, Contig3958, Qs-dev_rep_c92373, Contig17668, Contig17663, Qs-dev_c4185, Contig5705, Contig10195, Contig25489, Contig11706, Contig25125, Qs-dev_c17736, Contig378, Contig26952, Contig375, Contig4618, Contig25474, Contig17646, Contig369, Contig81…
GO:0042221	response to chemical stimulus	P	0.000395915	2.56754e-07	88	7614	212	36243	over	Contig8096, Contig8924, Contig25152, Contig19425, Qs-dev_rep_c74562, Contig3958, Qs-dev_rep_c92373, Contig17663, Qs-dev_c4185, Contig5705, Contig10195, Contig11706, Contig25125, Qs-dev_c17736, Contig26952, Contig17646, Contig81, Contig4603, Contig20942, Qs-dev_c16997, Contig9907, Contig71, Contig19343, Contig17618, Contig17973, Qs-dev_rep_c72750, Contig5618, Contig26115, Qs-dev_rep_c76614, Contig…
GO:0005996	monosaccharide metabolic process	P	0.000606193	4.58642e-07	30	1545	270	42312	over	Contig8924, Contig9153, Contig17701, Qs-dev_rep_c92373, Contig17663, Qs-dev_rep_c72837, Contig11706, Contig25125, Contig20942, Qs-dev_rep_c76637, Contig20070, Contig17948, Contig16050, Contig8279, Contig18148, Contig6531, Contig11858, Contig18913, Contig19944, Contig12083, Contig9270, Contig18864, Contig26724, Contig21374, Contig26288, Contig19883, Contig25621, Qs-dev_rep_c72895, Contig25573, Qs-…
GO:0005975	carbohydrate metabolic process	P	0.000724209	6.26207e-07	60	4548	240	39309	over	Contig8096, Qs-dev_c15655, Contig8924, Contig18754, Contig830, Contig9153, Contig17701, Qs-dev_rep_c92373, Contig17663, Contig5705, Qs-dev_rep_c72837, Contig11706, Contig25125, Contig25474, Contig369, Contig20942, Contig71, Contig19343, Qs-dev_rep_c76637, Qs-dev_rep_c73831, Qs-dev_rep_c101226, Contig23672, Contig17561, Contig25824, Contig2019, Contig4881, Contig20070, Contig9391, Contig17948, Con…
GO:0019318	hexose metabolic process	P	0.000965641	9.39339e-07	28	1428	272	42429	over	Contig8924, Contig17701, Qs-dev_rep_c92373, Contig17663, Qs-dev_rep_c72837, Contig11706, Contig25125, Contig20942, Qs-dev_rep_c76637, Contig20070, Contig17948, Contig16050, Contig8279, Contig18148, Contig6531, Contig11858, Contig18913, Contig19944, Contig12083, Contig9270, Contig18864, Contig26724, Contig21374, Contig26288, Contig19883, Contig25621, Contig25573, Qs-dev_rep_c72871
GO:0051777	ent-kaurenoate oxidase activity	F	0.00114324	1.23567e-06	3	1	297	43856	over	Contig20609, Contig4516, Contig20678
GO:0006006	glucose metabolic process	P	0.00129105	1.53497e-06	26	1295	274	42562	over	Contig8924, Contig17701, Qs-dev_rep_c92373, Contig17663, Qs-dev_rep_c72837, Contig11706, Contig25125, Contig20942, Qs-dev_rep_c76637, Contig20070, Contig17948, Contig16050, Contig8279, Contig6531, Contig11858, Contig18913, Contig19944, Contig12083, Contig9270, Contig18864, Contig26724, Contig21374, Contig19883, Contig25621, Contig25573, Qs-dev_rep_c72871
GO:0010038	response to metal ion	P	0.00153066	1.9853e-06	34	2029	266	41828	over	Contig8924, Contig25152, Qs-dev_rep_c92373, Contig11706, Contig25125, Contig4603, Contig20942, Qs-dev_c16997, Contig71, Contig17618, Contig17973, Qs-dev_rep_c72750, Contig16081, Contig17951, Contig17948, Contig8279, Contig23618, Contig6896, Contig23559, Contig6929, Contig19944, Contig12083, Contig18864, Contig17781, Contig26724, Qs-dev_c11512, Contig21374, Contig21762, Contig19883, Contig25573, C…
GO:0010035	response to inorganic substance	P	0.00157282	2.20997e-06	42	2818	258	41039	over	Contig8924, Contig25152, Contig19425, Contig3958, Qs-dev_rep_c92373, Contig11706, Contig25125, Contig4603, Contig20942, Qs-dev_c16997, Contig71, Contig17618, Contig17973, Qs-dev_rep_c72750, Contig17561, Contig16081, Contig17951, Contig17948, Contig8279, Contig26415, Contig23618, Contig18148, Contig10028, Contig6896, Contig23559, Contig6929, Contig6485, Contig17830, Contig19944, Contig12083, Conti…
GO:0006007	glucose catabolic process	P	0.00231699	3.7164e-06	22	1027	278	42830	over	Contig8924, Contig17701, Qs-dev_rep_c92373, Qs-dev_rep_c72837, Contig11706, Contig25125, Contig20942, Qs-dev_rep_c76637, Contig20070, Contig17948, Contig16050, Contig8279, Contig11858, Contig18913, Contig19944, Contig12083, Contig9270, Contig18864, Contig26724, Contig19883, Contig25573, Qs-dev_rep_c72871
GO:0019320	hexose catabolic process	P	0.00231699	3.8883e-06	22	1030	278	42827	over	Contig8924, Contig17701, Qs-dev_rep_c92373, Qs-dev_rep_c72837, Contig11706, Contig25125, Contig20942, Qs-dev_rep_c76637, Contig20070, Contig17948, Contig16050, Contig8279, Contig11858, Contig18913, Contig19944, Contig12083, Contig9270, Contig18864, Contig26724, Contig19883, Contig25573, Qs-dev_rep_c72871
GO:0046365	monosaccharide catabolic process	P	0.00231699	4.0069e-06	22	1032	278	42825	over	Contig8924, Contig17701, Qs-dev_rep_c92373, Qs-dev_rep_c72837, Contig11706, Contig25125, Contig20942, Qs-dev_rep_c76637, Contig20070, Contig17948, Contig16050, Contig8279, Contig11858, Contig18913, Contig19944, Contig12083, Contig9270, Contig18864, Contig26724, Contig19883, Contig25573, Qs-dev_rep_c72871
GO:0005576	extracellular region	C	0.00385132	7.07658e-06	39	2650	261	41207	over	Qs-dev_c15655, Contig10250, Contig18754, Contig17701, Qs-dev_rep_c92373, Contig3543, Contig25474, Contig6683, Contig4603, Contig26898, Contig71, Contig19343, Qs-dev_rep_c73831, Contig17618, Contig17601, Contig23672, Contig17561, Contig16081, Contig18186, Contig17894, Contig5138, Contig15369, Contig22150, Contig17876, Contig23618, Contig985, Contig8647, Contig18913, Contig18515, Contig6485, Contig…
GO:0005618	cell wall	C	0.00502996	9.78591e-06	28	1621	272	42236	over	Contig20641, Qs-dev_c15655, Contig19425, Qs-dev_rep_c74562, Contig17663, Contig11706, Contig378, Contig71, Contig19343, Qs-dev_rep_c73831, Contig17618, Qs-dev_rep_c72750, Contig23672, Contig17561, Contig16081, Contig18186, Contig22150, Contig23582, Contig23618, Contig6929, Contig6518, Contig9270, Contig17781, Contig3672, Contig14962, Qs-dev_rep_c72895, Qs-dev_rep_c74640, Contig5749
GO:0071944	cell periphery	C	0.00584467	1.20027e-05	87	8223	213	35634	over	Contig17692, Contig20641, Qs-dev_c15655, Contig8924, Contig25152, Contig5294, Qs-dev_rep_c72859, Qs-dev_c14965, Contig25146, Contig9153, Contig19425, Qs-dev_rep_c74562, Contig17701, Contig17668, Contig17663, Qs-dev_c4185, Contig5705, Contig10195, Contig11706, Contig25125, Contig3543, Contig378, Contig17646, Contig4603, Qs-dev_c40166, Qs-dev_c16997, Contig1763, Contig71, Contig19343, Qs-dev_rep_c7…
GO:0030312	external encapsulating structure	C	0.0061419	1.32769e-05	28	1649	272	42208	over	Contig20641, Qs-dev_c15655, Contig19425, Qs-dev_rep_c74562, Contig17663, Contig11706, Contig378, Contig71, Contig19343, Qs-dev_rep_c73831, Contig17618, Qs-dev_rep_c72750, Contig23672, Contig17561, Contig16081, Contig18186, Contig22150, Contig23582, Contig23618, Contig6929, Contig6518, Contig9270, Contig17781, Contig3672, Contig14962, Qs-dev_rep_c72895, Qs-dev_rep_c74640, Contig5749
GO:0006091	generation of precursor metabolites and energy	P	0.00645914	1.46608e-05	26	1475	274	42382	over	Contig8924, Contig17701, Qs-dev_rep_c92373, Contig11706, Contig25125, Contig20609, Contig20070, Contig17948, Contig4516, Contig18576, Contig16050, Contig8279, Contig25286, Contig11858, Contig8647, Contig11456, Contig18913, Contig19944, Contig12083, Contig18864, Contig26724, Contig19883, Contig20678, Contig25573, Qs-dev_rep_c73555, Qs-dev_rep_c72871
GO:0009506	plasmodesma	C	0.00653937	1.62565e-05	28	1668	272	42189	over	Contig17692, Contig20641, Contig8095, Contig830, Contig17663, Qs-dev_c4185, Qs-dev_rep_c72837, Contig3543, Contig378, Contig4618, Contig4603, Contig20942, Qs-dev_c16997, Contig9864, Contig17601, Contig17561, Contig5499, Contig1258, Contig22150, Contig979, Contig10023, Contig603, Contig17830, Contig6518, Contig17760, Qs-dev_rep_c74640, Contig5749, Qs-dev_c14622
GO:0055044	symplast	C	0.00653937	1.62565e-05	28	1668	272	42189	over	Contig17692, Contig20641, Contig8095, Contig830, Contig17663, Qs-dev_c4185, Qs-dev_rep_c72837, Contig3543, Contig378, Contig4618, Contig4603, Contig20942, Qs-dev_c16997, Contig9864, Contig17601, Contig17561, Contig5499, Contig1258, Contig22150, Contig979, Contig10023, Contig603, Contig17830, Contig6518, Contig17760, Qs-dev_rep_c74640, Contig5749, Qs-dev_c14622
GO:0005911	cell-cell junction	C	0.00674612	1.74997e-05	28	1675	272	42182	over	Contig17692, Contig20641, Contig8095, Contig830, Contig17663, Qs-dev_c4185, Qs-dev_rep_c72837, Contig3543, Contig378, Contig4618, Contig4603, Contig20942, Qs-dev_c16997, Contig9864, Contig17601, Contig17561, Contig5499, Contig1258, Contig22150, Contig979, Contig10023, Contig603, Contig17830, Contig6518, Contig17760, Qs-dev_rep_c74640, Contig5749, Qs-dev_c14622
GO:0030054	cell junction	C	0.00704113	1.9026e-05	28	1683	272	42174	over	Contig17692, Contig20641, Contig8095, Contig830, Contig17663, Qs-dev_c4185, Qs-dev_rep_c72837, Contig3543, Contig378, Contig4618, Contig4603, Contig20942, Qs-dev_c16997, Contig9864, Contig17601, Contig17561, Contig5499, Contig1258, Contig22150, Contig979, Contig10023, Contig603, Contig17830, Contig6518, Contig17760, Qs-dev_rep_c74640, Contig5749, Qs-dev_c14622
GO:0016101	diterpenoid metabolic process	P	0.00736721	2.12374e-05	6	76	294	43781	over	Contig9552, Contig11706, Contig20609, Contig4516, isotig07070, Contig20678
GO:0043169	cation binding	F	0.00736721	2.19949e-05	73	6634	227	37223	over	Qs-dev_c15655, Contig8924, Qs-dev_c12455, Qs-dev_rep_c72859, Contig10250, Contig9552, Qs-dev_rep_c74562, Contig17668, Contig17663, Qs-dev_c4185, Contig5705, Contig25127, Contig25125, Contig20609, Contig18680, Contig369, Contig9907, Contig71, Contig18269, Contig9464, Contig17973, Contig3863, Qs-dev_rep_c101226, Contig26115, Contig16882, Contig17561, Contig18237, Contig9391, Contig16907, Contig1286…
GO:0009686	gibberellin biosynthetic process	P	0.00736721	2.30922e-05	5	45	295	43812	over	Contig11706, Contig20609, Contig4516, isotig07070, Contig20678
GO:0016102	diterpenoid biosynthetic process	P	0.00736721	2.30922e-05	5	45	295	43812	over	Contig11706, Contig20609, Contig4516, isotig07070, Contig20678
GO:0009056	catabolic process	P	0.00850627	2.75819e-05	62	5372	238	38485	over	Contig19448, Contig8096, Contig8924, Contig3958, Contig17701, Qs-dev_rep_c92373, Contig17663, Qs-dev_c4185, Contig5705, Qs-dev_rep_c72837, Contig11706, Contig25125, Qs-dev_c17736, Contig26952, Contig25474, Contig20942, Contig71, Contig18269, Qs-dev_rep_c76637, Contig5233, Qs-dev_rep_c73831, Contig17973, Qs-dev_rep_c101226, Contig25830, Contig17561, Contig2019, Contig4881, Contig20070, Contig17948…
GO:0048046	apoplast	C	0.00983826	3.29643e-05	20	1015	280	42842	over	Qs-dev_c15655, Contig17701, Qs-dev_rep_c92373, Contig4603, Contig26898, Contig71, Contig17618, Contig23672, Contig17561, Contig16081, Contig18186, Contig15369, Contig17876, Contig19944, Contig12083, Contig26724, Contig19883, Qs-dev_rep_c72895, Qs-dev_rep_c74640, Qs-dev_rep_c73555
GO:0009651	response to salt stress	P	0.0137789	4.76572e-05	28	1775	272	42082	over	Qs-dev_rep_c92373, Contig11706, Contig25125, Contig20942, Contig71, Contig17973, Qs-dev_rep_c74072, Contig5618, Contig16886, Contig17951, Contig19708, Contig17948, Contig1712, Contig26432, Contig2687, Contig8279, Contig18148, Contig10022, Contig19944, Contig9270, Contig18864, Contig26724, Qs-dev_c11512, Contig25637, Contig19883, Contig25621, Contig5749, Qs-dev_rep_c72871
GO:0006970	response to osmotic stress	P	0.0156434	5.57968e-05	29	1889	271	41968	over	Qs-dev_rep_c92373, Contig11706, Contig25125, Contig20942, Contig71, Contig17973, Qs-dev_rep_c74072, Contig5618, Contig16886, Contig17951, Contig19708, Contig17948, Contig1712, Contig26432, Contig2687, Contig8279, Contig23618, Contig18148, Contig10022, Contig19944, Contig9270, Contig18864, Contig26724, Qs-dev_c11512, Contig25637, Contig19883, Contig25621, Contig5749, Qs-dev_rep_c72871
GO:0009628	response to abiotic stimulus	P	0.0169067	6.213e-05	65	5880	235	37977	over	Contig8095, Contig10250, Contig25146, Contig830, Contig19425, Qs-dev_rep_c92373, Contig5705, Contig10195, Contig11706, Contig25125, Contig4618, Contig25474, Contig20942, Contig9907, Contig71, Contig17618, Contig17973, Qs-dev_rep_c74072, Qs-dev_rep_c101226, Contig5618, Contig16886, Contig25824, Contig2019, Contig16081, Contig17951, Contig19708, Contig9395, Contig17948, Contig1712, Contig17532, Con…
GO:0009685	gibberellin metabolic process	P	0.0188429	7.12819e-05	5	58	295	43799	over	Contig11706, Contig20609, Contig4516, isotig07070, Contig20678
GO:0016709	oxidoreductase activity, acting on paired donors, with incorporation or reduction of molecular oxygen, NADH or NADPH as one donor, and incorporation of one atom of oxygen	F	0.0275414	0.000107165	8	203	292	43654	over	Contig10250, Contig9552, Contig20609, Contig4516, Contig18227, Contig17532, Qs-dev_rep_c85369, Contig20678
GO:0048767	root hair elongation	P	0.0281464	0.000112561	11	392	289	43465	over	Contig23390, Qs-dev_rep_c92373, Contig17663, Contig5705, Qs-dev_c17736, Contig25474, Contig17561, Contig2019, Qs-dev_rep_c74015, Contig22922, Contig14962
GO:0000287	magnesium ion binding	F	0.0320971	0.00013183	10	332	290	43525	over	Contig8924, Contig18237, Contig16907, Contig16050, Contig11858, Contig18913, Contig19944, isotig07070, Contig26724, Contig25573
GO:0004743	pyruvate kinase activity	F	0.0337822	0.000142402	4	35	296	43822	over	Contig8924, Contig16050, Contig11858, Contig25573
GO:0046872	metal ion binding	F	0.0341651	0.000147709	66	6179	234	37678	over	Contig8924, Qs-dev_c12455, Qs-dev_rep_c72859, Contig10250, Contig9552, Qs-dev_rep_c74562, Contig17668, Contig17663, Qs-dev_c4185, Contig25127, Contig25125, Contig20609, Contig18680, Contig369, Contig9907, Contig71, Contig18269, Contig9464, Contig17973, Contig3863, Contig26115, Contig16882, Contig18237, Contig16907, Contig1286, Contig4516, Contig18227, Contig25374, Contig16050, Contig17527, Contig…
GO:0043167	ion binding	F	0.034889	0.00015461	73	7048	227	36809	over	Qs-dev_c15655, Contig8924, Qs-dev_c12455, Qs-dev_rep_c72859, Contig10250, Contig9552, Qs-dev_rep_c74562, Contig17668, Contig17663, Qs-dev_c4185, Contig5705, Contig25127, Contig25125, Contig20609, Contig18680, Contig369, Contig9907, Contig71, Contig18269, Contig9464, Contig17973, Contig3863, Qs-dev_rep_c101226, Contig26115, Contig16882, Contig17561, Contig18237, Contig9391, Contig16907, Contig1286…
GO:0000272	polysaccharide catabolic process	P	0.0366557	0.000166401	10	342	290	43515	over	Qs-dev_rep_c92373, Contig5705, Contig25474, Qs-dev_rep_c73831, Qs-dev_rep_c101226, Contig4881, Contig9408, Contig18504, Qs-dev_rep_c72895, Qs-dev_rep_c73555
GO:0040007	growth	P	0.0369953	0.000171941	26	1719	274	42138	over	Contig8495, Contig20641, Contig23390, Qs-dev_rep_c92373, Contig17663, Contig5705, Contig25125, Qs-dev_c17736, Contig25474, Qs-dev_rep_c76637, Qs-dev_rep_c73831, Contig17601, Contig17561, Contig2019, Contig5499, Qs-dev_rep_c74015, Contig979, Contig22922, Contig10022, Contig6929, Qs-dev_rep_c84716, Contig18114, Contig952, Contig9671, Contig14962, Qs-dev_rep_c74640
GO:0020037	heme binding	F	0.0371342	0.0001766	14	639	286	43218	over	Contig10250, Contig9552, Qs-dev_rep_c74562, Contig20609, Contig26115, Contig4516, Contig18227, Contig15369, Contig8279, Qs-dev_rep_c85369, Contig6485, Contig15677, Contig19883, Contig20678
GO:0005886	plasma membrane	C	0.0382471	0.000186027	74	7215	226	36642	over	Contig17692, Contig20641, Contig8924, Contig25152, Contig5294, Qs-dev_rep_c72859, Qs-dev_c14965, Contig25146, Contig9153, Contig19425, Contig17701, Contig17668, Contig17663, Qs-dev_c4185, Contig5705, Contig10195, Contig11706, Contig25125, Contig3543, Contig378, Contig17646, Contig4603, Qs-dev_c40166, Qs-dev_c16997, Contig1763, Contig71, Contig17618, Contig17973, Contig8419, Contig16886, Contig168…
GO:0005506	iron ion binding	F	0.0403911	0.000200821	17	897	283	42960	over	Contig10250, Contig9552, Qs-dev_rep_c74562, Contig25125, Contig20609, Contig26115, Contig4516, Contig18227, Contig17527, Contig15369, Contig8279, Qs-dev_rep_c85369, Contig6485, Contig15677, Contig19883, Contig20678, Contig1486

## Sheet: S5+S8 (Cluster E)
GO-ID	Term	Category	FDR	P-Value	#Test	#Ref	#notAnnotTest	#notAnnotRef	Over/Under	TestSeqs
GO:0005978	glycogen biosynthetic process	P	4.36362e-11	6.49434e-15	9	28	144	43976	over	Contig9168, Contig25693, Contig12023, Contig17972, Contig23356, Contig23355, Qs-dev_c45817, Qs-dev_rep_c72538, Qs-dev_c34961
GO:0005977	glycogen metabolic process	P	4.36362e-11	1.41492e-14	9	31	144	43973	over	Contig9168, Contig25693, Contig12023, Contig17972, Contig23356, Contig23355, Qs-dev_c45817, Qs-dev_rep_c72538, Qs-dev_c34961
GO:0006112	energy reserve metabolic process	P	4.36362e-11	1.41492e-14	9	31	144	43973	over	Contig9168, Contig25693, Contig12023, Contig17972, Contig23356, Contig23355, Qs-dev_c45817, Qs-dev_rep_c72538, Qs-dev_c34961
GO:0003844	1,4-alpha-glucan branching enzyme activity	F	2.28058e-10	9.85984e-14	7	10	146	43994	over	Contig9168, Contig12023, Contig23356, Contig23355, Qs-dev_c45817, Qs-dev_rep_c72538, Qs-dev_c34961
GO:0009507	chloroplast	C	1.01094e-08	5.46336e-12	61	7252	92	36752	over	Qs-dev_rep_c74005, Qs-dev_c34533, Contig17479, Contig26015, Contig14944, Contig14942, Contig17667, Contig8690, Contig9758, Contig8490, Contig16636, Contig23248, Contig18527, Contig25693, Contig17659, Contig5600, Qs-dev_c34518, Contig22179, Contig7455, Contig27021, Contig8084, Qs-dev_c9944, Qs-dev_rep_c76415, Contig10143, Qs-dev_rep_c85311, Contig17990, Qs-dev_c66369, Contig25501, Contig23801, Con…
GO:0044434	chloroplast part	C	1.6528e-07	1.07185e-10	35	2920	118	41084	over	Qs-dev_c34533, Contig17479, Contig26015, Contig17667, Contig8690, Contig8490, Contig18527, Contig25693, Contig17659, Contig7455, Contig27021, Contig8084, Contig10143, Qs-dev_rep_c85311, Qs-dev_c66369, Contig25501, Contig23801, Contig19318, Qs-dev_rep_c74102, Contig20793, Contig5875, Contig23946, Contig8039, Contig19653, Contig18429, isotig02733, Qs-dev_c13055, Qs-dev_rep_c103460, Qs-dev_rep_c7611…
GO:0044435	plastid part	C	2.35032e-07	1.77823e-10	35	2976	118	41028	over	Qs-dev_c34533, Contig17479, Contig26015, Contig17667, Contig8690, Contig8490, Contig18527, Contig25693, Contig17659, Contig7455, Contig27021, Contig8084, Contig10143, Qs-dev_rep_c85311, Qs-dev_c66369, Contig25501, Contig23801, Contig19318, Qs-dev_rep_c74102, Contig20793, Contig5875, Contig23946, Contig8039, Contig19653, Contig18429, isotig02733, Qs-dev_c13055, Qs-dev_rep_c103460, Qs-dev_rep_c7611…
GO:0044446	intracellular organelle part	C	2.87424e-07	2.4853e-10	61	7940	92	36064	over	Qs-dev_rep_c74005, Qs-dev_c34533, Contig17479, Contig26015, Contig14942, Contig17667, Contig8690, Contig8490, Contig19751, Contig23248, Contig18527, Contig25693, Contig22611, Contig17659, Contig5600, Qs-dev_c34518, Contig22179, Contig7455, Contig27021, Qs-dev_rep_c72838, Contig8084, Contig8873, Qs-dev_c9944, Contig10143, Qs-dev_rep_c85311, Qs-dev_c66369, Contig25861, Qs-dev_c14955, Contig25501, C…
GO:0044422	organelle part	C	2.93707e-07	2.85707e-10	61	7967	92	36037	over	Qs-dev_rep_c74005, Qs-dev_c34533, Contig17479, Contig26015, Contig14942, Contig17667, Contig8690, Contig8490, Contig19751, Contig23248, Contig18527, Contig25693, Contig22611, Contig17659, Contig5600, Qs-dev_c34518, Contig22179, Contig7455, Contig27021, Qs-dev_rep_c72838, Contig8084, Contig8873, Qs-dev_c9944, Contig10143, Qs-dev_rep_c85311, Qs-dev_c66369, Contig25861, Qs-dev_c14955, Contig25501, C…
GO:0009536	plastid	C	3.66277e-07	3.95889e-10	64	8687	89	35317	over	Qs-dev_rep_c74005, Qs-dev_c34533, Contig17479, Contig26015, Contig14944, Contig14942, Contig17667, Contig8690, Contig9758, Contig8490, Contig16636, Contig23248, Contig18527, Contig25693, Contig17659, Contig5600, Qs-dev_c34518, Contig22179, Contig7455, Contig27021, Contig8084, Contig18474, Qs-dev_c9944, Qs-dev_rep_c76415, Contig10143, Qs-dev_rep_c85311, Contig17990, Qs-dev_c66369, Contig25501, Con…
GO:0009628	response to abiotic stimulus	P	2.29617e-06	2.72999e-09	49	5896	104	38108	over	Contig25958, Qs-dev_c34533, Contig26015, Contig14942, Contig17667, Contig17504, Contig25739, Contig8490, Contig23248, Contig18527, Contig25693, Contig22179, Contig20473, Contig11803, Contig10143, Qs-dev_rep_c85311, Qs-dev_c66369, Contig19327, Contig23801, Contig2415, Contig19318, Qs-dev_rep_c74102, Qs-dev_c8859, Contig2807, Contig15688, Contig20793, Contig23946, Contig11296, Contig8395, Contig182…
GO:0009526	plastid envelope	C	8.47095e-06	1.0987e-08	23	1603	130	42401	over	Qs-dev_c34533, Contig17479, Contig26015, Contig17667, Contig8690, Contig8490, Contig17659, Contig7455, Contig27021, Contig8084, Qs-dev_rep_c85311, Contig23801, Qs-dev_rep_c74102, Contig20793, Contig5875, Contig23946, Contig8039, Contig18429, Qs-dev_rep_c103460, Qs-dev_rep_c75640, Contig19982, Contig19420, Contig16306
GO:0042221	response to chemical stimulus	P	8.62615e-06	1.21206e-08	56	7646	97	36358	over	Contig25958, Contig17288, Qs-dev_c34533, Contig11790, Contig26015, Contig14942, Contig9758, Contig16636, Contig18527, Contig5600, Qs-dev_c34518, Contig22179, Contig27021, Contig8084, Contig11803, Contig9892, Contig10143, Contig23583, Contig16572, Qs-dev_c41503, Contig17635, Contig19327, Contig25501, Contig21280, Contig20253, Contig17783, Contig19512, Contig19318, Contig21279, Qs-dev_rep_c74102, Q…
GO:0005829	cytosol	C	9.02431e-06	1.36555e-08	42	4805	111	39199	over	Contig25958, Qs-dev_rep_c74005, Contig17479, Contig26015, Contig18699, Contig17667, Contig19751, Contig23248, Contig25693, Contig5600, Contig22179, Qs-dev_rep_c72838, Qs-dev_c9944, Contig10143, Contig16572, Qs-dev_c41503, Contig17635, Contig25861, Contig25501, Contig25306, Contig17972, Qs-dev_c16597, Contig8639, Contig26074, Contig23946, Contig8395, Contig8039, Qs-dev_c13467, Contig4445, Contig10…
GO:0009250	glucan biosynthetic process	P	1.24765e-05	2.02278e-08	17	890	136	43114	over	Contig9168, Contig14944, Contig25693, Qs-dev_rep_c92139, Contig10143, Contig12023, Contig17972, Contig23356, Contig23355, Contig23946, Qs-dev_c45817, Contig22281, Contig22280, Qs-dev_rep_c73013, Qs-dev_rep_c72538, Qs-dev_c34961, Contig2283
GO:0009941	chloroplast envelope	C	1.33588e-05	2.31021e-08	22	1531	131	42473	over	Qs-dev_c34533, Contig17479, Contig26015, Contig17667, Contig8690, Contig8490, Contig17659, Contig7455, Contig27021, Contig8084, Qs-dev_rep_c85311, Contig23801, Qs-dev_rep_c74102, Contig20793, Contig5875, Contig8039, Contig18429, Qs-dev_rep_c103460, Qs-dev_rep_c75640, Contig19982, Contig19420, Contig16306
GO:0009501	amyloplast	C	1.35109e-05	2.48255e-08	6	45	147	43959	over	Contig14944, Contig25693, Qs-dev_rep_c76415, Contig10143, Contig22281, Contig22280
GO:0009570	chloroplast stroma	C	2.1399e-05	4.16323e-08	22	1584	131	42420	over	Contig17479, Contig17667, Contig8490, Contig18527, Contig25693, Contig7455, Contig10143, Qs-dev_rep_c85311, Qs-dev_c66369, Contig25501, Contig23801, Contig19318, Qs-dev_rep_c74102, Contig23946, Contig8039, Contig19653, isotig02733, Qs-dev_c13055, Qs-dev_rep_c76112, Qs-dev_rep_c75640, Contig23114, Contig21973
GO:0009532	plastid stroma	C	2.7398e-05	5.62647e-08	22	1612	131	42392	over	Contig17479, Contig17667, Contig8490, Contig18527, Contig25693, Contig7455, Contig10143, Qs-dev_rep_c85311, Qs-dev_c66369, Contig25501, Contig23801, Contig19318, Qs-dev_rep_c74102, Contig23946, Contig8039, Contig19653, isotig02733, Qs-dev_c13055, Qs-dev_rep_c76112, Qs-dev_rep_c75640, Contig23114, Contig21973
GO:0006091	generation of precursor metabolites and energy	P	2.83632e-05	6.13126e-08	21	1480	132	42524	over	Contig25958, Contig26015, Contig9168, Contig17667, Contig25693, Contig22179, Contig23583, Qs-dev_c66369, Contig12023, Qs-dev_c8859, Contig17972, Contig23356, Contig23355, Contig23946, Qs-dev_c45817, Contig11296, Contig8395, Qs-dev_rep_c72538, Qs-dev_c34961, Qs-dev_rep_c76112, Contig5997
GO:0031967	organelle envelope	C	3.34311e-05	7.58813e-08	27	2401	126	41603	over	Qs-dev_c34533, Contig17479, Contig26015, Contig17667, Contig8690, Contig8490, Contig17659, Contig5600, Contig22179, Contig7455, Contig27021, Contig8084, Qs-dev_rep_c85311, Contig23801, Qs-dev_rep_c74102, Contig20793, Contig5875, Contig23946, Contig8395, Contig8039, Contig18429, Qs-dev_rep_c103460, Qs-dev_rep_c75640, Contig19982, Contig19420, Contig16306, Contig5997
GO:0050896	response to stimulus	P	3.69034e-05	9.15973e-08	79	13632	74	30372	over	Contig25958, Contig17288, Qs-dev_c34533, Contig11790, Contig26015, Contig14942, Contig17667, Contig17504, Contig9758, Contig25739, Contig8490, Contig16636, Contig23248, Contig18527, Contig25693, Contig5600, Qs-dev_c34518, Contig22179, Contig27021, Contig26353, Contig8084, Contig8873, Contig20473, Qs-dev_rep_c73066, Contig11803, Contig9892, Contig10143, Contig8707, Contig23583, Qs-dev_rep_c85311, …
GO:0031975	envelope	C	3.69034e-05	9.17401e-08	27	2424	126	41580	over	Qs-dev_c34533, Contig17479, Contig26015, Contig17667, Contig8690, Contig8490, Contig17659, Contig5600, Contig22179, Contig7455, Contig27021, Contig8084, Qs-dev_rep_c85311, Contig23801, Qs-dev_rep_c74102, Contig20793, Contig5875, Contig23946, Contig8395, Contig8039, Contig18429, Qs-dev_rep_c103460, Qs-dev_rep_c75640, Contig19982, Contig19420, Contig16306, Contig5997
GO:0006950	response to stress	P	4.24686e-05	1.10165e-07	56	8139	97	35865	over	Contig25958, Contig17288, Qs-dev_c34533, Contig26015, Contig14942, Contig17667, Contig17504, Contig9758, Contig8490, Contig16636, Contig23248, Contig18527, Contig5600, Contig22179, Contig27021, Contig8084, Contig20473, Qs-dev_rep_c73066, Contig10143, Qs-dev_rep_c85311, Contig16572, Contig17635, Qs-dev_c66369, Contig19327, Contig23801, Contig2415, Contig19512, Contig19318, Qs-dev_rep_c74102, Qs-de…
GO:0010038	response to metal ion	P	7.29181e-05	1.97033e-07	24	2039	129	41965	over	Contig25958, Contig26015, Contig14942, Contig16636, Contig5600, Qs-dev_c34518, Contig22179, Contig23583, Qs-dev_c41503, Contig25501, Contig19512, Contig19318, Qs-dev_c8859, Contig15321, Contig23946, Contig11296, Contig8395, Contig18230, Qs-dev_rep_c72740, Contig20611, Contig16329, Qs-dev_rep_c76112, Contig5997, Contig2283
GO:0006073	cellular glucan metabolic process	P	9.42899e-05	2.64974e-07	17	1070	136	42934	over	Contig9168, Contig14944, Contig25693, Qs-dev_rep_c92139, Contig10143, Contig12023, Contig17972, Contig23356, Contig23355, Contig23946, Qs-dev_c45817, Contig22281, Contig22280, Qs-dev_rep_c73013, Qs-dev_rep_c72538, Qs-dev_c34961, Contig2283
GO:0009651	response to salt stress	P	0.000104046	3.03635e-07	22	1781	131	42223	over	Contig25958, Qs-dev_c34533, Contig26015, Contig14942, Contig17667, Contig23248, Contig22179, Contig2415, Qs-dev_rep_c74102, Qs-dev_c8859, Contig20793, Contig23946, Contig11296, Contig18230, Contig18429, Contig18022, Contig20611, Contig16329, Qs-dev_rep_c103460, Qs-dev_rep_c76112, Contig19420, Contig5997
GO:0046686	response to cadmium ion	P	0.000105125	3.18146e-07	22	1786	131	42218	over	Contig25958, Contig26015, Contig14942, Contig16636, Contig5600, Qs-dev_c34518, Contig22179, Contig23583, Qs-dev_c41503, Contig25501, Contig19512, Contig19318, Qs-dev_c8859, Contig15321, Contig23946, Contig11296, Contig8395, Contig18230, Qs-dev_rep_c72740, Qs-dev_rep_c76112, Contig5997, Contig2283
GO:0016051	carbohydrate biosynthetic process	P	0.000137455	4.30846e-07	23	1973	130	42031	over	Contig25958, Contig26015, Contig9168, Contig14944, Contig17667, Contig25693, Qs-dev_rep_c92139, Contig10143, Qs-dev_c41503, Contig12023, Contig17972, Contig23356, Contig23355, Contig23946, Qs-dev_c45817, Contig8039, Contig22281, Contig22280, Qs-dev_rep_c73013, Qs-dev_rep_c72538, Qs-dev_c34961, Contig2283, Contig25168
GO:0016758	transferase activity, transferring hexosyl groups	F	0.000212693	6.89666e-07	17	1148	136	42856	over	Contig9168, Contig14944, Contig14942, Qs-dev_rep_c92139, Qs-dev_rep_c76415, Contig10143, Contig19327, Contig12023, Contig23356, Contig23355, Qs-dev_c45817, Contig22281, Contig22280, Qs-dev_rep_c72538, Qs-dev_c34961, Contig2283, Contig25168
GO:0044042	glucan metabolic process	P	0.000217372	7.28333e-07	18	1289	135	42715	over	Contig9168, Contig14944, Contig25693, Qs-dev_rep_c92139, Contig10143, Qs-dev_c66369, Contig12023, Contig17972, Contig23356, Contig23355, Contig23946, Qs-dev_c45817, Contig22281, Contig22280, Qs-dev_rep_c73013, Qs-dev_rep_c72538, Qs-dev_c34961, Contig2283
GO:0005737	cytoplasm	C	0.000220296	7.90557e-07	108	22495	45	21509	over	Contig25958, Contig17288, Qs-dev_rep_c74005, Contig24728, Contig9570, Qs-dev_c34533, Contig17479, Contig26015, Contig18699, Contig14944, Contig14942, Contig17667, Contig8690, Contig17504, Contig9758, Contig8490, Contig19751, Contig16636, Contig23248, Contig18527, Contig25693, Contig22611, Contig17659, Contig5600, Qs-dev_c34518, Contig22179, Contig7455, Contig27021, Qs-dev_rep_c92139, Qs-dev_rep_c…
GO:0018131	oxazole or thiazole biosynthetic process	P	0.000220296	8.09561e-07	3	3	150	44001	over	Contig8490, Qs-dev_rep_c85311, Contig23801
GO:0046484	oxazole or thiazole metabolic process	P	0.000220296	8.09561e-07	3	3	150	44001	over	Contig8490, Qs-dev_rep_c85311, Contig23801
GO:0006970	response to osmotic stress	P	0.000225279	8.52224e-07	22	1896	131	42108	over	Contig25958, Qs-dev_c34533, Contig26015, Contig14942, Contig17667, Contig23248, Contig22179, Contig2415, Qs-dev_rep_c74102, Qs-dev_c8859, Contig20793, Contig23946, Contig11296, Contig18230, Contig18429, Contig18022, Contig20611, Contig16329, Qs-dev_rep_c103460, Qs-dev_rep_c76112, Contig19420, Contig5997
GO:0034637	cellular carbohydrate biosynthetic process	P	0.000232363	9.04138e-07	18	1309	135	42695	over	Contig9168, Contig14944, Contig25693, Qs-dev_rep_c92139, Contig10143, Contig12023, Contig17972, Contig23356, Contig23355, Contig23946, Qs-dev_c45817, Contig22281, Contig22280, Qs-dev_rep_c73013, Qs-dev_rep_c72538, Qs-dev_c34961, Contig2283, Contig25168
GO:0033692	cellular polysaccharide biosynthetic process	P	0.00040207	1.60793e-06	17	1223	136	42781	over	Contig9168, Contig14944, Contig25693, Qs-dev_rep_c92139, Contig10143, Contig12023, Contig17972, Contig23356, Contig23355, Contig23946, Qs-dev_c45817, Contig22281, Contig22280, Qs-dev_rep_c73013, Qs-dev_rep_c72538, Qs-dev_c34961, Contig2283
GO:0015980	energy derivation by oxidation of organic compounds	P	0.000429768	1.76515e-06	10	397	143	43607	over	Contig9168, Contig25693, Contig12023, Qs-dev_c8859, Contig17972, Contig23356, Contig23355, Qs-dev_c45817, Qs-dev_rep_c72538, Qs-dev_c34961
GO:0044445	cytosolic part	C	0.000695223	2.93058e-06	13	751	140	43253	over	Qs-dev_rep_c74005, Contig17479, Contig19751, Contig23248, Contig22179, Qs-dev_rep_c72838, Qs-dev_c9944, Qs-dev_c16597, Contig23946, Qs-dev_c13467, Contig16911, Contig19393, Contig5997
GO:0004645	phosphorylase activity	F	0.000920401	4.05351e-06	4	27	149	43977	over	Qs-dev_rep_c76415, Contig10143, Contig19327, Contig2283
GO:0005886	plasma membrane	C	0.000920401	4.07873e-06	48	7241	105	36763	over	Contig25958, Qs-dev_rep_c74005, Qs-dev_c34533, Contig26015, Contig18699, Contig14942, Contig16636, Contig23248, Contig22611, Contig17659, Contig5600, Qs-dev_c34518, Contig22179, Qs-dev_rep_c72838, Contig8084, Contig11803, Qs-dev_c9944, Contig8707, Contig23583, Contig17635, Contig21523, Contig2415, Contig19318, Qs-dev_rep_c74102, Qs-dev_c8859, Contig5887, Qs-dev_c16597, Contig20793, Contig26074, C…
GO:0044444	cytoplasmic part	C	0.000922299	4.18683e-06	97	19846	56	24158	over	Contig25958, Contig17288, Qs-dev_rep_c74005, Contig24728, Contig9570, Qs-dev_c34533, Contig17479, Contig26015, Contig18699, Contig14944, Contig14942, Contig17667, Contig8690, Contig17504, Contig9758, Contig8490, Contig19751, Contig16636, Contig23248, Contig18527, Contig25693, Contig22611, Contig17659, Contig5600, Qs-dev_c34518, Contig22179, Contig7455, Contig27021, Qs-dev_rep_c92139, Qs-dev_rep_c…
GO:0000271	polysaccharide biosynthetic process	P	0.00122485	5.69267e-06	17	1347	136	42657	over	Contig9168, Contig14944, Contig25693, Qs-dev_rep_c92139, Contig10143, Contig12023, Contig17972, Contig23356, Contig23355, Contig23946, Qs-dev_c45817, Contig22281, Contig22280, Qs-dev_rep_c73013, Qs-dev_rep_c72538, Qs-dev_c34961, Contig2283
GO:0010035	response to inorganic substance	P	0.001229	5.8448e-06	26	2834	127	41170	over	Contig25958, Contig26015, Contig14942, Contig16636, Contig5600, Qs-dev_c34518, Contig22179, Contig23583, Qs-dev_c41503, Contig25501, Contig20253, Contig19512, Contig19318, Qs-dev_c8859, Contig15688, Contig15321, Contig23946, Contig11296, Contig8395, Contig18230, Qs-dev_rep_c72740, Contig20611, Contig16329, Qs-dev_rep_c76112, Contig5997, Contig2283
GO:0005975	carbohydrate metabolic process	P	0.00130423	6.34351e-06	35	4573	118	39431	over	Contig25958, Contig26015, Contig9168, Contig14944, Contig17667, Contig25693, Contig22611, Contig22179, Qs-dev_rep_c92139, Qs-dev_rep_c76415, Contig10143, Contig23583, Contig16572, Qs-dev_c41503, Qs-dev_c66369, Contig12023, Contig6756, Contig17972, Contig23356, Contig23355, Contig23946, Qs-dev_c45817, Contig11296, Contig8395, Contig8039, Contig22281, Contig22280, Qs-dev_rep_c73013, Qs-dev_rep_c725…
GO:0044281	small molecule metabolic process	P	0.00140425	6.9818e-06	45	6713	108	37291	over	Contig25958, Contig17288, Qs-dev_c34533, Contig17477, Contig11790, Contig26015, Contig14942, Contig17667, Contig9758, Contig25739, Contig8490, Contig22611, Contig5600, Qs-dev_c34518, Contig7455, Contig26353, Contig8873, Contig11803, Contig8707, Qs-dev_rep_c85311, Contig16572, Qs-dev_c41503, Qs-dev_c66369, Contig19327, Qs-dev_c14955, Contig23801, Contig2415, Contig19512, Qs-dev_rep_c74102, Qs-dev_…
GO:0044264	cellular polysaccharide metabolic process	P	0.00177285	9.00607e-06	17	1396	136	42608	over	Contig9168, Contig14944, Contig25693, Qs-dev_rep_c92139, Contig10143, Contig12023, Contig17972, Contig23356, Contig23355, Contig23946, Qs-dev_c45817, Contig22281, Contig22280, Qs-dev_rep_c73013, Qs-dev_rep_c72538, Qs-dev_c34961, Contig2283
GO:0009266	response to temperature stimulus	P	0.00184057	9.54902e-06	21	2039	132	41965	over	Contig25958, Contig17504, Contig8490, Contig22179, Contig20473, Contig10143, Qs-dev_rep_c85311, Qs-dev_c66369, Contig19327, Contig23801, Contig2415, Contig19318, Contig2807, Contig15688, Contig11296, Contig8395, Contig23293, Qs-dev_rep_c103460, Contig19985, Contig19420, Contig5997
GO:0050242	pyruvate, phosphate dikinase activity	F	0.00214722	1.1372e-05	3	10	150	43994	over	isotig02733, Qs-dev_c13055, Contig21973
GO:0055114	oxidation-reduction process	P	0.00275694	1.48992e-05	36	4965	117	39039	over	Contig25958, Contig17288, Contig9570, Contig9168, Contig9758, Contig18527, Contig25693, Contig22611, Contig17659, Contig26353, Contig8084, Contig16572, Contig21523, Contig19289, Contig12023, Qs-dev_rep_c74102, Qs-dev_c8859, Contig15688, Contig17972, Contig2567, Contig23356, Contig23355, Contig26074, Qs-dev_c45817, Contig18230, Contig19653, Contig18429, Contig20611, Contig16329, Qs-dev_rep_c72538,…
GO:0006096	glycolysis	P	0.00296064	1.632e-05	10	515	143	43489	over	Contig25958, Contig26015, Contig17667, Contig22179, Contig23583, Contig23946, Contig11296, Contig8395, Qs-dev_rep_c76112, Contig5997
GO:0044249	cellular biosynthetic process	P	0.00298637	1.69403e-05	65	11720	88	32284	over	Contig25958, Contig17288, Qs-dev_rep_c74005, Contig13330, Contig17477, Contig26015, Contig9168, Contig14944, Contig17667, Contig10206, Contig9758, Contig25739, Contig8490, Contig19751, Contig23248, Contig25693, Contig5600, Qs-dev_c34518, Contig7455, Qs-dev_rep_c92139, Qs-dev_rep_c72838, Contig8873, Qs-dev_c9944, Contig10143, Contig8707, Qs-dev_rep_c85311, Qs-dev_c41503, Qs-dev_c66369, Contig19327…
GO:0010089	xylem development	P	0.00298637	1.71074e-05	5	86	148	43918	over	Contig13330, Contig9758, Contig8873, Contig19512, Contig18022
GO:0005976	polysaccharide metabolic process	P	0.00314011	1.83275e-05	19	1796	134	42208	over	Contig9168, Contig14944, Contig25693, Qs-dev_rep_c92139, Contig10143, Qs-dev_c66369, Contig12023, Contig6756, Contig17972, Contig23356, Contig23355, Contig23946, Qs-dev_c45817, Contig22281, Contig22280, Qs-dev_rep_c73013, Qs-dev_rep_c72538, Qs-dev_c34961, Contig2283
GO:0006007	glucose catabolic process	P	0.00317433	1.88703e-05	14	1035	139	42969	over	Contig25958, Contig26015, Contig17667, Contig22611, Contig22179, Contig23583, Contig16572, Contig23946, Contig11296, Contig8395, Contig8039, Qs-dev_rep_c76112, Contig17494, Contig5997
GO:0019320	hexose catabolic process	P	0.00321695	1.94714e-05	14	1038	139	42966	over	Contig25958, Contig26015, Contig17667, Contig22611, Contig22179, Contig23583, Contig16572, Contig23946, Contig11296, Contig8395, Contig8039, Qs-dev_rep_c76112, Contig17494, Contig5997
GO:0046365	monosaccharide catabolic process	P	0.00322707	1.98814e-05	14	1040	139	42964	over	Contig25958, Contig26015, Contig17667, Contig22611, Contig22179, Contig23583, Contig16572, Contig23946, Contig11296, Contig8395, Contig8039, Qs-dev_rep_c76112, Contig17494, Contig5997
GO:0008184	glycogen phosphorylase activity	F	0.00352491	2.20974e-05	3	13	150	43991	over	Qs-dev_rep_c76415, Contig10143, Contig2283
GO:0019252	starch biosynthetic process	P	0.00360342	2.2979e-05	9	426	144	43578	over	Contig14944, Contig25693, Contig10143, Contig17972, Contig23946, Contig22281, Contig22280, Qs-dev_rep_c73013, Contig2283
GO:0071944	cell periphery	C	0.00464029	3.00926e-05	50	8260	103	35744	over	Contig25958, Qs-dev_rep_c74005, Qs-dev_c34533, Contig26015, Contig18699, Contig14942, Contig19751, Contig16636, Contig23248, Contig22611, Contig17659, Contig5600, Qs-dev_c34518, Contig22179, Qs-dev_rep_c72838, Contig8084, Contig11803, Qs-dev_c9944, Contig8707, Contig23583, Contig17635, Contig21523, Contig2415, Contig19318, Qs-dev_rep_c74102, Qs-dev_c8859, Contig2807, Contig5887, Qs-dev_c16597, Co…
GO:0043169	cation binding	F	0.00469689	3.09674e-05	43	6664	110	37340	over	Contig9377, Contig17477, Contig26015, Contig9168, Contig9758, Contig8490, Contig22611, Contig22179, Contig7455, Qs-dev_rep_c92139, Contig8084, Contig18474, Contig8707, Contig23583, Qs-dev_rep_c85311, Contig17990, Contig25501, Contig12023, Contig23801, Contig6756, Qs-dev_c8859, Contig23356, Contig8639, Contig23355, Contig23946, Qs-dev_c45817, Contig11296, Contig8395, Contig18230, Contig19653, Qs-d…
GO:0009058	biosynthetic process	P	0.00549152	3.68001e-05	67	12504	86	31500	over	Contig25958, Contig17288, Qs-dev_rep_c74005, Contig13330, Qs-dev_c34533, Contig17477, Contig26015, Contig9168, Contig14944, Contig17667, Contig10206, Contig9758, Contig25739, Contig8490, Contig19751, Contig23248, Contig25693, Contig5600, Qs-dev_c34518, Contig7455, Qs-dev_rep_c92139, Qs-dev_rep_c72838, Contig8873, Qs-dev_c9944, Contig10143, Contig8707, Qs-dev_rep_c85311, Qs-dev_c41503, Qs-dev_c663…
GO:0016757	transferase activity, transferring glycosyl groups	F	0.0058454	3.98033e-05	17	1572	136	42432	over	Contig9168, Contig14944, Contig14942, Qs-dev_rep_c92139, Qs-dev_rep_c76415, Contig10143, Contig19327, Contig12023, Contig23356, Contig23355, Qs-dev_c45817, Contig22281, Contig22280, Qs-dev_rep_c72538, Qs-dev_c34961, Contig2283, Contig25168
GO:0005773	vacuole	C	0.00694627	4.80503e-05	22	2458	131	41546	over	Qs-dev_rep_c74005, Qs-dev_c34533, Contig26015, Contig14942, Contig19751, Contig23248, Contig22611, Contig17659, Qs-dev_c34518, Contig8084, Contig25501, Contig17783, Qs-dev_c16597, Contig20793, Contig18230, Qs-dev_c13467, Contig18429, Qs-dev_rep_c72740, Qs-dev_rep_c74436, Contig16911, Contig20766, Contig16306
GO:0006006	glucose metabolic process	P	0.0085319	5.99409e-05	15	1306	138	42698	over	Contig25958, Contig26015, Contig17667, Contig22611, Contig22179, Contig23583, Contig16572, Qs-dev_c41503, Contig23946, Contig11296, Contig8395, Contig8039, Qs-dev_rep_c76112, Contig17494, Contig5997
GO:0009409	response to cold	P	0.0091401	6.52018e-05	15	1316	138	42688	over	Contig8490, Contig22179, Contig20473, Contig10143, Qs-dev_rep_c85311, Qs-dev_c66369, Contig23801, Contig2415, Contig19318, Contig8395, Contig23293, Qs-dev_rep_c103460, Contig19985, Contig19420, Contig5997
GO:0009228	thiamine biosynthetic process	P	0.00934031	6.86491e-05	3	20	150	43984	over	Contig8490, Qs-dev_rep_c85311, Contig23801
GO:0009011	starch synthase activity	F	0.00934031	6.86491e-05	3	20	150	43984	over	Contig14944, Contig22281, Contig22280
GO:0016020	membrane	C	0.0124837	9.31018e-05	68	13116	85	30888	over	Contig25958, Qs-dev_rep_c74005, Contig24728, Qs-dev_c34533, Contig17479, Contig11790, Contig26015, Contig18699, Contig14942, Contig8690, Contig9758, Contig19751, Contig16636, Contig23248, Contig22611, Contig17659, Contig5600, Qs-dev_c34518, Contig22179, Contig27021, Qs-dev_rep_c92139, Qs-dev_rep_c72838, Contig8084, Contig20473, Qs-dev_rep_c73066, Contig11803, Qs-dev_c9944, Contig8707, Contig23583…
GO:0019752	carboxylic acid metabolic process	P	0.0131415	9.94274e-05	30	4160	123	39844	over	Contig25958, Contig17288, Contig11790, Contig26015, Contig17667, Contig9758, Contig25739, Contig5600, Contig7455, Contig26353, Contig8873, Contig16572, Qs-dev_c41503, Qs-dev_c66369, Contig19327, Contig19512, Qs-dev_rep_c74102, Qs-dev_c8859, Contig23956, Contig15321, Contig8639, Contig26074, Contig18230, Contig19653, isotig02733, Qs-dev_c13055, Qs-dev_rep_c75640, Contig19423, Contig23114, Contig21…
GO:0043436	oxoacid metabolic process	P	0.0132926	0.000102008	30	4166	123	39838	over	Contig25958, Contig17288, Contig11790, Contig26015, Contig17667, Contig9758, Contig25739, Contig5600, Contig7455, Contig26353, Contig8873, Contig16572, Qs-dev_c41503, Qs-dev_c66369, Contig19327, Contig19512, Qs-dev_rep_c74102, Qs-dev_c8859, Contig23956, Contig15321, Contig8639, Contig26074, Contig18230, Contig19653, isotig02733, Qs-dev_c13055, Qs-dev_rep_c75640, Contig19423, Contig23114, Contig21…
GO:0006082	organic acid metabolic process	P	0.0135047	0.000105095	30	4173	123	39831	over	Contig25958, Contig17288, Contig11790, Contig26015, Contig17667, Contig9758, Contig25739, Contig5600, Contig7455, Contig26353, Contig8873, Contig16572, Qs-dev_c41503, Qs-dev_c66369, Contig19327, Contig19512, Qs-dev_rep_c74102, Qs-dev_c8859, Contig23956, Contig15321, Contig8639, Contig26074, Contig18230, Contig19653, isotig02733, Qs-dev_c13055, Qs-dev_rep_c75640, Contig19423, Contig23114, Contig21…
GO:0016781	phosphotransferase activity, paired acceptors	F	0.0142245	0.000112234	3	24	150	43980	over	isotig02733, Qs-dev_c13055, Contig21973
GO:0010344	seed oilbody biogenesis	P	0.0148107	0.00011846	2	3	151	44001	over	Contig20473, Contig23293
GO:0022626	cytosolic ribosome	C	0.0149857	0.000123001	10	659	143	43345	over	Qs-dev_rep_c74005, Contig17479, Contig19751, Contig23248, Qs-dev_rep_c72838, Qs-dev_c9944, Qs-dev_c16597, Qs-dev_c13467, Contig16911, Contig19393
GO:0016052	carbohydrate catabolic process	P	0.0149857	0.000123099	15	1395	138	42609	over	Contig25958, Contig26015, Contig17667, Contig22611, Contig22179, Contig23583, Contig16572, Contig6756, Contig23946, Contig11296, Contig8395, Contig8039, Qs-dev_rep_c76112, Contig17494, Contig5997
GO:0043167	ion binding	F	0.0151948	0.000127513	43	7078	110	36926	over	Contig9377, Contig17477, Contig26015, Contig9168, Contig9758, Contig8490, Contig22611, Contig22179, Contig7455, Qs-dev_rep_c92139, Contig8084, Contig18474, Contig8707, Contig23583, Qs-dev_rep_c85311, Contig17990, Contig25501, Contig12023, Contig23801, Contig6756, Qs-dev_c8859, Contig23356, Contig8639, Contig23355, Contig23946, Qs-dev_c45817, Contig11296, Contig8395, Contig18230, Contig19653, Qs-d…
GO:0042180	cellular ketone metabolic process	P	0.0151948	0.000128102	30	4220	123	39784	over	Contig25958, Contig17288, Contig11790, Contig26015, Contig17667, Contig9758, Contig25739, Contig5600, Contig7455, Contig26353, Contig8873, Contig16572, Qs-dev_c41503, Qs-dev_c66369, Contig19327, Contig19512, Qs-dev_rep_c74102, Qs-dev_c8859, Contig23956, Contig15321, Contig8639, Contig26074, Contig18230, Contig19653, isotig02733, Qs-dev_c13055, Qs-dev_rep_c75640, Contig19423, Contig23114, Contig21…
GO:0031351	integral to plastid membrane	C	0.0163369	0.000139495	3	26	150	43978	over	Contig5875, Qs-dev_rep_c103460, Contig19420
GO:0010087	phloem or xylem histogenesis	P	0.0170969	0.000147833	5	138	148	43866	over	Contig13330, Contig9758, Contig8873, Contig19512, Contig18022
GO:0005982	starch metabolic process	P	0.0187571	0.000164216	9	554	144	43450	over	Contig14944, Contig25693, Contig10143, Contig17972, Contig23946, Contig22281, Contig22280, Qs-dev_rep_c73013, Contig2283
GO:0019318	hexose metabolic process	P	0.0196653	0.000174293	15	1441	138	42563	over	Contig25958, Contig26015, Contig17667, Contig22611, Contig22179, Contig23583, Contig16572, Qs-dev_c41503, Contig23946, Contig11296, Contig8395, Contig8039, Qs-dev_rep_c76112, Contig17494, Contig5997
GO:0044237	cellular metabolic process	P	0.0197584	0.000177253	99	22006	54	21998	over	Contig25958, Contig17288, Qs-dev_rep_c74005, Contig25357, Contig13330, Qs-dev_c34533, Contig17479, Contig17477, Contig11790, Contig26015, Contig9168, Contig14944, Contig17667, Contig17504, Contig10206, Contig9758, Contig25739, Contig8490, Contig19751, Contig16636, Contig23248, Contig25693, Contig22611, Contig5600, Qs-dev_c34518, Contig22179, Contig7455, Qs-dev_rep_c92139, Qs-dev_rep_c72838, Conti…
GO:0006772	thiamine metabolic process	P	0.0224424	0.000206183	3	30	150	43974	over	Contig8490, Qs-dev_rep_c85311, Contig23801
GO:0042724	thiamine-containing compound biosynthetic process	P	0.0224424	0.000206183	3	30	150	43974	over	Contig8490, Qs-dev_rep_c85311, Contig23801
GO:0044283	small molecule biosynthetic process	P	0.0251751	0.000234009	20	2368	133	41636	over	Contig17288, Contig26015, Contig17667, Contig9758, Contig25739, Contig8490, Contig5600, Contig7455, Contig8873, Qs-dev_rep_c85311, Qs-dev_c66369, Contig19327, Contig23801, Contig19512, Qs-dev_rep_c74102, Contig8639, Contig18230, Contig19653, Qs-dev_rep_c75640, Contig23114
GO:0042723	thiamine-containing compound metabolic process	P	0.0257429	0.000246083	3	32	150	43972	over	Contig8490, Qs-dev_rep_c85311, Contig23801
GO:0031357	integral to chloroplast inner membrane	C	0.0257429	0.000247635	2	5	151	43999	over	Qs-dev_rep_c103460, Contig19420
GO:0031353	integral to plastid inner membrane	C	0.0257429	0.000247635	2	5	151	43999	over	Qs-dev_rep_c103460, Contig19420
GO:0003746	translation elongation factor activity	F	0.0271288	0.000263899	5	157	148	43847	over	Qs-dev_c34518, Contig19512, Qs-dev_rep_c72740, Contig18204, Contig19985
GO:0009987	cellular process	P	0.0283239	0.000278586	115	27110	38	16894	over	Contig25958, Contig18945, Contig17288, Qs-dev_rep_c74005, Contig25357, Contig13330, Qs-dev_c34533, Contig17479, Contig17477, Contig11790, Contig26015, Contig9168, Contig14944, Contig14942, Contig17667, Contig17504, Contig10206, Contig9758, Contig25739, Contig8490, Contig19751, Contig16636, Contig23248, Contig18527, Contig25693, Contig22611, Contig17659, Contig5600, Qs-dev_c34518, Contig22179, Con…
GO:0045735	nutrient reservoir activity	F	0.0361382	0.000359351	4	92	149	43912	over	Contig21280, Contig21279, Qs-dev_rep_c80234, Contig15044
GO:0005996	monosaccharide metabolic process	P	0.0398296	0.000400363	15	1560	138	42444	over	Contig25958, Contig26015, Contig17667, Contig22611, Contig22179, Contig23583, Contig16572, Qs-dev_c41503, Contig23946, Contig11296, Contig8395, Contig8039, Qs-dev_rep_c76112, Contig17494, Contig5997
GO:0044262	cellular carbohydrate metabolic process	P	0.0402496	0.000411974	19	2286	134	41718	over	Contig9168, Contig14944, Contig17667, Contig25693, Qs-dev_rep_c92139, Contig10143, Contig12023, Contig17972, Contig23356, Contig23355, Contig23946, Qs-dev_c45817, Contig22281, Contig22280, Qs-dev_rep_c73013, Qs-dev_rep_c72538, Qs-dev_c34961, Contig2283, Contig25168
GO:0005198	structural molecule activity	F	0.0402496	0.000413285	12	1070	141	42934	over	Qs-dev_rep_c74005, Contig19751, Contig23248, Qs-dev_rep_c72838, Qs-dev_c9944, Qs-dev_c14955, Contig2415, Qs-dev_c16597, Contig8039, Qs-dev_c13467, Contig16911, Contig19393
GO:0044391	ribosomal subunit	C	0.0447917	0.000464765	8	508	145	43496	over	Qs-dev_rep_c74005, Contig19751, Contig23248, Qs-dev_rep_c72838, Qs-dev_c9944, Qs-dev_c16597, Qs-dev_c13467, Contig16911

## Sheet: S8 (Cluster F)
GO-ID	Term	Category	FDR	P-Value	#Test	#Ref	#notAnnotTest	#notAnnotRef	Over/Under	TestSeqs
GO:0008061	chitin binding	F	1.70858e-18	1.84671e-22	20	60	429	43648	over	isotig02042, Contig4574, Qs-dev_c71548, Contig21978, Qs-dev_rep_c82311, Qs-dev_rep_c75918, Contig19657, Qs-dev_c18258, Contig15765, Contig17874, Qs-dev_rep_c76524, Qs-dev_rep_c77557, Qs-dev_c36385, Contig17821, Contig19933, Qs-dev_rep_c76038, Qs-dev_c64130, Contig21755, Contig21754, Contig14950
GO:0006032	chitin catabolic process	P	1.2865e-16	6.95257e-20	19	71	430	43637	over	isotig02042, Contig4574, Qs-dev_c71548, Contig21978, Qs-dev_rep_c82311, Qs-dev_rep_c75918, Contig19657, Qs-dev_c18258, Contig15765, Qs-dev_rep_c76524, Qs-dev_rep_c77557, Qs-dev_c36385, Contig17821, Contig19933, Qs-dev_rep_c76038, Qs-dev_c64130, Contig21755, Contig21754, Contig14950
GO:0006026	aminoglycan catabolic process	P	1.2865e-16	6.95257e-20	19	71	430	43637	over	isotig02042, Contig4574, Qs-dev_c71548, Contig21978, Qs-dev_rep_c82311, Qs-dev_rep_c75918, Contig19657, Qs-dev_c18258, Contig15765, Qs-dev_rep_c76524, Qs-dev_rep_c77557, Qs-dev_c36385, Contig17821, Contig19933, Qs-dev_rep_c76038, Qs-dev_c64130, Contig21755, Contig21754, Contig14950
GO:1901072	glucosamine-containing compound catabolic process	P	1.2865e-16	6.95257e-20	19	71	430	43637	over	isotig02042, Contig4574, Qs-dev_c71548, Contig21978, Qs-dev_rep_c82311, Qs-dev_rep_c75918, Contig19657, Qs-dev_c18258, Contig15765, Qs-dev_rep_c76524, Qs-dev_rep_c77557, Qs-dev_c36385, Contig17821, Contig19933, Qs-dev_rep_c76038, Qs-dev_c64130, Contig21755, Contig21754, Contig14950
GO:0046348	amino sugar catabolic process	P	1.2865e-16	6.95257e-20	19	71	430	43637	over	isotig02042, Contig4574, Qs-dev_c71548, Contig21978, Qs-dev_rep_c82311, Qs-dev_rep_c75918, Contig19657, Qs-dev_c18258, Contig15765, Qs-dev_rep_c76524, Qs-dev_rep_c77557, Qs-dev_c36385, Contig17821, Contig19933, Qs-dev_rep_c76038, Qs-dev_c64130, Contig21755, Contig21754, Contig14950
GO:0004568	chitinase activity	F	2.7736e-16	2.08142e-19	19	76	430	43632	over	isotig02042, Contig4574, Qs-dev_c71548, Contig21978, Qs-dev_rep_c82311, Qs-dev_rep_c75918, Contig19657, Qs-dev_c18258, Contig15765, Qs-dev_rep_c76524, Qs-dev_rep_c77557, Qs-dev_c36385, Contig17821, Contig19933, Qs-dev_rep_c76038, Qs-dev_c64130, Contig21755, Contig21754, Contig14950
GO:1901071	glucosamine-containing compound metabolic process	P	2.7736e-16	2.09848e-19	20	91	429	43617	over	isotig02042, Contig4574, Qs-dev_c71548, Contig21978, Qs-dev_rep_c82311, Qs-dev_rep_c75918, Contig19657, Qs-dev_c18258, Contig15765, Qs-dev_rep_c76524, Qs-dev_rep_c77557, Qs-dev_c36385, Contig17821, Contig19933, Qs-dev_rep_c76038, Qs-dev_c64130, Contig21755, Contig21754, Contig23463, Contig14950
GO:0006030	chitin metabolic process	P	8.23961e-16	7.12461e-19	19	82	430	43626	over	isotig02042, Contig4574, Qs-dev_c71548, Contig21978, Qs-dev_rep_c82311, Qs-dev_rep_c75918, Contig19657, Qs-dev_c18258, Contig15765, Qs-dev_rep_c76524, Qs-dev_rep_c77557, Qs-dev_c36385, Contig17821, Contig19933, Qs-dev_rep_c76038, Qs-dev_c64130, Contig21755, Contig21754, Contig14950
GO:0006040	amino sugar metabolic process	P	1.53399e-15	1.49221e-18	20	102	429	43606	over	isotig02042, Contig4574, Qs-dev_c71548, Contig21978, Qs-dev_rep_c82311, Qs-dev_rep_c75918, Contig19657, Qs-dev_c18258, Contig15765, Qs-dev_rep_c76524, Qs-dev_rep_c77557, Qs-dev_c36385, Contig17821, Contig19933, Qs-dev_rep_c76038, Qs-dev_c64130, Contig21755, Contig21754, Contig23463, Contig14950
GO:0006022	aminoglycan metabolic process	P	2.07896e-15	2.24704e-18	19	88	430	43620	over	isotig02042, Contig4574, Qs-dev_c71548, Contig21978, Qs-dev_rep_c82311, Qs-dev_rep_c75918, Contig19657, Qs-dev_c18258, Contig15765, Qs-dev_rep_c76524, Qs-dev_rep_c77557, Qs-dev_c36385, Contig17821, Contig19933, Qs-dev_rep_c76038, Qs-dev_c64130, Contig21755, Contig21754, Contig14950
GO:0001871	pattern binding	F	3.81039e-15	4.94214e-18	23	168	426	43540	over	isotig02042, Contig4574, Qs-dev_rep_c77682, Qs-dev_c71548, Contig21978, Contig26879, Contig3447, Qs-dev_rep_c82311, Qs-dev_rep_c75918, Contig19657, Qs-dev_c18258, Contig15765, Contig17874, Qs-dev_rep_c76524, Qs-dev_rep_c77557, Qs-dev_c36385, Contig17821, Contig19933, Qs-dev_rep_c76038, Qs-dev_c64130, Contig21755, Contig21754, Contig14950
GO:0030247	polysaccharide binding	F	3.81039e-15	4.94214e-18	23	168	426	43540	over	isotig02042, Contig4574, Qs-dev_rep_c77682, Qs-dev_c71548, Contig21978, Contig26879, Contig3447, Qs-dev_rep_c82311, Qs-dev_rep_c75918, Contig19657, Qs-dev_c18258, Contig15765, Contig17874, Qs-dev_rep_c76524, Qs-dev_rep_c77557, Qs-dev_c36385, Contig17821, Contig19933, Qs-dev_rep_c76038, Qs-dev_c64130, Contig21755, Contig21754, Contig14950
GO:0016998	cell wall macromolecule catabolic process	P	7.84609e-15	1.10245e-17	19	97	430	43611	over	isotig02042, Contig4574, Qs-dev_c71548, Contig21978, Qs-dev_rep_c82311, Qs-dev_rep_c75918, Contig19657, Qs-dev_c18258, Contig15765, Qs-dev_rep_c76524, Qs-dev_rep_c77557, Qs-dev_c36385, Contig17821, Contig19933, Qs-dev_rep_c76038, Qs-dev_c64130, Contig21755, Contig21754, Contig14950
GO:0000272	polysaccharide catabolic process	P	1.27034e-08	1.92227e-11	22	330	427	43378	over	isotig02042, Contig4590, Contig4574, Qs-dev_c71548, Contig21978, Contig3447, Qs-dev_rep_c82311, Qs-dev_rep_c75918, Contig19657, Qs-dev_c18258, Contig15765, Qs-dev_rep_c76524, Qs-dev_rep_c77557, Qs-dev_c36385, Contig17821, Contig19933, Qs-dev_rep_c76038, Qs-dev_c64130, Contig21755, Contig21754, Contig14950, isotig07420
GO:0030246	carbohydrate binding	F	1.62969e-08	2.64217e-11	25	445	424	43263	over	isotig02042, Contig4574, Qs-dev_rep_c77682, Qs-dev_c71548, Contig21978, Contig26879, Contig3447, Qs-dev_c16958, Qs-dev_rep_c82311, Qs-dev_rep_c75918, Contig19657, Qs-dev_c18258, Contig15765, Contig17874, Qs-dev_rep_c76524, Qs-dev_rep_c77557, Contig26769, Qs-dev_c36385, Contig17821, Contig19933, Qs-dev_rep_c76038, Qs-dev_c64130, Contig21755, Contig21754, Contig14950
GO:0042579	microbody	C	4.14226e-07	7.61116e-10	26	570	423	43138	over	Contig15965, Contig22750, Contig16241, Contig25497, Contig15943, Qs-dev_c28750, Qs-dev_rep_c72815, Qs-dev_rep_c72418, Contig3914, Contig25845, Contig15449, Contig22196, Contig19313, Contig18239, isotig03408, Qs-dev_rep_c73406, Contig3790, Contig20058, Contig17925, Contig17482, Qs-dev_rep_c103646, Qs-dev_rep_c103993, Contig608, Contig18482, Contig25658, Contig18451
GO:0005777	peroxisome	C	4.14226e-07	7.61116e-10	26	570	423	43138	over	Contig15965, Contig22750, Contig16241, Contig25497, Contig15943, Qs-dev_c28750, Qs-dev_rep_c72815, Qs-dev_rep_c72418, Contig3914, Contig25845, Contig15449, Contig22196, Contig19313, Contig18239, isotig03408, Qs-dev_rep_c73406, Contig3790, Contig20058, Contig17925, Contig17482, Qs-dev_rep_c103646, Qs-dev_rep_c103993, Contig608, Contig18482, Contig25658, Contig18451
GO:0046686	response to cadmium ion	P	2.70041e-06	5.25372e-09	47	1761	402	41947	over	Contig19047, Contig25545, Contig1449, Contig20188, Qs-dev_rep_c94910, Contig19011, Qs-dev_c69296, Qs-dev_c24087, Contig22671, Qs-dev_rep_c72815, Qs-dev_rep_c72418, Qs-dev_rep_c92297, Contig17981, Contig21977, Contig6705, Contig25845, Qs-dev_rep_c74113, Contig8373, isotig06610, Contig22196, Contig18631, isotig03408, Contig20863, Contig20469, Qs-dev_rep_c73406, Contig18183, Contig17539, Contig3021,…
GO:0001906	cell killing	P	3.46031e-06	7.85415e-09	6	10	443	43698	over	Qs-dev_rep_c75918, Contig17511, Contig26771, Contig24243, Qs-dev_rep_c76038, Qs-dev_rep_c76371
GO:0044364	disruption of cells of other organism	P	3.46031e-06	7.85415e-09	6	10	443	43698	over	Qs-dev_rep_c75918, Contig17511, Contig26771, Contig24243, Qs-dev_rep_c76038, Qs-dev_rep_c76371
GO:0031640	killing of cells of other organism	P	3.46031e-06	7.85415e-09	6	10	443	43698	over	Qs-dev_rep_c75918, Contig17511, Contig26771, Contig24243, Qs-dev_rep_c76038, Qs-dev_rep_c76371
GO:0010038	response to metal ion	P	6.59994e-06	1.56938e-08	50	2013	399	41695	over	Contig6376, Contig19047, Contig25545, Contig1449, Contig20188, Qs-dev_rep_c94910, Contig19011, Qs-dev_c69296, Qs-dev_c24087, Contig22671, Qs-dev_rep_c72815, Qs-dev_rep_c72812, Qs-dev_rep_c72418, Qs-dev_rep_c92297, Contig17981, Contig21977, Contig6705, Contig25845, Qs-dev_rep_c74113, Contig8373, isotig06610, Contig22196, Contig18631, isotig03408, Contig20863, Contig20469, Qs-dev_rep_c73406, Contig…
GO:0010035	response to inorganic substance	P	1.58367e-05	3.93692e-08	61	2799	388	40909	over	Contig6376, Contig19047, Contig25545, Contig1449, Contig20188, Qs-dev_rep_c94910, Contig19011, Qs-dev_c69296, Qs-dev_c24087, Contig22671, Qs-dev_rep_c72815, Qs-dev_rep_c72812, Qs-dev_rep_c72418, Qs-dev_c9850, Qs-dev_rep_c92297, Contig17981, Contig21977, Contig6705, Qs-dev_c50492, Contig25845, Qs-dev_rep_c74113, Contig8373, isotig06610, Qs-dev_rep_c91238, Qs-dev_c17649, Contig22196, Contig18631, i…
GO:0045735	nutrient reservoir activity	F	2.13341e-05	5.53413e-08	10	86	439	43622	over	Qs-dev_rep_c96273, Qs-dev_rep_c102591, Qs-dev_c72082, Contig20000, Contig17441, Qs-dev_c12934, Qs-dev_rep_c87782, Qs-dev_rep_c82501, Contig15189, Qs-dev_c70574
GO:0044036	cell wall macromolecule metabolic process	P	6.92007e-05	1.93586e-07	21	514	428	43194	over	Contig25550, Contig23392, isotig02042, Contig4574, Qs-dev_c71548, Contig21978, Qs-dev_rep_c82311, Qs-dev_rep_c75918, Contig19657, Qs-dev_c18258, Contig15765, Qs-dev_rep_c76524, Qs-dev_rep_c77557, Qs-dev_c36385, Contig17821, Contig19933, Qs-dev_rep_c76038, Qs-dev_c64130, Contig21755, Contig21754, Contig14950
GO:0016052	carbohydrate catabolic process	P	6.92007e-05	1.94468e-07	37	1373	412	42335	over	Contig19047, isotig02042, Contig4590, Qs-dev_c69296, Contig4574, Qs-dev_c71548, Qs-dev_rep_c92297, Contig21978, Contig21977, Contig8373, isotig06610, Contig3447, Qs-dev_rep_c82311, Qs-dev_rep_c73406, Qs-dev_rep_c75918, Contig25804, Contig19657, Qs-dev_c18258, Qs-dev_rep_c73744, Contig15765, Qs-dev_rep_c76524, Qs-dev_rep_c77557, Qs-dev_c36385, Contig17821, Contig19933, Qs-dev_rep_c76038, Qs-dev_re…
GO:0009308	amine metabolic process	P	0.000170759	4.98325e-07	21	546	428	43162	over	isotig02042, Contig4574, Qs-dev_c71548, Contig21978, Qs-dev_rep_c82311, Qs-dev_rep_c75918, Contig19657, Qs-dev_c18258, Contig15765, Qs-dev_rep_c76524, Qs-dev_rep_c77557, contig08216, Qs-dev_rep_c102544, Qs-dev_c36385, Contig17821, Contig19933, Qs-dev_rep_c76038, Qs-dev_c64130, Contig21755, Contig21754, Contig14950
GO:0042221	response to chemical stimulus	P	0.000179904	5.44458e-07	120	7582	329	36126	over	Qs-dev_c42419, Qs-dev_c15659, Contig6376, Contig19047, Contig26191, Contig15965, Contig23392, Contig25545, Contig17713, Contig438, Qs-dev_rep_c74968, Contig24061, Contig1449, Qs-dev_rep_c73520, Contig20188, Qs-dev_rep_c94910, Contig19011, Qs-dev_c69296, Contig9093, Qs-dev_c24087, Qs-dev_rep_c92354, Contig22671, Contig6329, Qs-dev_rep_c72815, Qs-dev_rep_c72812, Qs-dev_rep_c72418, Qs-dev_rep_c75962…
GO:0009628	response to abiotic stimulus	P	0.000235545	7.38306e-07	98	5847	351	37861	over	Qs-dev_rep_c103107, Qs-dev_rep_c75701, Contig24085, Contig6376, Contig19047, Contig26191, Contig18362, Contig17713, Qs-dev_rep_c74968, Contig24061, Contig6359, Contig26213, Contig8072, Contig26178, Qs-dev_rep_c73520, Contig5275, Contig22730, Contig4590, Qs-dev_rep_c94910, Qs-dev_c69296, Contig9093, Contig22671, Qs-dev_rep_c72815, Qs-dev_rep_c72812, Qs-dev_rep_c72418, Contig1014, Qs-dev_rep_c73053…
GO:0044445	cytosolic part	C	0.000444867	1.4425e-06	24	740	425	42968	over	Contig21312, Contig23014, Contig1382, Qs-dev_rep_c72418, Contig19338, Contig20497, Contig17974, Contig16921, Contig22196, Qs-dev_rep_c84793, isotig03408, Qs-dev_c9383, Qs-dev_rep_c73744, Qs-dev_rep_c103993, Contig22498, Contig22496, Qs-dev_rep_c75813, Contig9258, Contig23124, Contig6856, Qs-dev_rep_c98061, Qs-dev_c43484, Qs-dev_rep_c81838, Contig18776
GO:0022626	cytosolic ribosome	C	0.000563466	1.9005e-06	22	647	427	43061	over	Contig21312, Contig23014, Qs-dev_rep_c72418, Contig19338, Contig20497, Contig17974, Contig16921, Contig22196, Qs-dev_rep_c84793, isotig03408, Qs-dev_c9383, Qs-dev_rep_c103993, Contig22498, Contig22496, Qs-dev_rep_c75813, Contig9258, Contig23124, Contig6856, Qs-dev_rep_c98061, Qs-dev_c43484, Qs-dev_rep_c81838, Contig18776
GO:0050896	response to stimulus	P	0.000563466	1.97322e-06	186	13525	263	30183	over	Qs-dev_rep_c103107, Qs-dev_rep_c75701, Qs-dev_c42419, Contig24085, isotig07773, Qs-dev_c15659, Contig6376, Contig19047, Contig26191, Contig18362, Contig15965, Contig23392, Qs-dev_c71598, Contig25545, Contig17713, Contig438, Qs-dev_rep_c74968, Qs-dev_rep_c76683, Contig24061, Contig1449, Contig6359, Contig26213, Contig8072, Contig26178, Qs-dev_rep_c73520, isotig02042, Contig20188, Contig5275, Conti…
GO:0016491	oxidoreductase activity	F	0.000563466	2.00977e-06	86	5034	363	38674	over	Contig1906, Qs-dev_rep_c103107, Qs-dev_c15659, Qs-dev_rep_c84601, Contig15965, Qs-dev_rep_c73939, Contig16244, Contig25545, Contig1449, Contig20586, Contig26213, Qs-dev_rep_c79116, Contig25497, Contig20188, Qs-dev_rep_c94910, Contig22282, Contig12299, Contig22671, Qs-dev_rep_c72812, Qs-dev_rep_c72418, Contig19352, Contig17633, Contig3914, Contig17984, Contig6705, Contig25845, Qs-dev_rep_c74113, C…
GO:0004165	dodecenoyl-CoA delta-isomerase activity	F	0.0026504	9.73989e-06	4	10	445	43698	over	Contig15965, Contig15943, Contig19313, Contig20058
GO:0008809	carnitine racemase activity	F	0.00271911	1.02863e-05	3	2	446	43706	over	Contig15943, Contig19313, Contig20058
GO:0016856	racemase and epimerase activity, acting on hydroxy acids and derivatives	F	0.00338596	1.31749e-05	4	11	445	43697	over	Contig15965, Contig15943, Contig19313, Contig20058
GO:0006950	response to stress	P	0.00496195	1.98435e-05	119	8076	330	35632	over	Qs-dev_rep_c103107, Qs-dev_rep_c75701, Qs-dev_c42419, isotig07773, Qs-dev_c15659, Contig6376, Contig19047, Contig26191, Contig15965, Contig23392, Qs-dev_c71598, Contig438, Qs-dev_rep_c74968, Contig24061, Contig6359, Contig8072, isotig02042, Contig4590, Qs-dev_rep_c94910, Contig19011, Qs-dev_c69296, Contig9093, Qs-dev_rep_c92354, Contig4574, Contig22671, Qs-dev_rep_c72815, Qs-dev_rep_c72812, Qs-de…
GO:0009651	response to salt stress	P	0.00540862	2.22144e-05	38	1765	411	41943	over	Qs-dev_rep_c75701, Contig6376, Contig19047, Qs-dev_rep_c74968, Qs-dev_rep_c94910, Qs-dev_c69296, Contig22671, Qs-dev_rep_c72815, Qs-dev_rep_c72812, Contig1014, Contig19349, Contig3914, Qs-dev_rep_c92297, Contig25845, Contig17974, Contig8373, isotig06610, Qs-dev_rep_c91238, Contig19313, Qs-dev_rep_c84793, Qs-dev_rep_c73406, Contig18183, Qs-dev_rep_c75867, Qs-dev_rep_c73744, Contig17482, Contig1787…
GO:0004462	lactoylglutathione lyase activity	F	0.00593583	2.50213e-05	6	51	443	43657	over	Contig19047, Qs-dev_c69296, Contig17991, Contig17981, isotig06610, Qs-dev_rep_c73406
GO:0016616	oxidoreductase activity, acting on the CH-OH group of donors, NAD or NADP as acceptor	F	0.00619212	2.67709e-05	22	771	427	42937	over	Qs-dev_rep_c103107, Contig15965, Qs-dev_rep_c73939, Contig20188, Qs-dev_rep_c94910, Contig22671, Contig6705, Contig25845, Qs-dev_rep_c74113, Qs-dev_rep_c74900, Contig17206, Contig20863, Qs-dev_c17986, Contig3021, Contig17489, Contig20036, Qs-dev_rep_c95418, Contig9755, Qs-dev_rep_c100432, Contig23083, Contig17765, Contig22786
GO:0055114	oxidation-reduction process	P	0.00647105	2.86763e-05	80	4921	369	38787	over	Qs-dev_rep_c103107, Contig18362, Contig15965, Contig16244, Contig16241, Contig25545, Contig1449, Contig20586, Contig26213, Qs-dev_rep_c79116, Contig25497, Contig20188, isotig10308, Contig15943, Qs-dev_rep_c94910, Contig9093, Contig12299, Contig22671, Qs-dev_rep_c72812, Qs-dev_rep_c72418, Contig17633, Contig3914, Contig17984, Qs-dev_rep_c92297, Contig21977, Contig6705, Contig25845, Qs-dev_rep_c741…
GO:0016798	hydrolase activity, acting on glycosyl bonds	F	0.00647322	2.99086e-05	28	1137	421	42571	over	Contig20639, isotig02042, Qs-dev_c9514, Contig4574, Contig8797, Qs-dev_c71548, Contig6311, Contig21978, Contig13684, Contig9797, Qs-dev_c16958, Qs-dev_rep_c82311, Qs-dev_rep_c75918, Contig19657, Qs-dev_c18258, Contig18609, Contig15765, Qs-dev_rep_c76524, Qs-dev_rep_c77557, Qs-dev_c36385, Contig17821, Contig19933, Qs-dev_rep_c76038, Qs-dev_c64130, Contig21755, Contig21754, Contig14950, isotig07420
GO:0005829	cytosol	C	0.00647322	3.00852e-05	78	4769	371	38939	over	Contig6376, Contig19047, Contig15965, Qs-dev_rep_c73939, Contig21312, Contig23014, Qs-dev_rep_c94910, Qs-dev_c2854, Qs-dev_c69296, Contig1382, Contig22671, Qs-dev_rep_c72812, Qs-dev_rep_c72418, Contig19352, Contig4956, Contig3914, Contig17984, Qs-dev_rep_c92297, Contig6700, Qs-dev_rep_c101233, Contig19338, Contig20497, Qs-dev_rep_c74113, Contig17974, isotig06610, Qs-dev_rep_c91238, Contig16921, C…
GO:0005730	nucleolus	C	0.00648037	3.08189e-05	28	1139	421	42569	over	Contig6376, Contig15965, Contig21312, Contig19792, Contig11689, Qs-dev_rep_c74968, Contig25922, Qs-dev_rep_c72815, Contig4956, Qs-dev_rep_c86580, Contig20497, Contig17974, Contig16921, Qs-dev_rep_c84793, Qs-dev_c9383, Qs-dev_rep_c87154, Contig22498, Contig22496, Contig20012, Qs-dev_rep_c75813, Contig19545, Contig18467, Contig9258, Contig6856, Qs-dev_rep_c98061, Qs-dev_c43484, Qs-dev_rep_c81838, C…
GO:0045454	cell redox homeostasis	P	0.00692286	3.36715e-05	12	267	437	43441	over	Qs-dev_c15659, Qs-dev_rep_c72418, Contig19352, Contig22196, isotig03408, Contig17482, Qs-dev_rep_c103646, Qs-dev_rep_c103993, Qs-dev_c39887, Contig22387, Contig22386, Contig18415
GO:0006970	response to osmotic stress	P	0.00760785	3.78255e-05	39	1879	410	41829	over	Qs-dev_rep_c75701, Contig6376, Contig19047, Qs-dev_rep_c74968, Contig24061, Qs-dev_rep_c94910, Qs-dev_c69296, Contig22671, Qs-dev_rep_c72815, Qs-dev_rep_c72812, Contig1014, Contig19349, Contig3914, Qs-dev_rep_c92297, Contig25845, Contig17974, Contig8373, isotig06610, Qs-dev_rep_c91238, Contig19313, Qs-dev_rep_c84793, Qs-dev_rep_c73406, Contig18183, Qs-dev_rep_c75867, Qs-dev_rep_c73744, Contig1748…
GO:0016614	oxidoreductase activity, acting on CH-OH group of donors	F	0.00839014	4.26218e-05	23	855	426	42853	over	Qs-dev_rep_c103107, Contig15965, Qs-dev_rep_c73939, Contig20188, Qs-dev_rep_c94910, Contig22671, Contig6705, Contig25845, Qs-dev_rep_c74113, Qs-dev_rep_c74900, Contig17206, Contig20863, Qs-dev_c17986, Contig3021, Contig17925, Contig17489, Contig20036, Qs-dev_rep_c95418, Contig9755, Qs-dev_rep_c100432, Contig23083, Contig17765, Contig22786
GO:0009057	macromolecule catabolic process	P	0.00860447	4.46406e-05	38	1825	411	41883	over	Contig15965, Contig20639, isotig02042, Contig20189, Contig4590, Contig4574, Qs-dev_rep_c73053, Qs-dev_c71548, Qs-dev_rep_c92297, Contig21978, Contig21977, Contig8373, Contig17969, Contig19313, Contig3447, Qs-dev_rep_c82311, Qs-dev_rep_c75918, Contig19657, Qs-dev_c57473, Qs-dev_c18258, Contig18609, Contig15765, Qs-dev_rep_c76524, Contig20028, Qs-dev_rep_c77557, Qs-dev_rep_c77552, Qs-dev_c36385, Co…
GO:0009737	response to abscisic acid stimulus	P	0.00916422	4.85351e-05	28	1170	421	42538	over	Qs-dev_rep_c74968, Contig24061, Contig9093, Qs-dev_c24087, Contig6329, Qs-dev_rep_c72815, Qs-dev_rep_c72418, Qs-dev_rep_c75962, Contig19349, Qs-dev_c6636, Contig22196, Contig19313, isotig03408, Contig17540, Contig18183, Qs-dev_rep_c73744, Qs-dev_c72082, Contig8689, Qs-dev_rep_c103993, Qs-dev_rep_c77552, contig08216, Contig20000, Qs-dev_c29989, Contig17441, Contig26328, Contig7541, Qs-dev_c43484, …
GO:0004022	alcohol dehydrogenase (NAD) activity	F	0.0098413	5.31847e-05	6	59	443	43649	over	Qs-dev_rep_c73939, Qs-dev_rep_c94910, Contig22671, Qs-dev_c17986, Contig9755, Qs-dev_rep_c100432
GO:0005773	vacuole	C	0.0126703	6.98427e-05	46	2434	403	41274	over	isotig07773, Qs-dev_c15659, Contig26191, Contig21312, Contig17713, Contig24061, Qs-dev_rep_c73520, Contig16607, Contig4574, Qs-dev_rep_c72418, Qs-dev_rep_c103407, Contig6311, Contig17984, Contig17974, Contig8373, Qs-dev_rep_c91238, Contig20514, Contig22196, Contig13684, Qs-dev_rep_c84793, isotig03408, Qs-dev_c9383, Qs-dev_rep_c73406, Contig17944, Contig18183, Contig25804, Contig17539, Contig8689,…
GO:0016863	intramolecular oxidoreductase activity, transposing C=C bonds	F	0.0234972	0.000132064	4	22	445	43686	over	Contig15965, Contig15943, Contig19313, Contig20058
GO:0046872	metal ion binding	F	0.0246077	0.000140965	92	6153	357	37555	over	Contig1906, Qs-dev_rep_c87001, Qs-dev_rep_c84601, Contig19047, Contig24114, Contig23392, Qs-dev_c71598, Contig8087, Qs-dev_rep_c74968, Contig20586, Contig26213, Qs-dev_rep_c79475, Qs-dev_rep_c79116, Contig26178, Contig20189, isotig10308, Contig4590, Qs-dev_rep_c94910, Qs-dev_c69296, Contig22282, Contig12299, Contig22671, Qs-dev_rep_c72812, Qs-dev_rep_c72418, Contig17633, Qs-dev_rep_c100566, Qs-de…
GO:0050897	cobalt ion binding	F	0.0260472	0.000160567	8	142	441	43566	over	Qs-dev_rep_c72418, Qs-dev_rep_c74113, Qs-dev_rep_c75939, Contig22196, isotig03408, Qs-dev_rep_c103993, Contig19940, Contig18029
GO:0015760	glucose-6-phosphate transport	P	0.0260472	0.00016217	3	8	446	43700	over	Contig17713, Qs-dev_rep_c73520, Contig24244
GO:0015152	glucose-6-phosphate transmembrane transporter activity	F	0.0260472	0.00016217	3	8	446	43700	over	Contig17713, Qs-dev_rep_c73520, Contig24244
GO:0015119	hexose phosphate transmembrane transporter activity	F	0.0260472	0.00016217	3	8	446	43700	over	Contig17713, Qs-dev_rep_c73520, Contig24244
GO:0009056	catabolic process	P	0.0260472	0.000163288	82	5352	367	38356	over	Contig19047, Contig18362, Contig15965, Contig20639, Contig23392, Contig16241, Contig26213, isotig02042, Contig25497, Contig20189, Contig15943, Contig4590, Contig19011, Qs-dev_c69296, Qs-dev_c9514, Contig4574, Contig12299, Qs-dev_rep_c72418, Qs-dev_rep_c73053, Qs-dev_rep_c75962, Qs-dev_c71548, Qs-dev_rep_c92297, Contig21978, Contig21977, Contig25845, Qs-dev_rep_c73791, Contig8373, Contig17969, iso…
GO:0043169	cation binding	F	0.0273385	0.000174338	97	6610	352	37098	over	Contig1906, Qs-dev_rep_c87001, Qs-dev_rep_c84601, Contig19047, Contig24114, Contig23392, Qs-dev_c71598, Contig8087, Qs-dev_rep_c74968, Contig20586, Contig26213, Qs-dev_rep_c79475, Qs-dev_rep_c79116, Contig26178, Contig20189, isotig10308, Contig4590, Qs-dev_rep_c94910, Qs-dev_c69296, Contig22282, Contig12299, Contig22671, Qs-dev_rep_c72812, Qs-dev_rep_c72418, Contig17633, Contig8797, Qs-dev_rep_c1…
GO:0016846	carbon-sulfur lyase activity	F	0.0297612	0.000193004	7	109	442	43599	over	Contig19047, Qs-dev_c69296, Contig17991, Contig17981, isotig06610, Qs-dev_rep_c73406, Contig18037
GO:0004473	malate dehydrogenase (oxaloacetate-decarboxylating) (NADP+) activity	F	0.0310225	0.000214595	3	9	446	43699	over	Qs-dev_rep_c74113, Contig17206, Contig23083
GO:0003997	acyl-CoA oxidase activity	F	0.0310225	0.000214595	3	9	446	43699	over	Contig25497, Contig18239, Contig18482
GO:0015714	phosphoenolpyruvate transport	P	0.0310225	0.000214595	3	9	446	43699	over	Contig17713, Qs-dev_rep_c73520, Contig24244
GO:0015712	hexose phosphate transport	P	0.0310225	0.000214595	3	9	446	43699	over	Contig17713, Qs-dev_rep_c73520, Contig24244
GO:0004553	hydrolase activity, hydrolyzing O-glycosyl compounds	F	0.0374302	0.000264863	24	1036	425	42672	over	isotig02042, Contig4574, Contig8797, Qs-dev_c71548, Contig6311, Contig21978, Contig13684, Qs-dev_c16958, Qs-dev_rep_c82311, Qs-dev_rep_c75918, Contig19657, Qs-dev_c18258, Contig15765, Qs-dev_rep_c76524, Qs-dev_rep_c77557, Qs-dev_c36385, Contig17821, Contig19933, Qs-dev_rep_c76038, Qs-dev_c64130, Contig21755, Contig21754, Contig14950, isotig07420
GO:0009514	glyoxysome	C	0.0374302	0.000267011	4	27	445	43681	over	Contig15965, Contig16241, Contig15449, Contig3790
GO:0009719	response to endogenous stimulus	P	0.0404927	0.000293235	47	2672	402	41036	over	Contig26191, Qs-dev_rep_c74968, Contig24061, Contig9093, Qs-dev_c24087, Contig6329, Qs-dev_rep_c72815, Qs-dev_rep_c72418, Qs-dev_rep_c75962, Contig19349, Qs-dev_rep_c74912, Qs-dev_c50492, Qs-dev_rep_c101233, Contig8373, Contig26479, Qs-dev_c6636, Contig22196, Contig19313, Contig13680, isotig03408, Contig17540, Contig3793, Contig18183, Contig10510, Contig6628, Contig25760, Contig17534, Qs-dev_rep_…
GO:0043903	regulation of symbiosis, encompassing mutualism through parasitism	P	0.0418256	0.000307408	2	1	447	43707	over	Contig17482, Qs-dev_rep_c103646
GO:0009643	photosynthetic acclimation	P	0.0468934	0.000349724	3	11	446	43697	over	Contig17713, Qs-dev_rep_c73520, Contig24244
