# Supplementary material for: Characterization of the cork oak transcriptome dynamics during acorn development
Source: BMC Plant Biol. 2015 Jun 25;15:158. doi: 10.1186/s12870-015-0534-1 (PMC4479327; doi:10.1186/s12870-015-0534-1)
Supplement: Additional file 14: File S7. — Differentially expressed genes related to response to water, water deprivation or water transport. Cluster annotation, Uniprot locus, association with Arabidopis homologs, normalized counts in each acorn developmental stage, fold-change between consecutive stages, stage expression factor (SEF) and contigs specific to each cluster. [file 12870_2015_534_MOESM14_ESM.xlsx]

## Sheet: DEGs related to water response
Cluster	Transcript name	TF	NCBI function	Biological process GO terms	Cell comp GO terms	Molecular func GO terms	GOSlim	KEGG Pathway	Transcript length	Translated protein length	UNIPROT homologous ID	UNIPROT homologous protein length	Protein status in the transcriptome (versus UNIPROT)	UNIPROT function	Arabidopsis homologous	Arabidopsis homologous symbol	Arabidopsis homologous function	Arabidopsis Biol Proc GO	S2/S1 fold-change	S2/S1 FDR	S3S4/S2 fold-change	S3S4/S2 FDR	S5/S3S4 fold-change	S5/S3S4 FDR	S8/S5 fold-change	S8/S5 FDR	S1 total counts	S1 normalized counts	S2 total counts	S2 normalized counts	S3S4 total counts	S3S4 normalized counts	S5 total counts	S5 normalized counts	S8 total counts	S8 normalized counts	SEF	Contigs specific to each cluster
A	Contig15851			response to fructose stimulus /// response to salt stress /// water transport	nucleus		P:biological_process; P:response to stress; P:response to abiotic stimulus; C:nucleus; P:transport		1240	176	B9HJS0	180	Complete	tr=Predicted protein; subsp. trichocarpa).	AT1G60010		unknown protein; FUNCTIONS IN: molecular_function unknown; INVOLVED IN: N-terminal protein myristoylation; LOCATED IN: cellular_component unknown; EXPRESSED IN: 22 plant structures; EXPRESSED DURING: 13 growth stages; BEST Arabidopsis thaliana protein match is: unknown protein (TAIR:AT1G10530.1); Has 185 Blast hits to 185 proteins in 18 species: Archae - 0; Bacteria - 0; Metazoa - 0; Fungi - 3; P…		-9.56061	0							61	126.2	23	13.2	4	3.6	20	14.4	3	6.6	0.769512	specific
A	Contig16112			transport /// response to stimulus /// cellular process	membrane	ATPase activity	P:transport; C:membrane; P:biological_process; F:hydrolase activity; F:transporter activity; P:cellular process		955	239	O80725	1286	Internal	sp=ABC transporter B family member 4; Arabidopsis thaliana (Mouse-ear cress).	AT2G47000	MDR4, PGP4, ABCB4, ATPGP4	ATP binding cassette subfamily B4	hyperosmotic salinity response; toxin catabolic process;basipetal auxin transport; amino acid import; abscisic acid mediated signaling pathway; root hair elongation; ER to Golgi vesicle-mediated transport;transmembrane transport; transport;response to water deprivation; auxin efflux; proteasome assembly; response to salt stress;response to ethylene stimulus;proteasomal ubiquitin-dependent protein…	-INF	0.00169496							11	19.8	0	0	1	0.6	1	0.4	0	0	0.951923	specific
A	Contig23781		squalene monooxygenase-like	oxidation-reduction process	cytoplasmic membrane-bounded vesicle /// integral to membrane /// plastid	flavin adenine dinucleotide binding /// squalene monooxygenase activity	F:nucleotide binding; C:cytoplasm; F:catalytic activity; C:membrane; C:plastid; P:metabolic process	EC:1.14.99.7	1388	410	O48651	539	N-terminus	sp=Squalene monooxygenase; Panax ginseng (Korean ginseng).	AT1G58440	XF1, SQE1	FAD/NAD(P)-binding oxidoreductase family protein	response to water deprivation;polysaccharide biosynthetic process;sterol biosynthetic process; metabolic process; thiamine biosynthetic process;oxidation-reduction process; pentacyclic triterpenoid biosynthetic process; brassinosteroid biosynthetic process	-11.8667	5.65916e-05							19	35.6	5	3	2	1.6	0	0	3	7	0.754237
A	Contig24336	Populus_trichocarpa_554773	histidine kinase 3	phloem or xylem histogenesis /// leaf senescence /// response to water deprivation /// salicylic acid mediated signaling pathway /// signal transduction by phosphorylation /// regulation of shoot development /// regulation of seed germination /// cellular response to phosphate starvation /// cytokinin mediated signaling pathway /// regulation of meristem development /// response to salt stress //…	DNA-dependent	plasma membrane /// intracellular	P:multicellular organismal development; P:biological_process; P:response to stress; P:response to abiotic stimulus; P:signal transduction; F:protein binding; P:post-embryonic development; P:response to extracellular stimulus; P:cell communication; P:response to endogenous stimulus; P:cellular protein modification process; F:receptor activity; P:response to biotic stimulus; P:transport; P:cellular…	EC:3.1.3.16	741	247	Q9C5U1	1036	Internal	sp=Histidine kinase 3; Arabidopsis thaliana (Mouse-ear cress).	AT1G27320	AHK3, HK3	histidine kinase 3		-19.75	6.77415e-05							17	31.6	3	1.6	0	0	1	0.4	2	4.6	0.827225	specific
A	Contig25679		aspartic proteinase	lipid metabolic process /// response to cadmium ion /// proteolysis /// response to salt stress	vacuole /// endoplasmic reticulum	aspartic-type endopeptidase activity	P:lipid metabolic process; C:vacuole; P:biological_process; F:hydrolase activity; P:protein metabolic process; P:catabolic process; C:endoplasmic reticulum; P:response to stress; P:response to abiotic stimulus	EC:3.4.23.0	1740	515	O04057	513	Complete	sp=Aspartic proteinase; Cucurbita pepo (Vegetable marrow) (Summer squash).	AT1G11910	APA1, ATAPA1	aspartic proteinase A1	protein targeting to vacuole; response to salt stress;proteolysis; Golgi organization;glycolysis; organ development; lipid metabolic process;response to cadmium ion; water transport;hyperosmotic response; response to temperature stimulus	-47.5	0							36	76	3	1.6	6	6.2	6	4.2	3	7	0.8
A	Contig3296		abc transporter c family member 4-like	response to wounding /// response to water deprivation /// stomatal movement /// response to nematode /// drug transmembrane transport /// response to endoplasmic reticulum stress /// folic acid transport /// oxidation-reduction process /// ATP catabolic process /// systemic acquired resistance	plant-type vacuole /// vacuolar membrane /// integral to membrane /// Golgi apparatus /// plasmodesma /// plasma membrane	2-alkenal reductase [NAD(P)] activity /// folic acid transporter activity /// ATPase activity	C:vacuole; C:membrane; P:response to external stimulus; P:response to stress; P:response to abiotic stimulus; F:catalytic activity; P:cellular process; P:response to biotic stimulus; P:transport; C:Golgi apparatus; F:transporter activity; F:hydrolase activity; C:plasma membrane; P:metabolic process; P:nucleobase-containing compound metabolic process; P:catabolic process; F:nucleotide binding	EC:1.3.1.74	5007	1511	B9SAP4	1506	Complete	tr=Multidrug resistance-associated protein 2, 6 (Mrp2, 6), abc-transoprter, putative; Ricinus communis (Castor bean).	AT3G62700	ATMRP10, MRP10, ABCC14	multidrug resistance-associated protein 10		-36.7273	0							38	80.8	4	2.2	13	14.2	5	3.6	7	16	0.691781	specific
A	Contig4133	Oryza_sativa_subsp._indica_OsIBCD019262	calcium-dependent protein kinase 30-like	negative regulation of defense response /// N-terminal protein myristoylation /// response to wounding /// response to external stimulus /// jasmonic acid mediated signaling pathway /// salicylic acid biosynthetic process /// systemic acquired resistance	salicylic acid mediated signaling pathway /// response to water deprivation /// cellular membrane fusion /// regulation of plant-type hypersensitive response /// protein targeting to membrane /// defense response to fungus /// negative regulation of programmed cell death /// protein autophosphorylation /// hyperosmotic salinity response /// MAPK cascade /// response to cold /// abscisic acid medi…	plasma membrane /// nucleus	P:response to stress; P:biosynthetic process; P:cellular protein modification process; P:response to external stimulus; P:signal transduction; P:response to endogenous stimulus; P:cellular process; P:response to biotic stimulus; F:kinase activity; P:response to abiotic stimulus; P:cellular component organization; P:cell death; P:transport; F:binding; C:plasma membrane; C:nucleus; F:nucleotide bin…	EC:2.7.11.17	1582	518	Q9M9V8	545	C-terminus	sp=Calcium-dependent protein kinase 10; Arabidopsis thaliana (Mouse-ear cress).	AT1G18890	ATCDPK1, CPK10, CDPK1, AtCPK10	calcium-dependent protein kinase 1	innate immune response; N-terminal protein myristoylation;systemic acquired resistance, salicylic acid mediated signaling pathway;regulation of plant-type hypersensitive response; protein autophosphorylation;systemic acquired resistance; protein phosphorylation;protein targeting to membrane;intracellular signal transduction; salicylic acid mediated signaling pathway;response to ethylene stimulus;…	-11	0.00299006							13	24.2	4	2.2	7	7.4	4	3	0	0	0.657609	specific
A	Contig553		aldehyde dehydrogenase family 3 member h1	response to desiccation /// response to abscisic acid stimulus /// cellular aldehyde metabolic process /// response to salt stress /// oxidation-reduction process	vacuole /// membrane /// endoplasmic reticulum	aldehyde dehydrogenase [NAD(P)+] activity	C:vacuole; F:catalytic activity; P:response to stress; P:response to abiotic stimulus; P:response to endogenous stimulus; C:membrane; P:metabolic process; P:cellular process; C:endoplasmic reticulum	EC:1.2.1.5	1933	491	Q70DU8	484	Complete	sp=Aldehyde dehydrogenase family 3 member H1; Arabidopsis thaliana (Mouse-ear cress).	AT1G44170	ALDH3H1, ALDH4	aldehyde dehydrogenase 3H1	cellular aldehyde metabolic process;response to desiccation;metabolic process;oxidation-reduction process; response to salt stress; response to abscisic acid stimulus	-10.6809	0					-INF	0.00505312	46	100.4	16	9.4	8	8.8	22	16.2	0	0	0.744807	specific
A	Contig9531		uncharacterized protein	gluconeogenesis /// lateral root formation /// heterocycle biosynthetic process /// response to bacterium /// response to salt stress /// chromatin assembly or disassembly /// cell proliferation /// glycolysis /// cell differentiation /// response to cadmium ion /// response to cold /// abscisic acid mediated signaling pathway /// response to heat /// phenylpropanoid biosynthetic process	chloroplast envelope /// cytosol /// chloroplast stroma /// plasma membrane /// nucleus	histone binding /// chromatin binding	P:biosynthetic process; P:carbohydrate metabolic process; P:cellular process; C:plastid; F:protein binding; P:anatomical structure morphogenesis; P:post-embryonic development; P:response to biotic stimulus; P:response to stress; P:response to abiotic stimulus; P:cellular component organization; C:cytosol; P:generation of precursor metabolites and energy; P:catabolic process; P:cell differentiatio…		750	116	A5BTC8	140	Complete	tr=Putative uncharacterized protein; Vitis vinifera (Grape).	AT1G13930		Involved in response to salt stress. Knockout mutants are hypersensitive to salt stress.	coumarin biosynthetic process; hydrogen peroxide catabolic process; Golgi organization; water transport; response to temperature stimulus; response to salt stress; response to cadmium ion;positive regulation of flavonoid biosynthetic process; glycolysis;response to wounding;hyperosmotic response	-26.75	4.09671e-07							22	42.8	3	1.6	1	0.8	0	0	0	0	0.946903	specific
A	Qs-dev_rep_c77063		galactinol synthase	response to water deprivation /// response to high light intensity /// response to cold /// carbohydrate biosynthetic process /// response to abscisic acid stimulus /// response to hydrogen peroxide /// galactose metabolic process /// response to heat /// response to salt stress	nucleus	cellulose synthase (UDP-forming) activity /// inositol 3-alpha-galactosyltransferase activity	P:response to stress; P:response to abiotic stimulus; F:transferase activity; P:biosynthetic process; P:carbohydrate metabolic process; P:response to endogenous stimulus; P:cellular process; C:nucleus	EC:2.4.1.12 /// EC:2.4.1.123	1262	335	Q9FXB2	335	Complete	sp=Galactinol synthase 2; Arabidopsis thaliana (Mouse-ear cress).	AT1G56600	AtGolS2, GolS2	galactinol synthase 2	response to salt stress;carbohydrate biosynthetic process; response to water deprivation;response to cold;galactose metabolic process; response to oxidative stress; response to abscisic acid stimulus	-INF	4.61818e-08							22	43	0	0	0	0.2	1	0.8	0	0.8	0.959821
A	Qs-dev_rep_c84235		ubiquitin carrier protein e2	protein ubiquitination /// ubiquitin-dependent protein catabolic process		ubiquitin-protein ligase activity	P:cellular protein modification process; P:protein metabolic process; P:catabolic process; P:cellular process; F:catalytic activity	EC:6.3.2.19	435	145	Q9LSP7	309	Internal	sp=Ubiquitin-conjugating enzyme E2 32; Arabidopsis thaliana (Mouse-ear cress).	AT3G17000	UBC32	ubiquitin-conjugating enzyme 32	ubiquitin-dependent protein catabolic process; proteasome core complex assembly; toxin catabolic process;cellular response to phosphate starvation;negative regulation of transcription, DNA-dependent;proteasomal ubiquitin-dependent protein catabolic process; cellular response to water deprivation;postreplication repair;galactolipid biosynthetic process;fatty acid beta-oxidation; response to misfol…	-INF	0.000174808							13	25	0	0	1	1.2	0	0	0	1.2	0.912409	specific
A	Qs-dev_rep_c85023		nad -linked oxidoreductase-like protein	response to water deprivation /// response to cold /// response to salt stress /// oxidation-reduction process	chloroplast	NADP+ binding /// alditol:NADP+ 1-oxidoreductase activity /// steroid dehydrogenase activity	F:nucleotide binding; P:response to stress; P:response to abiotic stimulus; F:catalytic activity; C:plastid; P:metabolic process	EC:1.1.1.21	1011	0	Q0PGJ6-2	283	Misassembled	Isoform 2 of Aldo-keto reductase family 4 member C9 OS=Arabidopsis thaliana GN=AKR4C9	AT2G37770		NAD(P)-linked oxidoreductase superfamily protein	response to salt stress; oxidation-reduction process;response to cold;response to water deprivation	-9.66667	0.00541685							12	23.2	4	2.4	0	0.2	7	5.4	0	1.2	0.716049	specific
A	Qs-dev_c10451	Oryza_sativa_subsp._indica_OsIBCD028891	plasma membrane h+ atpase	regulation of stomatal movement /// response to water deprivation /// ATP biosynthetic process /// cation transport /// response to abscisic acid stimulus /// ATP catabolic process	vacuole /// integral to membrane /// plasma membrane /// nucleus	hydrogen-exporting ATPase activity	P:cellular process; P:response to stress; P:response to abiotic stimulus; F:hydrolase activity; F:transporter activity; C:vacuole; C:membrane; F:binding; P:nucleobase-containing compound metabolic process; P:biosynthetic process; P:transport; P:response to endogenous stimulus; P:catabolic process; C:plasma membrane; C:nucleus; F:nucleotide binding	EC:3.6.3.6	3986	936	Q03194	952	Putative Complete	sp=Plasma membrane ATPase 4; Nicotiana plumbaginifolia (Leadwort-leaved tobacco) (Tex-Mex tobacco).	AT2G18960	AHA1, PMA, OST2, HA1	H(+)-ATPase 1								-12.4615	9.55606e-10	37	79.2	110	68.4	48	53.2	93	64.8	2	5.2	0.292467
A	Contig16356			response to water /// response to stress			P:response to abiotic stimulus; P:response to stress		631	118	P31168	265	Putative C-terminus	sp=Dehydrin COR47; Arabidopsis thaliana (Mouse-ear cress).	AT3G50970	LTI30, XERO2	dehydrin family protein		-3.52756	0	-2.98824	0.0078383					85	179.2	85	50.8	16	17	31	22.4	2	4.2	0.654971
A	Contig16452	Vitis_vinifera_GSVIVP00027622001		regulation of transcription	DNA-dependent /// response to chemical stimulus		; F:DNA binding; P:biological_process		1342	329	Q93VY3	297	Complete	sp=NAC domain-containing protein 72; Arabidopsis thaliana (Mouse-ear cress).	AT4G27410	RD26	NAC (No Apical Meristem) domain transcriptional regulator superfamily protein	regulation of transcription, DNA-dependent; response to cold; response to wounding;hyperosmotic salinity response; abscisic acid mediated signaling pathway;response to water deprivation; positive regulation of transcription, DNA-dependent; response to ethylene stimulus;multicellular organismal development;response to auxin stimulus; response to abscisic acid stimulus; signal transduction;response…	-3.3051	0			-4.33125	4.95634e-13			134	608.8	267	184.2	117	138.6	44	32	5	11	0.624667	specific
A	Contig17484			response to salt stress /// ATP hydrolysis coupled proton transport /// Golgi organization /// plasma membrane ATP synthesis coupled proton transport /// pollen development /// ATP catabolic process	plant-type vacuole /// vacuolar membrane /// chloroplast envelope /// proton-transporting V-type ATPase	V1 domain /// cell wall /// plasma membrane	C:vacuole; C:membrane; F:hydrolase activity; F:transporter activity; C:plastid; P:response to stress; P:response to abiotic stimulus; P:transport; P:cellular process; C:cell wall; P:cellular component organization; P:generation of precursor metabolites and energy; P:nucleobase-containing compound metabolic process; P:biosynthetic process; P:multicellular organismal development; P:catabolic proces…		2328	624	Q9SM09	623	Complete	sp=V-type proton ATPase catalytic subunit A; Citrus unshiu (Satsuma mandarin) (Citrus nobilis var. unshiu).	AT1G78900	VHA-A	vacuolar ATP synthase subunit A	response to salt stress;proton transport; Golgi vesicle transport; calcium ion transport;gluconeogenesis; ATP hydrolysis coupled proton transport; proteasomal protein catabolic process;ATP metabolic process;cell morphogenesis;vacuole organization;water transport; response to cadmium ion;glycolysis; cell growth;pentose-phosphate shunt;hyperosmotic response;Golgi organization;response to temperatur…							-2.80233	0.00958044	35	71.6	78	46	22	23.8	68	48.2	8	17.2	0.346228	specific
A	Contig18250			response to cadmium ion /// response to desiccation	plasma membrane		P:biological_process; P:response to stress; P:response to abiotic stimulus; C:plasma membrane		1481	296	P46519	152	Putative Complete	sp=Desiccation protectant protein Lea14 homolog; Glycine max (Soybean) (Glycine hispida).	AT2G44060		Late embryogenesis abundant protein, group 2		#N/A	0.00367709							10	17.8	0	0	12	12.6	21	15.6	2	4.2	0.354582	specific
A	Contig19089	Oryza_sativa_subsp._indica_OsIBCD019262		basipetal auxin transport /// stomatal movement /// protein phosphorylation /// response to water deprivation /// hyperosmotic salinity response /// multicellular organismal development /// calcium-mediated signaling	plasma membrane	ATP binding /// protein binding /// calmodulin-dependent protein kinase activity	P:transport; P:cellular process; P:cellular protein modification process; P:response to stress; P:response to abiotic stimulus; F:nucleotide binding; F:protein binding; P:multicellular organismal development; P:signal transduction; F:kinase activity; C:plasma membrane	EC:2.7.11.17	1312	430	O65554	441	Putative Complete	sp=CBL-interacting serine/threonine-protein kinase 6; Arabidopsis thaliana (Mouse-ear cress).	AT4G30960	CIPK6, SIP3, SNRK3.14, ATCIPK6	SOS3-interacting protein 3	response to abiotic stimulus; protein phosphorylation; calcium-mediated signaling;hyperosmotic salinity response; multicellular organismal development;stomatal movement;signal transduction;response to salt stress;response to water deprivation; basipetal auxin transport	-52.25	2.25565e-07	55	1.05026e-07					22	41.8	2	0.8	40	44	24	17.6	12	25.6	0.322034	specific
A	Contig19419			hydrogen peroxide catabolic process /// oxidation-reduction process /// response to salt stress /// response to heat /// response to cadmium ion /// embryo development ending in seed dormancy	cell wall /// chloroplast stroma /// plasma membrane	L-ascorbate peroxidase activity /// heme binding	C:cell wall; P:response to stress; P:catabolic process; P:cellular process; P:metabolic process; P:response to abiotic stimulus; F:catalytic activity; C:plastid; F:binding; P:biological_process; C:plasma membrane; P:reproduction; P:post-embryonic development; P:embryo development	EC:1.11.1.11	1093	251	P48534	250	Complete	sp=L-ascorbate peroxidase, cytosolic; Pisum sativum (Garden pea).	AT1G07890	APX1, MEE6, CS1, ATAPX1, ATAPX01	ascorbate peroxidase 1	response to cadmium ion;response to salt stress;ubiquitin-dependent protein catabolic process;N-terminal protein myristoylation; response to heat; response to hydrogen peroxide;embryo development ending in seed dormancy;oxidation-reduction process; response to endoplasmic reticulum stress; hydrogen peroxide catabolic process;response to oxidative stress; phenylpropanoid metabolic process; cellula…	-3.5625	9.10002e-08							47	102.6	50	28.8	39	42.8	69	48.8	20	40.6	0.389226	specific
A	Contig5706		erd7 protein	response to high light intensity /// response to abscisic acid stimulus /// response to water deprivation /// response to salt stress /// heat acclimation /// response to cold	plasma membrane		P:response to abiotic stimulus; P:response to endogenous stimulus; P:response to stress; C:plasma membrane		2072	452	B5TV63	448	Complete	tr=Senescence-related protein; Camellia sinensis (Tea).	AT2G17840	ERD7	Senescence/dehydration-associated protein-related		-2.78431	0.00483623							28	56.8	35	20.4	5	5.2	8	5.8	8	18.2	0.533835	specific
A	Contig7566	Carica_papaya_evm.TU.supercontig_95.80	constans-like zinc finger protein	regulation of transcription	DNA-dependent /// cellular response to water deprivation	intracellular	C:intracellular; ; P:response to extracellular stimulus; P:cell communication; P:response to stress; P:response to abiotic stimulus		1222	343	Q9FHH8	355	Complete	sp=Zinc finger protein CONSTANS-LIKE 5; Arabidopsis thaliana (Mouse-ear cress).	AT5G57660	ATCOL5, COL5	CONSTANS-like 5	regulation of transcription, DNA-dependent; cellular response to water deprivation	-7	4.21938e-06							26	51.8	13	7.4	21	23.4	20	15	2	5.2	0.503891	specific
A	Qs-dev_c42583	Oryza_sativa_subsp._indica_OsIBSD048444	alanine-2-oxoglutarate aminotransferase 2	1-aminocyclopropane-1-carboxylate biosynthetic process /// response to fructose stimulus /// negative regulation of defense response /// photorespiration /// response to wounding /// hydrogen peroxide catabolic process /// water transport /// systemic acquired resistance	salicylic acid mediated signaling pathway /// myo-inositol hexakisphosphate biosynthetic process /// response to salt stress /// response to insect /// glutathione catabolic process /// response to hypoxia /// cysteine biosynthetic process /// cellular lipid catabolic process	apoplast /// membrane /// plant-type cell wall /// vacuole /// peroxisome /// cytosol /// chloroplast stroma /// plasmodesma	P:biosynthetic process; ; P:biological_process; P:response to stress; P:cellular process; P:response to external stimulus; P:catabolic process; C:extracellular region; F:transferase activity; P:transport; C:membrane; P:signal transduction; P:response to biotic stimulus; P:carbohydrate metabolic process; C:cell wall; C:vacuole; F:catalytic activity; P:response to abiotic stimulus; C:peroxisome; C:…	EC:2.6.1.2 /// EC:2.3.2.2 /// EC:4.4.1.14 /// EC:2.6.1.44 /// EC:2.6.1.4 /// EC:2.3.2.15	1852	482	Q9S7E9	481	Complete	sp=Glutamate--glyoxylate aminotransferase 2; Arabidopsis thaliana (Mouse-ear cress).	AT1G70580	AOAT2, GGT2	alanine-2-oxoglutarate aminotransferase 2		-6.26923	0.00168781							17	32.6	9	5.2	2	2.2	16	12	12	26.6	0.414758	specific
A	Qs-dev_rep_c72562	Vitis_vinifera_GSVIVP00008729001	high mobility group protein		nucleus	DNA binding	C:nucleus; F:DNA binding		930	154	P26585	152	Complete	sp=HMG1/2-like protein; Glycine max (Soybean) (Glycine hispida).	AT1G20693	HMGB2, HMG BETA 1, NFD2, NFD02	high mobility group B2	hyperosmotic response; Golgi organization;chromatin assembly or disassembly;glycolysis; response to temperature stimulus; response to salt stress; water transport; response to cadmium ion	-5.04918	4.57002e-06							30	61.6	21	12.2	21	23.6	41	30	4	10.4	0.447025
A	Qs-dev_rep_c73055	Carica_papaya_evm.TU.supercontig_21.142	r2r3-myb transcription	response to water deprivation /// response to jasmonic acid stimulus /// response to gibberellin stimulus /// lateral root development /// response to cadmium ion /// response to chitin /// response to salicylic acid stimulus /// response to auxin stimulus /// response to abscisic acid stimulus /// response to ethylene stimulus /// response to salt stress		DNA binding /// chromatin binding	P:response to stress; P:response to abiotic stimulus; P:response to endogenous stimulus; P:post-embryonic development; F:DNA binding; P:biological_process; F:chromatin binding		974	297	Q9FDW1	305	Complete	sp=Transcription factor MYB44; Arabidopsis thaliana (Mouse-ear cress).	AT4G37260	MYB73, ATMYB73	myb domain protein 73		-4.7561	0.00152142					3.93478	0.00538701	20	39	14	8.2	0	0.2	12	9.2	17	36.2	0.420259	specific
A	Qs-dev_rep_c76493		vacuolar proton-inorganic pyrophosphatase	oxidation-reduction process /// response to water deprivation /// response to salt stress /// auxin polar transport /// leaf development /// proton transport	mitochondrion /// chloroplast envelope /// plant-type vacuole membrane /// endosome membrane /// plasma membrane	inorganic diphosphatase activity /// 2-alkenal reductase [NAD(P)] activity /// hydrogen-translocating pyrophosphatase activity	P:metabolic process; P:response to stress; P:response to abiotic stimulus; C:mitochondrion; P:transport; C:plastid; C:membrane; C:vacuole; F:hydrolase activity; P:multicellular organismal development; F:catalytic activity; C:endosome; F:transporter activity; C:plasma membrane	EC:3.6.1.1 /// EC:1.3.1.74	811	0	P31414	770	Misassembled	sp=Pyrophosphate-energized vacuolar membrane proton pump 1; Arabidopsis thaliana (Mouse-ear cress).	AT1G15690	AVP1, ATAVP3, AVP-3, AtVHP1;1	Inorganic H pyrophosphatase family protein	response to water deprivation; leaf development; proton transport; establishment or maintenance of transmembrane electrochemical gradient;response to salt stress;auxin polar transport	-35.6667	0.00178521							11	21.4	1	0.6	16	17.8	2	1.6	2	5.8	0.45339
A	Qs-dev_rep_c95219		21 kda protein	oxidation-reduction process /// response to salt stress /// response to temperature stimulus /// negative regulation of catalytic activity /// hyperosmotic response /// water transport /// Golgi organization /// glycolysis /// response to cadmium ion		pectinesterase inhibitor activity /// oxidoreductase activity	P:metabolic process; P:response to stress; P:response to abiotic stimulus; F:enzyme regulator activity; F:catalytic activity; F:molecular_function; F:hydrolase activity; P:biological_process; P:transport; P:cellular component organization; P:cellular process; P:carbohydrate metabolic process; P:generation of precursor metabolites and energy; P:catabolic process; F:binding	EC:3.1.1.11	869	198	P17407	193	Complete	sp=21 kDa protein; Daucus carota (Carrot).	AT5G62350		Plant invertase/pectin methylesterase inhibitor superfamily protein		#N/A	0.00213893							10	19.2	0	0	1	1.4	12	9.2	0	1.6	0.611465
B	Contig120	Oryza_sativa_subsp._japonica_LOC_Os10g14040.1		response to water deprivation /// ATP catabolic process /// transpiration	mitochondrion /// plasma membrane	molybdate transmembrane-transporting ATPase activity /// ATP binding	F:hydrolase activity; F:transporter activity; P:response to stress; P:response to abiotic stimulus; C:mitochondrion; P:nucleobase-containing compound metabolic process; P:catabolic process; F:nucleotide binding; P:transport; C:plasma membrane	EC:3.6.3.29	2520	725	Q93YS4	751	C-terminus	sp=ABC transporter G family member 22; Arabidopsis thaliana (Mouse-ear cress).	AT5G06530		ABC-2 type transporter family protein				-19.5	0.000102993					5	8.2	54	31.2	2	1.6	1	0.4	0	0	0.753623	specific
B	Contig12009			response to water deprivation /// response to high light intensity /// response to cold /// carbohydrate biosynthetic process /// response to abscisic acid stimulus /// response to hydrogen peroxide /// galactose metabolic process /// response to heat /// response to salt stress	nucleus	cellulose synthase (UDP-forming) activity /// inositol 3-alpha-galactosyltransferase activity	P:response to stress; P:response to abiotic stimulus; F:transferase activity; P:biosynthetic process; P:carbohydrate metabolic process; P:response to endogenous stimulus; P:cellular process; C:nucleus	EC:2.4.1.12 /// EC:2.4.1.123	2236	336	Q9FXB2	335	Complete	sp=Galactinol synthase 2; Arabidopsis thaliana (Mouse-ear cress).	AT1G56600	AtGolS2, GolS2	galactinol synthase 2		2.59184	5.34084e-05			-3.27536	3.52765e-06	-13.8	0.000442248	21	39.2	163	101.6	78	90.4	38	27.6	1	2	0.389571
B	Contig14342			response to jasmonic acid stimulus /// oxidation-reduction process /// response to fungus /// response to wounding /// jasmonic acid biosynthetic process /// oxylipin biosynthetic process	chloroplast envelope /// chloroplast thylakoid membrane /// chloroplast stroma	lipoxygenase activity /// iron ion binding	P:response to endogenous stimulus; P:metabolic process; P:response to biotic stimulus; P:response to external stimulus; P:response to stress; C:plastid; P:biosynthetic process; P:cellular process; P:lipid metabolic process; C:membrane; C:thylakoid; F:catalytic activity; F:binding	EC:1.13.11.12	2676	851	O24370	899	N-terminus	sp=Linoleate 13S-lipoxygenase 2-1, chloroplastic; Solanum tuberosum (Potato).	AT3G45140	LOX2, ATLOX2	lipoxygenase 2	cellular amino acid biosynthetic process;chlorophyll metabolic process; response to herbivore; oxylipin biosynthetic process;response to salt stress; lipoate metabolic process;response to cold;coenzyme biosynthetic process;starch biosynthetic process; response to water deprivation;response to bacterium; response to abscisic acid stimulus; response to jasmonic acid stimulus;oxidoreduction coenzyme…					-7.24	0.000304628			16	28.8	100	61	33	36.2	7	5	0	0	0.465649
B	Contig14964			hydrogen peroxide catabolic process /// oxidation-reduction process /// response to salt stress /// response to heat /// response to cadmium ion /// embryo development ending in seed dormancy	cell wall /// chloroplast stroma /// plasma membrane	L-ascorbate peroxidase activity /// heme binding	C:cell wall; P:response to stress; P:catabolic process; P:cellular process; P:metabolic process; P:response to abiotic stimulus; F:catalytic activity; C:plastid; F:binding; P:biological_process; C:plasma membrane; P:reproduction; P:post-embryonic development; P:embryo development	EC:1.11.1.11	1052	251	P48534	250	Complete	sp=L-ascorbate peroxidase, cytosolic; Pisum sativum (Garden pea).	AT1G07890	APX1, MEE6, CS1, ATAPX1, ATAPX01	ascorbate peroxidase 1	response to cadmium ion;response to salt stress;ubiquitin-dependent protein catabolic process;N-terminal protein myristoylation; response to heat; response to hydrogen peroxide;embryo development ending in seed dormancy;oxidation-reduction process; response to endoplasmic reticulum stress; hydrogen peroxide catabolic process;response to oxidative stress; phenylpropanoid metabolic process; cellula…							-10.6667	2.74042e-06	21	39.2	95	57.6	39	42.4	63	44.8	2	4.2	0.306057
B	Contig16034			sucrose biosynthetic process /// mannitol biosynthetic process /// response to oxidative stress /// galactose metabolic process /// protein phosphorylation /// response to water deprivation /// response to abscisic acid stimulus /// signal transduction /// raffinose family oligosaccharide biosynthetic process	chloroplast /// plasma membrane	protein serine/threonine kinase activity /// galactinol-sucrose galactosyltransferase activity /// hydrolase activity	P:biosynthetic process; P:carbohydrate metabolic process; P:cellular process; P:response to stress; P:cellular protein modification process; F:kinase activity; P:response to abiotic stimulus; F:transferase activity; F:hydrolase activity; F:nucleotide binding; P:response to endogenous stimulus; P:signal transduction; C:plastid; C:plasma membrane	EC:2.7.11.0 /// EC:2.4.1.82 /// EC:3.2.1.0 /// EC:2.4.1.67	2687	781	Q9FND9	783	Complete	sp=Probable galactinol--sucrose galactosyltransferase 5; Arabidopsis thaliana (Mouse-ear cress).	AT5G40390	SIP1	Raffinose synthase family protein		1.62543	0.000122094			-3.58101	0	#N/A	0	84	173	405	281.2	269	384.6	149	107.4	0	0	0.297189	specific
B	Contig16899			response to desiccation /// water transport /// response to osmotic stress /// hydrogen peroxide transmembrane transport /// response to abscisic acid stimulus	vacuole /// plasma membrane /// integral to membrane /// chloroplast	transporter activity	C:vacuole; P:response to stress; P:response to abiotic stimulus; P:transport; C:plasma membrane; P:response to endogenous stimulus; C:membrane; C:plastid; F:transporter activity		1225	282	P43287	285	Complete	sp=Aquaporin PIP2-2; Arabidopsis thaliana (Mouse-ear cress).	AT2G37170	PIP2B, PIP2;2	plasma membrane intrinsic protein 2		3.35766	1.84984e-06			-2.2663	0.00337199			15	27.4	151	92	72	83.4	51	36.8	13	27	0.345086
B	Contig17810	Oryza_sativa_subsp._indica_OsIBCD001007		multidimensional cell growth /// detection of brassinosteroid stimulus /// positive regulation of protein export from nucleus /// leaf morphogenesis /// protein phosphorylation /// brassinosteroid mediated signaling pathway /// response to auxin stimulus	plasma membrane	protein serine/threonine kinase activity /// ATP binding /// tau-protein kinase activity	P:cell growth; P:response to endogenous stimulus; P:transport; P:cellular process; P:anatomical structure morphogenesis; P:multicellular organismal development; P:cellular protein modification process; F:kinase activity; P:signal transduction; C:plasma membrane; F:nucleotide binding	EC:2.7.11.0 /// EC:2.7.11.26	1966	248	Q39011	380	C-terminus	sp=Shaggy-related protein kinase eta; Arabidopsis thaliana (Mouse-ear cress).	AT4G18710	BIN2, DWF12, UCU1, ATSK21, SK21	Protein kinase superfamily protein	response to temperature stimulus;protein autophosphorylation;response to salt stress; hyperosmotic response; protein phosphorylation; root hair elongation;positive regulation of protein export from nucleus; response to cadmium ion; Golgi organization;glycolysis;brassinosteroid mediated signaling pathway; water transport; detection of brassinosteroid stimulus;multidimensional cell growth; response…	6.2	4.77878e-10	-5.04651	1.15165e-08					8	14	145	86.8	16	17.2	8	5.6	4	8.8	0.655589	specific
B	Contig17849			response to cytokinin stimulus /// carbohydrate metabolic process /// hyperosmotic salinity response /// cortical microtubule organization /// unidimensional cell growth /// shoot development /// response to nematode	cell plate /// early endosome /// Golgi apparatus /// plasma membrane	cellulase activity	C:cytoplasm; P:response to endogenous stimulus; P:carbohydrate metabolic process; P:response to stress; P:response to abiotic stimulus; C:endosome; P:cellular component organization; P:cellular process; F:hydrolase activity; P:anatomical structure morphogenesis; P:cell growth; P:multicellular organismal development; P:response to biotic stimulus; C:Golgi apparatus; C:plasma membrane	EC:3.2.1.4	2391	621	Q38890	621	Complete	sp=Endoglucanase 25; Arabidopsis thaliana (Mouse-ear cress).	AT5G49720	ATGH9A1, TSD1, DEC, KOR, RSW2, IRX2, KOR1, GH9A1	glycosyl hydrolase 9A1	hydrogen peroxide catabolic process;Golgi vesicle transport; response to ozone; auxin mediated signaling pathway; cell morphogenesis; Golgi organization;regulation of protein localization; cysteine biosynthetic process;response to cytokinin stimulus; cell wall organization;response to salt stress; hyperosmotic response; response to cadmium ion;cellulose biosynthetic process; cell growth;anthocyan…	3.70513	0.000245944	-7.04878	8.13329e-07					9	15.6	95	57.8	8	8.2	20	14.4	14	29.6	0.460191	specific
B	Contig17943			response to water deprivation /// response to high light intensity /// response to cold /// carbohydrate biosynthetic process /// response to abscisic acid stimulus /// response to hydrogen peroxide /// galactose metabolic process /// response to heat /// response to salt stress	nucleus	cellulose synthase (UDP-forming) activity /// inositol 3-alpha-galactosyltransferase activity	P:response to stress; P:response to abiotic stimulus; F:transferase activity; P:biosynthetic process; P:carbohydrate metabolic process; P:response to endogenous stimulus; P:cellular process; C:nucleus	EC:2.4.1.12 /// EC:2.4.1.123	1494	332	Q9FXB2	335	Complete	sp=Galactinol synthase 2; Arabidopsis thaliana (Mouse-ear cress).	AT1G56600	AtGolS2, GolS2	galactinol synthase 2		#N/A	7.75776e-13					#N/A	1.03992e-07	0	0	108	65.4	50	55.6	57	40.8	0	0	0.404203
B	Contig18088			defense response to bacterium /// response to desiccation /// proteolysis /// response to salt stress	vacuole /// nucleus	cysteine-type peptidase activity	P:response to stress; P:response to biotic stimulus; C:vacuole; P:response to abiotic stimulus; P:protein metabolic process; P:catabolic process; C:nucleus; F:hydrolase activity		2315	395	P43296	368	C-terminus	sp=Cysteine proteinase RD19a; Arabidopsis thaliana (Mouse-ear cress).	AT4G39090	RD19, RD19A	Papain family cysteine protease				-5.20635	1.48187e-06					16	29.4	108	65.6	12	12.6	37	26.8	11	23.6	0.41519	specific
B	Contig18151			response to water deprivation /// response to salt stress /// cellular response to iron ion starvation /// iron ion transport /// water transport	mitochondrion /// integral to membrane /// chloroplast envelope /// anchored to plasma membrane /// vacuole	water channel activity	P:response to stress; P:response to abiotic stimulus; C:mitochondrion; C:membrane; F:transporter activity; C:plastid; P:response to extracellular stimulus; P:cell communication; P:transport; C:plasma membrane; C:vacuole		1375	288	Q39196	287	Complete	sp=Probable aquaporin PIP1-4; Arabidopsis thaliana (Mouse-ear cress).	AT4G00430	TMP-C, PIP1;4, PIP1E	plasma membrane intrinsic protein 1;4		1.89928	0.000375409					#N/A	6.69106e-12	39	83.4	233	158.4	91	103.8	88	61	0	0	0.389572
B	Contig18192			urea transmembrane transport /// methylammonium transmembrane transport /// water transport	integral to membrane /// chloroplast envelope /// plant-type vacuole membrane /// plant-type cell wall /// protein storage vacuole /// central vacuole /// plasma membrane	urea transmembrane transporter activity /// ammonia transmembrane transporter activity /// methylammonium transmembrane transporter activity	F:transporter activity; C:membrane; C:plastid; C:vacuole; C:cell wall; P:transport; C:plasma membrane		1078	249	Q41951	250	Complete	sp=Aquaporin TIP2-1; Arabidopsis thaliana (Mouse-ear cress).	AT3G16240	DELTA-TIP, TIP2;1, DELTA-TIP1, AQP1, ATTIP2;1	delta tonoplast integral protein		3.63333	0.00351071							7	12	74	43.6	32	35.2	28	20.4	3	6.6	0.370119	specific
B	Contig18473			water transport /// urea transmembrane transport	cytoplasm /// integral to membrane	urea transmembrane transporter activity /// water channel activity	C:cytoplasm; P:transport; F:transporter activity; C:membrane		1074	253	O82598	252	Complete	sp=Aquaporin TIP1-3; Arabidopsis thaliana (Mouse-ear cress).	AT4G01470	GAMMA-TIP3, TIP1;3, ATTIP1.3	tonoplast intrinsic protein 1;3		5.52381	9.6353e-05							5	8.4	78	46.4	36	39.6	17	12.2	0	0	0.435272
B	Contig18768	Arabidopsis_thaliana_AT2G45880.1		regulation of meristem structural organization /// response to water deprivation /// microsporocyte differentiation /// multidimensional cell growth /// starch catabolic process /// regulation of meristem growth /// anthocyanin accumulation in tissues in response to UV light /// root hair elongation /// transmembrane receptor protein tyrosine kinase signaling pathway /// microtubule nucleation //…	chloroplast /// cytosol /// plasma membrane /// nucleus	beta-amylase activity /// protein self-association /// protein serine/threonine kinase activity /// cation binding /// receptor serine/threonine kinase binding /// ATP binding	F:hydrolase activity; P:anatomical structure morphogenesis; P:multicellular organismal development; P:response to stress; P:response to abiotic stimulus; P:cell differentiation; P:flower development; P:cell growth; P:carbohydrate metabolic process; P:cellular process; P:catabolic process; F:protein binding; P:growth; C:plastid; P:response to external stimulus; C:cytosol; P:signal transduction; P:…	EC:3.2.1.2 /// EC:2.7.11.0	788	236	Q9LIR6	575	N-terminus	sp=Beta-amylase 1, chloroplastic; Arabidopsis thaliana (Mouse-ear cress).	AT3G23920	BAM1, BMY7, TR-BAMY	beta-amylase 1	carbohydrate metabolic process; response to water deprivation; starch catabolic process;polysaccharide catabolic process	24.6667	0.000104512	-49.3333	6.10068e-05					1	1.2	51	29.6	1	0.6	2	1.2	1	2.2	0.850575	specific
B	Contig18984			response to red light /// proteolysis /// oxidation-reduction process		2-alkenal reductase [NAD(P)] activity /// cysteine-type peptidase activity	P:response to abiotic stimulus; F:catalytic activity; P:protein metabolic process; P:catabolic process; P:metabolic process; F:hydrolase activity	EC:1.3.1.74	1958	383	B9HH86	356	Complete	tr=Predicted protein; subsp. trichocarpa).	AT1G47128	RD21, RD21A	Granulin repeat cysteine protease family protein	Golgi organization;defense response to fungus; response to cadmium ion; glycolysis;hydrogen peroxide catabolic process;response to water deprivation; chlorophyll catabolic process;proteolysis; response to salt stress; water transport; response to temperature stimulus;hyperosmotic response			-2.93082	2.22395e-05					62	128.8	153	93.2	29	31.8	42	30.6	13	27.6	0.298718
B	Contig19315			nucleosome assembly /// response to stress	nucleosome /// nucleus	DNA binding	C:intracellular; F:DNA binding; P:cellular component organization; P:cellular process; P:response to stress; C:nucleus		1207	210	P40267	202	Complete	sp=Histone H1; Solanum pennellii (Tomato) (Lycopersicon pennellii).	AT2G18050	HIS1-3	histone H1-3	nucleosome assembly; response to water deprivation			-13.4231	1.69507e-10					23	44	113	69.8	5	5.2	21	15.6	8	17.6	0.458607	specific
B	Contig19387			response to water deprivation /// response to abscisic acid stimulus /// proteolysis	extracellular region /// endoplasmic reticulum	aspartic-type endopeptidase activity	P:response to stress; P:response to abiotic stimulus; F:hydrolase activity; P:response to endogenous stimulus; C:extracellular region; P:protein metabolic process; P:catabolic process; C:endoplasmic reticulum	EC:3.4.23.0	1451	473	Q9LS40	500	C-terminus	sp=Protein ASPARTIC PROTEASE IN GUARD CELL 1; Arabidopsis thaliana (Mouse-ear cress).	AT3G18490	ASPG1	Eukaryotic aspartyl protease family protein	response to abscisic acid stimulus;response to water deprivation;proteolysis			-4.10638	0.00524206					16	29.6	66	38.6	9	9.4	14	10.2	1	2.2	0.428889	specific
B	Contig19452			oxidation-reduction process		heme binding /// oxidoreductase activity	F:binding; F:catalytic activity; F:molecular_function; P:metabolic process		1630	504	Q8VWZ7	493	Complete	sp=Geraniol 8-hydroxylase; Catharanthus roseus (Madagascar periwinkle) (Vinca rosea).	AT2G45570	CYP76C2	cytochrome P450, family 76, subfamily C, polypeptide 2	galactolipid biosynthetic process; cellular response to water deprivation;oxidation-reduction process; cellular response to phosphate starvation	INF	1.91566e-05			-16.9	3.77225e-05			0	0	52	30	31	33.8	3	2	0	0	0.455927
B	Contig19458			sucrose biosynthetic process /// mannitol biosynthetic process /// response to oxidative stress /// galactose metabolic process /// protein phosphorylation /// response to water deprivation /// response to abscisic acid stimulus /// signal transduction /// raffinose family oligosaccharide biosynthetic process	chloroplast /// plasma membrane	protein serine/threonine kinase activity /// galactinol-sucrose galactosyltransferase activity /// hydrolase activity	P:biosynthetic process; P:carbohydrate metabolic process; P:cellular process; P:response to stress; P:cellular protein modification process; F:kinase activity; P:response to abiotic stimulus; F:transferase activity; F:hydrolase activity; F:nucleotide binding; P:response to endogenous stimulus; P:signal transduction; C:plastid; C:plasma membrane	EC:2.7.11.0 /// EC:2.4.1.82 /// EC:3.2.1.0 /// EC:2.4.1.67	2078	692	Q9FND9	783	Internal	sp=Probable galactinol--sucrose galactosyltransferase 5; Arabidopsis thaliana (Mouse-ear cress).	AT5G40390	SIP1	Raffinose synthase family protein		9.07143	2.10769e-10	-3	0.000180201	-12.7	0.00148944			5	8.4	125	76.2	23	25.4	3	2	1	2.2	0.66725	specific
B	Contig19793			regulation of seed germination /// response to water deprivation /// protein folding /// response to salt stress /// response to heat /// vegetative to reproductive phase transition of meristem /// abscisic acid mediated signaling pathway /// response to high light intensity /// response to hydrogen peroxide			P:post-embryonic development; P:response to stress; P:response to abiotic stimulus; P:protein metabolic process; P:cellular process; P:reproduction; P:response to endogenous stimulus; P:signal transduction		826	257	Q93ZT5	272	Putative Complete	sp=EID1-like F-box protein 3; Arabidopsis thaliana (Mouse-ear cress).	AT3G63060	EDL3	EID1-like 3		8.2	0.00541685							2	3	43	24.6	12	12.6	0	0	0	0	0.61194	specific
B	Contig21230			response to water deprivation /// response to high light intensity /// response to cold /// carbohydrate biosynthetic process /// response to abscisic acid stimulus /// response to hydrogen peroxide /// galactose metabolic process /// response to heat /// response to salt stress	nucleus	cellulose synthase (UDP-forming) activity /// inositol 3-alpha-galactosyltransferase activity	P:response to stress; P:response to abiotic stimulus; F:transferase activity; P:biosynthetic process; P:carbohydrate metabolic process; P:response to endogenous stimulus; P:cellular process; C:nucleus	EC:2.4.1.12 /// EC:2.4.1.123	1576	341	Q9FXB2	335	Complete	sp=Galactinol synthase 2; Arabidopsis thaliana (Mouse-ear cress).	AT1G56600	AtGolS2, GolS2	galactinol synthase 2	response to salt stress;carbohydrate biosynthetic process; response to water deprivation;response to cold;galactose metabolic process; response to oxidative stress; response to abscisic acid stimulus	27.0667	0			-2.3886	0.000619109	-17.5455	4.48433e-06	2	3	131	81.2	79	92.2	53	38.6	1	2.2	0.373849
B	Contig21232			response to water deprivation /// response to high light intensity /// response to cold /// carbohydrate biosynthetic process /// response to abscisic acid stimulus /// response to hydrogen peroxide /// galactose metabolic process /// response to heat /// response to salt stress	nucleus	cellulose synthase (UDP-forming) activity /// inositol 3-alpha-galactosyltransferase activity	P:response to stress; P:response to abiotic stimulus; F:transferase activity; P:biosynthetic process; P:carbohydrate metabolic process; P:response to endogenous stimulus; P:cellular process; C:nucleus	EC:2.4.1.12 /// EC:2.4.1.123	1537	336	Q9FXB2	335	Complete	sp=Galactinol synthase 2; Arabidopsis thaliana (Mouse-ear cress).	AT1G56600	AtGolS2, GolS2	galactinol synthase 2	response to salt stress;carbohydrate biosynthetic process; response to water deprivation;response to cold;galactose metabolic process; response to oxidative stress; response to abscisic acid stimulus							-INF	0.00991391	5	8.8	37	21.4	12	12.8	20	14.6	0	0	0.371528
B	Contig21234			response to water deprivation /// response to high light intensity /// response to cold /// carbohydrate biosynthetic process /// response to abscisic acid stimulus /// response to hydrogen peroxide /// galactose metabolic process /// response to heat /// response to salt stress	nucleus	cellulose synthase (UDP-forming) activity /// inositol 3-alpha-galactosyltransferase activity	P:response to stress; P:response to abiotic stimulus; F:transferase activity; P:biosynthetic process; P:carbohydrate metabolic process; P:response to endogenous stimulus; P:cellular process; C:nucleus	EC:2.4.1.12 /// EC:2.4.1.123	1518	319	Q9FXB2	335	Complete	sp=Galactinol synthase 2; Arabidopsis thaliana (Mouse-ear cress).	AT1G56600	AtGolS2, GolS2	galactinol synthase 2	response to salt stress;carbohydrate biosynthetic process; response to water deprivation;response to cold;galactose metabolic process; response to oxidative stress; response to abscisic acid stimulus	2.18182	0.00438649			-18.6471	2.11661e-10			21	39.6	144	86.4	56	63.4	5	3.4	0	0	0.448133
B	Contig21412						P:response to abiotic stimulus; P:response to stress; P:biological_process		2172	522	Q04980	619	Putative Complete	sp=Low-temperature-induced 65 kDa protein; Arabidopsis thaliana (Mouse-ear cress).	AT5G52300	RD29B, LTI65	CAP160 protein	response to abscisic acid stimulus;abscisic acid mediated signaling pathway;response to salt stress; response to water deprivation;leaf senescence;response to cold			-INF	0.000387062					5	8.8	41	23.6	0	0	3	2	1	2.2	0.644809
B	Contig21559	Oryza_sativa_subsp._indica_OsIBCD004305		biosynthetic process /// sucrose metabolic process		sucrose synthase activity	F:transferase activity; P:biosynthetic process; P:carbohydrate metabolic process; P:cellular process	EC:2.4.1.13	3504	818	O24301	809	Complete	sp=Sucrose synthase 2; Pisum sativum (Garden pea).	AT4G02280	SUS3, ATSUS3	sucrose synthase 3	sucrose biosynthetic process; response to water deprivation;galactolipid biosynthetic process; sucrose metabolic process;response to mannitol stimulus; starch metabolic process; response to hypoxia; seed maturation	INF	0.00134554							0	0	35	20.4	5	5.2	7	5.2	7	15.6	0.439655
B	Contig21561	Oryza_sativa_subsp._indica_OsIBCD004305		biosynthetic process /// sucrose metabolic process		sucrose synthase activity	F:transferase activity; P:biosynthetic process; P:carbohydrate metabolic process; P:cellular process	EC:2.4.1.13	2906	817	Q9M111	809	Complete	sp=Sucrose synthase 3; Arabidopsis thaliana (Mouse-ear cress).	AT4G02280	SUS3, ATSUS3	sucrose synthase 3	sucrose biosynthetic process; response to water deprivation;galactolipid biosynthetic process; sucrose metabolic process;response to mannitol stimulus; starch metabolic process; response to hypoxia; seed maturation	36.6667	1.3999e-07	-8.46154	1.83075e-05	5.65385	0.00542686			1	1.2	74	44	5	5.2	40	29.4	9	19.8	0.441767
B	Contig22701			one-carbon metabolic process /// posttranscriptional gene silencing /// methylation-dependent chromatin silencing /// response to stress	vacuole /// plasma membrane	copper ion binding /// adenosylhomocysteinase activity	F:binding; F:hydrolase activity; P:metabolic process; P:cellular process; P:regulation of gene expression, epigenetic; P:cellular component organization; ; C:vacuole; P:response to stress; C:plasma membrane	EC:3.3.1.1	1819	486	P35007	485	Complete	sp=Adenosylhomocysteinase; Catharanthus roseus (Madagascar periwinkle) (Vinca rosea).	AT4G13940	HOG1, EMB1395, SAHH1, MEE58, ATSAHH1	S-adenosyl-L-homocysteine hydrolase	one-carbon metabolic process; response to temperature stimulus;embryo development ending in seed dormancy;regulation of transport;methylation-dependent chromatin silencing;response to cadmium ion;response to salt stress;photorespiration;hyperosmotic response;root hair elongation;gluconeogenesis;response to misfolded protein; water transport;Golgi organization;proteasome core complex assembly; ubi…	1.53286	0.00888371	-2.17647	5.99331e-08					68	140	324	214.6	85	98.6	148	106.6	47	81	0.334894
B	Contig22999	Vitis_vinifera_GSVIVP00014828001		response to water deprivation /// response to salt stress /// regulation of transcription	DNA-dependent /// abscisic acid mediated signaling pathway		P:response to stress; P:response to abiotic stimulus; ; F:DNA binding; F:sequence-specific DNA binding transcription factor activity; P:response to endogenous stimulus; P:signal transduction		1089	123	Q9M7Q4	416	C-terminus	sp=ABSCISIC ACID-INSENSITIVE 5-like protein 5; Arabidopsis thaliana (Mouse-ear cress).	AT1G45249	ABF2	abscisic acid responsive elements-binding factor 2				-6.13333	0.000752163					8	14	63	36.8	6	6	7	5.2	1	2.2	0.573209	specific
B	Contig23109			lipid metabolic process /// response to cadmium ion /// proteolysis /// response to salt stress	vacuole /// endoplasmic reticulum	aspartic-type endopeptidase activity	P:lipid metabolic process; C:vacuole; P:biological_process; F:hydrolase activity; P:protein metabolic process; P:catabolic process; C:endoplasmic reticulum; P:response to stress; P:response to abiotic stimulus	EC:3.4.23.0	1904	523	O04057	513	Putative Complete	sp=Aspartic proteinase; Cucurbita pepo (Vegetable marrow) (Summer squash).	AT1G11910	APA1, ATAPA1	aspartic proteinase A1	protein targeting to vacuole; response to salt stress;proteolysis; Golgi organization;glycolysis; organ development; lipid metabolic process;response to cadmium ion; water transport;hyperosmotic response; response to temperature stimulus			-2.07658	0.00817444					39	84.6	151	92.2	40	44.4	103	70.6	42	74.6	0.251638
B	Contig2364	Vitis_vinifera_GSVIVP00006101001	feronia receptor-like kinase	water transport /// pollen tube reception /// response to salt stress /// cell morphogenesis /// post-embryonic development /// defense response to fungus /// root hair elongation /// hyperosmotic response /// protein autophosphorylation /// Golgi organization /// glycolysis /// cellulose biosynthetic process /// Golgi vesicle transport /// response to cadmium ion /// response to temperature stim…	extracellular region /// filiform apparatus /// plasmodesma /// plasma membrane	non-membrane spanning protein tyrosine kinase activity /// protein serine/threonine kinase activity /// ATP binding	F:kinase activity; P:transport; P:pollination; P:response to stress; P:response to abiotic stimulus; P:anatomical structure morphogenesis; P:cellular component organization; P:cellular process; P:post-embryonic development; P:response to biotic stimulus; P:cell differentiation; P:multicellular organismal development; P:cell growth; C:extracellular region; P:cellular protein modification process; …	EC:2.7.10.2 /// EC:2.7.11.0	3357	903	Q9SCZ4	895	Complete	sp=Receptor-like protein kinase FERONIA; Arabidopsis thaliana (Mouse-ear cress).	AT3G51550	FER	Malectin/receptor-like protein kinase family protein								-10.7273	0.00274434	6	10.4	48	27.8	8	8.2	32	23.6	1	2.2	0.385042	specific
B	Contig23659		probable plasma membrane intrinsic protein 1c	response to water deprivation /// response to salt stress /// cellular response to iron ion starvation /// iron ion transport /// water transport	mitochondrion /// integral to membrane /// chloroplast envelope /// anchored to plasma membrane /// vacuole	water channel activity	P:response to stress; P:response to abiotic stimulus; C:mitochondrion; C:membrane; F:transporter activity; C:plastid; P:response to extracellular stimulus; P:cell communication; P:transport; C:plasma membrane; C:vacuole		2188	284	Q39196	287	Putative Complete	sp=Probable aquaporin PIP1-4; Arabidopsis thaliana (Mouse-ear cress).	AT4G00430	TMP-C, PIP1;4, PIP1E	plasma membrane intrinsic protein 1;4		18.76	0	-2.48148	0.000362883			-12.6364	0.000496357	3	5	153	93.8	34	37.8	38	27.8	1	2.2	0.563025
B	Contig24038		mip pip subfamily	response to water deprivation /// water transport /// response to salt stress	chloroplast envelope /// vacuole /// anchored to plasma membrane /// integral to membrane /// mitochondrion	transporter activity	P:response to stress; P:response to abiotic stimulus; C:plastid; C:vacuole; C:plasma membrane; P:transport; C:membrane; C:mitochondrion; F:transporter activity		1236	290	Q7XSQ9	288	Complete	sp=Probable aquaporin PIP1-2; Oryza sativa subsp. japonica (Rice).	AT4G00430	TMP-C, PIP1;4, PIP1E	plasma membrane intrinsic protein 1;4		-1.34015	0.0028995	-1.78826	1.20327e-08					120	498	514	371.6	171	207.8	300	207.8	103	143.8	0.260042
B	Contig24061		plasma membrane intrinsic protein	response to desiccation /// water transport /// response to osmotic stress /// hydrogen peroxide transmembrane transport /// response to abscisic acid stimulus	vacuole /// plasma membrane /// integral to membrane /// chloroplast	transporter activity	C:vacuole; P:response to stress; P:response to abiotic stimulus; P:transport; C:plasma membrane; P:response to endogenous stimulus; C:membrane; C:plastid; F:transporter activity		1786	472	Q9ATM6	288	Complete	sp=Aquaporin PIP2-4; Zea mays (Maize).	AT2G37170	PIP2B, PIP2;2	plasma membrane intrinsic protein 2		9.93333	0.000689156							2	3	51	29.8	21	22.8	28	20.4	18	37.4	0.262787
B	Contig24834	Vitis_vinifera_GSVIVP00008729001	high mobility group protein		nucleus	DNA binding	C:nucleus; F:DNA binding		1339	154	P26585	152	Complete	sp=HMG1/2-like protein; Glycine max (Soybean) (Glycine hispida).	AT1G20693	HMGB2, HMG BETA 1, NFD2, NFD02	high mobility group B2	hyperosmotic response; Golgi organization;chromatin assembly or disassembly;glycolysis; response to temperature stimulus; response to salt stress; water transport; response to cadmium ion			-INF	0.008522					5	8.8	29	16.6	0	0	6	4.2	2	4.6	0.48538
B	Contig25183		aconitate cytoplasmic-like	response to misfolded protein /// photorespiration /// gluconeogenesis /// citrate metabolic process /// water transport /// ethylene mediated signaling pathway /// isocitrate metabolic process /// glyoxylate cycle /// response to salt stress /// photosynthesis /// proteasome core complex assembly /// response to iron ion /// hyperosmotic response /// ubiquitin-dependent protein catabolic process…	vacuolar membrane /// cell wall /// Golgi apparatus /// cytosol /// chloroplast stroma /// mitochondrion	citrate hydro-lyase (cis-aconitate-forming) activity /// 4 iron	C:membrane; C:vacuole; P:response to stress; P:response to biotic stimulus; P:biosynthetic process; P:cellular process; P:carbohydrate metabolic process; P:metabolic process; P:transport; F:binding; P:signal transduction; P:response to endogenous stimulus; P:response to abiotic stimulus; P:photosynthesis; P:cellular component organization; P:biological_process; C:cell wall; C:Golgi apparatus; C:c…	EC:4.2.1.3	3331	997	P49608	898	Complete	sp=Aconitate hydratase, cytoplasmic; Cucurbita maxima (Pumpkin) (Winter squash).	AT2G05710	ACO3	aconitase 3		8.61765	1.12264e-07							4	6.8	96	58.6	32	35.4	41	29.8	14	30	0.364882	specific
B	Contig25211		respiratory burst oxidase homolog protein f-like	negative regulation of programmed cell death /// respiratory burst involved in defense response /// defense response by callose deposition /// regulation of stomatal movement /// hydrogen peroxide biosynthetic process /// response to ethylene stimulus /// oxidation-reduction process	integral to plasma membrane	NAD(P)H oxidase activity /// calcium ion binding /// peroxidase activity	C:plasma membrane; F:catalytic activity; P:cell death; P:metabolic process; P:response to stress; F:binding; P:cellular process; P:biosynthetic process; P:response to endogenous stimulus	EC:1.6.3.1 /// EC:1.11.1.7	5235	966	Q948U0	963	Complete	sp=Respiratory burst oxidase homolog protein A; Solanum tuberosum (Potato).	AT1G64060	ATRBOH F, ATRBOHF, RBOHAP108, RBOHF, RBOH F	respiratory burst oxidase protein F	negative regulation of programmed cell death;regulation of stomatal movement; abscisic acid mediated signaling pathway; defense response to fungus;reactive oxygen species metabolic process;hyperosmotic salinity response; oxidation-reduction process;endoplasmic reticulum unfolded protein response; systemic acquired resistance; cell communication; response to cold; defense response by callose depos…							-25.4545	1.54948e-09	17	31.8	110	67.6	51	56.8	80	56	1	2.2	0.315299	specific
B	Contig25242		phospholipase d	regulation of stomatal movement /// seed germination /// phosphatidylcholine catabolic process /// response to cadmium ion /// positive regulation of abscisic acid mediated signaling pathway	chloroplast envelope /// vacuole /// endoplasmic reticulum /// clathrin-coated vesicle /// plasma membrane /// nucleus /// mitochondrion	phosphatidylinositol-4	C:plastid; F:lipid binding; P:cellular process; F:hydrolase activity; C:vacuole; F:binding; P:post-embryonic development; P:catabolic process; ; P:lipid metabolic process; P:biological_process; C:endoplasmic reticulum; C:cytoplasm; C:plasma membrane; P:signal transduction; P:response to endogenous stimulus; C:nucleus; C:mitochondrion	EC:3.1.4.4	2807	807	Q41142	808	Complete	sp=Phospholipase D alpha 1; Ricinus communis (Castor bean).	AT3G15730	PLDALPHA1, PLD	phospholipase D alpha 1	phosphatidylcholine metabolic process;metabolic process; fatty acid metabolic process;positive regulation of abscisic acid mediated signaling pathway;hyperosmotic response;Golgi organization;regulation of stomatal movement; response to cadmium ion; water transport;gluconeogenesis;response to temperature stimulus; glycolysis;response to salt stress;root hair elongation; seed germination							-1.9319	0.00456645	93	216.6	279	189.2	115	134.8	149	107.8	29	55.8	0.268674	specific
B	Contig25491	Oryza_sativa_subsp._indica_OsIBCD029450	beta-amylase 1	regulation of meristem structural organization /// response to water deprivation /// microsporocyte differentiation /// multidimensional cell growth /// starch catabolic process /// regulation of meristem growth /// anthocyanin accumulation in tissues in response to UV light /// root hair elongation /// transmembrane receptor protein tyrosine kinase signaling pathway /// microtubule nucleation //…	chloroplast /// cytosol /// plasma membrane /// nucleus	beta-amylase activity /// protein self-association /// protein serine/threonine kinase activity /// cation binding /// receptor serine/threonine kinase binding /// ATP binding	F:hydrolase activity; P:anatomical structure morphogenesis; P:multicellular organismal development; P:response to stress; P:response to abiotic stimulus; P:cell differentiation; P:flower development; P:cell growth; P:carbohydrate metabolic process; P:cellular process; P:catabolic process; F:protein binding; P:growth; C:plastid; P:response to external stimulus; C:cytosol; P:signal transduction; P:…	EC:3.2.1.2 /// EC:2.7.11.0	2135	580	Q9LIR6	575	Complete	sp=Beta-amylase 1, chloroplastic; Arabidopsis thaliana (Mouse-ear cress).	AT3G23920	BAM1, BMY7, TR-BAMY	beta-amylase 1	carbohydrate metabolic process; response to water deprivation; starch catabolic process;polysaccharide catabolic process	1.83663	0			-3.46303	0	-38.2174	0	107	303.6	630	557.6	405	608.8	259	175.8	2	4.6	0.337857	specific
B	Contig25581	Populus_trichocarpa_767577	dna binding	regulation of cellular process /// response to organic substance			P:cellular process; P:biological_process		2072	426	Q9M7Q2	431	Complete	sp=ABSCISIC ACID-INSENSITIVE 5-like protein 7; Arabidopsis thaliana (Mouse-ear cress).	AT3G19290	ABF4	ABRE binding factor 4	response to stress;positive regulation of transcription, DNA-dependent; calcium-mediated signaling;abscisic acid mediated signaling pathway;regulation of transcription, DNA-dependent; response to mechanical stimulus;endoplasmic reticulum unfolded protein response; response to abscisic acid stimulus;response to water deprivation; response to xenobiotic stimulus;response to salt stress							-INF	0.00411867	14	26.2	35	20.4	10	10.8	23	16.8	0	0	0.274933	specific
B	Contig25846		heat shock protein 90	defense response /// response to water deprivation /// protein folding /// response to salt stress /// heat acclimation /// flower development /// protein stabilization /// cellular response to calcium ion /// leaf development	cytosol /// cell wall /// mitochondrion /// nucleolus /// plasma membrane /// apoplast	ATP binding /// unfolded protein binding	P:response to stress; C:cytosol; C:cell wall; P:response to abiotic stimulus; C:mitochondrion; P:protein metabolic process; P:cellular process; C:nucleolus; P:flower development; P:metabolic process; F:nucleotide binding; P:multicellular organismal development; F:protein binding; C:plasma membrane; C:extracellular region		1648	460	Q69QQ6	699	C-terminus	sp=Heat shock protein 81-2; Oryza sativa subsp. japonica (Rice).	AT5G56030	HSP81-2	heat shock protein 81-2	stomatal closure;negative regulation of seed germination;response to heat;protein folding;defense response to bacterium, incompatible interaction; heat acclimation; response to water deprivation;response to stress;calcium-mediated signaling; response to salt stress; leaf development; protein stabilization; defense response; response to mechanical stimulus;flower development					-2.02756	0.00390131			43	93	145	87	90	103	71	50.8	23	46.4	0.228827	specific
B	Contig26056	Oryza_sativa_subsp._indica_OsIBCD019262	protein kinase	basipetal auxin transport /// stomatal movement /// protein phosphorylation /// response to water deprivation /// hyperosmotic salinity response /// multicellular organismal development /// calcium-mediated signaling	plasma membrane	ATP binding /// protein binding /// calmodulin-dependent protein kinase activity	P:transport; P:cellular process; P:cellular protein modification process; P:response to stress; P:response to abiotic stimulus; F:nucleotide binding; F:protein binding; P:multicellular organismal development; P:signal transduction; F:kinase activity; C:plasma membrane	EC:2.7.11.17	3023	435	B9T6V8	432	Complete	tr=CBL-interacting serine/threonine-protein kinase, putative; Ricinus communis (Castor bean).	AT4G30960	CIPK6, SIP3, SNRK3.14, ATCIPK6	SOS3-interacting protein 3	response to abiotic stimulus; protein phosphorylation; calcium-mediated signaling;hyperosmotic salinity response; multicellular organismal development;stomatal movement;signal transduction;response to salt stress;response to water deprivation; basipetal auxin transport	5.53237	0	-3.6619	3.34553e-12			-3.10072	1.43084e-05	15	27.8	230	153.8	38	42	123	86.2	13	27.8	0.455569
B	Contig26069		cysteine proteinase	defense response to bacterium /// response to desiccation /// proteolysis /// response to salt stress	vacuole /// nucleus	cysteine-type peptidase activity	P:response to stress; P:response to biotic stimulus; C:vacuole; P:response to abiotic stimulus; P:protein metabolic process; P:catabolic process; C:nucleus; F:hydrolase activity		1387	365	P43296	368	Putative Complete	sp=Cysteine proteinase RD19a; Arabidopsis thaliana (Mouse-ear cress).	AT4G39090	RD19, RD19A	Papain family cysteine protease	response to salt stress;response to water deprivation; response to osmotic stress; water transport; glycolysis;response to cadmium ion;response to temperature stimulus; proteolysis;hyperosmotic response;defense response to bacterium; response to desiccation; Golgi organization							-3.36667	2.98074e-07	56	117.8	165	103	93	107.4	139	101	14	30	0.224303	specific
B	Contig26432		plasma membrane intrinsic protein	brassinosteroid biosynthetic process /// transmembrane transport /// response to water deprivation /// response to salt stress /// acetyl-CoA metabolic process /// cellular response to iron ion starvation /// iron ion transport /// water transport /// sterol biosynthetic process	mitochondrion /// integral to membrane /// chloroplast envelope /// anchored to plasma membrane /// vacuole	water channel activity /// protein binding	P:biosynthetic process; P:cellular process; P:lipid metabolic process; P:transport; P:response to stress; P:response to abiotic stimulus; C:mitochondrion; C:membrane; P:metabolic process; F:transporter activity; C:plastid; P:response to extracellular stimulus; P:cell communication; F:protein binding; C:plasma membrane; C:vacuole		1126	287	Q7XSQ9	288	Complete	sp=Probable aquaporin PIP1-2; Oryza sativa subsp. japonica (Rice).	AT1G01620	PIP1C, TMP-B, PIP1;3	plasma membrane intrinsic protein 1C		2.23423	0.00105961					-3.26667	8.6903e-07	23	44.4	160	99.2	72	84.2	135	98	14	30	0.278808
B	Contig3549		9-cis-epoxycarotenoid dioxygenase	hyperosmotic salinity response /// response to water deprivation	chloroplast stroma /// chloroplast thylakoid membrane	9-cis-epoxycarotenoid dioxygenase activity	P:response to stress; P:response to abiotic stimulus; F:catalytic activity; C:plastid; C:membrane; C:thylakoid	EC:1.13.11.51	2445	615	Q9M6E8	615	Complete	sp=9-cis-epoxycarotenoid dioxygenase NCED1, chloroplastic; Phaseolus vulgaris (Kidney bean) (French bean).	AT3G14440	NCED3, ATNCED3, STO1, SIS7	nine-cis-epoxycarotenoid dioxygenase 3	hyperosmotic salinity response; abscisic acid biosynthetic process;response to water deprivation; response to cold; response to osmotic stress; response to abscisic acid stimulus	3.7052	0	-3.41563	0	-3.1105	2.22741e-07	-INF	8.45128e-07	48	103.8	515	384.6	98	112.6	50	36.2	0	0	0.603578	specific
B	Contig3821		e3 ubiquitin-protein ligase rglg2			zinc ion binding	F:binding		2456	475	Q9LY87	468	Putative Complete	sp=E3 ubiquitin-protein ligase RGLG2; Arabidopsis thaliana (Mouse-ear cress).	AT5G14420	RGLG2	RING domain ligase2	N-terminal protein myristoylation; cytokinin metabolic process;negative regulation of response to water deprivation; auxin metabolic process	5.61538	0.00577183							3	5.2	50	29.2	8	8.6	27	19.8	3	7.4	0.415954
B	Contig5193	Arabidopsis_thaliana_AT1G48040.1	protein phosphatase 2c	negative regulation of abscisic acid mediated signaling pathway /// response to water deprivation /// response to cold /// hyperosmotic salinity response /// regulation of stomatal movement	cell part	protein serine/threonine phosphatase activity /// protein binding	P:signal transduction; P:response to endogenous stimulus; P:response to stress; P:response to abiotic stimulus; P:cellular process; F:hydrolase activity; F:protein binding; C:cell		1863	409	P49598	399	Complete	sp=Protein phosphatase 2C 37; Arabidopsis thaliana (Mouse-ear cress).	AT3G11410	ATPP2CA, AHG3, PP2CA	protein phosphatase 2CA	protein dephosphorylation;regulation of stomatal movement; abscisic acid mediated signaling pathway; response to water deprivation;negative regulation of abscisic acid mediated signaling pathway;hyperosmotic salinity response; response to cold; response to abscisic acid stimulus	2.13472	0.00830342					-6.58333	1.96564e-07	20	38.6	133	82.4	44	48.8	92	63.2	4	9.6	0.339654	specific
B	Contig5234	Carica_papaya_evm.TU.supercontig_2.321	probable wrky transcription factor 33				F:sequence-specific DNA binding transcription factor activity; F:DNA binding; P:response to stress; P:response to abiotic stimulus; P:cellular process;		2249	603	Q8S8P5	519	Complete	sp=Probable WRKY transcription factor 33; Arabidopsis thaliana (Mouse-ear cress).	AT2G38470	WRKY33, ATWRKY33	WRKY DNA-binding protein 33	defense response to fungus; response to salt stress; salicylic acid mediated signaling pathway;negative regulation of defense response;protein targeting to membrane; systemic acquired resistance, salicylic acid mediated signaling pathway;jasmonic acid mediated signaling pathway; response to osmotic stress;regulation of hydrogen peroxide metabolic process;positive regulation of autophagy; cellular…					-3.90385	0.00365317			17	32	92	55.6	37	40.6	14	10.4	3	7.4	0.380822	specific
B	Contig5473	Populus_trichocarpa_572441	low quality protein: homeobox-leucine zipper protein athb-7-like	regulation of transcription	DNA-dependent	nucleus	F:sequence-specific DNA binding transcription factor activity; C:nucleus;		1996	246	P46897	258	Complete	sp=Homeobox-leucine zipper protein ATHB-7; Arabidopsis thaliana (Mouse-ear cress).	AT3G61890	ATHB-12, ATHB12, HB-12	homeobox 12	regulation of transcription, DNA-dependent; positive regulation of transcription, DNA-dependent; response to abscisic acid stimulus; response to osmotic stress;response to salt stress; response to water deprivation;response to virus	2.18812	0.00360121			-4.15	0.000381336			21	40.4	147	88.4	45	49.8	16	12	1	2.2	0.458506	specific
B	Contig5853		galactinol synthase	response to water deprivation /// response to high light intensity /// response to cold /// carbohydrate biosynthetic process /// response to abscisic acid stimulus /// response to hydrogen peroxide /// galactose metabolic process /// response to heat /// response to salt stress	nucleus	cellulose synthase (UDP-forming) activity /// inositol 3-alpha-galactosyltransferase activity	P:response to stress; P:response to abiotic stimulus; F:transferase activity; P:biosynthetic process; P:carbohydrate metabolic process; P:response to endogenous stimulus; P:cellular process; C:nucleus	EC:2.4.1.12 /// EC:2.4.1.123	1993	337	Q9FXB2	335	Complete	sp=Galactinol synthase 2; Arabidopsis thaliana (Mouse-ear cress).	AT1G56600	AtGolS2, GolS2	galactinol synthase 2		19	0.000116494							1	1.6	52	30.4	19	21	12	9	0	0	0.490323
B	Contig7694		protein	chitin catabolic process /// polysaccharide catabolic process	extracellular space	chitinase activity /// cation binding /// lysozyme activity	F:hydrolase activity; C:extracellular space; P:carbohydrate metabolic process; P:catabolic process; F:binding	EC:3.2.1.14 /// EC:3.2.1.17	1086	295	P36908	293	Complete	sp=Acidic endochitinase; Cicer arietinum (Chickpea) (Garbanzo).	AT5G24090	ATCHIA, CHIA	chitinase A	carbohydrate metabolic process; vegetative to reproductive phase transition of meristem;response to light intensity; response to cold; cellular response to water deprivation;hydrogen peroxide biosynthetic process;protein desumoylation;response to salt stress;response to wounding							-INF	0.00505312	4	7.4	46	26.6	8	8.8	22	16.2	0	0	0.450847	specific
B	Contig7776	Populus_trichocarpa_739192	protein tify 10a-like				-		1272	285	Q9LMA8	253	Complete	sp=Protein TIFY 10A; Arabidopsis thaliana (Mouse-ear cress).	AT1G19180	JAZ1, TIFY10A	jasmonate-zim-domain protein 1	systemic acquired resistance, salicylic acid mediated signaling pathway; response to water deprivation;jasmonic acid biosynthetic process; flower development; response to external stimulus; cell communication; defense response to bacterium;jasmonic acid mediated signaling pathway;response to ethylene stimulus; abscisic acid mediated signaling pathway; signal transduction; response to auxin stimul…					-2.72316	3.77225e-05	-3.6875	0.0091606	40	87.4	148	89.2	83	96.4	48	35.4	4	9.6	0.280503
B	Contig8279		21 kda protein	oxidation-reduction process /// response to salt stress /// response to temperature stimulus /// negative regulation of catalytic activity /// hyperosmotic response /// water transport /// Golgi organization /// glycolysis /// response to cadmium ion		pectinesterase inhibitor activity /// oxidoreductase activity	P:metabolic process; P:response to stress; P:response to abiotic stimulus; F:enzyme regulator activity; F:catalytic activity; F:molecular_function; F:hydrolase activity; P:biological_process; P:transport; P:cellular component organization; P:cellular process; P:carbohydrate metabolic process; P:generation of precursor metabolites and energy; P:catabolic process; F:binding	EC:3.1.1.11	1051	198	P17407	193	Complete	sp=21 kDa protein; Daucus carota (Carrot).	AT5G62350		Plant invertase/pectin methylesterase inhibitor superfamily protein	Golgi organization;glycolysis; response to cadmium ion; response to temperature stimulus;response to salt stress;hyperosmotic response;water transport							-INF	0.00209643	5	9.2	31	18.2	9	9.8	25	18.4	0	0	0.327338
B	Contig8793		vacuolar h+-translocating inorganic pyrophosphatase	oxidation-reduction process /// response to water deprivation /// response to salt stress /// auxin polar transport /// leaf development /// proton transport	mitochondrion /// chloroplast envelope /// plant-type vacuole membrane /// endosome membrane /// plasma membrane	inorganic diphosphatase activity /// 2-alkenal reductase [NAD(P)] activity /// hydrogen-translocating pyrophosphatase activity	P:metabolic process; P:response to stress; P:response to abiotic stimulus; C:mitochondrion; P:transport; C:plastid; C:membrane; C:vacuole; F:hydrolase activity; P:multicellular organismal development; F:catalytic activity; C:endosome; F:transporter activity; C:plasma membrane	EC:3.6.1.1 /// EC:1.3.1.74	3338	769	P21616	765	Complete	sp=Pyrophosphate-energized vacuolar membrane proton pump; Vigna radiata var. radiata (Mung bean) (Phaseolus aureus).	AT1G15690	AVP1, ATAVP3, AVP-3, AtVHP1;1	Inorganic H pyrophosphatase family protein	response to water deprivation; leaf development; proton transport; establishment or maintenance of transmembrane electrochemical gradient;response to salt stress;auxin polar transport	3.33929	7.31264e-11	-6.8	0	2.74545	0.00363427			23	44.8	222	149.6	20	22	87	60.4	57	92.2	0.40542
B	Contig8927		26s proteasome non-atpase regulatory subunit				P:response to stress; P:response to biotic stimulus; P:anatomical structure morphogenesis; P:flower development; P:biological_process; P:protein metabolic process; P:catabolic process; P:cellular process; C:membrane; F:receptor activity; F:binding; P:response to abiotic stimulus; P:cell differentiation; P:multicellular organismal development; P:cell growth; C:cytosol; C:intracellular; P:post-embr…		1595	403	P55034	386	Complete	sp=26S proteasome non-ATPase regulatory subunit 4; Arabidopsis thaliana (Mouse-ear cress).	AT4G38630	RPN10, MCB1, ATMCB1, MBP1	regulatory particle non-ATPase 10	toxin catabolic process;hyperosmotic response; protein catabolic process;response to abscisic acid stimulus; water transport;cytoskeleton organization; leaf development; DNA repair; ubiquitin-dependent protein catabolic process;proteasome assembly; response to temperature stimulus; regulation of seed germination;photorespiration;regulation of transcription, DNA-dependent; root hair elongation; re…			-6.15385	0.00268222					7	13.2	55	32	5	5.2	24	17.8	2	5.2	0.435967	specific
B	Contig9995		protein binding	root hair elongation /// response to fructose stimulus /// response to salt stress /// water transport /// cellular cation homeostasis /// divalent metal ion transport	mitochondrion	chaperone binding	P:anatomical structure morphogenesis; P:cell differentiation; P:multicellular organismal development; P:cell growth; P:biological_process; C:mitochondrion; P:response to stress; P:response to abiotic stimulus; F:protein binding; P:transport; P:cellular homeostasis		1952	343	B9ID06	349	Complete	tr=Predicted protein; subsp. trichocarpa).	AT5G52060	ATBAG1, BAG1	BCL-2-associated athanogene 1		4.45946	0.00711994					#N/A	0.00505312	4	7.4	56	33	20	22.2	22	16.2	0	0	0.418782	specific
B	Qs-dev_c30725	Oryza_sativa_subsp._indica_OsIBCD029450	beta-amylase 1	regulation of meristem structural organization /// response to water deprivation /// microsporocyte differentiation /// multidimensional cell growth /// starch catabolic process /// regulation of meristem growth /// anthocyanin accumulation in tissues in response to UV light /// root hair elongation /// transmembrane receptor protein tyrosine kinase signaling pathway /// microtubule nucleation //…	chloroplast /// cytosol /// plasma membrane /// nucleus	beta-amylase activity /// protein self-association /// protein serine/threonine kinase activity /// cation binding /// receptor serine/threonine kinase binding /// ATP binding	F:hydrolase activity; P:anatomical structure morphogenesis; P:multicellular organismal development; P:response to stress; P:response to abiotic stimulus; P:cell differentiation; P:flower development; P:cell growth; P:carbohydrate metabolic process; P:cellular process; P:catabolic process; F:protein binding; P:growth; C:plastid; P:response to external stimulus; C:cytosol; P:signal transduction; P:…	EC:3.2.1.2 /// EC:2.7.11.0	799	266	Q9LIR6	575	Internal	sp=Beta-amylase 1, chloroplastic; Arabidopsis thaliana (Mouse-ear cress).	AT3G23920	BAM1, BMY7, TR-BAMY	beta-amylase 1		#N/A	0.000302175	#N/A	0.000366743					0	0	41	23.8	0	0	12	9.2	0	0	0.721212	specific
B	Qs-dev_c6636	Vitis_vinifera_GSVIVP00024500001	e3 sumo-protein ligase siz1	regulation of abscisic acid mediated signaling pathway /// heat acclimation /// cellular response to phosphate starvation /// response to freezing /// regulation of response to water deprivation /// developmental growth /// induced systemic resistance	jasmonic acid mediated signaling pathway /// negative regulation of flower development /// regulation of nitrate assimilation /// negative regulation of systemic acquired resistance /// cell division /// regulation of salicylic acid metabolic process /// regulation of growth /// detection of phosphate ion /// protein sumoylation /// cell growth	nucleus	P:signal transduction; P:response to endogenous stimulus; P:response to stress; P:response to abiotic stimulus; P:response to extracellular stimulus; P:cell communication; P:growth; F:protein binding; F:binding; P:response to biotic stimulus; P:flower development; F:catalytic activity; P:cellular process; P:metabolic process; F:DNA binding; P:biological_process; P:cellular protein modification pr…		3357	872	Q680Q4-4	885	Complete	Isoform 4 of E3 SUMO-protein ligase SIZ1 OS=Arabidopsis thaliana GN=SIZ1	AT5G60410	ATSIZ1, SIZ1	DNA-binding protein with MIZ/SP-RING zinc finger, PHD-finger and SAP domain	regulation of nitrate assimilation; protein sumoylation;regulation of salicylic acid metabolic process; detection of phosphate ion;response to freezing;regulation of growth;negative regulation of flower development;regulation of abscisic acid mediated signaling pathway;negative regulation of systemic acquired resistance; cell division; heat acclimation; defense response signaling pathway, resista…	5.06897	0.00842578							3	5.8	50	29.4	16	17.8	9	7	13	28.8	0.331081	specific
B	Qs-dev_rep_c72408		endoplasmin-like protein	N-terminal protein myristoylation /// gluconeogenesis /// regulation of meristem structural organization /// protein folding /// response to hydrogen peroxide /// water transport /// response to water deprivation /// protein secretion /// regulation of meristem growth /// response to salt stress /// hyperosmotic response /// Golgi organization /// glycolysis /// response to endoplasmic reticulum …	vacuolar membrane /// apoplast /// ribosome /// endoplasmic reticulum lumen /// chloroplast /// Golgi apparatus /// cytosol /// plasmodesma /// plasma membrane /// nucleus /// mitochondrion	unfolded protein binding /// structural constituent of ribosome /// ATP binding	C:membrane; C:vacuole; P:biosynthetic process; P:cellular protein modification process; P:carbohydrate metabolic process; P:cellular process; P:anatomical structure morphogenesis; P:multicellular organismal development; C:extracellular region; P:protein metabolic process; P:response to stress; P:transport; P:response to abiotic stimulus; C:ribosome; C:endoplasmic reticulum; P:growth; C:plastid; C…		2696	827	P35016	817	Complete	sp=Endoplasmin homolog; Catharanthus roseus (Madagascar periwinkle) (Vinca rosea).	AT4G24190	SHD, HSP90.7, AtHsp90.7, AtHsp90-7	Chaperone protein htpG family protein	hyperosmotic response;response to heat;response to endoplasmic reticulum stress; protein folding; glycolysis;response to water deprivation;gluconeogenesis; N-terminal protein myristoylation; protein secretion; response to cold; response to cadmium ion; Golgi organization; response to temperature stimulus;regulation of meristem growth; response to high light intensity; response to salt stress; reg…			-2.3284	1.51925e-06			-2.75728	0.00386739	44	96.8	232	157.4	59	67.6	81	56.8	9	20.6	0.394289
B	Qs-dev_rep_c72753		aspartic proteinase	lipid metabolic process /// response to cadmium ion /// proteolysis /// response to salt stress	vacuole /// endoplasmic reticulum	aspartic-type endopeptidase activity	P:lipid metabolic process; C:vacuole; P:biological_process; F:hydrolase activity; P:protein metabolic process; P:catabolic process; C:endoplasmic reticulum; P:response to stress; P:response to abiotic stimulus	EC:3.4.23.0	1901	515	O04057	513	Complete	sp=Aspartic proteinase; Cucurbita pepo (Vegetable marrow) (Summer squash).	AT1G11910	APA1, ATAPA1	aspartic proteinase A1	protein targeting to vacuole; response to salt stress;proteolysis; Golgi organization;glycolysis; organ development; lipid metabolic process;response to cadmium ion; water transport;hyperosmotic response; response to temperature stimulus	4.02326	1.04916e-05							9	17.2	112	69.2	37	41.2	76	54	11	24.6	0.335597
B	Qs-dev_rep_c72815		glycine-rich rna-binding protein	RNA secondary structure unwinding /// DNA duplex unwinding /// response to salt stress /// response to cold /// innate immune response /// regulation of stomatal movement /// circadian rhythm /// vegetative to reproductive phase transition of meristem /// response to abscisic acid stimulus /// mRNA export from nucleus /// response to zinc ion /// response to cadmium ion	cell wall /// peroxisome /// nucleolus /// chloroplast /// plasma membrane	double-stranded DNA binding /// nucleotide binding /// single-stranded DNA binding	C:cell wall; P:nucleobase-containing compound metabolic process; P:cellular process; F:DNA binding; C:peroxisome; C:nucleolus; P:response to stress; P:response to abiotic stimulus; P:biological_process; P:reproduction; P:post-embryonic development; P:response to endogenous stimulus; F:nucleotide binding; P:transport; C:plastid; C:plasma membrane		1993	144	Q03878	157	Putative Complete	sp=Glycine-rich RNA-binding protein; Daucus carota (Carrot).	AT2G21660	ATGRP7, CCR2, GR-RBP7, GRP7	cold, circadian rhythm, and rna binding 2	Golgi organization; innate immune response; mRNA export from nucleus;response to cadmium ion;response to osmotic stress; response to cold;response to salt stress;circadian rhythm; water transport;gluconeogenesis;regulation of stomatal movement; hyperosmotic response; vegetative to reproductive phase transition of meristem;response to zinc ion; RNA secondary structure unwinding; response to temper…	7.90476	0.000534085					4.7027	0.00270235	2	4.2	57	33.2	22	24.6	10	7.4	16	34.8	0.318618	specific
B	Qs-dev_rep_c73270	Oryza_sativa_subsp._indica_OsIBCD019262	protein kinase	basipetal auxin transport /// stomatal movement /// protein phosphorylation /// response to water deprivation /// hyperosmotic salinity response /// multicellular organismal development /// calcium-mediated signaling	plasma membrane	ATP binding /// protein binding /// calmodulin-dependent protein kinase activity	P:transport; P:cellular process; P:cellular protein modification process; P:response to stress; P:response to abiotic stimulus; F:nucleotide binding; F:protein binding; P:multicellular organismal development; P:signal transduction; F:kinase activity; C:plasma membrane	EC:2.7.11.17	1666	435	B9T6V8	432	Complete	tr=CBL-interacting serine/threonine-protein kinase, putative; Ricinus communis (Castor bean).	AT4G30960	CIPK6, SIP3, SNRK3.14, ATCIPK6	SOS3-interacting protein 3	response to abiotic stimulus; protein phosphorylation; calcium-mediated signaling;hyperosmotic salinity response; multicellular organismal development;stomatal movement;signal transduction;response to salt stress;response to water deprivation; basipetal auxin transport			-20.4545	4.15963e-07					11	21.4	76	45	2	2.2	27	20	1	3.4	0.48913
B	Qs-dev_rep_c73395		lipoxygenase lox1	response to jasmonic acid stimulus /// oxidation-reduction process /// response to fungus /// response to wounding /// jasmonic acid biosynthetic process /// oxylipin biosynthetic process	chloroplast envelope /// chloroplast thylakoid membrane /// chloroplast stroma	lipoxygenase activity /// iron ion binding	P:response to endogenous stimulus; P:metabolic process; P:response to biotic stimulus; P:response to external stimulus; P:response to stress; C:plastid; P:biosynthetic process; P:cellular process; P:lipid metabolic process; C:membrane; C:thylakoid; F:catalytic activity; F:binding	EC:1.13.11.12	2093	651	O24370	899	N-terminus	sp=Linoleate 13S-lipoxygenase 2-1, chloroplastic; Solanum tuberosum (Potato).	AT3G45140	LOX2, ATLOX2	lipoxygenase 2	cellular amino acid biosynthetic process;chlorophyll metabolic process; response to herbivore; oxylipin biosynthetic process;response to salt stress; lipoate metabolic process;response to cold;coenzyme biosynthetic process;starch biosynthetic process; response to water deprivation;response to bacterium; response to abscisic acid stimulus; response to jasmonic acid stimulus;oxidoreduction coenzyme…	4.73958	7.27947e-09	-3.11644	1.05663e-05					10	19.2	149	91	26	29.2	13	9.8	0	0.8	0.606667
B	Qs-dev_rep_c74595		monodehydroascorbate reductase	response to jasmonic acid stimulus /// oxidation-reduction process /// response to water deprivation /// response to salt stress /// response to symbiotic fungus /// regulation of symbiosis	encompassing mutualism through parasitism /// response to zinc ion /// response to cadmium ion	cytosol /// chloroplast /// peroxisomal matrix /// plasma membrane /// apoplast	C:cytosol; P:response to endogenous stimulus; P:metabolic process; P:response to stress; P:response to abiotic stimulus; P:response to biotic stimulus; F:catalytic activity; F:nucleotide binding; P:biological_process; C:plastid; C:peroxisome; C:plasma membrane; C:extracellular region	EC:1.6.5.4	946	243	Q42711	434	C-terminus	sp=Monodehydroascorbate reductase, seedling isozyme; Cucumis sativus (Cucumber).	AT5G03630	ATMDAR2	Pyridine nucleotide-disulphide oxidoreductase family protein		16	2.78823e-05	-176	2.76968e-06					1	2.2	60	35.2	0	0.2	4	3.2	2	5.8	0.755365	specific
B	Qs-dev_rep_c76744	Oryza_sativa_subsp._indica_OsIBCD029450	beta-amylase 1	regulation of meristem structural organization /// response to water deprivation /// microsporocyte differentiation /// multidimensional cell growth /// starch catabolic process /// regulation of meristem growth /// anthocyanin accumulation in tissues in response to UV light /// root hair elongation /// transmembrane receptor protein tyrosine kinase signaling pathway /// microtubule nucleation //…	chloroplast /// cytosol /// plasma membrane /// nucleus	beta-amylase activity /// protein self-association /// protein serine/threonine kinase activity /// cation binding /// receptor serine/threonine kinase binding /// ATP binding	F:hydrolase activity; P:anatomical structure morphogenesis; P:multicellular organismal development; P:response to stress; P:response to abiotic stimulus; P:cell differentiation; P:flower development; P:cell growth; P:carbohydrate metabolic process; P:cellular process; P:catabolic process; F:protein binding; P:growth; C:plastid; P:response to external stimulus; C:cytosol; P:signal transduction; P:…	EC:3.2.1.2 /// EC:2.7.11.0	713	156	Q9LIR6	575	C-terminus	sp=Beta-amylase 1, chloroplastic; Arabidopsis thaliana (Mouse-ear cress).	AT3G23920	BAM1, BMY7, TR-BAMY	beta-amylase 1	carbohydrate metabolic process; response to water deprivation; starch catabolic process;polysaccharide catabolic process	135.5	3.96004e-10	-271	4.56652e-10					0	0.4	90	54.2	0	0.2	11	8.4	0	0.8	0.846875	specific
B	Contig16265	Arabidopsis_lyrata_907730		protein folding /// response to cadmium ion /// protein peptidyl-prolyl isomerization	plasma membrane /// apoplast	peptidyl-prolyl cis-trans isomerase activity	P:protein metabolic process; P:cellular process; P:biological_process; C:plasma membrane; P:cellular protein modification process; C:extracellular region; F:catalytic activity	EC:5.2.1.8	848	0	Q39613	172	Misassembled	sp=Peptidyl-prolyl cis-trans isomerase; Catharanthus roseus (Madagascar periwinkle) (Vinca rosea).	AT2G21130		Cyclophilin-like peptidyl-prolyl cis-trans isomerase family protein	protein folding; circadian rhythm; response to cold;response to water deprivation; response to abscisic acid stimulus			-1.90495	4.57261e-05	1.68713	0.00384366	-2.00471	2.57636e-05	80	165.6	285	192.4	88	101	250	170.4	50	85	0.269317	specific
B	Contig16456			response to abiotic stimulus /// response to stress /// response to abscisic acid stimulus			P:response to abiotic stimulus; P:response to stress; P:response to endogenous stimulus		2858	781	B9I491	576	Complete	tr=Predicted protein; subsp. trichocarpa).	AT5G52300	RD29B, LTI65	CAP160 protein	response to abscisic acid stimulus;abscisic acid mediated signaling pathway;response to salt stress; response to water deprivation;leaf senescence;response to cold			-63	1.42414e-06					7	12	65	37.8	1	0.6	7	5	10	21	0.494764
C	Contig17758	Zea_mays_GRMZM2G180050_P01		primary cell wall biogenesis /// cellulose biosynthetic process	Golgi apparatus /// integral to membrane	cellulose synthase (UDP-forming) activity /// cellulose synthase (GDP-forming) activity /// zinc ion binding	F:transferase activity; C:Golgi apparatus; P:cellular process; P:biosynthetic process; P:carbohydrate metabolic process; C:membrane; F:binding	EC:2.4.1.12 /// EC:2.4.1.29	3868	1091	Q941L0	1065	Complete	sp=Cellulose synthase A catalytic subunit 3 [UDP-forming]; Arabidopsis thaliana (Mouse-ear cress).	AT5G05170	CESA3, IXR1, ATCESA3, ATH-B, CEV1	Cellulose synthase family protein	water transport;cellulose biosynthetic process;hyperosmotic response; root hair elongation; auxin polar transport;defense response;anthocyanin accumulation in tissues in response to UV light; cell growth;calcium ion transport;cell wall organization;pattern specification process; Golgi organization;secondary cell wall biogenesis;regulation of carbohydrate biosynthetic process;response to salt stre…					-2.43421	0.0031482			21	39.4	65	37.8	65	74	42	30.4	20	40.4	0.333333
C	Contig18046	Populus_trichocarpa_739192					-		1131	259	B9ST81	269	Complete	tr=Putative uncharacterized protein; Ricinus communis (Castor bean).	AT1G19180	JAZ1, TIFY10A	jasmonate-zim-domain protein 1	systemic acquired resistance, salicylic acid mediated signaling pathway; response to water deprivation;jasmonic acid biosynthetic process; flower development; response to external stimulus; cell communication; defense response to bacterium;jasmonic acid mediated signaling pathway;response to ethylene stimulus; abscisic acid mediated signaling pathway; signal transduction; response to auxin stimul…					-17.6	1.98815e-05			2	3	31	17.8	32	35.2	3	2	0	0	0.606897	specific
C	Contig18964			one-carbon metabolic process /// posttranscriptional gene silencing /// methylation-dependent chromatin silencing /// response to stress	vacuole /// plasma membrane	copper ion binding /// adenosylhomocysteinase activity	F:binding; F:hydrolase activity; P:metabolic process; P:cellular process; P:regulation of gene expression, epigenetic; P:cellular component organization; ; C:vacuole; P:response to stress; C:plasma membrane	EC:3.3.1.1	2028	486	I1KS65	485	Complete	sp=Adenosylhomocysteinase; Glycine max (Soybean) (Glycine hispida).	AT4G13940	HOG1, EMB1395, SAHH1, MEE58, ATSAHH1	S-adenosyl-L-homocysteine hydrolase	one-carbon metabolic process; response to temperature stimulus;embryo development ending in seed dormancy;regulation of transport;methylation-dependent chromatin silencing;response to cadmium ion;response to salt stress;photorespiration;hyperosmotic response;root hair elongation;gluconeogenesis;response to misfolded protein; water transport;Golgi organization;proteasome core complex assembly; ubi…			2.48305	0	-2.91542	0	-2.07216	0.000507664	86	192.4	215	141.6	244	351.6	173	120.6	31	58.2	0.406756	specific
C	Contig23722		lipoxygenase lox1	response to jasmonic acid stimulus /// oxidation-reduction process /// response to fungus /// response to wounding /// jasmonic acid biosynthetic process /// oxylipin biosynthetic process	chloroplast envelope /// chloroplast thylakoid membrane /// chloroplast stroma	lipoxygenase activity /// iron ion binding	P:response to endogenous stimulus; P:metabolic process; P:response to biotic stimulus; P:response to external stimulus; P:response to stress; C:plastid; P:biosynthetic process; P:cellular process; P:lipid metabolic process; C:membrane; C:thylakoid; F:catalytic activity; F:binding	EC:1.13.11.12	2871	903	O24370	899	Complete	sp=Linoleate 13S-lipoxygenase 2-1, chloroplastic; Solanum tuberosum (Potato).	AT3G45140	LOX2, ATLOX2	lipoxygenase 2	cellular amino acid biosynthetic process;chlorophyll metabolic process; response to herbivore; oxylipin biosynthetic process;response to salt stress; lipoate metabolic process;response to cold;coenzyme biosynthetic process;starch biosynthetic process; response to water deprivation;response to bacterium; response to abscisic acid stimulus; response to jasmonic acid stimulus;oxidoreduction coenzyme…					-3.93617	0.0067204			17	31.6	44	25.6	33	37	13	9.4	0	0	0.357143
C	Contig25587	Oryza_sativa_subsp._indica_OsIBCD019262	protein kinase	basipetal auxin transport /// stomatal movement /// protein phosphorylation /// response to water deprivation /// hyperosmotic salinity response /// multicellular organismal development /// calcium-mediated signaling	plasma membrane	ATP binding /// protein binding /// calmodulin-dependent protein kinase activity	P:transport; P:cellular process; P:cellular protein modification process; P:response to stress; P:response to abiotic stimulus; F:nucleotide binding; F:protein binding; P:multicellular organismal development; P:signal transduction; F:kinase activity; C:plasma membrane	EC:2.7.11.17	1938	440	O65554	441	Complete	sp=CBL-interacting serine/threonine-protein kinase 6; Arabidopsis thaliana (Mouse-ear cress).	AT4G30960	CIPK6, SIP3, SNRK3.14, ATCIPK6	SOS3-interacting protein 3	response to abiotic stimulus; protein phosphorylation; calcium-mediated signaling;hyperosmotic salinity response; multicellular organismal development;stomatal movement;signal transduction;response to salt stress;response to water deprivation; basipetal auxin transport							-INF	0.00505312	14	26.2	28	16.2	29	31.8	22	16.2	0	0	0.35177
C	Contig4832		-n-methylcoclaurine 3 -hydroxylase			oxidoreductase activity /// binding	F:catalytic activity; F:binding		1687	495	F6HP58	498	Complete	tr=Putative uncharacterized protein; Vitis vinifera (Grape).	AT2G45570	CYP76C2	cytochrome P450, family 76, subfamily C, polypeptide 2	galactolipid biosynthetic process; cellular response to water deprivation;oxidation-reduction process; cellular response to phosphate starvation					-8.53333	0.00368816			6	11	30	17.6	23	25.6	4	3	0	0	0.447552
C	Contig9321		phenylalanine ammonia-lyase	response to oxidative stress /// response to UV-B /// cinnamic acid biosynthetic process /// L-phenylalanine catabolic process /// pollen development /// lignin catabolic process /// drought recovery /// salicylic acid catabolic process /// response to karrikin	cytoplasm	phenylalanine ammonia-lyase activity	P:response to stress; P:response to abiotic stimulus; F:catalytic activity; P:biosynthetic process; ; P:secondary metabolic process; P:catabolic process; P:multicellular organismal development; P:cellular process; C:cytoplasm	EC:4.3.1.5	2606	711	P45730	715	Complete	sp=Phenylalanine ammonia-lyase; subsp. trichocarpa).	AT2G37040	PAL1, ATPAL1	PHE ammonia lyase 1	response to wounding;defense response; L-phenylalanine catabolic process; cellular modified amino acid biosynthetic process; drought recovery; response to oxidative stress; positive regulation of flavonoid biosynthetic process;phenylpropanoid metabolic process;salicylic acid catabolic process; polyamine catabolic process;biosynthetic process;lignin catabolic process;response to karrikin;phenylpro…					-3.65766	3.13405e-06	-INF	0.000429796	14	26.6	68	40.4	70	81.2	30	22.2	0	0	0.476526	specific
C	Contig9499		tonoplast intrinsic	urea transmembrane transport /// water transport	integral to membrane	urea transmembrane transporter activity	C:membrane; F:transporter activity; P:transport		1049	253	O82598	252	Complete	sp=Aquaporin TIP1-3; Arabidopsis thaliana (Mouse-ear cress).	AT4G01470	GAMMA-TIP3, TIP1;3, ATTIP1.3	tonoplast intrinsic protein 1;3	transport;transmembrane transport; urea transport; water transport					-8.6	0.00338786			2	3.4	23	13.2	23	25.8	4	3	0	0	0.568282	specific
C	Contig16423			S-adenosylmethionine biosynthetic process /// one-carbon metabolic process /// methanogenesis	cytoplasm	methionine adenosyltransferase activity /// metal ion binding /// ATP binding	F:transferase activity; F:binding; P:biosynthetic process; P:nucleobase-containing compound metabolic process; ; P:metabolic process; P:cellular process; F:nucleotide binding; C:cytoplasm; P:generation of precursor metabolites and energy	EC:2.5.1.6	1694	394	A7L2Z6	393	Complete	sp=S-adenosylmethionine synthase; Gossypium hirsutum (Upland cotton) (Gossypium mexicanum).	AT1G02500	SAM1, SAM-1, MAT1, AtSAM1	S-adenosylmethionine synthetase 1	vacuole organization;ethylene biosynthetic process;gluconeogenesis;polyamine catabolic process; Golgi organization;response to salt stress;phenylpropanoid metabolic process;response to cadmium ion; S-adenosylmethionine biosynthetic process;cellular response to iron ion; coumarin biosynthetic process;response to wounding; water transport; glycolysis;cellular modified amino acid biosynthetic proces…	2.66667	0.00664505							12	21.6	95	57.6	74	86.8	76	53.6	18	36.8	0.338534	specific
C	Contig17590			negative regulation of defense response /// response to external stimulus /// very long-chain fatty acid metabolic process /// jasmonic acid mediated signaling pathway /// systemic acquired resistance	salicylic acid mediated signaling pathway /// response to water deprivation /// regulation of plant-type hypersensitive response /// protein targeting to membrane /// defense response to fungus /// negative regulation of programmed cell death /// ER overload response /// MAPK cascade /// response to cold /// abscisic acid mediated signaling pathway /// endoplasmic reticulum unfolded protein respo…	nuclear envelope /// endoplasmic reticulum /// plasma membrane	P:response to stress; P:response to external stimulus; F:protein binding; P:cellular process; P:lipid metabolic process; P:response to endogenous stimulus; P:signal transduction; P:response to biotic stimulus; P:response to abiotic stimulus; P:cell death; P:transport; C:nuclear envelope; C:endoplasmic reticulum; C:plasma membrane		1474	249	Q9LD45	247	Complete	sp=Bax inhibitor 1; Arabidopsis thaliana (Mouse-ear cress).	AT5G47120	ATBI-1, BI-1, ATBI1, BI1	BAX inhibitor 1		3.99153	6.27156e-08							13	23.6	154	94.2	99	113.2	120	81.2	28	53.8	0.30929
C	Contig21240			response to water deprivation /// response to high light intensity /// response to cold /// carbohydrate biosynthetic process /// response to abscisic acid stimulus /// response to hydrogen peroxide /// galactose metabolic process /// response to heat /// response to salt stress	nucleus	cellulose synthase (UDP-forming) activity /// inositol 3-alpha-galactosyltransferase activity	P:response to stress; P:response to abiotic stimulus; F:transferase activity; P:biosynthetic process; P:carbohydrate metabolic process; P:response to endogenous stimulus; P:cellular process; C:nucleus	EC:2.4.1.12 /// EC:2.4.1.123	1590	332	Q9FXB2	335	Complete	sp=Galactinol synthase 2; Arabidopsis thaliana (Mouse-ear cress).	AT1G56600	AtGolS2, GolS2	galactinol synthase 2	response to salt stress;carbohydrate biosynthetic process; response to water deprivation;response to cold;galactose metabolic process; response to oxidative stress; response to abscisic acid stimulus							-INF	4.00369e-07	11	20	43	24.6	39	42.8	52	37.8	0	0	0.341853
C	Qs-dev_c14813		aconitate hydratase 1	citrate metabolic process /// cellular response to nitric oxide /// water transport /// ethylene biosynthetic process /// isocitrate metabolic process /// glyoxylate cycle /// response to salt stress /// photosynthesis /// vacuole organization /// hyperosmotic response /// Golgi organization /// glycolysis /// iron ion homeostasis /// cellular response to fatty acid /// response to cadmium ion //…	plastid /// apoplast /// vacuole /// cytosol /// plasmodesma /// plasma membrane /// mitochondrion	mRNA 5'-UTR binding /// citrate hydro-lyase (cis-aconitate-forming) activity /// 4 iron	F:RNA binding; P:metabolic process; P:cellular process; C:plastid; C:extracellular region; P:transport; C:vacuole; F:binding; P:biosynthetic process; ; P:carbohydrate metabolic process; P:response to stress; P:response to abiotic stimulus; P:photosynthesis; P:cellular component organization; F:catalytic activity; C:cytosol; P:generation of precursor metabolites and energy; P:catabolic process; P:…	EC:4.2.1.3 /// EC:1.14.11.0 /// EC:1.14.17.4	2759	708	Q42560	898	Putative Complete	sp=Aconitate hydratase 1; Arabidopsis thaliana (Mouse-ear cress).	AT4G35830	ACO1	aconitase 1		15.125	0.00169496							1	1.6	42	24.2	32	36	36	26.4	12	26.4	0.314136	specific
C	Contig16616	Oryza_sativa_subsp._indica_OsIBCD014458		response to ozone /// oxidation-reduction process /// response to fungus /// response to wounding /// jasmonic acid biosynthetic process /// oxylipin biosynthetic process	peroxisome	12-oxophytodienoate reductase activity /// FMN binding	P:biological_process; P:metabolic process; C:peroxisome; P:response to biotic stimulus; P:response to external stimulus; P:response to stress; P:biosynthetic process; P:cellular process; P:lipid metabolic process; F:catalytic activity; F:nucleotide binding	EC:1.3.1.42	1618	392	B9RRB8	391	Complete	tr=12-oxophytodienoate reductase opr, putative; Ricinus communis (Castor bean).	AT2G06050	OPR3	oxophytodienoate-reductase 3	jasmonic acid biosynthetic process;response to ozone;response to wounding; response to water deprivation;hyperosmotic salinity response; jasmonic acid mediated signaling pathway;oxidation-reduction process; response to ethylene stimulus;jasmonic acid metabolic process;response to fungus;indoleacetic acid biosynthetic process;tryptophan catabolic process; abscisic acid mediated signaling pathway; …			4.1236	3.84312e-06	-7.34	3.24355e-09			6	10	31	17.8	65	73.4	14	10	1	2	0.64841	specific
C	Contig17567			response to abscisic acid stimulus /// response to desiccation /// response to salt stress			P:response to endogenous stimulus; P:response to stress; P:response to abiotic stimulus		1429	376	Q08298	392	Putative Complete	sp=Dehydration-responsive protein RD22; Arabidopsis thaliana (Mouse-ear cress).	AT5G25610	RD22, ATRD22	BURP domain-containing protein		-3.65079	0.0023064	3.36508	0.00998273					24	46	22	12.6	39	42.4	20	14.4	12	25.4	0.301136	specific
C	Contig19544			stomatal movement /// response to water deprivation /// response to salt stress /// potassium ion import /// response to cold /// calcium-mediated signaling	protein serine/threonine phosphatase complex /// vacuole /// plasma membrane /// aleurone grain membrane	calcium ion binding /// protein binding	P:cellular process; F:binding; P:response to stress; P:response to abiotic stimulus; P:transport; C:cell; F:protein binding; C:vacuole; P:signal transduction; C:plasma membrane; C:membrane; C:cytoplasm		1255	214	Q9LTB8	213	Complete	sp=Calcineurin B-like protein 9; Arabidopsis thaliana (Mouse-ear cress).	AT5G47100	CBL9, ATCBL9	calcineurin B-like protein 9				#N/A	1.20327e-08	-3.80328	0.0015035			0	0	0	0	42	46.4	17	12.2	0	0	0.791809	specific
C	Contig19984			proton transport /// sodium ion transport /// oxidation-reduction process	integral to plasma membrane	hydrogen-translocating pyrophosphatase activity /// potassium ion binding /// magnesium ion binding /// inorganic diphosphatase activity /// 2-alkenal reductase [NAD(P)] activity	C:plasma membrane; F:hydrolase activity; F:transporter activity; F:binding; P:transport; F:catalytic activity; P:metabolic process	EC:3.6.1.1 /// EC:1.3.1.74	2721	762	P31414	770	Complete	sp=Pyrophosphate-energized vacuolar membrane proton pump 1; Arabidopsis thaliana (Mouse-ear cress).	AT1G15690	AVP1, ATAVP3, AVP-3, AtVHP1;1	Inorganic H pyrophosphatase family protein	response to water deprivation; leaf development; proton transport; establishment or maintenance of transmembrane electrochemical gradient;response to salt stress;auxin polar transport			7.16129	3.86988e-05	-7.92857	1.62146e-05			3	4.6	11	6.2	40	44.4	8	5.6	1	2.2	0.704762
C	Contig20487			response to stimulus /// oxidation-reduction process /// oxylipin biosynthetic process	chloroplast part	lipoxygenase activity /// iron ion binding	P:biological_process; P:metabolic process; F:catalytic activity; F:binding; C:plastid; P:biosynthetic process; P:cellular process; P:lipid metabolic process	EC:1.13.11.12	2989	911	O24370	899	Complete	sp=Linoleate 13S-lipoxygenase 2-1, chloroplastic; Solanum tuberosum (Potato).	AT3G45140	LOX2, ATLOX2	lipoxygenase 2	cellular amino acid biosynthetic process;chlorophyll metabolic process; response to herbivore; oxylipin biosynthetic process;response to salt stress; lipoate metabolic process;response to cold;coenzyme biosynthetic process;starch biosynthetic process; response to water deprivation;response to bacterium; response to abscisic acid stimulus; response to jasmonic acid stimulus;oxidoreduction coenzyme…			108	0.00125826	-10.8	0.00714712			8	14	1	0.2	20	21.6	3	2	0	0	0.571429
C	Contig22431						P:signal transduction; P:response to stress; P:response to endogenous stimulus; F:transferase activity		2073	377	F6HLY2	375	Complete	tr=Putative uncharacterized protein; Vitis vinifera (Grape).	AT5G55120	VTC5	galactose-1-phosphate guanylyltransferase (GDP)s;GDP-D-glucose phosphorylases;quercetin 4'-O-glucosyltransferases	response to jasmonic acid stimulus;salicylic acid mediated signaling pathway;response to wounding; jasmonic acid biosynthetic process; response to water deprivation;protein targeting to membrane;hyperosmotic salinity response; regulation of plant-type hypersensitive response; abscisic acid mediated signaling pathway; L-ascorbic acid biosynthetic process;jasmonic acid mediated signaling pathway; s…			13.4643	1.98254e-11	-11.4242	3.34553e-11			2	3	10	5.6	66	75.4	9	6.6	1	2.2	0.8125	specific
C	Contig22432						P:response to endogenous stimulus; F:transferase activity; P:signal transduction; P:response to stress		1925	377	F6HLY2	375	Complete	tr=Putative uncharacterized protein; Vitis vinifera (Grape).	AT5G55120	VTC5	galactose-1-phosphate guanylyltransferase (GDP)s;GDP-D-glucose phosphorylases;quercetin 4'-O-glucosyltransferases	response to jasmonic acid stimulus;salicylic acid mediated signaling pathway;response to wounding; jasmonic acid biosynthetic process; response to water deprivation;protein targeting to membrane;hyperosmotic salinity response; regulation of plant-type hypersensitive response; abscisic acid mediated signaling pathway; L-ascorbic acid biosynthetic process;jasmonic acid mediated signaling pathway; s…			8.61364	5.7335e-10	-6.89091	2.99e-09			3	5	15	8.8	66	75.8	15	11	1	2.2	0.737354	specific
C	Contig24282		ascorbate peroxidase	hydrogen peroxide catabolic process /// oxidation-reduction process /// response to salt stress /// response to heat /// response to cadmium ion /// embryo development ending in seed dormancy	cell wall /// chloroplast stroma /// plasma membrane	L-ascorbate peroxidase activity /// heme binding	C:cell wall; P:response to stress; P:catabolic process; P:cellular process; P:metabolic process; P:response to abiotic stimulus; F:catalytic activity; C:plastid; F:binding; P:biological_process; C:plasma membrane; P:reproduction; P:post-embryonic development; P:embryo development	EC:1.11.1.11	1137	251	P48534	250	Complete	sp=L-ascorbate peroxidase, cytosolic; Pisum sativum (Garden pea).	AT1G07890	APX1, MEE6, CS1, ATAPX1, ATAPX01	ascorbate peroxidase 1	response to cadmium ion;response to salt stress;ubiquitin-dependent protein catabolic process;N-terminal protein myristoylation; response to heat; response to hydrogen peroxide;embryo development ending in seed dormancy;oxidation-reduction process; response to endoplasmic reticulum stress; hydrogen peroxide catabolic process;response to oxidative stress; phenylpropanoid metabolic process; cellula…			30.125	4.59703e-08	-120.5	5.59196e-09			2	3	3	1.6	44	48.2	1	0.4	1	2.2	0.870036
C	Contig25263		endoplasmin-like protein	N-terminal protein myristoylation /// gluconeogenesis /// regulation of meristem structural organization /// protein folding /// response to hydrogen peroxide /// water transport /// response to water deprivation /// protein secretion /// regulation of meristem growth /// response to salt stress /// hyperosmotic response /// Golgi organization /// glycolysis /// response to endoplasmic reticulum …	vacuolar membrane /// apoplast /// ribosome /// endoplasmic reticulum lumen /// chloroplast /// Golgi apparatus /// cytosol /// plasmodesma /// plasma membrane /// nucleus /// mitochondrion	unfolded protein binding /// structural constituent of ribosome /// ATP binding	C:membrane; C:vacuole; P:biosynthetic process; P:cellular protein modification process; P:carbohydrate metabolic process; P:cellular process; P:anatomical structure morphogenesis; P:multicellular organismal development; C:extracellular region; P:protein metabolic process; P:response to stress; P:transport; P:response to abiotic stimulus; C:ribosome; C:endoplasmic reticulum; P:growth; C:plastid; C…		2680	827	P35016	817	Complete	sp=Endoplasmin homolog; Catharanthus roseus (Madagascar periwinkle) (Vinca rosea).	AT4G24190	SHD, HSP90.7, AtHsp90.7, AtHsp90-7	Chaperone protein htpG family protein	hyperosmotic response;response to heat;response to endoplasmic reticulum stress; protein folding; glycolysis;response to water deprivation;gluconeogenesis; N-terminal protein myristoylation; protein secretion; response to cold; response to cadmium ion; Golgi organization; response to temperature stimulus;regulation of meristem growth; response to high light intensity; response to salt stress; reg…			37.6087	0	-3.4739	1.68329e-13			5	8.8	8	4.6	150	173	70	49.8	16	33.8	0.640741
C	Contig26605	Vitis_vinifera_GSVIVP00014947001	zinc finger protein zat10-like	response to abiotic stimulus /// response to stress		binding	F:binding; P:response to abiotic stimulus; P:response to stress		968	249	Q96289	227	Complete	sp=Zinc finger protein ZAT10; Arabidopsis thaliana (Mouse-ear cress).	AT1G27730	STZ, ZAT10	salt tolerance zinc finger	response to water deprivation; ethylene mediated signaling pathway; negative regulation of transcription, DNA-dependent; response to ethylene stimulus;response to abscisic acid stimulus;response to salt stress; abscisic acid mediated signaling pathway; response to high light intensity;jasmonic acid biosynthetic process;response to wounding;hyperosmotic salinity response; response to mechanical st…			INF	0.00396185					1	1.2	0	0	17	18.4	8	5.8	0	0	0.724409	specific
C	Qs-dev_c15832		mip pip subfamily	transmembrane transport /// response to fructose stimulus /// response to water deprivation /// response to salt stress /// response to temperature stimulus /// hyperosmotic response /// water transport /// Golgi organization /// glycolysis /// response to cadmium ion	mitochondrion /// integral to membrane /// plasmodesma /// chloroplast envelope /// anchored to plasma membrane /// vacuole	water channel activity	P:transport; P:cellular process; P:biological_process; P:response to stress; P:response to abiotic stimulus; C:mitochondrion; C:membrane; C:plasma membrane; F:transporter activity; C:plastid; P:cellular component organization; P:carbohydrate metabolic process; P:generation of precursor metabolites and energy; P:catabolic process; C:vacuole		1097	89	Q8LAA6	287	Putative Complete	sp=Probable aquaporin PIP1-5; Arabidopsis thaliana (Mouse-ear cress).	AT4G23400	PIP1D, PIP1;5	plasma membrane intrinsic protein 1;5						-11.0667	0.000151807			1	1.6	19	11	30	33.2	4	3	0	0	0.680328	specific
C	Qs-dev_rep_c75784		aquaporin pip1 1	response to water deprivation /// water transport /// response to salt stress	chloroplast envelope /// vacuole /// anchored to plasma membrane /// integral to membrane /// mitochondrion	transporter activity	P:response to stress; P:response to abiotic stimulus; C:plastid; C:vacuole; C:plasma membrane; P:transport; C:membrane; C:mitochondrion; F:transporter activity		710	133	Q7XSQ9	288	C-terminus	sp=Probable aquaporin PIP1-2; Oryza sativa subsp. japonica (Rice).	AT4G00430	TMP-C, PIP1;4, PIP1E	plasma membrane intrinsic protein 1;4	water transport; cellular response to iron ion starvation; response to water deprivation;transport; iron ion transport			21.9	5.36013e-07	-4.46939	0.000744794			2	4.2	3	2	39	43.8	13	9.8	1	3.6	0.690852
C	Qs-dev_rep_c76379		cysteine protease	response to red light /// proteolysis /// oxidation-reduction process		2-alkenal reductase [NAD(P)] activity /// cysteine-type peptidase activity	P:response to abiotic stimulus; F:catalytic activity; P:protein metabolic process; P:catabolic process; P:metabolic process; F:hydrolase activity	EC:1.3.1.74	935	0	Q94B08	376	Misassembled	sp=Germination-specific cysteine protease 1; Arabidopsis thaliana (Mouse-ear cress).	AT1G47128	RD21, RD21A	Granulin repeat cysteine protease family protein	Golgi organization;defense response to fungus; response to cadmium ion; glycolysis;hydrogen peroxide catabolic process;response to water deprivation; chlorophyll catabolic process;proteolysis; response to salt stress; water transport; response to temperature stimulus;hyperosmotic response			31	0	-4.47115	1.02052e-08			4	8	5	3	80	93	28	20.8	5	12.6	0.676856
C	Qs-dev_rep_c77033		dehydration-responsive protein rd22	response to stress /// response to abiotic stimulus /// response to chemical stimulus			P:response to stress; P:response to abiotic stimulus; P:biological_process		744	247	Q08298	392	Internal	sp=Dehydration-responsive protein RD22; Arabidopsis thaliana (Mouse-ear cress).	AT5G25610	RD22, ATRD22	BURP domain-containing protein	response to desiccation; response to salt stress;response to abscisic acid stimulus;response to cold			INF	3.05064e-06	-INF	2.29284e-06			0	0.4	0	0	31	34.4	0	0	1	3.6	0.895833	specific
C	Qs-dev_rep_c98969		endoplasmin-like protein	N-terminal protein myristoylation /// gluconeogenesis /// regulation of meristem structural organization /// protein folding /// response to hydrogen peroxide /// water transport /// response to water deprivation /// protein secretion /// regulation of meristem growth /// response to salt stress /// hyperosmotic response /// Golgi organization /// glycolysis /// response to endoplasmic reticulum …	vacuolar membrane /// apoplast /// ribosome /// endoplasmic reticulum lumen /// chloroplast /// Golgi apparatus /// cytosol /// plasmodesma /// plasma membrane /// nucleus /// mitochondrion	unfolded protein binding /// structural constituent of ribosome /// ATP binding	C:membrane; C:vacuole; P:biosynthetic process; P:cellular protein modification process; P:carbohydrate metabolic process; P:cellular process; P:anatomical structure morphogenesis; P:multicellular organismal development; C:extracellular region; P:protein metabolic process; P:response to stress; P:transport; P:response to abiotic stimulus; C:ribosome; C:endoplasmic reticulum; P:growth; C:plastid; C…		1938	645	P35016	817	Putative Complete	sp=Endoplasmin homolog; Catharanthus roseus (Madagascar periwinkle) (Vinca rosea).	AT4G24190	SHD, HSP90.7, AtHsp90.7, AtHsp90-7	Chaperone protein htpG family protein				78.3333	2.12638e-08	-3.13333	0.0064508			5	9.6	1	0.6	42	47	20	15	6	14.8	0.54023
C	Contig18529			response to abiotic stimulus /// response to stress /// response to chemical stimulus			P:response to abiotic stimulus; P:response to stress; P:biological_process		2158	604	Q04980	619	Complete	sp=Low-temperature-induced 65 kDa protein; Arabidopsis thaliana (Mouse-ear cress).	AT5G52300	RD29B, LTI65	CAP160 protein	response to abscisic acid stimulus;abscisic acid mediated signaling pathway;response to salt stress; response to water deprivation;leaf senescence;response to cold			INF	0.00163824					4	6.6	0	0	19	20.4	10	7.4	2	4.2	0.528497
C	Contig18786						-		948	99	P32292	99	Complete	sp=Indole-3-acetic acid-induced protein ARG2; Vigna radiata var. radiata (Mung bean) (Phaseolus aureus).	AT4G02380	SAG21, AtLEA5	senescence-associated gene 21	endoplasmic reticulum unfolded protein response;cellular response to water deprivation;response to oxidative stress; protein targeting to membrane; response to external stimulus;systemic acquired resistance, salicylic acid mediated signaling pathway;negative regulation of programmed cell death; cell communication;response to wounding; cellular response to phosphate starvation;regulation of plant-…					-5.32143	0.00638369			3	4.6	20	11.2	27	29.8	8	5.6	12	25.6	0.388021	specific
C	Contig19389	Oryza_sativa_subsp._indica_OsIBCD019262		basipetal auxin transport /// stomatal movement /// protein phosphorylation /// response to water deprivation /// hyperosmotic salinity response /// multicellular organismal development /// calcium-mediated signaling	plasma membrane	ATP binding /// protein binding /// calmodulin-dependent protein kinase activity	P:transport; P:cellular process; P:cellular protein modification process; P:response to stress; P:response to abiotic stimulus; F:nucleotide binding; F:protein binding; P:multicellular organismal development; P:signal transduction; F:kinase activity; C:plasma membrane	EC:2.7.11.17	1999	435	B9T6V8	432	Complete	tr=CBL-interacting serine/threonine-protein kinase, putative; Ricinus communis (Castor bean).	AT4G30960	CIPK6, SIP3, SNRK3.14, ATCIPK6	SOS3-interacting protein 3	response to abiotic stimulus; protein phosphorylation; calcium-mediated signaling;hyperosmotic salinity response; multicellular organismal development;stomatal movement;signal transduction;response to salt stress;response to water deprivation; basipetal auxin transport			5.85714	0.00271569			-12.2727	0.000702381	7	12.2	10	5.6	30	32.8	37	27	1	2.2	0.411028	specific
C	Contig19470			response to fructose stimulus /// regulation of carbohydrate biosynthetic process /// response to wounding /// coumarin biosynthetic process /// water transport /// multidimensional cell growth /// calcium ion transport /// regulation of meristem growth /// response to salt stress /// chitin catabolic process /// pattern specification process /// lignin biosynthetic process /// defense response t…	apoplast /// Golgi apparatus	chitinase activity /// polysaccharide binding	P:biological_process; P:biosynthetic process; P:carbohydrate metabolic process; P:response to external stimulus; P:response to stress; C:extracellular region; ; P:secondary metabolic process; P:transport; P:cell growth; F:hydrolase activity; F:carbohydrate binding; P:multicellular organismal development; P:growth; P:response to abiotic stimulus; P:catabolic process; P:response to biotic stimulus;…	EC:3.2.1.14	992	290	Q9MA41	321	N-terminus	sp=Chitinase-like protein 1; Arabidopsis thaliana (Mouse-ear cress).	AT1G05850	POM1, ERH2, ELP1, CTL1, ELP, HOT2, ATCTL1	Chitinase family protein				241	7.12837e-09					3	4.6	1	0.2	44	48.2	41	29.8	12	25.6	0.444649	specific
C	Contig19484			glucose metabolic process /// oxidation-reduction process		NAD binding /// glyceraldehyde-3-phosphate dehydrogenase (NAD+) (phosphorylating) activity /// NADP binding	F:nucleotide binding; P:carbohydrate metabolic process; P:cellular process; F:catalytic activity; P:metabolic process	EC:1.2.1.12	2224	339	P34921	338	Complete	sp=Glyceraldehyde-3-phosphate dehydrogenase, cytosolic; Dianthus caryophyllus (Carnation) (Clove pink).	AT1G13440	GAPC-2, GAPC2	glyceraldehyde-3-phosphate dehydrogenase C2	glycolysis; regulation of transport; isopentenyl diphosphate biosynthetic process, mevalonate-independent pathway;defense response to bacterium; response to cadmium ion; oxidation-reduction process;glucosinolate biosynthetic process; pentose-phosphate shunt;proteasomal protein catabolic process;cytoskeleton organization;Golgi organization;gluconeogenesis;response to temperature stimulus; response…			1.53808	6.67248e-05					85	184.2	346	241.6	258	371.6	465	325	243	262.8	0.268265	specific
C	Contig846		cryptochrome 1	detection of light stimulus /// response to water deprivation /// regulation of meristem growth /// circadian regulation of calcium ion oscillation /// stomatal movement /// regulation of unidimensional cell growth /// photomorphogenesis /// protein autophosphorylation /// anthocyanin metabolic process /// oxidation-reduction process /// singlet oxygen-mediated programmed cell death /// blue ligh…	cytoplasm /// nucleus	blue light photoreceptor activity /// protein kinase activity /// DNA photolyase activity /// protein homodimerization activity /// ATP binding	P:response to external stimulus; P:response to abiotic stimulus; F:receptor activity; P:response to stress; P:multicellular organismal development; P:growth; F:kinase activity; P:cellular homeostasis; P:cellular process; F:catalytic activity; P:anatomical structure morphogenesis; P:cellular component organization; P:cell growth; P:post-embryonic development; C:cytoplasm; P:cellular protein modifi…		2701	682	Q43125	681	Complete	sp=Cryptochrome-1; Arabidopsis thaliana (Mouse-ear cress).	AT4G08920	CRY1, BLU1, HY4, OOP2, ATCRY1	cryptochrome 1	anthocyanin-containing compound metabolic process; protein autophosphorylation;detection of light stimulus; response to blue light; regulation of unidimensional cell growth;photomorphogenesis;regulation of meristem growth; DNA repair;stomatal movement; blue light signaling pathway;oxidation-reduction process; regulation of proton transport;circadian rhythm;circadian regulation of calcium ion osci…							-INF	0.00602908	3	5.2	10	5.8	20	22	21	15.8	0	0	0.45082	specific
C	Contig9124	Carica_papaya_evm.TU.supercontig_20.31	aldehyde dehydrogenase family 7 member a1	response to abscisic acid stimulus /// response to desiccation /// response to salt stress /// cellular aldehyde metabolic process /// oxidation-reduction process		aldehyde dehydrogenase (NAD) activity	P:response to endogenous stimulus; F:catalytic activity; P:response to stress; P:response to abiotic stimulus; P:metabolic process; P:cellular process	EC:1.2.1.3	1791	509	Q9ZPB7	508	Complete	sp=Aldehyde dehydrogenase family 7 member A1; Malus domestica (Apple) (Pyrus malus).	AT1G54100	ALDH7B4	aldehyde dehydrogenase 7B4	response to salt stress; chlorophyll catabolic process;response to abscisic acid stimulus;response to superoxide; response to auxin stimulus;ethylene mediated signaling pathway;metabolic process;response to desiccation;oxidation-reduction process; response to carbohydrate stimulus			11.9048	4.29979e-07					8	14.8	7	4.2	45	50	37	27.4	3	7.4	0.481696	specific
C	Contig9698		beta chain	response to salt stress /// response to cold /// protein polymerization /// GTP catabolic process /// microtubule-based movement	microtubule /// plastid /// plasma membrane	GTPase activity /// structural molecule activity /// GTP binding	P:response to stress; P:response to abiotic stimulus; C:cytoskeleton; C:plastid; P:cellular component organization; P:cellular process; P:nucleobase-containing compound metabolic process; P:catabolic process; F:hydrolase activity; F:structural molecule activity; F:nucleotide binding; C:plasma membrane		2873	0	Q9ZPN7	446	Misassembled	sp=Tubulin beta-4 chain; Eleusine indica (Goosegrass) (Cynosurus indicus).	AT5G12250	TUB6	beta-6 tubulin	root hair elongation;hyperosmotic response;gibberellic acid mediated signaling pathway; seed dormancy process;response to salt stress;cell wall organization;anthocyanin accumulation in tissues in response to UV light; response to cadmium ion; glycolysis;sterol biosynthetic process; cysteine biosynthetic process;response to cold;microtubule-based movement; proteasomal protein catabolic process;pro…			INF	0.000149026					4	7.4	0	0	23	25.8	22	16.2	6	14.2	0.40566
C	Qs-dev_c42611	Oryza_sativa_subsp._indica_OsIBCD010288	peroxidase	oxidation-reduction process /// response to oxidative stress		heme binding /// metal ion binding /// peroxidase activity	F:binding; F:catalytic activity; P:metabolic process; P:response to stress	EC:1.11.1.7	1542	332	Q9SB81	330	Complete	sp=Peroxidase 42; Arabidopsis thaliana (Mouse-ear cress).	AT4G21960	PRXR1	Peroxidase superfamily protein	response to salt stress;cysteine biosynthetic process; cellular cation homeostasis;glucosinolate biosynthetic process; response to oxidative stress;oxidation-reduction process; divalent metal ion transport; water transport; response to fructose stimulus			21.2222	5.54799e-06			-INF	5.93623e-06	1	2	3	1.8	34	38.2	43	31.8	0	0	0.517615
C	Qs-dev_c57944		nadp-specific isocitrate	glyoxylate cycle /// NADP metabolic process /// response to salt stress /// defense response to bacterium /// tricarboxylic acid cycle /// isocitrate metabolic process /// response to zinc ion /// response to cadmium ion	peroxisome /// plasma membrane /// apoplast	NAD binding /// copper ion binding /// isocitrate dehydrogenase (NADP+) activity /// magnesium ion binding	P:carbohydrate metabolic process; P:cellular process; F:nucleotide binding; F:binding; C:peroxisome; P:nucleobase-containing compound metabolic process; P:secondary metabolic process; P:response to stress; P:response to abiotic stimulus; P:response to biotic stimulus; P:generation of precursor metabolites and energy; P:catabolic process; F:catalytic activity; P:metabolic process; P:biological_pro…	EC:1.1.1.42	2082	376	P50218	415	C-terminus	sp=Isocitrate dehydrogenase [NADP]; Nicotiana tabacum (Common tobacco).	AT1G65930	cICDH	cytosolic NADP+-dependent isocitrate dehydrogenase	proteasome core complex assembly; Golgi organization;photorespiration;response to salt stress;glycolysis;gluconeogenesis; water transport; isocitrate metabolic process;response to misfolded protein; response to osmotic stress;hyperosmotic response;response to zinc ion;response to cadmium ion;defense response to bacterium; oxidation-reduction process;regulation of transport;ubiquitin-dependent pro…			43	0.000328305					2	3.8	1	0.6	23	25.8	13	9.8	6	14.6	0.472527	specific
D	Contig16886			response to desiccation /// response to cold /// response to salt stress /// response to fungus	chloroplast envelope /// plasma membrane /// stromule /// chloroplast stroma /// chloroplast thylakoid membrane	allene-oxide cyclase activity	C:plastid; P:response to stress; P:response to abiotic stimulus; F:catalytic activity; C:plasma membrane; C:membrane; C:thylakoid; P:response to biotic stimulus	EC:5.3.99.6	979	256	Q93ZC5	254	Complete	sp=Allene oxide cyclase 4, chloroplastic; Arabidopsis thaliana (Mouse-ear cress).	AT1G13280	AOC4	allene oxide cyclase 4								#N/A	0.00289994	0	0	22	12.6	10	10.4	24	17.6	0	0	0.433498	specific
D	Contig17492			transport	integral to membrane	transporter activity	P:transport; C:membrane; F:transporter activity		1786	0	P25818	251	Misassembled	sp=Aquaporin TIP1-1; Arabidopsis thaliana (Mouse-ear cress).	AT2G36830	GAMMA-TIP, TIP1;1, GAMMA-TIP1	gamma tonoplast intrinsic protein	cellular modified amino acid biosynthetic process;water transport; response to desiccation; transport;polyamine catabolic process; transmembrane transport; Golgi organization; response to abscisic acid stimulus;gibberellic acid mediated signaling pathway;response to temperature stimulus; response to salt stress; hyperosmotic response; urea transport;glycolysis; calcium ion transport; response to …	4.63636	0.00950926					-7.72727	2.09257e-06	4	6.6	53	30.6	27	29.6	72	51	3	6.6	0.409968	specific
D	Contig17977			transport	integral to membrane	transporter activity	P:transport; C:membrane; F:transporter activity		1016	279	Q9ZVX8	278	Complete	sp=Probable aquaporin PIP2-8; Arabidopsis thaliana (Mouse-ear cress).	AT2G16850	PIP3B, PIP2;8	plasma membrane intrinsic protein 2;8	transport; water transport; transmembrane transport; response to abscisic acid stimulus							-5.41818	2.97929e-06	13	23.8	70	41.2	46	51	86	59.6	5	11	0.3194	specific
D	Contig18148			response to water deprivation /// response to high light intensity /// response to cold /// carbohydrate biosynthetic process /// response to abscisic acid stimulus /// response to hydrogen peroxide /// galactose metabolic process /// response to heat /// response to salt stress	nucleus	cellulose synthase (UDP-forming) activity /// inositol 3-alpha-galactosyltransferase activity	P:response to stress; P:response to abiotic stimulus; F:transferase activity; P:biosynthetic process; P:carbohydrate metabolic process; P:response to endogenous stimulus; P:cellular process; C:nucleus	EC:2.4.1.12 /// EC:2.4.1.123	1544	336	Q9FXB2	335	Complete	sp=Galactinol synthase 2; Arabidopsis thaliana (Mouse-ear cress).	AT1G56600	AtGolS2, GolS2	galactinol synthase 2								#N/A	0.00178453	1	1.2	31	17.8	18	19.4	26	18.8	0	0	0.328671
D	Contig25637	Vitis_vinifera_GSVIVP00008627001	transcription factor bhlh13	response to wounding /// response to fungus /// jasmonic acid mediated signaling pathway /// response to water deprivation /// regulation of plant-type hypersensitive response /// regulation of transcription	DNA-dependent /// protein targeting to membrane /// hyperosmotic salinity response /// jasmonic acid biosynthetic process /// abscisic acid mediated signaling pathway /// oxidation-reduction process /// salicylic acid mediated signaling pathway /// response to ethylene stimulus /// response to auxin stimulus	nucleus	P:response to external stimulus; P:response to stress; P:response to biotic stimulus; P:response to endogenous stimulus; P:signal transduction; P:response to abiotic stimulus; P:cell death; ; F:catalytic activity; P:transport; P:cellular process; F:protein binding; P:biosynthetic process; P:lipid metabolic process; F:sequence-specific DNA binding transcription factor activity; P:metabolic process…	EC:1.3.1.74	2206	612	Q9LNJ5	590	Complete	sp=Transcription factor bHLH13; Arabidopsis thaliana (Mouse-ear cress).	AT1G01260		basic helix-loop-helix (bHLH) DNA-binding superfamily protein								-11	0.00216117	3	5.2	29	16.6	7	7.4	33	24.2	1	2.2	0.435252	specific
D	Contig26115	Oryza_sativa_subsp._indica_OsIBCD010288	peroxidase	oxidation-reduction process /// response to oxidative stress		heme binding /// metal ion binding /// peroxidase activity	F:binding; F:catalytic activity; P:metabolic process; P:response to stress	EC:1.11.1.7	1383	332	Q9SB81	330	Complete	sp=Peroxidase 42; Arabidopsis thaliana (Mouse-ear cress).	AT4G21960	PRXR1	Peroxidase superfamily protein	response to salt stress;cysteine biosynthetic process; cellular cation homeostasis;glucosinolate biosynthetic process; response to oxidative stress;oxidation-reduction process; divalent metal ion transport; water transport; response to fructose stimulus	8.09259	1.64703e-11					-5.93671	9.61659e-11	6	10.8	146	87.4	78	91	131	93.8	7	15.8	0.313922	specific
D	Contig4682		cysteine protease	proteolysis /// response to salt stress /// oxidation-reduction process	vacuole /// chloroplast /// apoplast	2-alkenal reductase [NAD(P)] activity /// cysteine-type peptidase activity	C:vacuole; F:catalytic activity; C:plastid; P:protein metabolic process; P:catabolic process; C:extracellular region; P:response to stress; P:response to abiotic stimulus; F:hydrolase activity; P:metabolic process	EC:1.3.1.74	1593	466	P43297	462	Complete	sp=Cysteine proteinase RD21a; Arabidopsis thaliana (Mouse-ear cress).	AT1G47128	RD21, RD21A	Granulin repeat cysteine protease family protein	Golgi organization;defense response to fungus; response to cadmium ion; glycolysis;hydrogen peroxide catabolic process;response to water deprivation; chlorophyll catabolic process;proteolysis; response to salt stress; water transport; response to temperature stimulus;hyperosmotic response							-INF	0.000553797	3	5.2	22	12.6	22	24.2	29	21.6	0	0	0.380503	specific
D	Contig5705	Oryza_sativa_subsp._indica_OsIBCD021211	receptor-like protein kinase	root hair elongation /// microsporocyte differentiation /// response to water deprivation /// anthocyanin accumulation in tissues in response to UV light /// multidimensional cell growth /// activation of MAPKK activity /// transmembrane receptor protein tyrosine kinase signaling pathway /// auxin polar transport /// regulation of meristem growth /// gametophyte development /// starch biosyntheti…	chloroplast stroma /// cytosol /// plasma membrane /// integral to membrane /// nucleus	receptor serine/threonine kinase binding /// MAP kinase kinase kinase activity /// protein self-association /// ATP binding /// cation binding /// 2-alkenal reductase [NAD(P)] activity /// beta-amylase activity	P:anatomical structure morphogenesis; P:cell differentiation; P:multicellular organismal development; P:cell growth; P:flower development; P:response to stress; P:response to abiotic stimulus; P:response to external stimulus; P:signal transduction; P:cellular protein modification process; P:transport; C:plastid; P:growth; C:cytosol; F:receptor binding; P:biosynthetic process; P:carbohydrate metab…	EC:2.7.11.25 /// EC:1.3.1.74 /// EC:3.2.1.2	2998	971	O49545	1003	C-terminus	sp=Leucine-rich repeat receptor-like serine/threonine-protein kinase BAM1; Arabidopsis thaliana (Mouse-ear cress).	AT5G65700	BAM1	Leucine-rich receptor-like protein kinase family protein								#N/A	3.27023e-06	14	26.4	35	20.4	28	30.8	45	33.2	0	0	0.299639	specific
D	Contig10022			response to fructose stimulus /// sterol biosynthetic process /// water transport /// cellulose metabolic process /// response to salt stress /// response to nematode /// plant-type cell wall biogenesis /// cell growth /// ammonia assimilation cycle /// alpha-ketoglutarate transport /// sodium ion transport /// oxaloacetate transport /// malate transmembrane transport	integral to membrane /// chloroplast inner membrane /// chloroplast thylakoid /// mitochondrion	oxaloacetate transmembrane transporter activity /// alpha-ketoglutarate transmembrane transporter activity /// oxoglutarate:malate antiporter activity	P:biological_process; P:biosynthetic process; P:cellular process; P:lipid metabolic process; P:transport; P:carbohydrate metabolic process; F:transporter activity; P:response to stress; P:response to abiotic stimulus; P:response to biotic stimulus; C:membrane; C:plastid; P:cell growth; C:thylakoid; ; C:mitochondrion		2017	567	Q9LXV3	557	Complete	sp=Dicarboxylate transporter 1, chloroplastic; Arabidopsis thaliana (Mouse-ear cress).	AT5G12860	DiT1	dicarboxylate transporter 1								#N/A	0.00550066	1	1	7	3.8	12	12.6	22	16	0	0	0.479042	specific
D	Contig10143			response to water deprivation /// defense response to bacterium /// response to cold /// starch biosynthetic process	cytosol /// amyloplast /// chloroplast stroma	glycogen phosphorylase activity /// identical protein binding /// pyridoxal phosphate binding	F:transferase activity; C:cytosol; P:response to stress; P:response to abiotic stimulus; P:response to biotic stimulus; C:plastid; F:protein binding; P:biosynthetic process; P:carbohydrate metabolic process; P:cellular process; F:binding		3520	983	P53536	1003	Complete	sp=Alpha-1,4 glucan phosphorylase L isozyme, chloroplastic/amyloplastic; Vicia faba (Broad bean) (Faba vulgaris).	AT3G29320	PHS1	Glycosyl transferase, family 35						15.2192	0			6	9.8	18	10.2	14	14.6	314	222.2	108	156	0.538275	specific
D	Contig17288			glutamate biosynthetic process /// response to oxidative stress /// proline catabolic process /// oxidation-reduction process	mitochondrion	proline dehydrogenase activity	P:biosynthetic process; ; P:response to stress; P:catabolic process; F:catalytic activity; C:mitochondrion; P:metabolic process	EC:1.5.99.8	1717	501	P92983	499	Complete	sp=Proline dehydrogenase 1, mitochondrial; Arabidopsis thaliana (Mouse-ear cress).	AT3G30775	ERD5, PRODH, AT-POX, ATPOX, ATPDH, PRO1	Methylenetetrahydrofolate reductase family protein	proline catabolic process; glutamate biosynthetic process;oxidation-reduction process; response to water deprivation;defense response to bacterium; response to oxidative stress					INF	0.000611568			0	0	0	0	0	0	30	22	7	15	0.594595	specific
D	Contig17532			response to water deprivation /// oxidation-reduction process	integral to membrane	squalene monooxygenase activity /// flavin adenine dinucleotide binding	F:catalytic activity; F:nucleotide binding; C:membrane; P:response to stress; P:response to abiotic stimulus; P:metabolic process	EC:1.14.99.7	1867	532	O48651	539	Complete	sp=Squalene monooxygenase; Panax ginseng (Korean ginseng).	AT1G58440	XF1, SQE1	FAD/NAD(P)-binding oxidoreductase family protein								-4.95455	0.000289232	10	17.6	26	14.8	30	32.4	61	43.6	4	8.8	0.372014
D	Contig17652			response to salt stress /// malate metabolic process /// tricarboxylic acid cycle /// cellular carbohydrate metabolic process /// response to zinc ion /// response to cadmium ion	chloroplast stroma /// vacuole /// nucleus /// plasma membrane /// apoplast	L-malate dehydrogenase activity /// transferase activity	F:catalytic activity; P:response to stress; P:response to abiotic stimulus; F:transferase activity; P:metabolic process; P:cellular process; P:generation of precursor metabolites and energy; P:catabolic process; P:carbohydrate metabolic process; F:nucleotide binding; C:plastid; P:biological_process; C:vacuole; C:nucleus; C:plasma membrane; C:extracellular region	EC:1.1.1.37	1511	333	O48905	332	Complete	sp=Malate dehydrogenase, cytoplasmic; Medicago sativa (Alfalfa).	AT1G04410		Lactate/malate dehydrogenase family protein	carbohydrate metabolic process;hyperosmotic response; response to temperature stimulus;water transport; Golgi organization;glycolysis; response to salt stress;response to cadmium ion; response to zinc ion; malate metabolic process; oxidation-reduction process;cellular carbohydrate metabolic process;gluconeogenesis	-3.69136	1.56704e-09							58	119.6	56	32.4	61	69.8	139	100.8	36	65.6	0.25966	specific
D	Contig18047			metabolic process		serine-glyoxylate transaminase activity /// pyridoxal phosphate binding	F:transferase activity; P:metabolic process; F:binding	EC:2.6.1.45	1596	402	Q56YA5	401	Complete	sp=Serine--glyoxylate aminotransferase; Arabidopsis thaliana (Mouse-ear cress).	AT2G13360	AGT, AGT1, SGAT	alanine:glyoxylate aminotransferase	metabolic process;response to fructose stimulus; water transport;photorespiration; divalent metal ion transport;response to salt stress;cellular cation homeostasis							-9.27273	0.00967263	4	6.6	11	6	5	5	28	20.4	1	2.2	0.507463	specific
D	Contig18429			oxidation-reduction process /// response to water deprivation /// response to salt stress /// auxin polar transport /// leaf development /// proton transport	mitochondrion /// chloroplast envelope /// plant-type vacuole membrane /// endosome membrane /// plasma membrane	inorganic diphosphatase activity /// 2-alkenal reductase [NAD(P)] activity /// hydrogen-translocating pyrophosphatase activity	P:metabolic process; P:response to stress; P:response to abiotic stimulus; C:mitochondrion; P:transport; C:plastid; C:membrane; C:vacuole; F:hydrolase activity; P:multicellular organismal development; F:catalytic activity; C:endosome; F:transporter activity; C:plasma membrane	EC:3.6.1.1 /// EC:1.3.1.74	2903	769	P21616	765	Complete	sp=Pyrophosphate-energized vacuolar membrane proton pump; Vigna radiata var. radiata (Mung bean) (Phaseolus aureus).	AT1G15690	AVP1, ATAVP3, AVP-3, AtVHP1;1	Inorganic H pyrophosphatase family protein				1.84697	0.00290673					31	62.8	124	75.8	117	140	204	141.6	82	117.8	0.263197
D	Contig18864			Golgi organization /// water transport /// response to cadmium ion /// cell redox homeostasis /// hyperosmotic response /// glycolysis /// response to salt stress /// response to temperature stimulus	mitochondrion	cobalt ion binding /// catalytic activity	P:cellular component organization; P:cellular process; F:binding; P:transport; P:biological_process; P:cellular homeostasis; P:response to stress; P:response to abiotic stimulus; P:generation of precursor metabolites and energy; P:carbohydrate metabolic process; P:catabolic process; F:catalytic activity; C:mitochondrion		847	141	Q9LEV3	206	Putative Complete	sp=CBS domain-containing protein CBSX3, mitochondrial; Arabidopsis thaliana (Mouse-ear cress).	AT5G10860		Cystathionine beta-synthase (CBS) family protein	response to salt stress;hyperosmotic response;Golgi organization; water transport; cell redox homeostasis; response to cadmium ion; glycolysis;response to temperature stimulus					31.6667	0.00470955	-INF	0.00164814	3	4.6	3	1.6	1	0.6	26	19	0	0	0.736434
D	Contig19318	Carica_papaya_evm.TU.supercontig_8.179		cellular response to water deprivation /// ubiquitin-dependent protein catabolic process /// response to herbicide /// response to cadmium ion /// response to cold /// response to oxidative stress	apoplast /// chloroplast stroma /// plasma membrane	transferase activity /// glutathione binding /// lactoylglutathione lyase activity	C:extracellular region; P:response to extracellular stimulus; P:cell communication; P:response to stress; P:response to abiotic stimulus; F:transferase activity; P:protein metabolic process; P:catabolic process; P:cellular process; C:plastid; P:biological_process; F:binding; C:plasma membrane; F:catalytic activity	EC:4.4.1.5	4151	953	Q01593	720	Complete	sp=B3 domain-containing transcription factor ABI3; Arabidopsis thaliana (Mouse-ear cress).	AT3G24650	ABI3, SIS10	AP2/B3-like transcriptional factor family protein						9.27778	3.54589e-09			0	0	0	0	7	7.2	97	66.8	21	42.2	0.574871	specific
D	Contig19420			response to desiccation /// hyperosmotic salinity response /// cellular response to water deprivation /// response to abscisic acid stimulus /// cold acclimation /// cellular response to cold /// cellular cation homeostasis /// divalent metal ion transport	integral to chloroplast inner membrane /// mitochondrion /// chloroplast thylakoid membrane		C:membrane; C:plastid; C:mitochondrion; P:response to stress; P:response to abiotic stimulus; P:response to extracellular stimulus; P:cell communication; P:response to endogenous stimulus; P:cellular process; C:thylakoid; P:cellular homeostasis; P:transport		818	221	F4I1G5	226	Complete	sp=Cold-regulated 413 inner membrane protein 2, chloroplastic; Arabidopsis thaliana (Mouse-ear cress).	AT1G29395	COR414-TM1, COR413IM1, COR413-TM1	COLD REGULATED 314 INNER MEMBRANE 1						9.36842	0.000123376			3	4.6	1	0.2	4	3.8	49	35.6	7	15.6	0.595318
D	Contig19708	Populus_trichocarpa_678093		brassinosteroid biosynthetic process /// transmembrane transport /// response to water deprivation /// response to salt stress /// acetyl-CoA metabolic process /// cellular response to iron ion starvation /// iron ion transport /// water transport /// sterol biosynthetic process	mitochondrion /// integral to membrane /// chloroplast envelope /// anchored to plasma membrane /// vacuole	water channel activity /// protein binding	P:biosynthetic process; P:cellular process; P:lipid metabolic process; P:transport; P:response to stress; P:response to abiotic stimulus; C:mitochondrion; C:membrane; P:metabolic process; F:transporter activity; C:plastid; P:response to extracellular stimulus; P:cell communication; F:protein binding; C:plasma membrane; C:vacuole		1126	342	Q39196	287	Putative Complete	sp=Probable aquaporin PIP1-4; Arabidopsis thaliana (Mouse-ear cress).	AT1G01620	PIP1C, TMP-B, PIP1;3	plasma membrane intrinsic protein 1C						2.0935	0.00223878	-4.32773	1.74501e-09	22	42	57	33.2	45	49.2	142	103	11	23.8	0.410032
D	Contig19883			sulfide oxidation	using siroheme sulfite reductase /// sterol biosynthetic process /// regulation of DNA replication /// water transport /// response to salt stress /// negative regulation of transcription	DNA-dependent /// hyperosmotic response /// Golgi organization /// glycolysis /// glucosinolate biosynthetic process /// response to cadmium ion /// response to cold /// indoleacetic acid biosynthetic process /// cysteine biosynthetic process /// sulfate reduction /// plastid DNA packaging	P:metabolic process; P:cellular process; C:plastid; C:extracellular region; P:biosynthetic process; P:lipid metabolic process; P:DNA metabolic process; P:transport; C:membrane; F:catalytic activity; F:binding; P:response to stress; P:response to abiotic stimulus; ; C:cytosol; P:cellular component organization; P:generation of precursor metabolites and energy; P:carbohydrate metabolic process; P:c…	EC:1.8.7.1 /// EC:1.8.99.1	2688	699	O82802	693	Complete	sp=Sulfite reductase 1 [ferredoxin], chloroplastic; Nicotiana tabacum (Common tobacco).	AT5G04590	SIR	sulfite reductase								-2.77273	0.00967263	16	29.6	30	17.4	25	27.6	69	48.8	8	17.6	0.346099	specific
D	Contig20209			protein autophosphorylation /// starch catabolic process /// carbohydrate phosphorylation /// starch biosynthetic process /// plant-type cell wall organization	chloroplast stroma	carbohydrate kinase activity /// ATP binding /// phosphoglucan	P:cellular protein modification process; P:carbohydrate metabolic process; P:cellular process; P:catabolic process; F:kinase activity; F:nucleotide binding; P:biosynthetic process; C:plastid; P:cellular component organization	EC:2.7.9.5	1169	389	Q6ZY51	1196	Internal	sp=Phosphoglucan, water dikinase, chloroplastic; Arabidopsis thaliana (Mouse-ear cress).	AT5G26570	PWD, OK1, ATGWD3	catalytics;carbohydrate kinases;phosphoglucan, water dikinases				5.09705	0			-24.2667	0	30	60.2	79	47.4	192	241.6	312	218.4	4	9	0.378772	specific
D	Contig20793			response to salt stress /// ATP hydrolysis coupled proton transport /// Golgi organization /// plasma membrane ATP synthesis coupled proton transport /// pollen development /// ATP catabolic process	plant-type vacuole /// vacuolar membrane /// chloroplast envelope /// proton-transporting V-type ATPase	V1 domain /// cell wall /// plasma membrane	C:vacuole; C:membrane; F:hydrolase activity; F:transporter activity; C:plastid; P:response to stress; P:response to abiotic stimulus; P:transport; P:cellular process; C:cell wall; P:cellular component organization; P:generation of precursor metabolites and energy; P:nucleobase-containing compound metabolic process; P:biosynthetic process; P:multicellular organismal development; P:catabolic proces…		2292	624	Q9SM09	623	Complete	sp=V-type proton ATPase catalytic subunit A; Citrus unshiu (Satsuma mandarin) (Citrus nobilis var. unshiu).	AT1G78900	VHA-A	vacuolar ATP synthase subunit A	response to salt stress;proton transport; Golgi vesicle transport; calcium ion transport;gluconeogenesis; ATP hydrolysis coupled proton transport; proteasomal protein catabolic process;ATP metabolic process;cell morphogenesis;vacuole organization;water transport; response to cadmium ion;glycolysis; cell growth;pentose-phosphate shunt;hyperosmotic response;Golgi organization;response to temperatur…	-3.15385	0.00435788							25	49.2	27	15.6	31	34	79	55.6	23	46	0.277445
D	Contig24062		mip pip subfamily	response to desiccation /// water transport /// response to osmotic stress /// hydrogen peroxide transmembrane transport /// response to abscisic acid stimulus	vacuole /// plasma membrane /// integral to membrane /// chloroplast	transporter activity	C:vacuole; P:response to stress; P:response to abiotic stimulus; P:transport; C:plasma membrane; P:response to endogenous stimulus; C:membrane; C:plastid; F:transporter activity		1217	282	Q9ATM6	288	Complete	sp=Aquaporin PIP2-4; Zea mays (Maize).	AT2G37170	PIP2B, PIP2;2	plasma membrane intrinsic protein 2		-3.11828	1.3999e-07					-5.78261	6.89892e-09	55	116	64	37.2	46	51	117	79.8	6	13.8	0.267965
D	Contig2415		beta chain	response to salt stress /// response to cold /// protein polymerization /// GTP catabolic process /// microtubule-based movement	microtubule /// plastid /// plasma membrane	GTPase activity /// structural molecule activity /// GTP binding	P:response to stress; P:response to abiotic stimulus; C:cytoskeleton; C:plastid; P:cellular component organization; P:cellular process; P:nucleobase-containing compound metabolic process; P:catabolic process; F:hydrolase activity; F:structural molecule activity; F:nucleotide binding; C:plasma membrane		1714	447	P12459	445	Complete	sp=Tubulin beta-1 chain; Glycine max (Soybean) (Glycine hispida).	AT5G12250	TUB6	beta-6 tubulin	root hair elongation;hyperosmotic response;gibberellic acid mediated signaling pathway; seed dormancy process;response to salt stress;cell wall organization;anthocyanin accumulation in tissues in response to UV light; response to cadmium ion; glycolysis;sterol biosynthetic process; cysteine biosynthetic process;response to cold;microtubule-based movement; proteasomal protein catabolic process;pro…					12.375	0.00978461			0	0	0	0	2	1.6	27	19.8	7	15.8	0.532258
D	Contig4052		1-aminocyclopropane-1-carboxylate oxidase homolog 1	cellular biosynthetic process /// secondary metabolite biosynthetic process		oxidoreductase activity	P:biosynthetic process; P:cellular process; F:catalytic activity	EC:1.14.11.0	1415	372	F6H8K2	373	Complete	tr=Putative uncharacterized protein; Vitis vinifera (Grape).	AT1G06620		2-oxoglutarate (2OG) and Fe(II)-dependent oxygenase superfamily protein	hyperosmotic salinity response; oxidation-reduction process;response to water deprivation; jasmonic acid mediated signaling pathway;biological_process;response to wounding							-INF	0.00652759	0	0	0	0	3	3	21	15.6	0	0	0.83871	specific
D	Contig6531	Vitis_vinifera_GSVIVP00025362001	glyceraldehyde 3-phosphate dehydrogenase	glucose metabolic process /// oxidation-reduction process		NAD binding /// glyceraldehyde-3-phosphate dehydrogenase (NAD+) (phosphorylating) activity /// NADP binding	F:nucleotide binding; P:carbohydrate metabolic process; P:cellular process; F:catalytic activity; P:metabolic process	EC:1.2.1.12	1832	345	P04796	338	Complete	sp=Glyceraldehyde-3-phosphate dehydrogenase, cytosolic; Sinapis alba (White mustard) (Brassica hirta).	AT1G13440	GAPC-2, GAPC2	glyceraldehyde-3-phosphate dehydrogenase C2	glycolysis; regulation of transport; isopentenyl diphosphate biosynthetic process, mevalonate-independent pathway;defense response to bacterium; response to cadmium ion; oxidation-reduction process;glucosinolate biosynthetic process; pentose-phosphate shunt;proteasomal protein catabolic process;cytoskeleton organization;Golgi organization;gluconeogenesis;response to temperature stimulus; response…					1.6266	0.00260217	-1.88312	1.92894e-05	74	152	184	118.4	107	124.8	292	203	75	107.8	0.287535
D	Contig9988		translationally controlled tumor protein		cytoplasm		C:cytoplasm		1309	169	Q5J907	168	Complete	sp=Translationally-controlled tumor protein homolog; Elaeis guineensis var. tenera (Oil palm).	AT3G16640	TCTP	translationally controlled tumor protein	mitosis; regulation of cell growth; response to cadmium ion;regulation of multicellular organism growth; cell proliferation; drought recovery; auxin mediated signaling pathway; lateral root development; defense response to bacterium; root hair cell tip growth; root development;regulation of stomatal closure; regulation of mitotic cell cycle;auxin homeostasis;pollen tube growth;embryo development;…					1.95482	1.00547e-09			72	147.8	200	131	138	163.8	460	320.2	225	251.4	0.315717	specific
D	Qs-dev_rep_c103460		cold regulated 314 thylakoid membrane 2	response to desiccation /// hyperosmotic salinity response /// cellular response to water deprivation /// response to abscisic acid stimulus /// cold acclimation /// cellular response to cold /// cellular cation homeostasis /// divalent metal ion transport	integral to chloroplast inner membrane /// mitochondrion /// chloroplast thylakoid membrane		C:membrane; C:plastid; C:mitochondrion; P:response to stress; P:response to abiotic stimulus; P:response to extracellular stimulus; P:cell communication; P:response to endogenous stimulus; P:cellular process; C:thylakoid; P:cellular homeostasis; P:transport		736	230	Q94AL8	225	Putative Complete	sp=Cold-regulated 413 inner membrane protein 1, chloroplastic; Arabidopsis thaliana (Mouse-ear cress).	AT1G29395	COR414-TM1, COR413IM1, COR413-TM1	COLD REGULATED 314 INNER MEMBRANE 1	response to desiccation;response to cold;response to abscisic acid stimulus; cellular response to water deprivation; cold acclimation; response to water deprivation;response to salt stress;hyperosmotic salinity response; cellular response to cold					INF	0.00345193			0	0.4	0	0	0	0	24	18	7	16.6	0.514286
D	Qs-dev_rep_c72718	Oryza_sativa_subsp._indica_OsIBCD004305	sucrose synthase 1	biosynthetic process /// sucrose metabolic process		sucrose synthase activity	F:transferase activity; P:biosynthetic process; P:carbohydrate metabolic process; P:cellular process	EC:2.4.1.13	2977	816	Q9M111	809	Complete	sp=Sucrose synthase 3; Arabidopsis thaliana (Mouse-ear cress).	AT4G02280	SUS3, ATSUS3	sucrose synthase 3	sucrose biosynthetic process; response to water deprivation;galactolipid biosynthetic process; sucrose metabolic process;response to mannitol stimulus; starch metabolic process; response to hypoxia; seed maturation							-1.98034	7.11177e-05	39	85.2	165	103.8	106	122.6	243	161.2	47	81.4	0.29087
D	Qs-dev_rep_c73066		bax inhibitor 1-like	negative regulation of programmed cell death /// response to stress	intracellular membrane-bounded organelle /// cytoplasm /// membrane		C:intracellular; P:cell death; C:cytoplasm; C:membrane; P:response to stress		910	187	Q9LD45	247	C-terminus	sp=Bax inhibitor 1; Arabidopsis thaliana (Mouse-ear cress).	AT5G47120	ATBI-1, BI-1, ATBI1, BI1	BAX inhibitor 1	negative regulation of defense response; ER overload response;protein targeting to membrane; defense response to fungus;negative regulation of programmed cell death; endoplasmic reticulum unfolded protein response;response to cold;systemic acquired resistance, salicylic acid mediated signaling pathway;abscisic acid mediated signaling pathway;response to endoplasmic reticulum stress; cell communic…					22.8333	0.000255895			4	7.8	2	1.2	1	1.2	37	27.4	4	10.4	0.570833
D	Qs-dev_rep_c75012		e3 ubiquitin-protein ligase rglg2-like	cytokinin metabolic process /// protein ubiquitination /// auxin metabolic process	plasma membrane	ubiquitin-protein ligase activity /// zinc ion binding	P:metabolic process; P:cellular process; C:plasma membrane; P:cellular protein modification process; F:catalytic activity; F:binding	EC:6.3.2.19	1744	438	B9RAR5	433	Complete	tr=Copine, putative; Ricinus communis (Castor bean).	AT5G14420	RGLG2	RING domain ligase2	N-terminal protein myristoylation; cytokinin metabolic process;negative regulation of response to water deprivation; auxin metabolic process					16.6667	0.00605968	-25	0.00276562	1	2.2	12	7.2	1	1.2	27	20	0	0.8	0.636943
D	Qs-dev_rep_c75610		vacuolar cation proton exchanger	transport			P:transport		1734	405	Q769E5	451	Complete	sp=Vacuolar cation/proton exchanger 1a; Oryza sativa subsp. japonica (Rice).	AT2G38170	CAX1, ATCAX1, RCI4	cation exchanger 1	response to salt stress; cation transport; Golgi organization; cellular manganese ion homeostasis; cellular lipid catabolic process;glucosinolate biosynthetic process;cold acclimation;cellular zinc ion homeostasis; divalent metal ion transport;transmembrane transport; cellular cation homeostasis;response to fructose stimulus; calcium ion transport; response to nematode;regulation of protein local…					5.67857	0.00298085			1	2.2	2	1.2	5	5.6	43	31.8	7	16.6	0.554007	specific
D	Qs-dev_rep_c76415		alpha- glucan phosphorylase l chloroplastic amyloplastic-like	carbohydrate metabolic process	amyloplast /// chloroplast	pyridoxal phosphate binding /// identical protein binding /// glycogen phosphorylase activity	F:binding; P:carbohydrate metabolic process; F:protein binding; C:plastid; F:transferase activity		863	259	P53536	1003	Internal	sp=Alpha-1,4 glucan phosphorylase L isozyme, chloroplastic/amyloplastic; Vicia faba (Broad bean) (Faba vulgaris).	AT3G29320	PHS1	Glycosyl transferase, family 35	defense response to bacterium;carbohydrate metabolic process;response to water deprivation; starch biosynthetic process;response to temperature stimulus;response to cold					127	0.000180424			0	0.4	1	0.6	0	0.2	34	25.4	7	16.6	0.587963	specific
D	Qs-dev_rep_c92139		cellulose synthase catalytic subunit	primary cell wall biogenesis /// cellulose biosynthetic process	Golgi apparatus /// integral to membrane	cellulose synthase (UDP-forming) activity /// zinc ion binding	F:transferase activity; C:Golgi apparatus; P:cellular process; P:biosynthetic process; P:carbohydrate metabolic process; C:membrane; F:binding	EC:2.4.1.12	2327	769	Q941L0	1065	C-terminus	sp=Cellulose synthase A catalytic subunit 3 [UDP-forming]; Arabidopsis thaliana (Mouse-ear cress).	AT5G05170	CESA3, IXR1, ATCESA3, ATH-B, CEV1	Cellulose synthase family protein	water transport;cellulose biosynthetic process;hyperosmotic response; root hair elongation; auxin polar transport;defense response;anthocyanin accumulation in tissues in response to UV light; cell growth;calcium ion transport;cell wall organization;pattern specification process; Golgi organization;secondary cell wall biogenesis;regulation of carbohydrate biosynthetic process;response to salt stre…					50	0.00242463			0	0.8	2	1.2	0	0.4	27	20	3	8.4	0.649351
D	Qs-dev_rep_c92373		chitinase-like protein 2	response to fructose stimulus /// regulation of carbohydrate biosynthetic process /// response to wounding /// coumarin biosynthetic process /// water transport /// multidimensional cell growth /// calcium ion transport /// regulation of meristem growth /// response to salt stress /// chitin catabolic process /// pattern specification process /// lignin biosynthetic process /// defense response t…	apoplast /// Golgi apparatus	chitinase activity /// polysaccharide binding	P:biological_process; P:biosynthetic process; P:carbohydrate metabolic process; P:response to external stimulus; P:response to stress; C:extracellular region; ; P:secondary metabolic process; P:transport; P:cell growth; F:hydrolase activity; F:carbohydrate binding; P:multicellular organismal development; P:growth; P:response to abiotic stimulus; P:catabolic process; P:response to biotic stimulus;…	EC:3.2.1.14	867	289	Q9MA41	321	Putative C-terminus	sp=Chitinase-like protein 1; Arabidopsis thaliana (Mouse-ear cress).	AT1G05850	POM1, ERH2, ELP1, CTL1, ELP, HOT2, ATCTL1	Chitinase family protein	carbohydrate metabolic process; cell tip growth;glucosinolate biosynthetic process; response to cadmium ion;polysaccharide biosynthetic process;Golgi organization;multidimensional cell growth; regulation of hormone levels; defense response to bacterium;regulation of cell size;regulation of meristem growth; response to cold;root hair cell differentiation; response to temperature stimulus;pattern s…					50.5	0.00223878	-14.4286	0.00485582	0	0.8	0	0	0	0.4	27	20.2	0	1.4	0.885965
E	Contig11296	Vitis_vinifera_GSVIVP00025362001		response to salt stress /// cell redox homeostasis /// response to temperature stimulus /// hyperosmotic response /// water transport /// Golgi organization /// glycolysis /// response to cadmium ion	mitochondrion	cobalt ion binding /// organic cyclic compound binding /// catalytic activity	C:mitochondrion; P:response to stress; P:response to abiotic stimulus; F:binding; P:cellular homeostasis; P:transport; P:cellular component organization; P:cellular process; P:generation of precursor metabolites and energy; P:carbohydrate metabolic process; P:catabolic process; F:catalytic activity; P:biological_process		1900	206	Q9LEV3	206	Complete	sp=CBS domain-containing protein CBSX3, mitochondrial; Arabidopsis thaliana (Mouse-ear cress).	AT5G10860		Cystathionine beta-synthase (CBS) family protein						5.76087	1.17378e-05			1	1	17	9.6	9	9.2	75	53	44	77	0.867824	specific
E	Contig14970			response to water /// response to stress			P:response to abiotic stimulus; P:response to stress		1077	225	C8ZL25	111	Complete	tr=Dehydrin; Quercus ilex (Holly oak).	AT3G50970	LTI30, XERO2	dehydrin family protein				13.3636	0.000423095					3	4.6	4	2.2	27	29.4	61	43.6	26	50.4	0.721966
E	Contig16329			oxidation-reduction process /// response to salt stress /// defense response to bacterium /// response to zinc ion /// removal of superoxide radicals /// embryo development ending in seed dormancy	mitochondrial matrix	copper ion binding /// superoxide dismutase activity	F:binding; P:metabolic process; P:response to stress; P:response to abiotic stimulus; P:response to biotic stimulus; F:catalytic activity; C:mitochondrion; P:biological_process; P:cellular process; P:reproduction; P:post-embryonic development; P:embryo development	EC:1.15.1.1	1122	231	P11796	228	Complete	sp=Superoxide dismutase [Mn], mitochondrial; Nicotiana plumbaginifolia (Leadwort-leaved tobacco) (Tex-Mex tobacco).	AT3G10920	MSD1, MEE33, ATMSD1	manganese superoxide dismutase 1	removal of superoxide radicals; response to salt stress; Golgi organization; aerobic respiration; ubiquitin-dependent protein catabolic process;hyperosmotic response;photorespiration;embryo development ending in seed dormancy; response to zinc ion; oxidation-reduction process;response to temperature stimulus;defense response to bacterium; response to misfolded protein;superoxide metabolic process…			INF	0.00163824					2	3	0	0	19	20.4	56	40.4	9	19	0.717391	specific
E	Contig19981						-		769	140	I2E4W7	140	Complete	tr=ERD protein; Vitis amurensis.	AT2G41430	ERD15, LSR1, CID1	dehydration-induced protein (ERD15)	response to salt stress; hyperosmotic response; response to water deprivation;glycolysis; hydrogen peroxide catabolic process; response to temperature stimulus;response to high light intensity; response to cadmium ion; Golgi organization;response to bacterium; water transport; response to absence of light;regulation of protein localization					43	0.000249773			0	0	4	2.2	1	0.6	35	25.8	18	37.2	0.957447	specific
E	Contig2283			response to water deprivation /// response to cadmium ion /// starch biosynthetic process	chloroplast /// cytosol	glycogen phosphorylase activity /// pyridoxal phosphate binding	P:response to stress; P:response to abiotic stimulus; F:transferase activity; F:binding; P:biological_process; P:biosynthetic process; P:carbohydrate metabolic process; P:cellular process; C:plastid; C:cytosol		2952	844	P53537	842	Complete	sp=Alpha-glucan phosphorylase, H isozyme; Vicia faba (Broad bean) (Faba vulgaris).	AT3G46970	ATPHS2, PHS2	alpha-glucan phosphorylase 2						5.7	0.00160146			12	22	17	9.6	6	6	47	34.2	25	48.8	0.688226	specific
E	Qs-dev_c34533		plasma membrane intrinsic protein	brassinosteroid biosynthetic process /// transmembrane transport /// response to water deprivation /// response to salt stress /// acetyl-CoA metabolic process /// cellular response to iron ion starvation /// iron ion transport /// water transport /// sterol biosynthetic process	mitochondrion /// integral to membrane /// chloroplast envelope /// anchored to plasma membrane /// vacuole	water channel activity /// protein binding	P:biosynthetic process; P:cellular process; P:lipid metabolic process; P:transport; P:response to stress; P:response to abiotic stimulus; C:mitochondrion; C:membrane; P:metabolic process; F:transporter activity; C:plastid; P:response to extracellular stimulus; P:cell communication; F:protein binding; C:plasma membrane; C:vacuole		1286	287	Q7XSQ9	288	Complete	sp=Probable aquaporin PIP1-2; Oryza sativa subsp. japonica (Rice).	AT1G01620	PIP1C, TMP-B, PIP1;3	plasma membrane intrinsic protein 1C	water transport; acetyl-CoA metabolic process;cellular response to iron ion starvation;transmembrane transport;transport; response to water deprivation;response to salt stress;sterol biosynthetic process; iron ion transport; brassinosteroid biosynthetic process	-7.5	0.00360121			INF	0.000139053			14	27	6	3.6	0	0	34	25.4	11	24.6	0.620347	specific
E	Qs-dev_c8859		nadp-specific isocitrate	NADP metabolic process /// response to salt stress /// defense response to bacterium /// tricarboxylic acid cycle /// isocitrate metabolic process /// response to zinc ion /// response to cadmium ion	peroxisome /// plasma membrane /// apoplast	NAD binding /// copper ion binding /// isocitrate dehydrogenase (NADP+) activity /// magnesium ion binding	F:nucleotide binding; F:binding; C:peroxisome; P:nucleobase-containing compound metabolic process; P:secondary metabolic process; P:response to stress; P:response to abiotic stimulus; P:response to biotic stimulus; P:generation of precursor metabolites and energy; P:catabolic process; F:catalytic activity; P:metabolic process; P:cellular process; P:biological_process; C:plasma membrane; C:extrace…	EC:1.1.1.42	1698	413	P50218	415	Complete	sp=Isocitrate dehydrogenase [NADP]; Nicotiana tabacum (Common tobacco).	AT1G65930	cICDH	cytosolic NADP+-dependent isocitrate dehydrogenase	proteasome core complex assembly; Golgi organization;photorespiration;response to salt stress;glycolysis;gluconeogenesis; water transport; isocitrate metabolic process;response to misfolded protein; response to osmotic stress;hyperosmotic response;response to zinc ion;response to cadmium ion;defense response to bacterium; oxidation-reduction process;regulation of transport;ubiquitin-dependent pro…	3.65517	0.00409051							6	11.6	71	42.4	73	86.4	120	82.2	44	77.8	0.532623	specific
E	Qs-dev_rep_c74970		squalene monooxygenase-like	response to water deprivation /// oxidation-reduction process	integral to membrane	squalene monooxygenase activity /// flavin adenine dinucleotide binding	F:catalytic activity; F:nucleotide binding; C:membrane; P:response to stress; P:response to abiotic stimulus; P:metabolic process	EC:1.14.99.7	1722	531	O48651	539	Complete	sp=Squalene monooxygenase; Panax ginseng (Korean ginseng).	AT1G58440	XF1, SQE1	FAD/NAD(P)-binding oxidoreductase family protein						122	0.000278586			0	0.4	1	0.6	0	0.2	33	24.4	14	30.8	0.978723
F	Contig16865			response to stimulus			P:biological_process		809	107	Q39644	97	Complete	sp=Late embryogenesis abundant protein Lea5; Citrus sinensis (Sweet orange) (Citrus aurantium var. sinensis).	AT4G15910	ATDI21, DI21	drought-induced 21		#N/A	3.85338e-09					18.7677	0	25	48.2	0	0	8	8.2	27	19.8	478	371.6	0.829835	specific
F	Contig16935			response to stress			P:response to stress		440	100	Q39644	97	Putative Complete	sp=Late embryogenesis abundant protein Lea5; Citrus sinensis (Sweet orange) (Citrus aurantium var. sinensis).	AT4G15910	ATDI21, DI21	drought-induced 21								9.53191	0	1	1.2	0	0	4	3.6	26	18.8	133	179.2	0.883629	specific
F	Contig17540			seed germination /// acquisition of desiccation tolerance /// meristem structural organization /// regulation of flower development /// photomorphogenesis /// cell division /// vegetative to reproductive phase transition of meristem /// protein ubiquitination /// lipid storage /// response to abscisic acid stimulus /// response to freezing /// cotyledon development /// sugar mediated signaling pa…	cytoplasm		P:post-embryonic development; P:reproduction; P:anatomical structure morphogenesis; P:multicellular organismal development; P:flower development; P:response to abiotic stimulus; P:cellular process; P:cellular protein modification process; P:biological_process; P:response to endogenous stimulus; P:response to stress; P:embryo development; C:cytoplasm; P:signal transduction		886	133	Q02400	133	Putative Complete	sp=Late embryogenesis abundant protein B19.3; Hordeum vulgare (Barley).	AT3G51810	ATEM1, GEA1, AT3, EM1	Stress induced protein						36.6667	0.00131185	3.91818	3.54556e-07	0	0	3	1.6	1	0.6	30	22	51	86.2	0.780797	specific
F	Contig17917			response to water /// response to stress			P:response to abiotic stimulus; P:response to stress		715	88	C8ZL25	111	Putative Complete	tr=Dehydrin; Quercus ilex (Holly oak).	AT3G50980	XERO1	dehydrin xero 1								14.9412	7.86245e-08	2	3	2	0.8	1	0.6	5	3.4	26	50.8	0.866894	specific
F	Contig18471			transport			P:transport		992	165	Q43129	120	Complete	sp=Non-specific lipid-transfer protein; Gossypium hirsutum (Upland cotton) (Gossypium mexicanum).	AT5G59320	LTP3	lipid transfer protein 3	response to cold; lipid transport; response to water deprivation;hyperosmotic salinity response; response to abscisic acid stimulus							6.89286	0.000149594	0	0	1	0.2	0	0	8	5.6	19	38.6	0.869369	specific
F	Contig18808			embryo development			P:embryo development		877	172	Q01417	173	Complete	sp=18 kDa seed maturation protein; Glycine max (Soybean) (Glycine hispida).	AT5G06760	LEA4-5	Late Embryogenesis Abundant 4-5	response to cold; embryo development; response to osmotic stress; response to water deprivation;embryo development ending in seed dormancy;seed development							132.5	5.7429e-10	1	1.2	4	2.2	1	0.6	1	0.4	27	53	0.923345	specific
F	Contig18905			response to stimulus			P:biological_process		886	106	Q39644	97	Complete	sp=Late embryogenesis abundant protein Lea5; Citrus sinensis (Sweet orange) (Citrus aurantium var. sinensis).	AT4G15910	ATDI21, DI21	drought-induced 21	response to water deprivation; response to stress; embryo development; response to abscisic acid stimulus	2.70543	0.00143597	-9.69444	1.49897e-09	5.77778	0.000231745	7.51442	0	14	25.8	113	69.8	7	7.2	58	41.6	352	312.6	0.684026	specific
F	Contig19993			transport			P:transport		607	118	Q43129	120	Complete	sp=Non-specific lipid-transfer protein; Gossypium hirsutum (Upland cotton) (Gossypium mexicanum).	AT5G59320	LTP3	lipid transfer protein 3	response to cold; lipid transport; response to water deprivation;hyperosmotic salinity response; response to abscisic acid stimulus							6.04255	2.39747e-06	0	0	0	0	0	0	13	9.4	30	56.8	0.858006	specific
F	Contig21522			cellular response to chemical stimulus /// response to inorganic substance /// cellular response to stress /// metabolic process /// cellular response to abiotic stimulus		UDP-glucosyltransferase activity	P:cellular process; P:biological_process; F:transferase activity; P:response to stress; P:metabolic process; P:response to abiotic stimulus		1454	453	Q9SYK9	453	Complete	sp=UDP-glycosyltransferase 74E2; Arabidopsis thaliana (Mouse-ear cress).	AT1G05680	UGT74E2	Uridine diphosphate glycosyltransferase 74E2	toxin catabolic process;cellular response to water deprivation; indolebutyric acid metabolic process;response to cyclopentenone; cellular response to hydrogen peroxide; shoot morphogenesis; cellular hyperosmotic salinity response; cellular response to abscisic acid stimulus; metabolic process; response to karrikin							8.04762	0.000295616	0	0	2	0.8	0	0	6	4.2	16	33.8	0.871134	specific
F	Contig24085	Ostreococcus_tauri_36515	probable glutathione s-transferase	response to karrikin /// glutathione metabolic process		glutathione transferase activity	; F:transferase activity	EC:2.5.1.18	1305	220	Q9ZRW8	219	Complete	sp=Glutathione S-transferase U19; Arabidopsis thaliana (Mouse-ear cress).	AT1G78380	ATGSTU19, GST8, GSTU19	glutathione S-transferase TAU 19	response to cadmium ion;proteasome core complex assembly; galactolipid biosynthetic process;response to oxidative stress; toxin catabolic process; cellular response to water deprivation;response to salt stress;response to cyclopentenone;proteasomal ubiquitin-dependent protein catabolic process;glycolysis; response to misfolded protein;gluconeogenesis; cellular response to phosphate starvation; fa…							5.41463	0.000133234	3	5	4	2.2	6	6	11	8.2	22	44.4	0.674772	specific
F	Contig5586		cytochrome p450			metal ion binding /// oxidoreductase activity	F:binding; F:catalytic activity		1746	498	Q8VWZ7	493	Complete	sp=Geraniol 8-hydroxylase; Catharanthus roseus (Madagascar periwinkle) (Vinca rosea).	AT2G45570	CYP76C2	cytochrome P450, family 76, subfamily C, polypeptide 2	galactolipid biosynthetic process; cellular response to water deprivation;oxidation-reduction process; cellular response to phosphate starvation							9.27273	0.00967263	3	5.2	1	0.2	0	0	3	2.2	9	20.4	0.728571
F	Contig6376		heat shock	response to water deprivation /// protein folding /// response to salt stress /// defense response to bacterium /// heat acclimation /// flower development /// protein stabilization /// cellular response to calcium ion /// leaf development /// response to arsenic-containing substance	cytosol /// cell wall /// mitochondrion /// nucleolus /// plasma membrane /// apoplast	ATP binding /// unfolded protein binding	C:cytosol; C:cell wall; P:response to stress; P:response to abiotic stimulus; C:mitochondrion; P:protein metabolic process; P:cellular process; C:nucleolus; P:response to biotic stimulus; P:flower development; P:metabolic process; F:nucleotide binding; P:multicellular organismal development; F:protein binding; P:biological_process; C:plasma membrane; C:extracellular region		1731	539	P51819	703	N-terminus	sp=Heat shock protein 83; Ipomoea nil (Japanese morning glory) (Pharbitis nil).	AT5G52640	HSP81-1, ATHS83, HSP81.1, HSP83, ATHSP90.1, AtHsp90-1, HSP90.1	heat shock protein 90.1								10.0909	0.00481141	0	0	1	0.2	2	2	3	2.2	10	22.2	0.834586	specific
F	Contig8689		wcor413-like protein	cellular response to water deprivation /// response to abscisic acid stimulus /// cold acclimation	plasma membrane /// vacuolar membrane /// mitochondrion		C:plasma membrane; C:membrane; C:vacuole; P:response to extracellular stimulus; P:cell communication; P:response to stress; P:response to abiotic stimulus; P:response to endogenous stimulus; C:mitochondrion		1662	368	Q9SVL6	203	Complete	sp=Cold-regulated 413 plasma membrane protein 2; Arabidopsis thaliana (Mouse-ear cress).	AT3G50830	COR413-PM2, ATCOR413-PM2	cold-regulated 413-plasma membrane 2								30	4.3487e-06	0	0	3	1.6	1	0.8	2	1.2	17	36	0.909091	specific
F	Qs-dev_c42419		late embryogenesis abundant protein	response to stress /// response to chemical stimulus			P:response to stress; P:biological_process		298	56	Q39644	97	C-terminus	sp=Late embryogenesis abundant protein Lea5; Citrus sinensis (Sweet orange) (Citrus aurantium var. sinensis).	AT4G15910	ATDI21, DI21	drought-induced 21	response to water deprivation; response to stress; embryo development; response to abscisic acid stimulus							INF	0.0048013	0	0	0	0	0	0	0	0	7	16.4	1	specific
F	Qs-dev_rep_c103646		monodehydroascorbate reductase	response to jasmonic acid stimulus /// oxidation-reduction process /// response to water deprivation /// response to salt stress /// response to symbiotic fungus /// cell redox homeostasis /// regulation of symbiosis	encompassing mutualism through parasitism /// response to zinc ion /// response to cadmium ion	cytosol /// chloroplast /// peroxisomal matrix /// plasma membrane /// apoplast	C:cytosol; P:response to endogenous stimulus; P:metabolic process; P:response to stress; P:response to abiotic stimulus; P:response to biotic stimulus; P:cellular homeostasis; F:catalytic activity; F:nucleotide binding; P:biological_process; C:plastid; C:peroxisome; C:plasma membrane; C:extracellular region	EC:1.6.5.4	983	327	Q43497	433	Internal	sp=Monodehydroascorbate reductase; Solanum lycopersicum (Tomato) (Lycopersicon esculentum).	AT3G52880	ATMDAR1, MDAR1	monodehydroascorbate reductase 1								8.74286	3.76621e-08	7	13.2	0	0	0	0	9	7	32	61.2	0.751843	specific
F	Qs-dev_rep_c72494		leucine aminopeptidase	response to cadmium ion /// proteolysis	vacuole /// chloroplast	manganese ion binding /// metalloexopeptidase activity /// aminopeptidase activity	C:vacuole; F:binding; F:hydrolase activity; P:biological_process; C:plastid; P:protein metabolic process; P:catabolic process	EC:3.4.11.0	1788	433	Q6K669	598	C-terminus	sp=Leucine aminopeptidase 2, chloroplastic; Oryza sativa subsp. japonica (Rice).	AT2G24200		Cytosol aminopeptidase family protein	proteolysis; hyperosmotic response; response to cadmium ion; protein metabolic process;glycolysis; protein targeting to vacuole;response to temperature stimulus; Golgi organization; response to salt stress; water transport;gluconeogenesis							3.07186	1.32683e-06	22	42.8	35	20.4	15	16.6	45	33.4	70	102.6	0.47544	specific
F	Qs-dev_rep_c72884		seed maturation protein lea 4	embryo development			P:embryo development		889	172	Q01417	173	Complete	sp=18 kDa seed maturation protein; Glycine max (Soybean) (Glycine hispida).	AT5G06760	LEA4-5	Late Embryogenesis Abundant 4-5	response to cold; embryo development; response to osmotic stress; response to water deprivation;embryo development ending in seed dormancy;seed development							4.62857	0.00484079	2	4.2	0	0	0	0.2	9	7	15	32.4	0.739726	specific
F	Qs-dev_rep_c73281		metallothionein-like protein			metal ion binding	F:binding		751	67	Q96386	65	Complete	sp=Metallothionein-like protein type 3; Carica papaya (Papaya).	AT3G15353	MT3, ATMT3	metallothionein 3	cellular copper ion homeostasis; regulation of plant-type hypersensitive response;protein targeting to membrane; response to fructose stimulus;response to osmotic stress; auxin polar transport; water transport; positive regulation of flavonoid biosynthetic process;pattern specification process; response to salt stress; growth; response to cadmium ion; root morphogenesis;regulation of cell size							16.3043	3.78484e-12	0	0.4	5	3	0	0.2	6	4.6	42	75	0.901442	specific
F	Qs-dev_rep_c75701		protein cobra	cellulose microfibril organization /// multidimensional cell growth /// response to salt stress	plant-type cell wall /// anchored to plasma membrane /// longitudinal side of cell surface		C:cell wall; C:plasma membrane; P:cellular component organization; P:cellular process; C:cell; P:cell growth; P:response to stress; P:response to abiotic stimulus		1022	214	Q94KT8	456	N-terminus	sp=Protein COBRA; Arabidopsis thaliana (Mouse-ear cress).	AT5G60920	COB	COBRA-like extracellular glycosyl-phosphatidyl inositol-anchored protein family	root morphogenesis;plant-type cell wall organization;regulation of hormone levels;cellulose metabolic process; anthocyanin accumulation in tissues in response to UV light; cell wall organization;multidimensional cell growth;polysaccharide catabolic process;response to fructose stimulus; plant-type cell wall biogenesis;pattern specification process; cell growth;response to salt stress; water trans…							INF	0.00178453	1	2.2	0	0	2	2.2	0	0	8	18.8	0.810345	specific
F	Qs-dev_rep_c77682		carbohydrate-binding domain-containing protein	organic substance metabolic process		starch binding /// catalytic activity	F:catalytic activity		900	263	Q6ZY51	1196	N-terminus	sp=Phosphoglucan, water dikinase, chloroplastic; Arabidopsis thaliana (Mouse-ear cress).	AT5G01260		Carbohydrate-binding-like fold								#N/A	0.00913647	0	0.4	0	0	0	0.2	0	0	6	14.8	0.961039	specific
F	Qs-dev_rep_c79475		metallothionein-like protein			metal ion binding	F:binding		605	67	Q96386	65	Complete	sp=Metallothionein-like protein type 3; Carica papaya (Papaya).	AT3G15353	MT3, ATMT3	metallothionein 3	cellular copper ion homeostasis; regulation of plant-type hypersensitive response;protein targeting to membrane; response to fructose stimulus;response to osmotic stress; auxin polar transport; water transport; positive regulation of flavonoid biosynthetic process;pattern specification process; response to salt stress; growth; response to cadmium ion; root morphogenesis;regulation of cell size							23.5	0.00456645	0	0.4	0	0	0	0.2	1	0.8	8	18.8	0.930693	specific
F	Qs-dev_rep_c85371		vacuolar proton-inorganic pyrophosphatase	oxidation-reduction process /// response to water deprivation /// response to salt stress /// auxin polar transport /// leaf development /// proton transport	mitochondrion /// chloroplast envelope /// plant-type vacuole membrane /// cytoplasmic membrane-bounded vesicle /// endosome membrane /// plasma membrane	inorganic diphosphatase activity /// 2-alkenal reductase [NAD(P)] activity /// hydrogen-translocating pyrophosphatase activity	P:metabolic process; P:response to stress; P:response to abiotic stimulus; C:mitochondrion; P:transport; C:plastid; C:membrane; C:vacuole; C:cytoplasm; F:hydrolase activity; P:multicellular organismal development; F:catalytic activity; C:endosome; F:transporter activity; C:plasma membrane	EC:3.6.1.1 /// EC:1.3.1.74	825	274	P31414	770	Putative C-terminus	sp=Pyrophosphate-energized vacuolar membrane proton pump 1; Arabidopsis thaliana (Mouse-ear cress).	AT1G15690	AVP1, ATAVP3, AVP-3, AtVHP1;1	Inorganic H pyrophosphatase family protein	response to water deprivation; leaf development; proton transport; establishment or maintenance of transmembrane electrochemical gradient;response to salt stress;auxin polar transport							7.125	0.00921046	3	6	3	2	6	6.8	4	3.2	10	22.8	0.558824
F	Qs-dev_rep_c91238		chaperone protein htpg family protein	response to water deprivation /// protein folding /// response to salt stress /// response to chlorate /// response to heat /// chloroplast organization /// ovule development /// de-etiolation /// embryo development ending in seed dormancy	cytosol /// mitochondrion /// chloroplast envelope /// vacuolar membrane /// chloroplast stroma /// plasma membrane	ATP binding /// unfolded protein binding	C:cytosol; P:response to stress; P:response to abiotic stimulus; C:mitochondrion; P:protein metabolic process; P:cellular process; P:biological_process; C:plastid; C:membrane; C:vacuole; P:cellular component organization; P:flower development; F:nucleotide binding; F:protein binding; P:post-embryonic development; C:plasma membrane; P:reproduction; P:embryo development		415	137	Q9STX5	823	Internal	sp=Endoplasmin homolog; Arabidopsis thaliana (Mouse-ear cress).	AT2G04030	CR88, EMB1956, HSP90.5, Hsp88.1, AtHsp90.5	Chaperone protein htpG family protein	protein folding; response to stress; response to heat; embryo development ending in seed dormancy; de-etiolation; chloroplast organization; response to salt stress; ovule development; response to chlorate; response to water deprivation							23.5	0.00456645	0	0.8	3	2	2	2.2	1	0.8	8	18.8	0.764228	specific
F	Contig17482			response to jasmonic acid stimulus /// oxidation-reduction process /// response to water deprivation /// response to salt stress /// response to symbiotic fungus /// cell redox homeostasis /// regulation of symbiosis	encompassing mutualism through parasitism /// response to zinc ion /// response to cadmium ion	cytosol /// chloroplast /// peroxisomal matrix /// plasma membrane /// apoplast	C:cytosol; P:response to endogenous stimulus; P:metabolic process; P:response to stress; P:response to abiotic stimulus; P:response to biotic stimulus; P:cellular homeostasis; F:catalytic activity; F:nucleotide binding; P:biological_process; C:plastid; C:peroxisome; C:plasma membrane; C:extracellular region	EC:1.6.5.4	1618	435	Q43497	433	Complete	sp=Monodehydroascorbate reductase; Solanum lycopersicum (Tomato) (Lycopersicon esculentum).	AT3G52880	ATMDAR1, MDAR1	monodehydroascorbate reductase 1								2.02244	0.00055487	32	64.4	65	37.8	51	56.6	91	62.4	87	126.2	0.36327	specific
F	Contig17696						-		1001	213	B9N841	234	Complete	tr=Predicted protein; subsp. trichocarpa).	AT5G20700		Protein of unknown function (DUF581)	Golgi organization;positive regulation of flavonoid biosynthetic process; protein targeting to membrane; response to salt stress; calcium ion transport; regulation of plant-type hypersensitive response; water transport;biological_process;response to fructose stimulus							7.4	0.000165172	13	23.6	16	9	4	3.6	7	5	18	37	0.473146	specific
F	Contig17776			response to stimulus /// methylation		jasmonate O-methyltransferase activity	P:biological_process; P:metabolic process; P:cellular process; F:transferase activity	EC:2.1.1.141	1563	368	Q9SPV4	359	Complete	sp=Salicylate O-methyltransferase; Clarkia breweri (Fairy fans) (Eucharidium breweri).	AT1G19640	JMT	jasmonic acid carboxyl methyltransferase	regulation of plant-type hypersensitive response;jasmonic acid metabolic process; jasmonic acid biosynthetic process;protein targeting to membrane; response to auxin stimulus; abscisic acid mediated signaling pathway; response to ethylene stimulus;jasmonic acid mediated signaling pathway;response to fungus;signal transduction;response to water deprivation; hyperosmotic salinity response;response …					INF	1.02731e-11	2.36545	3.08479e-06	0	0	0	0	0	0	87	60.2	101	142.4	0.702863	specific
F	Contig17806			response to water deprivation /// protein folding /// response to salt stress /// response to chlorate /// response to heat /// chloroplast organization /// ovule development /// de-etiolation /// embryo development ending in seed dormancy	cytosol /// mitochondrion /// chloroplast envelope /// vacuolar membrane /// chloroplast stroma /// plasma membrane	ATP binding /// unfolded protein binding	C:cytosol; P:response to stress; P:response to abiotic stimulus; C:mitochondrion; P:protein metabolic process; P:cellular process; P:biological_process; C:plastid; C:membrane; C:vacuole; P:cellular component organization; P:flower development; F:nucleotide binding; F:protein binding; P:post-embryonic development; C:plasma membrane; P:reproduction; P:embryo development		2430	738	F6HGF1	792	Complete	tr=Putative uncharacterized protein; Vitis vinifera (Grape).	AT2G04030	CR88, EMB1956, HSP90.5, Hsp88.1, AtHsp90.5	Chaperone protein htpG family protein						-3.44156	0.00111923	3.67532	0.000235396	11	19.8	47	27	48	53	21	15.4	30	56.6	0.329453	specific
F	Contig17981	Ostreococcus_tauri_36515		response to oxidative stress /// response to cold /// response to herbicide /// glutathione metabolic process /// cellular response to water deprivation /// response to cadmium ion /// response to karrikin	chloroplast stroma /// plasma membrane /// apoplast	glutathione transferase activity /// glutathione binding /// lactoylglutathione lyase activity	P:response to stress; P:response to abiotic stimulus; F:transferase activity; ; P:response to extracellular stimulus; P:cell communication; C:plastid; F:binding; F:catalytic activity; P:biological_process; C:plasma membrane; C:extracellular region	EC:2.5.1.18 /// EC:4.4.1.5	1111	221	Q03666	221	Complete	sp=Probable glutathione S-transferase; Nicotiana tabacum (Common tobacco).	AT1G17180	ATGSTU25, GSTU25	glutathione S-transferase TAU 25						#N/A	1.84816e-05	2.48993	0.00168057	0	0	0	0	0	0	41	29.8	42	74.2	0.713462	specific
F	Contig18183			response to oxidative stress /// response to water deprivation /// response to salt stress /// response to cold /// response to heat /// response to abscisic acid stimulus /// response to cadmium ion	cytosol /// cell wall /// mitochondrion /// thylakoid /// chloroplast stroma /// vacuole /// plasma membrane /// apoplast	copper ion binding /// zinc ion binding /// calcium ion binding /// calcium-dependent phospholipid binding /// peroxidase activity /// ATP binding /// protein homodimerization activity	P:response to stress; C:cytosol; F:binding; C:cell wall; P:response to abiotic stimulus; C:mitochondrion; F:lipid binding; F:catalytic activity; C:thylakoid; F:nucleotide binding; P:response to endogenous stimulus; C:plastid; F:protein binding; C:vacuole; P:biological_process; C:plasma membrane; C:extracellular region	EC:1.11.1.7	1237	317	Q9SYT0	317	Complete	sp=Annexin D1; Arabidopsis thaliana (Mouse-ear cress).	AT1G35720	ANNAT1, OXY5, ATOXY5	annexin 1		6.91304	0.00139475							3	4.6	55	31.8	38	41.6	36	26.2	22	44	0.296896	specific
F	Contig18205			transport			P:transport		1351	169	Q43129	120	Complete	sp=Non-specific lipid-transfer protein; Gossypium hirsutum (Upland cotton) (Gossypium mexicanum).	AT5G59320	LTP3	lipid transfer protein 3	response to cold; lipid transport; response to water deprivation;hyperosmotic salinity response; response to abscisic acid stimulus							3.21591	0.000882777	0	0	2	0.8	4	3.8	24	17.6	30	56.6	0.718274	specific
F	Contig19313			response to misfolded protein /// fatty acid beta-oxidation /// proteasomal ubiquitin-dependent protein catabolic process /// response to water deprivation /// toxin catabolic process /// response to karrikin /// response to jasmonic acid stimulus /// proteasome core complex assembly /// root hair elongation /// hyperosmotic salinity response /// response to indolebutyric acid stimulus /// indole…	peroxisome /// cytosol /// nucleus	carnitine racemase activity /// dodecenoyl-CoA delta-isomerase activity	P:response to stress; P:response to biotic stimulus; P:catabolic process; P:cellular process; P:lipid metabolic process; F:catalytic activity; P:protein metabolic process; P:response to abiotic stimulus; P:secondary metabolic process; P:response to endogenous stimulus; P:cellular component organization; P:anatomical structure morphogenesis; P:cell differentiation; P:multicellular organismal devel…	EC:5.3.3.8	1093	242	D7MH17	240	Complete	tr=Enoyl-CoA hydratase/isomerase family protein; Arabidopsis lyrata subsp. lyrata (Lyre-leaved rock-cress).	AT4G14430	IBR10, ATECI2, ECI2, ECHIB, PEC12	indole-3-butyric acid response 10	response to auxin stimulus; hyperosmotic salinity response;proteasomal ubiquitin-dependent protein catabolic process; abscisic acid mediated signaling pathway; toxin catabolic process; response to misfolded protein; fatty acid beta-oxidation;indolebutyric acid metabolic process; fatty acid catabolic process;proteasome core complex assembly; signal transduction; response to indolebutyric acid stim…							4.51515	0.00917882	7	12.2	23	13.2	4	3.8	9	6.6	14	29.8	0.454268	specific
F	Contig19349			response to desiccation /// hyperosmotic salinity response /// cellular response to water deprivation /// response to abscisic acid stimulus /// cold acclimation /// cellular response to cold /// cellular cation homeostasis /// divalent metal ion transport	integral to chloroplast inner membrane /// mitochondrion /// chloroplast thylakoid membrane		C:membrane; C:plastid; C:mitochondrion; P:response to stress; P:response to abiotic stimulus; P:response to extracellular stimulus; P:cell communication; P:response to endogenous stimulus; P:cellular process; C:thylakoid; P:cellular homeostasis; P:transport		841	223	F4I1G5	226	Complete	sp=Cold-regulated 413 inner membrane protein 2, chloroplastic; Arabidopsis thaliana (Mouse-ear cress).	AT1G29395	COR414-TM1, COR413IM1, COR413-TM1	COLD REGULATED 314 INNER MEMBRANE 1						4.34146	0.00492275	2.53371	0.000224921	4	6.6	29	16.6	8	8.2	49	35.6	55	90.2	0.573791
F	Contig20364					metal ion binding	F:binding		608	67	Q96386	65	Complete	sp=Metallothionein-like protein type 3; Carica papaya (Papaya).	AT3G15353	MT3, ATMT3	metallothionein 3	cellular copper ion homeostasis; regulation of plant-type hypersensitive response;protein targeting to membrane; response to fructose stimulus;response to osmotic stress; auxin polar transport; water transport; positive regulation of flavonoid biosynthetic process;pattern specification process; response to salt stress; growth; response to cadmium ion; root morphogenesis;regulation of cell size							3.97872	0.00420005	0	0	2	0.8	0	0	13	9.4	18	37.4	0.785714	specific
F	Contig25845		nadp-specific isocitrate	NADP metabolic process /// response to salt stress /// defense response to bacterium /// tricarboxylic acid cycle /// isocitrate metabolic process /// response to zinc ion /// response to cadmium ion	peroxisome /// plasma membrane /// apoplast	NAD binding /// copper ion binding /// isocitrate dehydrogenase (NADP+) activity /// magnesium ion binding	F:nucleotide binding; F:binding; C:peroxisome; P:nucleobase-containing compound metabolic process; P:secondary metabolic process; P:response to stress; P:response to abiotic stimulus; P:response to biotic stimulus; P:generation of precursor metabolites and energy; P:catabolic process; F:catalytic activity; P:metabolic process; P:cellular process; P:biological_process; C:plasma membrane; C:extrace…	EC:1.1.1.42	1630	413	P50218	415	Complete	sp=Isocitrate dehydrogenase [NADP]; Nicotiana tabacum (Common tobacco).	AT1G65930	cICDH	cytosolic NADP+-dependent isocitrate dehydrogenase	proteasome core complex assembly; Golgi organization;photorespiration;response to salt stress;glycolysis;gluconeogenesis; water transport; isocitrate metabolic process;response to misfolded protein; response to osmotic stress;hyperosmotic response;response to zinc ion;response to cadmium ion;defense response to bacterium; oxidation-reduction process;regulation of transport;ubiquitin-dependent pro…			-23.8667	4.86623e-12	8.6	0.00338786	2.84496	0.000324874	35	73.4	116	71.6	3	3	35	25.8	41	73.4	0.296926	specific
F	Contig3914	Carica_papaya_evm.TU.supercontig_20.31	betaine-aldehyde dehydrogenase	oxidation-reduction process /// response to water deprivation /// response to salt stress /// phenylpropanoid metabolic process /// glycine betaine biosynthetic process	cytosol /// cell wall /// leucoplast /// peroxisome /// chloroplast	betaine-aldehyde dehydrogenase activity /// 3-chloroallyl aldehyde dehydrogenase activity	C:cytosol; C:cell wall; F:catalytic activity; C:plastid; P:metabolic process; C:peroxisome; P:response to stress; P:response to abiotic stimulus; ; P:secondary metabolic process; P:biosynthetic process	EC:1.2.1.8	1633	504	Q9S795	501	Complete	sp=Betaine aldehyde dehydrogenase 1, chloroplastic; Arabidopsis thaliana (Mouse-ear cress).	AT1G74920	ALDH10A8	aldehyde dehydrogenase 10A8	oxidation-reduction process; response to salt stress; metabolic process;response to water deprivation							3.89091	0.00178453	1	1.4	1	0.2	0	0	15	11	21	42.8	0.772563	specific
F	Contig4590		alpha-glucan water chloroplastic-like	phosphoenolpyruvate-dependent sugar phosphotransferase system /// response to symbiotic fungus /// starch catabolic process /// cold acclimation /// phosphorylation	mitochondrion /// chloroplast envelope /// chloroplast stroma	protein histidine kinase activity /// metal ion binding /// ATP binding /// alpha-glucan	F:kinase activity; P:transport; P:signal transduction; C:mitochondrion; F:binding; P:response to biotic stimulus; C:plastid; P:carbohydrate metabolic process; P:cellular process; P:catabolic process; F:nucleotide binding; P:response to stress; P:response to abiotic stimulus; P:metabolic process; F:transporter activity	EC:2.7.13.3 /// EC:2.7.9.4	4936	1472	Q8LPT9	1475	Complete	sp=Alpha-glucan water dikinase, chloroplastic; Citrus reticulata (Tangerine).	AT1G10760	SEX1, SOP1, SOP, GWD1, GWD	Pyruvate phosphate dikinase, PEP/pyruvate binding domain								2.18008	0.000322146	22	42.2	75	44.4	39	42.8	74	52.2	80	113.8	0.38524	specific
F	Qs-dev_c50492		inactive poly	transport /// cellular metabolic process /// cellular response to organic substance /// signal transduction /// response to abiotic stimulus /// cell death /// response to inorganic substance /// multi-organism process /// response to hormone stimulus /// defense response /// response to oxidative stress	intracellular part		P:transport; P:metabolic process; P:cellular process; C:intracellular; P:signal transduction; P:response to abiotic stimulus; P:cell death; P:biological_process; P:response to endogenous stimulus; P:response to stress		1544	470	B9GNA6	464	Complete	tr=Predicted protein; subsp. trichocarpa).	AT1G32230	RCD1, CEO, CEO1, ATP8, AtRCD1	WWE protein-protein interaction domain protein family	response to water deprivation; negative regulation of defense response; protein glycosylation;ethylene mediated signaling pathway;endoplasmic reticulum unfolded protein response;response to cadmium ion; response to salt stress; protein targeting to membrane; Golgi vesicle transport;protein targeting to vacuole; water transport; abscisic acid mediated signaling pathway;response to oxidative stress…							23	0.00519364	1	2	12	7.2	0	0	1	0.8	8	18.4	0.647887	specific
F	Qs-dev_rep_c74968	Populus_trichocarpa_649076	histone deacetylase	DNA mediated transformation /// response to water deprivation /// polarity specification of adaxial/abaxial axis /// response to abscisic acid stimulus /// response to salt stress	nucleolus	nucleic acid binding /// zinc ion binding	P:biological_process; C:nucleolus; P:response to stress; P:response to abiotic stimulus; F:nucleic acid binding; P:anatomical structure morphogenesis; P:multicellular organismal development; P:response to endogenous stimulus; F:binding		551	168	Q9FVE6	245	N-terminus	sp=Histone deacetylase HDT1; Arabidopsis thaliana (Mouse-ear cress).	AT3G44750	HD2A, ATHD2A, HDA3, HDT1	histone deacetylase 3								23.5	0.00456645	2	4.2	14	8.2	5	5.6	1	0.8	8	18.8	0.5	specific
F	Qs-dev_rep_c75867		beta chain	response to salt stress /// response to cold /// protein polymerization /// GTP catabolic process /// microtubule-based movement	microtubule /// plastid /// plasma membrane	GTPase activity /// structural molecule activity /// GTP binding	P:response to stress; P:response to abiotic stimulus; C:cytoskeleton; C:plastid; P:cellular component organization; P:cellular process; P:nucleobase-containing compound metabolic process; P:catabolic process; F:hydrolase activity; F:structural molecule activity; F:nucleotide binding; C:plasma membrane		1894	450	Q9ZPN7	446	Complete	sp=Tubulin beta-4 chain; Eleusine indica (Goosegrass) (Cynosurus indicus).	AT5G12250	TUB6	beta-6 tubulin	root hair elongation;hyperosmotic response;gibberellic acid mediated signaling pathway; seed dormancy process;response to salt stress;cell wall organization;anthocyanin accumulation in tissues in response to UV light; response to cadmium ion; glycolysis;sterol biosynthetic process; cysteine biosynthetic process;response to cold;microtubule-based movement; proteasomal protein catabolic process;pro…							3.82692	0.00344943	4	8	37	21.6	2	2.2	14	10.4	19	39.8	0.485366
