# Supplementary material for: Characterization of the cork oak transcriptome dynamics during acorn development
Source: BMC Plant Biol. 2015 Jun 25;15:158. doi: 10.1186/s12870-015-0534-1 (PMC4479327; doi:10.1186/s12870-015-0534-1)
Supplement: Additional file 15: File S8. — Differentially expressed genes annotated as transcription factors and transcriptional regulators. Cluster annotation, Uniprot locus, association with Arabidopis homologs, normalized counts in each acorn developmental stage, fold-change between consecutive stages, stage expression factor (SEF) and contigs specific to each cluster. [file 12870_2015_534_MOESM15_ESM.xlsx]

## Sheet: TFs
Cluster	Transcript name	Transcription factor	DOMAIN AC	Family	NCBI function	Biological process GO terms	Cell comp GO terms	Molecular func GO terms	GOSlim	KEGG Pathway	Transcript length	Translated protein length	UNIPROT homologous ID	UNIPROT homologous protein length	Protein status in the transcriptome (versus UNIPROT)	UNIPROT function	Arabidopsis homologous	Arabidopsis homologous symbol	Arabidopsis homologous function	Arabidopsis biological process GO	S2/S1 fold-change	S2/S1 FDR	S3S4/S2 fold-change	S3S4/S2 FDR	S5/S3S4 fold-change	S5/S3S4 FDR	S8/S5 fold-change	S8/S5 FDR	S1 total counts	S1 normalized counts	S2 total counts	S2 normalized counts	S3S4 total counts	S3S4 normalized counts	S5 total counts	S5 normalized counts	S8 total counts	S8 normalized counts	SEF	Contigs specific to each cluster
A	Contig23379	Arabidopsis_lyrata_313019	GTP_EFTU	mTERF		translational initiation /// GTP catabolic process	cytosol /// plasma membrane	translation initiation factor activity /// GTPase activity /// GTP binding	F:translation factor activity, nucleic acid binding; P:translation; C:cytosol; P:nucleobase-containing compound metabolic process; P:catabolic process; F:hydrolase activity; F:nucleotide binding; C:plasma membrane		2823	827	A6MVX8	751	C-terminus	sp=Translation initiation factor IF-2, chloroplastic; Rhodomonas salina (Cryptomonas salina). Plastid; Chloroplast.	AT1G76810		eukaryotic translation initiation factor 2 (eIF-2) family protein	0	-9.26667	0.00161216	4.26667		4.26667		-2.11429		15	27.8	5	3	12	12.8	20	14.8	3	7	0.425076
A	Contig25150	Arabidopsis_lyrata_358770	WD40	AUX/IAA	coatomer alpha	gravitropism /// response to misfolded protein /// microtubule cytoskeleton organization /// photorespiration /// cytokinesis by cell plate formation /// proteasome core complex assembly /// intracellular protein transport /// ubiquitin-dependent protein catabolic process /// cellulose biosynthetic process /// ER to Golgi vesicle-mediated transport	CUL4-RING ubiquitin ligase complex /// cytosol /// COPI vesicle coat /// plasma membrane	structural molecule activity /// transporter activity /// myosin heavy chain kinase activity	P:response to abiotic stimulus; P:tropism; P:response to stress; P:response to biotic stimulus; P:cellular component organization; P:cellular process; P:biosynthetic process; F:structural molecule activity; P:cell cycle; C:intracellular; P:transport; C:cytosol; P:protein metabolic process; P:catabolic process; P:carbohydrate metabolic process; F:transporter activity; C:membrane; C:Golgi apparatus…	EC:2.7.11.7	4033	1219	Q94A40	1216	Complete	sp=Coatomer subunit alpha-1; Arabidopsis thaliana (Mouse-ear cress).	AT1G62020		Coatomer, alpha subunit	ER to Golgi vesicle-mediated transport;intracellular protein transport; Golgi vesicle transport; gravitropism;vesicle-mediated transport; cellulose biosynthetic process	-4.65289	5.61434e-11	1.31405		1.31405		-4.43478	1.41547e-05	54	112.6	42	24.2	29	31.8	88	61.2	6	13.8	0.462233
A	Contig17909	Arabidopsis_lyrata_358770	WD40	AUX/IAA		root development /// gluconeogenesis /// pyrimidine ribonucleotide biosynthetic process /// response to salt stress /// phosphorylation /// glycolysis /// seed germination /// regulation of translation /// response to cadmium ion /// shoot development /// cellular response to abscisic acid stimulus /// ribosome biogenesis	cytosolic ribosome /// heterotrimeric G-protein complex /// chloroplast /// nucleolus	protein binding /// nucleotide binding /// myosin heavy chain kinase activity	P:multicellular organismal development; P:biosynthetic process; P:carbohydrate metabolic process; P:cellular process; F:protein binding; F:nucleotide binding; P:nucleobase-containing compound metabolic process; C:ribosome; C:plasma membrane; P:response to stress; P:response to abiotic stimulus; P:metabolic process; C:plastid; C:nucleolus; P:generation of precursor metabolites and energy; P:catabo…	EC:2.7.11.7	1040	307	O24076	325	C-terminus	sp=Guanine nucleotide-binding protein subunit beta-like protein; Medicago sativa (Alfalfa).	AT1G18080	ATARCA, RACK1A_AT, RACK1A	Transducin/WD40 repeat-like superfamily protein	glycolysis; pyrimidine ribonucleotide biosynthetic process;response to salt stress;regulation of translation;seed germination; cellular response to abscisic acid stimulus; response to cadmium ion;gluconeogenesis;ribosome biogenesis	-1.27338		-9.26667	0.00198732	-9.26667		7.86667	0.00563032	19	35.4	48	27.8	3	3	4	3	11	23.6	0.381466
A	Contig18054	Arabidopsis_lyrata_358770	WD40	AUX/IAA		N-terminal protein myristoylation	cytoplasm /// heterotrimeric G-protein complex /// CUL4-RING ubiquitin ligase complex		C:cytoplasm; C:plasma membrane; P:biosynthetic process; P:cellular protein modification process; C:intracellular		2014	454	F6H0V9	450	Complete	tr=Putative uncharacterized protein; Vitis vinifera (Grape).	AT1G78070		Transducin/WD40 repeat-like superfamily protein	biological_process	-6.3913	0.00333106	-1.21053		-1.21053		-1.79769e+308		16	29.4	8	4.6	4	3.8	11	7.8	0	0	0.644737	Specific
A	Qs-dev_rep_c104053	Arabidopsis_lyrata_477943	ResIII	SNF2	chromatin-remodeling protein 11	cell growth /// ATP-dependent chromatin remodeling /// embryo sac development /// vegetative to reproductive phase transition of meristem /// gravitropism /// positive regulation of cell proliferation	cytosol /// chromatin remodeling complex	DNA binding /// ATP binding /// transferase activity /// nucleosome binding /// protein binding /// helicase activity /// DNA-dependent ATPase activity	C:cytosol; P:cell growth; P:cellular component organization; P:cellular process; P:multicellular organismal development; C:nucleus; P:reproduction; P:post-embryonic development; F:DNA binding; F:nucleotide binding; F:transferase activity; F:chromatin binding; F:protein binding; F:hydrolase activity; P:response to abiotic stimulus; P:tropism		1152	366	Q8RWY3	1055	Putative N-terminus	sp=Putative chromatin-remodeling complex ATPase chain; Arabidopsis thaliana (Mouse-ear cress).	AT3G06400	CHR11	chromatin-remodeling protein 11	embryo sac development; ATP-dependent chromatin remodeling;chromatin remodeling;gravitropism; positive regulation of cell proliferation; cell growth	-1.79769e+308	0.00519458	1.79769e+308		1.79769e+308		-10.5		9	17	0	0	1	1.2	11	8.4	0	0.8	0.620438	Specific
A	Contig24155	Arabidopsis_lyrata_880439	GRAS	GRAS	bidirectional sugar transporter sweet1-like	carbohydrate transport	integral to plasma membrane	sugar transmembrane transporter activity	C:plasma membrane; F:transporter activity; P:transport		1236	258	Q8L9J7	247	Complete	sp=Bidirectional sugar transporter SWEET1; Arabidopsis thaliana (Mouse-ear cress).	AT1G21460	SWEET1, AtSWEET1	Nodulin MtN3 family protein	biological_process	-6.03571	0.00147043	-3.5		-3.5		1.76923		18	33.8	10	5.6	2	1.6	7	5.2	4	9.2	0.610108
A	Contig9359	Arabidopsis_lyrata_913118	WD40	ABI3VP1	protein topless	jasmonic acid mediated signaling pathway /// primary shoot apical meristem specification /// xylem and phloem pattern formation /// response to auxin stimulus /// negative regulation of transcription	DNA-dependent	cytosol /// nucleus	C:cytosol; P:signal transduction; P:response to endogenous stimulus; F:protein binding; P:reproduction; P:anatomical structure morphogenesis; P:post-embryonic development; P:embryo development; P:multicellular organismal development; ; C:nucleus		4129	1134	Q94AI7	1131	Complete	sp=Protein TOPLESS; Arabidopsis thaliana (Mouse-ear cress).	AT1G15750	WSIP1, TPL	Transducin family protein / WD-40 repeat family protein	response to auxin stimulus; negative regulation of transcription, DNA-dependent; xylem and phloem pattern formation; jasmonic acid mediated signaling pathway;primary shoot apical meristem specification	-2.05983	0.00479985	1.19658		1.19658		-1.20455		44	96.4	78	46.8	50	56	43	31.8	12	26.4	0.374514	Specific
A	Contig17751	Arabidopsis_thaliana_AT1G58210.1	SANTA	Orphans			vacuolar membrane		C:membrane; C:vacuole		1627	443	B9SD87	628	N-terminus	tr=RAB6-interacting protein, putative; Ricinus communis (Castor bean).	AT5G58320		Kinase interacting (KIP1-like) family protein	biological_process	-1.79769e+308	0.000302175	1.79769e+308		1.79769e+308		-2.1		13	23.8	0	0	1	0.6	6	4.2	1	2	0.777778	Specific
A	Contig2868	Arabidopsis_thaliana_AT1G64100.2	PPR	NAC	pentatricopeptide repeat-containing protein		mitochondrion		C:mitochondrion		1664	303	P0C8R0	546	C-terminus	sp=Putative pentatricopeptide repeat-containing protein At5g43820; Arabidopsis thaliana (Mouse-ear cress).	AT5G43820		Pentatricopeptide repeat (PPR) superfamily protein	biological_process	-121	0.000329471	8		8		-1.79769e+308		13	24.2	1	0.2	2	1.6	2	1.2	0	0	0.889706	Specific
A	Qs-dev_c18004	Arabidopsis_thaliana_AT5G02810.1	Response_reg	Pseudo ARR-B	pseudo-response regulator 7	regulation of circadian rhythm /// response to temperature stimulus /// long-day photoperiodism	flowering /// negative regulation of transcription	DNA-dependent /// red or far-red light signaling pathway	F:transcription regulator activity; F:signal transducer activity; C:mitochondrion; P:biological_process; P:response to abiotic stimulus; F:DNA binding; P:reproduction; P:post-embryonic development; ; P:signal transduction; C:nucleus		848	162	Q93WK5	727	N-terminus	sp=Two-component response regulator-like APRR7; Arabidopsis thaliana (Mouse-ear cress).	AT5G02810	PRR7, APRR7	pseudo-response regulator 7	long-day photoperiodism, flowering; circadian rhythm; regulation of circadian rhythm; negative regulation of transcription, DNA-dependent; regulation of transcription, DNA-dependent; response to temperature stimulus; red or far-red light signaling pathway; two-component signal transduction system (phosphorelay);response to red or far red light	-1.79769e+308	0.000458243	1		1		-1.79769e+308		12	22.8	0	0	0	0	2	1.4	0	0	0.942149
A	Contig6278	Arabidopsis_thaliana_AT5G14280.1	DUF573	GeBP	protein	regulation of transcription	DNA-dependent	nucleus	C:nucleus;		1391	249	B9HL99	248	Complete	tr=Predicted protein; subsp. trichocarpa).	AT5G14280		DNA-binding storekeeper protein-related	regulation of transcription, DNA-dependent;biological_process	-35.5	0.000107773	3.75		3.75		-1.79769e+308		15	28.4	2	0.8	3	3	2	1.2	0	0	0.850299	Specific
A	isotig12822	Carica_papaya_evm.TU.supercontig_103.64	FAR1	FAR1	protein far1-related sequence 3-like	protein import into peroxisome matrix /// fatty acid beta-oxidation /// response to red or far red light	plasmodesma /// nucleus	zinc ion binding	F:binding; P:transport; P:cellular component organization; P:cellular process; C:plasma membrane; P:catabolic process; P:lipid metabolic process; P:response to abiotic stimulus; C:nucleus		3230	881	Q9ZVC9	851	Complete	sp=Protein FAR1-RELATED SEQUENCE 3; Arabidopsis thaliana (Mouse-ear cress).	AT2G27110	FRS3	FAR1-related sequence 3	response to red or far red light; fatty acid beta-oxidation;protein import into peroxisome matrix	-8.2	0.00541685	6.33333		6.33333		-2.61538		13	24.6	5	3	17	19	18	13.6	2	5.2	0.376147	Specific
A	Contig23988	Carica_papaya_evm.TU.supercontig_187.28	KNOX1	HB	homeobox protein knotted-1-like 3	detection of cytokinin stimulus /// cellular response to cytokine stimulus /// response to light stimulus /// regulation of transcription	DNA-dependent /// organ development	cytosol /// nucleus	C:cytosol; P:response to endogenous stimulus; P:cellular process; P:response to abiotic stimulus; ; F:DNA binding; F:protein binding; P:multicellular organismal development; F:sequence-specific DNA binding transcription factor activity; C:nucleus		1879	375	O04136	427	C-terminus	sp=Homeobox protein knotted-1-like 3; Malus domestica (Apple) (Pyrus malus).	AT5G25220	KNAT3	KNOTTED1-like homeobox gene 3	regulation of transcription, DNA-dependent; response to light stimulus;detection of cytokinin stimulus; organ development; cellular response to cytokine stimulus	-44.5	4.26047e-06	4.75		4.75		1.18966		19	35.6	2	0.8	4	3.8	16	11.6	6	13.8	0.542683	Specific
A	Qs-dev_rep_c73055	Carica_papaya_evm.TU.supercontig_21.142	Myb_DNA-binding	MYB	r2r3-myb transcription	response to water deprivation /// response to jasmonic acid stimulus /// response to gibberellin stimulus /// lateral root development /// response to cadmium ion /// response to chitin /// response to salicylic acid stimulus /// response to auxin stimulus /// response to abscisic acid stimulus /// response to ethylene stimulus /// response to salt stress		DNA binding /// chromatin binding	P:response to stress; P:response to abiotic stimulus; P:response to endogenous stimulus; P:post-embryonic development; F:DNA binding; P:biological_process; F:chromatin binding		974	297	Q9FDW1	305	Complete	sp=Transcription factor MYB44; Arabidopsis thaliana (Mouse-ear cress).	AT4G37260	MYB73, ATMYB73	myb domain protein 73	response to salicylic acid stimulus; response to ethylene stimulus;regulation of transcription, DNA-dependent; response to cadmium ion; response to abscisic acid stimulus;response to chitin;response to jasmonic acid stimulus	-4.7561	0.00152142	-41		-41		3.93478	0.00538701	20	39	14	8.2	0	0.2	12	9.2	17	36.2	0.420259	Specific
A	Contig8294	Carica_papaya_evm.TU.supercontig_2461.1	trihelix	Trihelix	uv excision repair protein	proteasomal ubiquitin-dependent protein catabolic process /// nucleotide-excision repair /// response to cold /// mitosis	cytosol /// nucleus	damaged DNA binding /// ubiquitin binding /// proteasome binding	P:protein metabolic process; P:catabolic process; P:cellular process; C:cytosol; P:response to stress; P:DNA metabolic process; F:DNA binding; P:response to abiotic stimulus; F:protein binding; P:cellular component organization; P:cell cycle; C:nucleus		2261	390	Q84L30	378	Complete	sp=Putative DNA repair protein RAD23-4; Arabidopsis thaliana (Mouse-ear cress).	AT5G38470	RAD23D	Rad23 UV excision repair protein family	nucleotide-excision repair; proteasomal ubiquitin-dependent protein catabolic process; mitosis;response to cold	-1.06338		-9.46667	0.00154206	-9.46667	0.00644179	1.17355		16	30.2	49	28.4	3	3	33	24.2	13	28.4	0.264448	Specific
A	Contig6713	Carica_papaya_evm.TU.supercontig_2611.1	trihelix	Trihelix	trihelix transcription factor gt-2-like				F:DNA binding; P:regulation of transcription, DNA-dependent; F:sequence-specific DNA binding transcription factor activity		2163	534	Q39117	575	Complete	sp=Trihelix transcription factor GT-2; Arabidopsis thaliana (Mouse-ear cress).	AT1G76880		Duplicated homeodomain-like superfamily protein	regulation of transcription, DNA-dependent	-1.58389		1.04698		1.04698		-1.79769e+308	2.30864e-05	24	47.2	51	29.8	28	31.2	39	28.8	0	0	0.344526
A	Contig26800	Carica_papaya_evm.TU.supercontig_3.233	zf-Dof	C2C2-Dof	f-box family protein				F:transferase activity; F:DNA binding; F:binding;		840	279	Q8LDR0	307	Putative C-terminus	sp=Dof zinc finger protein DOF5.4; Arabidopsis thaliana (Mouse-ear cress).	AT5G60850	OBP4	OBF binding protein 4	regulation of transcription, DNA-dependent	-1.79769e+308	0.0028995	1.79769e+308		1.79769e+308		-1.79769e+308		10	18.4	0	0	4	4.2	3	2.2	0	0	0.741935	Specific
A	Contig17748	Carica_papaya_evm.TU.supercontig_35.9	Myb_DNA-binding	MYB-related				binding	F:binding		816	216	Q2V9B0	297	N-terminus	sp=Transcription factor MYB1R1; Solanum tuberosum (Potato).	AT1G74840		Homeodomain-like superfamily protein	regulation of transcription, DNA-dependent; response to abscisic acid stimulus; response to jasmonic acid stimulus; regulation of plant-type hypersensitive response; response to salicylic acid stimulus; positive regulation of flavonoid biosynthetic process; response to salt stress; protein targeting to membrane; response to cadmium ion;response to gibberellin stimulus;response to auxin stimulus; …	-1.79769e+308	2.70065e-05	1.79769e+308		1.79769e+308		1.79769e+308		16	29.2	0	0	9	9.2	0	0	6	13.2	0.565891
A	Contig16714	Carica_papaya_evm.TU.supercontig_84.24	zf-CCCH	C3H				organic cyclic compound binding	F:organic cyclic compound binding;		2785	687	Q10M00	688	Complete	sp=Zinc finger CCCH domain-containing protein 22; Oryza sativa subsp. japonica (Rice).	AT5G12440		CCCH-type zinc fingerfamily protein with RNA-binding domain	biological_process	-2.18519		-3		-3		-1.79769e+308	0.000277136	13	23.6	19	10.8	4	3.6	32	23.2	0	0	0.385621
A	Contig7566	Carica_papaya_evm.TU.supercontig_95.80	zf-B_box	C2C2-CO-like	constans-like zinc finger protein	regulation of transcription	DNA-dependent /// cellular response to water deprivation	intracellular	C:intracellular; ; P:response to extracellular stimulus; P:cell communication; P:response to stress; P:response to abiotic stimulus		1222	343	Q9FHH8	355	Complete	sp=Zinc finger protein CONSTANS-LIKE 5; Arabidopsis thaliana (Mouse-ear cress).	AT5G57660	ATCOL5, COL5	CONSTANS-like 5	regulation of transcription, DNA-dependent; cellular response to water deprivation	-7	4.21938e-06	3.16216		3.16216		-2.88462		26	51.8	13	7.4	21	23.4	20	15	2	5.2	0.503891	Specific
A	Contig24135	Chlamydomonas_reinhardtii_178083	DnaJ	MYB-related	dnaj homolog subfamily c member 25-like	protein folding /// endoplasmic reticulum unfolded protein response	membrane /// endoplasmic reticulum	heat shock protein binding /// unfolded protein binding	P:protein metabolic process; P:cellular process; P:signal transduction; P:response to stress; P:response to biotic stimulus; F:protein binding; C:membrane; C:endoplasmic reticulum		1540	301	I1NG96	305	Complete	tr=Uncharacterized protein; Glycine max (Soybean) (Glycine hispida).	AT1G61770		Chaperone DnaJ-domain superfamily protein	protein folding;endoplasmic reticulum unfolded protein response	-8.56757	2.43113e-08	2.18919		2.18919		3.14634		31	63.4	13	7.4	15	16.2	11	8.2	12	25.8	0.523967	Specific
A	Contig2448	Chlorella_sp._NC64A_50978	zf-CCCH	C3H	carbon catabolite repressor protein 4-like 3	starch biosynthetic process /// maltose metabolic process			P:biosynthetic process; P:carbohydrate metabolic process; P:cellular process		1788	478	Q0WKY2	454	Complete	sp=Carbon catabolite repressor protein 4 homolog 5; Arabidopsis thaliana (Mouse-ear cress).	AT1G73875		DNAse I-like superfamily protein	biological_process	-17.1818	8.81901e-06	-1.79769e+308		-1.79769e+308		1.35294		20	37.8	4	2.2	0	0	5	3.4	2	4.6	0.7875	Specific
A	Contig19360	Coccomyxa_sp._C-169_81367	Acetyltransf_1	GNAT		translational elongation /// GTP catabolic process /// response to cadmium ion	vacuole /// chloroplast /// nucleolus /// plasma membrane /// mitochondrion	nucleotidyltransferase activity /// translation elongation factor activity /// GTP binding /// GTPase activity	F:transferase activity; C:vacuole; F:translation factor activity, nucleic acid binding; P:translation; F:nucleotide binding; C:plastid; P:nucleobase-containing compound metabolic process; P:catabolic process; C:nucleolus; P:biological_process; F:hydrolase activity; C:plasma membrane; C:mitochondrion	EC:2.7.7.0	2895	448	O64937	447	Complete	sp=Elongation factor 1-alpha; Oryza sativa subsp. japonica (Rice).	AT5G60390		GTP binding Elongation factor Tu family protein	translational elongation	-1.79116		-2.73626		-2.73626		8.10811	9.27975e-08	41	89.2	84	49.8	17	18.2	10	7.4	32	60	0.39715
A	Qs-dev_rep_c74979	Coccomyxa_sp._C-169_81367	Acetyltransf_1	GNAT	ubiquitin-activating enzyme e1	response to cadmium ion /// protein ubiquitination /// response to other organism	plasma membrane	small protein activating enzyme activity /// ATP binding /// ubiquitin-protein ligase activity	F:catalytic activity; P:biological_process; C:plasma membrane; P:cellular protein modification process; F:nucleotide binding; P:response to biotic stimulus	EC:6.3.2.19	2132	683	P20973	1051	C-terminus	sp=Ubiquitin-activating enzyme E1 1; Triticum aestivum (Wheat).	AT2G30110	ATUBA1, MOS5, UBA1	ubiquitin-activating enzyme 1	response to misfolded protein;proteasomal ubiquitin-dependent protein catabolic process; protein glycosylation;ubiquitin-dependent protein catabolic process; ER to Golgi vesicle-mediated transport; response to cadmium ion;protein ubiquitination;protein N-linked glycosylation; amino acid import; toxin catabolic process;proteasome core complex assembly;cellular protein modification process;fatty ac…	-35.6667	0.00178521	7.66667		7.66667		-4.75		11	21.4	1	0.6	4	4.6	5	3.8	0	0.8	0.685897
A	Contig8493	Cyanidioschyzon_merolae_CMO059C	DnaJ	C2H2	dnaj protein homolog	protein folding /// response to salt stress /// regulation of ATPase activity /// DNA replication /// response to heat	cell wall /// nucleolus /// cytoplasm /// plasma membrane	heat shock protein binding /// zinc ion binding /// ATP binding /// unfolded protein binding	C:cell wall; F:protein binding; F:binding; P:protein metabolic process; P:cellular process; C:nucleolus; P:response to stress; P:response to abiotic stimulus; P:biological_process; P:DNA metabolic process; P:biosynthetic process; F:nucleotide binding; C:cytoplasm; C:plasma membrane		1895	418	Q04960	413	Complete	sp=DnaJ protein homolog; Cucumis sativus (Cucumber).	AT3G44110	ATJ3, ATJ	DNAJ homologue 3	protein folding;photoperiodism, flowering; regulation of ATPase activity; N-terminal protein myristoylation;response to salt stress; positive regulation of flower development	-2.10936	0	-1.25931		-1.25931	5.19698e-06	1		118	428.2	316	203	138	161.2	416	281.2	269	281.2	0.316061	Specific
A	Qs-dev_rep_c73054	Galdieria_sulphuraria_Gs01820.1	DnaJ	C2H2	chaperone protein dnaj	protein folding /// oxidation-reduction process		heme binding /// oxidoreductase activity	P:protein metabolic process; P:cellular process; F:binding; F:catalytic activity; F:protein binding; F:molecular_function; P:metabolic process		1030	226	F6HXQ0	243	Complete	tr=Putative uncharacterized protein; Vitis vinifera (Grape).	AT3G14200		Chaperone DnaJ-domain superfamily protein	protein folding	-91	4.28884e-10	15		15		2.5102		27	54.6	1	0.6	8	9	13	9.8	11	24.6	0.553753	Specific
A	Qs-dev_c8596	Galdieria_sulphuraria_Gs59610.1	Chromo	SNF2	run and tbc1 domain containing	positive regulation of Rab GTPase activity	cytosol /// chloroplast	Rab GTPase activator activity	F:enzyme regulator activity; C:cytosol; C:plastid; P:signal transduction		1663	553	B9SGT3	894	Internal	tr=Run and tbc1 domain containing 3, plant, putative; Ricinus communis (Castor bean).	AT3G55020		Ypt/Rab-GAP domain of gyp1p superfamily protein	regulation of Rab GTPase activity	-1.79769e+308	0.000420973	1.79769e+308		1.79769e+308		-2.66667		12	23	0	0	2	2.2	2	1.6	0	0.6	0.839416	Specific
A	Contig22703	Micromonas_pusilla_CCMP1545_48228	G2-like	G2-like		cellular response to phosphate starvation /// gluconeogenesis /// nucleoside metabolic process /// adenine salvage /// response to salt stress /// glycolysis /// response to cadmium ion /// transmembrane transport /// phosphate ion transport /// circadian rhythm	plant-type cell wall /// integral to membrane /// Golgi apparatus /// cytosol /// chloroplast stroma /// plasma membrane	adenine phosphoribosyltransferase activity /// inorganic phosphate transmembrane transporter activity /// sugar:hydrogen symporter activity /// phosphate ion transmembrane transporter activity	P:response to extracellular stimulus; P:cell communication; P:response to stress; F:transferase activity; P:biosynthetic process; P:carbohydrate metabolic process; P:cellular process; P:nucleobase-containing compound metabolic process; F:transporter activity; C:cell wall; P:response to abiotic stimulus; C:membrane; C:Golgi apparatus; C:cytosol; P:generation of precursor metabolites and energy; P:…	EC:2.4.2.7	1228	183	P31166	243	Putative Complete	sp=Adenine phosphoribosyltransferase 1, chloroplastic; Arabidopsis thaliana (Mouse-ear cress).	AT1G27450	APT1	adenine phosphoribosyl transferase 1	adenine salvage;response to salt stress; circadian rhythm; response to cadmium ion;gluconeogenesis;glycolysis; nucleoside metabolic process	-2.82243	0.00273556	-1.84483		-1.84483		1.35294		30	60.4	37	21.4	11	11.6	5	3.4	2	4.6	0.595661	Specific
A	Contig18126	Micromonas_sp._RCC299_101327	RRM_1	C3H		seed germination /// response to cold /// rRNA processing /// response to osmotic stress	mitochondrion /// Golgi apparatus	copper ion binding /// RNA binding /// double-stranded DNA binding /// ATP binding /// single-stranded DNA binding	F:binding; F:RNA binding; F:DNA binding; P:post-embryonic development; C:mitochondrion; P:response to stress; P:response to abiotic stimulus; P:nucleobase-containing compound metabolic process; F:nucleotide binding; C:Golgi apparatus		773	144	Q9SVM8	158	Complete	sp=Glycine-rich RNA-binding protein 2, mitochondrial; Arabidopsis thaliana (Mouse-ear cress).	AT4G13850	ATGRP2, GR-RBP2, GRP2	glycine-rich RNA-binding protein 2	response to osmotic stress; seed germination;response to cold;rRNA processing	-24.75	0.00416497	10.25		10.25		1.26923		11	19.8	2	0.8	8	8.2	7	5.2	3	6.6	0.487685	Specific
A	Contig16854	Micromonas_sp._RCC299_58625	zf-CCCH	C3H		ATP catabolic process	plastid /// plasma membrane	heme-transporting ATPase activity /// ATP binding	F:hydrolase activity; F:transporter activity; C:plastid; P:nucleobase-containing compound metabolic process; P:catabolic process; F:nucleotide binding; C:plasma membrane	EC:3.6.3.41	2382	600	Q9FJH6	595	Complete	sp=ABC transporter F family member 1; Arabidopsis thaliana (Mouse-ear cress).	AT5G60790	ATGCN1, GCN1	ABC transporter family protein	glucose catabolic process;methylglyoxal catabolic process to D-lactate	-2.2823	0	-1.78446	0.00553616	-1.78446		1.25106		109	325	217	142.4	69	79.8	132	94	82	117.6	0.428308
A	Contig4664	Micromonas_sp._RCC299_59410	Nol1_Nop2_Fmu	Orphans	s-adenosyl-l-methionine-dependent methyltransferase-like protein	response to endoplasmic reticulum stress /// protein folding /// rRNA processing /// protein import into nucleus /// leaf morphogenesis /// response to heat /// methylation /// root morphogenesis /// cell proliferation /// response to high light intensity /// response to hydrogen peroxide	cytosol /// nucleolus	RNA binding /// zinc ion binding /// S-adenosylmethionine-dependent methyltransferase activity	C:cytosol; F:RNA binding; P:response to stress; P:cellular process; F:binding; P:protein metabolic process; C:nucleolus; P:nucleobase-containing compound metabolic process; P:transport; P:anatomical structure morphogenesis; P:multicellular organismal development; P:response to abiotic stimulus; P:metabolic process; F:transferase activity		2560	565	A5AR63	741	Putative Complete	tr=Putative uncharacterized protein; Vitis vinifera (Grape).	AT4G26600		S-adenosyl-L-methionine-dependent methyltransferases superfamily protein	rRNA processing;protein import into nucleus	-8.11429	2.99457e-07	1.71429		1.71429		-2.48649		28	56.8	12	7	11	12	25	18.4	3	7.4	0.559055	Specific
A	Contig25303	Micromonas_sp._RCC299_62804	Myb_DNA-binding	MYB-related	abc transporter	methylglyoxal catabolic process to D-lactate /// ATP catabolic process	plasma membrane	organic phosphonate transmembrane-transporting ATPase activity /// ATP binding	F:hydrolase activity; F:transporter activity; P:catabolic process; P:cellular process; P:nucleobase-containing compound metabolic process; F:nucleotide binding; C:plasma membrane	EC:3.6.3.28	2543	721	Q9M1H3	723	Complete	sp=ABC transporter F family member 4; Arabidopsis thaliana (Mouse-ear cress).	AT3G54540	ATGCN4, GCN4	general control non-repressible 4	methylglyoxal catabolic process to D-lactate	-2.29878	0.00568633	-1.10067		-1.10067		-1.19424		36	75.4	56	32.8	27	29.8	45	33.2	13	27.8	0.378894	Specific
A	Contig26214	Oryza_sativa_subsp._indica_OsIBCD000498	zf-CCCH	C3H	prolyl 4-hydroxylase	oxidation-reduction process /// response to endoplasmic reticulum stress /// systemic acquired resistance /// peptidyl-proline hydroxylation to 4-hydroxy-L-proline	endosome /// vacuolar membrane /// trans-Golgi network /// extracellular region /// Golgi apparatus /// plasma membrane	procollagen-proline 4-dioxygenase activity /// L-ascorbic acid binding /// iron ion binding	P:metabolic process; P:response to stress; P:cellular process; F:catalytic activity; P:response to biotic stimulus; C:endosome; C:membrane; C:vacuole; F:binding; P:cellular protein modification process; ; C:Golgi apparatus; C:extracellular region; C:plasma membrane	EC:1.14.11.2	1354	320	B9RUJ2	311	Complete	tr=Prolyl 4-hydroxylase alpha subunit, putative; Ricinus communis (Castor bean).	AT3G28480		Oxoglutarate/iron-dependent oxygenase	peptidyl-proline hydroxylation to 4-hydroxy-L-proline;response to endoplasmic reticulum stress;systemic acquired resistance; oxidation-reduction process	-6.03571	0.00147043	-1.47368		-1.47368		-1.86207		18	33.8	10	5.6	4	3.8	29	21.6	5	11.6	0.442408	Specific
A	Qs-dev_rep_c94887	Oryza_sativa_subsp._indica_OsIBCD001007	Pkinase	C3H	shaggy-related protein kinase gamma	protein autophosphorylation /// meristem structural organization	cytosol /// nucleus	protein serine/threonine kinase activity /// ATP binding /// protein tyrosine kinase activity	C:cytosol; P:cellular protein modification process; F:kinase activity; P:anatomical structure morphogenesis; P:multicellular organismal development; F:nucleotide binding; C:nucleus	EC:2.7.11.0 /// EC:2.7.10.0	1428	411	Q8VZD5	410	Putative Complete	sp=Shaggy-related protein kinase epsilon; Arabidopsis thaliana (Mouse-ear cress).	AT5G26751	ATSK11, SK 11	shaggy-related kinase 11	phosphorylation;meristem structural organization; protein phosphorylation	-10.7	0.00753418	1.7		1.7		-2.21053		11	21.4	3	2	3	3.4	11	8.4	1	3.8	0.548718	Specific
A	Contig1344	Oryza_sativa_subsp._indica_OsIBCD005009	Glyco_hydro_17	SBP		carbohydrate metabolic process	plasma membrane	glucan endo-1	P:carbohydrate metabolic process; F:hydrolase activity; C:plasma membrane; F:binding	EC:3.2.1.39	1663	483	Q9M088	484	Complete	sp=Glucan endo-1,3-beta-glucosidase 5; Arabidopsis thaliana (Mouse-ear cress).	AT4G17180		O-Glycosyl hydrolases family 17 protein	carbohydrate metabolic process	-5.53333	0.00246969	1.33333		1.33333		2.1		18	33.2	11	6	8	8	3	2	2	4.2	0.621723	Specific
A	Qs-dev_rep_c92484	Oryza_sativa_subsp._indica_OsIBCD005009	Glyco_hydro_17	SBP	glucan endo- -beta-glucosidase	carbohydrate metabolic process	chloroplast /// plasma membrane	glucan endo-1	P:carbohydrate metabolic process; F:hydrolase activity; C:plastid; C:plasma membrane; F:binding	EC:3.2.1.39	1779	489	B9R7T0	461	Complete	tr=Glucan endo-1,3-beta-glucosidase, putative; Ricinus communis (Castor bean).	AT4G34480		O-Glycosyl hydrolases family 17 protein	carbohydrate metabolic process	-35.6667	0.00178521	-1.5		-1.5		-4.42857		11	21.4	1	0.6	0	0.4	8	6.2	0	1.4	0.713333
A	Contig9890	Oryza_sativa_subsp._indica_OsIBCD010288	Myb_DNA-binding	MYB-related	peroxidase 12-like	response to oxidative stress /// oxidation-reduction process	plant-type cell wall /// vacuole /// membrane	metal ion binding /// heme binding /// peroxidase activity	F:binding; C:cell wall; C:vacuole; P:response to stress; F:catalytic activity; C:membrane; P:metabolic process	EC:1.11.1.7	1873	350	Q96520	358	Complete	sp=Peroxidase 12; Arabidopsis thaliana (Mouse-ear cress).	AT1G71695		Peroxidase superfamily protein	oxidation-reduction process; response to oxidative stress;regulation of meristem growth; anther development	-4.1619	1.31839e-07	1.05714		1.05714		-1.2973		40	87.4	36	21	20	22.2	13	9.6	3	7.4	0.592141
A	Contig18579	Oryza_sativa_subsp._indica_OsIBCD010288	Myb_DNA-binding	MYB-related		hydrogen peroxide catabolic process /// oxidation-reduction process	cell wall /// apoplast	metal ion binding /// heme binding /// peroxidase activity	F:binding; P:response to stress; P:catabolic process; P:cellular process; C:cell wall; F:catalytic activity; C:extracellular region; P:metabolic process	EC:1.11.1.7	1428	331	A7NY33	321	Complete	sp=Peroxidase 4; Vitis vinifera (Grape).	AT5G58390		Peroxidase superfamily protein	oxidation-reduction process; response to oxidative stress	-4.97059	0.00351071	2.85294		2.85294		1.26923		18	33.8	12	6.8	18	19.4	7	5.2	3	6.6	0.470752	Specific
A	Qs-dev_c16343	Oryza_sativa_subsp._indica_OsIBCD012106	Ribosomal_S14	MYB-related	40s ribosomal protein s29	translation	cytosolic small ribosomal subunit	structural constituent of ribosome /// RNA binding	F:structural molecule activity; F:RNA binding; C:ribosome; C:cytosol; P:translation		584	57	Q680P8	56	Complete	sp=40S ribosomal protein S29; Arabidopsis thaliana (Mouse-ear cress).	AT4G33865		Ribosomal protein S14p/S29e family protein	translation	-8.23077	2.44337e-05	-1.79769e+308		-1.79769e+308		-1.76923		22	42.8	9	5.2	0	0	12	9.2	2	5.2	0.685897	Specific
A	isotig03391	Oryza_sativa_subsp._indica_OsIBCD012137	AT_hook	FAR1	oligopeptide transporter opt family	amino acid transport /// oligopeptide transport /// transmembrane transport	plasma membrane	oligopeptide transporter activity	F:transporter activity; P:transport; C:plasma membrane; P:cellular process		950	316	Q9SHY2	688	Internal	sp=Probable metal-nicotianamine transporter YSL7; Arabidopsis thaliana (Mouse-ear cress).	AT1G65730	YSL7	YELLOW STRIPE like 7	oligopeptide transport; amino acid transport;transmembrane transport	-95	0.0028995	4		4		-1.79769e+308		10	19	1	0.2	1	0.8	2	1.2	0	0	0.896226	Specific
A	Contig17888	Oryza_sativa_subsp._indica_OsIBCD012438	zf-C2H2	C2H2			intracellular	actin binding	F:protein binding; C:intracellular		1033	144	Q8SAG3	143	Complete	sp=Actin-depolymerizing factor; Vitis vinifera (Grape).	AT2G31200	ADF6, ATADF6	actin depolymerizing factor 6	biological_process	-7.03571	0.000148112	2.07143		2.07143		1.96429		21	39.4	10	5.6	11	11.6	8	5.6	5	11	0.538251
A	Contig7205	Oryza_sativa_subsp._indica_OsIBCD014700	NAM	NAC	pentatricopeptide repeat-containing protein	stomatal complex morphogenesis	mitochondrion /// chloroplast		C:mitochondrion; P:anatomical structure morphogenesis; P:post-embryonic development; C:plastid		1839	414	Q9SR00	602	C-terminus	sp=Pentatricopeptide repeat-containing protein At3g04760, chloroplastic; Arabidopsis thaliana (Mouse-ear cress).	AT3G04760		Pentatricopeptide repeat (PPR-like) superfamily protein	biological_process;stomatal complex morphogenesis	-50.75	0	2.625		2.625		-1.79769e+308		38	81.2	3	1.6	4	4.2	4	3	0	0	0.902222	Specific
A	Contig8108	Oryza_sativa_subsp._indica_OsIBCD019136	Myb_DNA-binding	MYB-related	nodulin 21 -like transporter family protein				C:membrane		1570	360	Q6J163	410	Putative Complete	sp=Auxin-induced protein 5NG4; Pinus taeda (Loblolly pine).	AT5G40230		nodulin MtN21 /EamA-like transporter family protein	0	-14.125	0.00314935	1.875		1.875		-1.79769e+308		12	22.6	3	1.6	3	3	11	8.2	0	0	0.638418	Specific
A	Contig19089	Oryza_sativa_subsp._indica_OsIBCD019262	Pkinase	SET		basipetal auxin transport /// stomatal movement /// protein phosphorylation /// response to water deprivation /// hyperosmotic salinity response /// multicellular organismal development /// calcium-mediated signaling	plasma membrane	ATP binding /// protein binding /// calmodulin-dependent protein kinase activity	P:transport; P:cellular process; P:cellular protein modification process; P:response to stress; P:response to abiotic stimulus; F:nucleotide binding; F:protein binding; P:multicellular organismal development; P:signal transduction; F:kinase activity; C:plasma membrane	EC:2.7.11.17	1312	430	O65554	441	Putative Complete	sp=CBL-interacting serine/threonine-protein kinase 6; Arabidopsis thaliana (Mouse-ear cress).	AT4G30960	CIPK6, SIP3, SNRK3.14, ATCIPK6	SOS3-interacting protein 3	response to abiotic stimulus; protein phosphorylation; calcium-mediated signaling;hyperosmotic salinity response; multicellular organismal development;stomatal movement;signal transduction;response to salt stress;response to water deprivation; basipetal auxin transport	-52.25	2.25565e-07	55	1.05026e-07	55		1.45455		22	41.8	2	0.8	40	44	24	17.6	12	25.6	0.322034
A	Contig4133	Oryza_sativa_subsp._indica_OsIBCD019262	Pkinase	SET	calcium-dependent protein kinase 30-like	negative regulation of defense response /// N-terminal protein myristoylation /// response to wounding /// response to external stimulus /// jasmonic acid mediated signaling pathway /// salicylic acid biosynthetic process /// systemic acquired resistance	salicylic acid mediated signaling pathway /// response to water deprivation /// cellular membrane fusion /// regulation of plant-type hypersensitive response /// protein targeting to membrane /// defense response to fungus /// negative regulation of programmed cell death /// protein autophosphorylation /// hyperosmotic salinity response /// MAPK cascade /// response to cold /// abscisic acid medi…	plasma membrane /// nucleus	P:response to stress; P:biosynthetic process; P:cellular protein modification process; P:response to external stimulus; P:signal transduction; P:response to endogenous stimulus; P:cellular process; P:response to biotic stimulus; F:kinase activity; P:response to abiotic stimulus; P:cellular component organization; P:cell death; P:transport; F:binding; C:plasma membrane; C:nucleus; F:nucleotide bin…	EC:2.7.11.17	1582	518	Q9M9V8	545	C-terminus	sp=Calcium-dependent protein kinase 10; Arabidopsis thaliana (Mouse-ear cress).	AT1G18890	ATCDPK1, CPK10, CDPK1, AtCPK10	calcium-dependent protein kinase 1	innate immune response; N-terminal protein myristoylation;systemic acquired resistance, salicylic acid mediated signaling pathway;regulation of plant-type hypersensitive response; protein autophosphorylation;systemic acquired resistance; protein phosphorylation;protein targeting to membrane;intracellular signal transduction; salicylic acid mediated signaling pathway;response to ethylene stimulus;…	-11	0.00299006	3.36364		3.36364		-1.79769e+308		13	24.2	4	2.2	7	7.4	4	3	0	0	0.657609	Specific
A	Contig1565	Oryza_sativa_subsp._indica_OsIBCD019888	LRRNT_2	mTERF		post-embryonic development /// phosphorylation /// root hair cell differentiation /// cellular component organization /// cellular protein modification process /// regulation of cellular process	membrane	nucleotide binding /// protein kinase activity	C:membrane; F:nucleotide binding; F:kinase activity; P:post-embryonic development; P:metabolic process; P:cellular process; P:anatomical structure morphogenesis; P:cell differentiation; P:multicellular organismal development; P:cellular component organization; P:cellular protein modification process		1913	393	C0LGQ4	678	Putative Complete	sp=Probable LRR receptor-like serine/threonine-protein kinase MRH1; Arabidopsis thaliana (Mouse-ear cress).	AT5G45840		Leucine-rich repeat protein kinase family protein	protein phosphorylation;transmembrane receptor protein tyrosine kinase signaling pathway	-1.79769e+308	0	1.79769e+308		1.79769e+308		-1.79769e+308		52	109.4	0	0	1	0.6	1	0.4	0	0	0.990942	Specific
A	Contig23434	Oryza_sativa_subsp._indica_OsIBCD020180	PHD	PHD	serine threonine-protein kinase ctr1-like	protein phosphorylation /// MAPK cascade		protein serine/threonine kinase activity /// ATP binding	P:cellular protein modification process; F:kinase activity; F:nucleotide binding; P:signal transduction	EC:2.7.11.0	3076	851	Q05609	821	Complete	sp=Serine/threonine-protein kinase CTR1; Arabidopsis thaliana (Mouse-ear cress).	AT5G03730	CTR1, SIS1, AtCTR1	Protein kinase superfamily protein	sugar mediated signaling pathway;protein phosphorylation;regulation of timing of transition from vegetative to reproductive phase;negative regulation of ethylene mediated signaling pathway;regulation of post-embryonic root development; protein autophosphorylation;gibberellin biosynthetic process;response to fructose stimulus; cellular response to iron ion;response to ethylene stimulus; response t…	-5.8	6.77415e-05	-2.10526		-2.10526		-1.13043		24	46.4	14	8	4	3.8	7	5.2	2	4.6	0.682353	Specific
A	Contig22	Oryza_sativa_subsp._indica_OsIBCD021211	LRRNT_2	FAR1		protein phosphorylation /// oxidation-reduction process /// response to sucrose stimulus /// response to UV-B /// anthocyanin biosynthetic process /// transmembrane receptor protein tyrosine kinase signaling pathway	plasma membrane	protein serine/threonine kinase activity /// ATP binding /// 2-alkenal reductase [NAD(P)] activity	P:cellular protein modification process; P:metabolic process; P:biological_process; P:response to abiotic stimulus; F:kinase activity; P:biosynthetic process; ; P:secondary metabolic process; P:signal transduction; F:nucleotide binding; F:catalytic activity; C:plasma membrane	EC:2.7.11.0 /// EC:1.3.1.74	3367	786	D7TL46	786	Complete	tr=Putative uncharacterized protein; Vitis vinifera (Grape).	AT3G03770		Leucine-rich repeat protein kinase family protein	protein phosphorylation;anthocyanin-containing compound biosynthetic process; response to UV-B; response to sucrose stimulus; transmembrane receptor protein tyrosine kinase signaling pathway	-1.5977		-1		-1		-1.79769e+308	0.00991391	15	27.8	30	17.4	16	17.4	20	14.6	0	0	0.360104	Specific
A	Contig4272	Oryza_sativa_subsp._indica_OsIBCD021211	LRRNT_2	FAR1	protein	protein phosphorylation		protein kinase activity	P:cellular protein modification process; F:kinase activity		3287	987	Q9SGP2	996	Complete	sp=Receptor-like protein kinase HSL1; Arabidopsis thaliana (Mouse-ear cress).	AT1G28440	HSL1	HAESA-like 1	protein phosphorylation;microtubule nucleation; plant-type cell wall organization;auxin polar transport;pattern specification process; root hair elongation; regulation of cell size; root morphogenesis;plant-type cell wall biogenesis;anthocyanin accumulation in tissues in response to UV light; regulation of meristem growth;anther development;transmembrane receptor protein tyrosine kinase signaling…	-2.16575	0.00936087	-2.74242		-2.74242		1.83333		37	78.4	62	36.2	12	13.2	2	1.2	1	2.2	0.597561	Specific
A	Contig11748	Oryza_sativa_subsp._indica_OsIBCD025285	WRKY	WRKY				catalytic activity /// binding	F:catalytic activity; F:binding		1432	397	P08770	807	Putative C-terminus	sp=Putative AC transposase; Zea mays (Maize).	AT3G42170		BED zinc finger ;hAT family dimerisation domain	post-embryonic development	-21.9091	7.22762e-08	1.63636		1.63636		-1.33333		25	48.2	4	2.2	4	3.6	8	5.6	2	4.2	0.755486
A	Qs-dev_c10451	Oryza_sativa_subsp._indica_OsIBCD028891	PPR	bHLH	plasma membrane h+ atpase	regulation of stomatal movement /// response to water deprivation /// ATP biosynthetic process /// cation transport /// response to abscisic acid stimulus /// ATP catabolic process	vacuole /// integral to membrane /// plasma membrane /// nucleus	hydrogen-exporting ATPase activity	P:cellular process; P:response to stress; P:response to abiotic stimulus; F:hydrolase activity; F:transporter activity; C:vacuole; C:membrane; F:binding; P:nucleobase-containing compound metabolic process; P:biosynthetic process; P:transport; P:response to endogenous stimulus; P:catabolic process; C:plasma membrane; C:nucleus; F:nucleotide binding	EC:3.6.3.6	3986	936	Q03194	952	Putative Complete	sp=Plasma membrane ATPase 4; Nicotiana plumbaginifolia (Leadwort-leaved tobacco) (Tex-Mex tobacco).	AT2G18960	AHA1, PMA, OST2, HA1	H(+)-ATPase 1	ATP biosynthetic process;response to abscisic acid stimulus; ATP hydrolysis coupled proton transport;regulation of stomatal movement; proton transport; protein glycosylation; response to water deprivation; ATP catabolic process;metabolic process; cation transport	-1.15789		-1.28571		-1.28571		-12.4615	9.55606e-10	37	79.2	110	68.4	48	53.2	93	64.8	2	5.2	0.292467	Specific
A	Contig13325	Oryza_sativa_subsp._indica_OsIBCD028891	PPR	bHLH			mitochondrion		C:mitochondrion		504	168	Q9STE1	857	Internal	sp=Pentatricopeptide repeat-containing protein At4g21300; Arabidopsis thaliana (Mouse-ear cress).	AT4G21300		Tetratricopeptide repeat (TPR)-like superfamily protein	0	-1.79769e+308	0.00403214	1		1		1		10	17.6	0	0	0	0	0	0	0	0	1	Specific
A	Qs-dev_rep_c76052	Oryza_sativa_subsp._indica_OsIBCD031787	TPT	bZIP	rna-binding post-transcriptional regulator csx1-like	response to ozone		nucleic acid binding /// nucleotide binding	F:nucleic acid binding; P:biological_process; F:nucleotide binding		1099	366	Q9SAB3	405	Internal	sp=Polyadenylate-binding protein RBP45B; Arabidopsis thaliana (Mouse-ear cress).	AT1G11650	ATRBP45B, RBP45B	RNA-binding (RRM/RBD/RNP motifs) family protein	nuclear mRNA splicing, via spliceosome; response to ozone	-1.79769e+308	2.83188e-07	1.79769e+308		1.79769e+308		6.69231	0.000486346	20	39	0	0	0	0.2	7	5.2	16	34.8	0.492424	Specific
A	Qs-dev_c17608	Oryza_sativa_subsp._indica_OsIBCD031787	TPT	bZIP	polyadenylate-binding protein 2-like	response to cadmium ion /// response to salt stress		RNA binding /// nucleotide binding	P:biological_process; F:RNA binding; P:response to stress; P:response to abiotic stimulus; F:nucleotide binding		2515	647	P42731	629	Complete	sp=Polyadenylate-binding protein 2; Arabidopsis thaliana (Mouse-ear cress).	AT1G49760	PAB8, PABP8	poly(A) binding protein 8	purine nucleotide biosynthetic process;response to cadmium ion	-1.41855		-1.78125		-1.78125	0.00239495	1.05394		54	113.2	129	79.8	40	44.8	133	96.4	70	101.6	0.259752
A	Qs-dev_rep_c84906	Oryza_sativa_subsp._indica_OsIBCD031787	TPT	bZIP	rna-binding post-transcriptional regulator csx1-like	response to ozone		nucleic acid binding /// nucleotide binding	F:nucleic acid binding; P:biological_process; F:nucleotide binding		911	303	Q9LEB4	409	Internal	sp=Polyadenylate-binding protein RBP45; Nicotiana plumbaginifolia (Leadwort-leaved tobacco) (Tex-Mex tobacco).	AT1G11650	ATRBP45B, RBP45B	RNA-binding (RRM/RBD/RNP motifs) family protein	nuclear mRNA splicing, via spliceosome; response to ozone	-1.79769e+308	0.000848018	1.79769e+308		1.79769e+308		1.70833		11	21.4	0	0	4	4.6	6	4.8	3	8.2	0.548718	Specific
A	Qs-dev_c16370	Oryza_sativa_subsp._indica_OsIBSD047092	tRNA-synt_1	GNAT	valyl trna synthetase	valyl-tRNA aminoacylation /// regulation of translational fidelity /// embryo development ending in seed dormancy	cytosol /// mitochondrion /// chloroplast	valine-tRNA ligase activity /// aminoacyl-tRNA editing activity /// ATP binding	C:cytosol; F:catalytic activity; P:nucleobase-containing compound metabolic process; P:translation; ; C:mitochondrion; F:nucleotide binding; C:plastid; P:reproduction; P:post-embryonic development; P:embryo development	EC:6.1.1.9	2890	914	P93736	1108	Internal	sp=Valine--tRNA ligase; Arabidopsis thaliana (Mouse-ear cress).	AT1G14610	TWN2, VALRS	valyl-tRNA synthetase / valine--tRNA ligase (VALRS)	valyl-tRNA aminoacylation; tRNA aminoacylation for protein translation;embryo development ending in seed dormancy	-8.61538	1.02131e-05	1.69231		1.69231		1.2439		23	44.8	9	5.2	8	8.8	11	8.2	4	10.2	0.580311
A	Qs-dev_c42583	Oryza_sativa_subsp._indica_OsIBSD048444	Acetyltransf_1	GNAT	alanine-2-oxoglutarate aminotransferase 2	1-aminocyclopropane-1-carboxylate biosynthetic process /// response to fructose stimulus /// negative regulation of defense response /// photorespiration /// response to wounding /// hydrogen peroxide catabolic process /// water transport /// systemic acquired resistance	salicylic acid mediated signaling pathway /// myo-inositol hexakisphosphate biosynthetic process /// response to salt stress /// response to insect /// glutathione catabolic process /// response to hypoxia /// cysteine biosynthetic process /// cellular lipid catabolic process	apoplast /// membrane /// plant-type cell wall /// vacuole /// peroxisome /// cytosol /// chloroplast stroma /// plasmodesma	P:biosynthetic process; ; P:biological_process; P:response to stress; P:cellular process; P:response to external stimulus; P:catabolic process; C:extracellular region; F:transferase activity; P:transport; C:membrane; P:signal transduction; P:response to biotic stimulus; P:carbohydrate metabolic process; C:cell wall; C:vacuole; F:catalytic activity; P:response to abiotic stimulus; C:peroxisome; C:…	EC:2.6.1.2 /// EC:2.3.2.2 /// EC:4.4.1.14 /// EC:2.6.1.44 /// EC:2.6.1.4 /// EC:2.3.2.15	1852	482	Q9S7E9	481	Complete	sp=Glutamate--glyoxylate aminotransferase 2; Arabidopsis thaliana (Mouse-ear cress).	AT1G70580	AOAT2, GGT2	alanine-2-oxoglutarate aminotransferase 2	1-aminocyclopropane-1-carboxylate biosynthetic process;biosynthetic process;photorespiration;myo-inositol hexakisphosphate biosynthetic process	-6.26923	0.00168781	-2.36364		-2.36364		2.21667		17	32.6	9	5.2	2	2.2	16	12	12	26.6	0.414758	Specific
A	Contig2864	Physcomitrella_patens_10726	PAS_4	Orphans	phytochrome c	red	far-red light phototransduction /// two-component signal transduction system (phosphorelay) /// protein-tetrapyrrole linkage /// regulation of transcription	DNA-dependent /// protein-chromophore linkage /// detection of visible light /// signal transduction by phosphorylation	P:response to external stimulus; P:signal transduction; P:response to abiotic stimulus; P:cellular protein modification process; ; F:nucleotide binding; F:receptor activity; F:protein binding; F:kinase activity; F:signal transducer activity; C:membrane		4277	1124	Q10CQ8	1137	Complete	sp=Phytochrome C; Oryza sativa subsp. japonica (Rice).	AT5G35840	PHYC	phytochrome C	peptidyl-histidine phosphorylation; red or far-red light signaling pathway;red, far-red light phototransduction;gravitropism; protein-tetrapyrrole linkage;regulation of transcription, DNA-dependent; signal transduction; protein-chromophore linkage;protein autophosphorylation;detection of visible light; regulation of proton transport;circadian rhythm	-4.21818	0.000706215	1.8		1.8		-1.33708		24	46.4	19	11	18	19.8	32	23.8	8	17.8	0.390572	Specific
A	Contig12665	Populus_trichocarpa_202575	Agenet	PHD		transcription factor import into nucleus /// regulation of transcription	DNA-dependent /// response to chitin	nucleus	P:transport; P:cellular process; F:binding; ; F:DNA binding; P:biological_process; C:nucleus		1280	426	F6GUQ3	1190	Internal	tr=Putative uncharacterized protein; Vitis vinifera (Grape).	AT5G58610		PHD finger transcription factor, putative	transcription factor import into nucleus;N-terminal protein myristoylation;regulation of transcription, DNA-dependent; response to chitin	-88	0.00519458	-1.79769e+308		-1.79769e+308		-1.79769e+308		10	17.6	1	0.2	0	0	1	0.4	0	0	0.967033	Specific
A	Contig4505	Populus_trichocarpa_218417	NAM	NAC	nac domain protein	regulation of transcription	DNA-dependent /// primary shoot apical meristem specification /// lateral root development /// auxin mediated signaling pathway	nucleus	; P:reproduction; P:anatomical structure morphogenesis; P:post-embryonic development; P:embryo development; F:DNA binding; F:sequence-specific DNA binding transcription factor activity; P:response to endogenous stimulus; P:signal transduction; C:nucleus		1300	346	Q84TE6	324	Complete	sp=NAC domain-containing protein 21/22; Arabidopsis thaliana (Mouse-ear cress).	AT1G56010	NAC1, ANAC022	NAC domain containing protein 1	primary shoot apical meristem specification;regulation of transcription, DNA-dependent; auxin mediated signaling pathway; multicellular organismal development; lateral root development	-15.5455	4.2892e-05	-3.66667		-3.66667		1		18	34.2	4	2.2	1	0.6	0	0	0	0	0.924324	Specific
A	Contig9941	Populus_trichocarpa_255215	bZIP_1	bZIP	bzip transcription factor family protein	response to endoplasmic reticulum stress /// hyperosmotic salinity response /// response to unfolded protein /// positive regulation of transcription	DNA-dependent	endoplasmic reticulum /// nucleus	P:response to stress; P:cellular process; P:response to abiotic stimulus; F:DNA binding; P:response to biotic stimulus; ; C:endoplasmic reticulum; C:nucleus		2671	758	O24646	168	Complete	sp=Transcription factor HY5; Arabidopsis thaliana (Mouse-ear cress).	AT2G40950	BZIP17	Basic-leucine zipper (bZIP) transcription factor family protein	regulation of transcription, DNA-dependent;hyperosmotic salinity response; positive regulation of transcription, DNA-dependent	-3.81333	0.000203965	-2.88462		-2.88462		-2.91892		28	57.2	26	15	5	5.2	29	21.6	3	7.4	0.537594	Specific
A	Qs-dev_c3899	Populus_trichocarpa_417649	PP2C	DBP	abscisic acid insensitivity 1b			phosphoprotein phosphatase activity	F:hydrolase activity	EC:3.1.3.16	2921	440	Q9CAJ0-2	406	Complete	Isoform 2 of Protein phosphatase 2C 16 OS=Arabidopsis thaliana GN=HAB1	AT1G72770	HAB1	HYPERSENSITIVE TO ABA1	protein dephosphorylation;regulation of seed germination;response to symbiotic fungus	-6.12	0.0028995	2.88		2.88		-3.46429		16	30.6	8	5	13	14.4	26	19.4	2	5.6	0.408
A	Contig5781	Populus_trichocarpa_552325	HLH	bHLH	transcription factor myc2-like			oxidoreductase activity	F:catalytic activity		1246	413	O23090	423	C-terminus	sp=Transcription factor bHLH14; Arabidopsis thaliana (Mouse-ear cress).	AT4G00870		basic helix-loop-helix (bHLH) DNA-binding superfamily protein	regulation of transcription, DNA-dependent	-1.58594		-1.3913		-1.3913	0.00473971	5.5		21	40.6	44	25.6	17	18.4	1	0.4	1	2.2	0.465596	Specific
A	Qs-dev_c17741	Populus_trichocarpa_553628	Myb_DNA-binding	MYB-related	myb family transcription factor	response to stimulus			P:biological_process		1720	457	B9GWB6	704	N-terminus	tr=Predicted protein; subsp. trichocarpa).	AT1G72650	TRFL6	TRF-like 6	nuclear-transcribed mRNA catabolic process; vernalization response; negative regulation of transcription, DNA-dependent; response to salt stress;response to cadmium ion	-71	6.55739e-05	-1.79769e+308		-1.79769e+308		2.36364		15	28.4	1	0.4	0	0	3	2.2	2	5.2	0.78453	Specific
A	Contig24336	Populus_trichocarpa_554773	CHASE	Orphans	histidine kinase 3	phloem or xylem histogenesis /// leaf senescence /// response to water deprivation /// salicylic acid mediated signaling pathway /// signal transduction by phosphorylation /// regulation of shoot development /// regulation of seed germination /// cellular response to phosphate starvation /// cytokinin mediated signaling pathway /// regulation of meristem development /// response to salt stress //…	DNA-dependent	plasma membrane /// intracellular	P:multicellular organismal development; P:biological_process; P:response to stress; P:response to abiotic stimulus; P:signal transduction; F:protein binding; P:post-embryonic development; P:response to extracellular stimulus; P:cell communication; P:response to endogenous stimulus; P:cellular protein modification process; F:receptor activity; P:response to biotic stimulus; P:transport; P:cellular…	EC:3.1.3.16	741	247	Q9C5U1	1036	Internal	sp=Histidine kinase 3; Arabidopsis thaliana (Mouse-ear cress).	AT1G27320	AHK3, HK3	histidine kinase 3	signal transduction;cellular response to phosphate starvation;cellular response to sucrose stimulus;regulation of seed germination;response to salt stress; response to water deprivation;regulation of transcription, DNA-dependent; defense response to bacterium; cellular response to cold;negative regulation of iron ion transport;leaf senescence;cellular response to abscisic acid stimulus; peptidyl-…	-19.75	6.77415e-05	-1.79769e+308		-1.79769e+308		11.5		17	31.6	3	1.6	0	0	1	0.4	2	4.6	0.827225	Specific
A	Contig25823	Populus_trichocarpa_560052	Myb_DNA-binding	G2-like	two-component response regulator ehd1			DNA binding /// chromatin binding	F:DNA binding; F:chromatin binding		1654	333	F6HD66	336	Complete	tr=Putative uncharacterized protein; Vitis vinifera (Grape).	AT2G01060		myb-like HTH transcriptional regulator family protein	N-terminal protein myristoylation; intra-Golgi vesicle-mediated transport;protein import into peroxisome matrix;regulation of transcription, DNA-dependent; fatty acid beta-oxidation	-15.125	0.00169496	11		11		1.80769		13	24.2	3	1.6	16	17.6	7	5.2	4	9.4	0.417241	Specific
A	Contig24748	Populus_trichocarpa_576644	CBFD_NFYB_HMF	CCAAT	ccaat-binding transcription factor subunit	regulation of transcription	DNA-dependent	nucleus	F:sequence-specific DNA binding transcription factor activity; F:DNA binding; C:nucleus; F:protein binding;		968	176	Q8VYK4	173	Complete	sp=Nuclear transcription factor Y subunit B-8; Arabidopsis thaliana (Mouse-ear cress).	AT3G53340	NF-YB10	nuclear factor Y, subunit B10	regulation of transcription, DNA-dependent	-169	4.332e-06	8		8		-3.21739		18	33.8	1	0.2	2	1.6	20	14.8	2	4.6	0.614545	Specific
A	Contig1236	Populus_trichocarpa_589465	Myb_DNA-binding	MYB-related			intracellular membrane-bounded organelle	protein binding	F:protein binding; C:intracellular		3011	800	Q8LJT8-2	741	Complete	Isoform 2 of TSL-kinase interacting protein 1 OS=Arabidopsis thaliana GN=TKI1	AT2G36960	TKI1	TSL-kinase interacting protein 1	0	-1.10112		-4.94444		-4.94444		-1.79769e+308	0.00289994	11	19.6	31	17.8	4	3.6	24	17.6	0	0	0.334471	Specific
A	Contig18421	Populus_trichocarpa_711734	AUX_IAA	AUX/IAA		regulation of primary metabolic process /// regulation of gene expression /// response to auxin stimulus /// transcription	DNA-dependent /// regulation of cellular macromolecule biosynthetic process	intracellular membrane-bounded organelle	P:metabolic process; C:intracellular; P:response to endogenous stimulus;		2532	0	Q9ZSY8	305	Misassembled	sp=Auxin-responsive protein IAA27; Arabidopsis thaliana (Mouse-ear cress).	AT4G29080	PAP2, IAA27	phytochrome-associated protein 2	response to auxin stimulus; regulation of translation; pattern specification process;flower morphogenesis; floral whorl development;regulation of transcription, DNA-dependent	-1.13387		-2.80114	2.34638e-05	-2.80114		-1.64844		54	111.8	160	98.6	32	35.2	59	42.2	12	25.6	0.356733	Specific
A	Contig23086	Populus_trichocarpa_714847	NAM	NAC		cellular process /// transport			P:cellular process; P:transport		2109	590	Q84K00	567	Complete	sp=NAC domain-containing protein 78; Arabidopsis thaliana (Mouse-ear cress).	AT1G34190	anac017, NAC017	NAC domain containing protein 17	protein targeting to vacuole; regulation of transcription, DNA-dependent; cellular membrane fusion;multicellular organismal development;endosomal transport;vesicle-mediated transport	-1.79769e+308	0.00147043	1		1		-2.3913		11	20.2	0	0	0	0	15	11	2	4.6	0.564246
A	Contig17915	Populus_trichocarpa_754747	HLH	bHLH		glucose catabolic process /// protein targeting /// nucleosome assembly	nucleosome /// nucleus	DNA binding /// protein heterodimerization activity	P:carbohydrate metabolic process; P:cellular process; P:catabolic process; C:intracellular; F:DNA binding; P:transport; P:cellular component organization; F:protein binding; C:nucleus		917	137	Q71H73	136	Putative Complete	sp=Histone H3.3; Vitis vinifera (Grape).	AT5G10980		Histone superfamily protein	nucleosome assembly	-1.79769e+308	0	1.79769e+308	1.00785e-06	1.79769e+308		-1.83333		68	138.6	0	0	33	36.8	48	35.2	9	19.2	0.603133
A	Contig25581	Populus_trichocarpa_767577	bZIP_1	bZIP	dna binding	regulation of cellular process /// response to organic substance			P:cellular process; P:biological_process		2072	426	Q9M7Q2	431	Complete	sp=ABSCISIC ACID-INSENSITIVE 5-like protein 7; Arabidopsis thaliana (Mouse-ear cress).	AT3G19290	ABF4	ABRE binding factor 4	response to stress;positive regulation of transcription, DNA-dependent; calcium-mediated signaling;abscisic acid mediated signaling pathway;regulation of transcription, DNA-dependent; response to mechanical stimulus;endoplasmic reticulum unfolded protein response; response to abscisic acid stimulus;response to water deprivation; response to xenobiotic stimulus;response to salt stress	-1.28431		-1.88889		-1.88889		-1.79769e+308	0.00411867	14	26.2	35	20.4	10	10.8	23	16.8	0	0	0.3531	Specific
A	Contig6114	Populus_trichocarpa_817110	Homeobox	HB	homeobox-leucine zipper protein glabra 2-like	epidermal cell fate specification /// regulation of transcription	DNA-dependent /// negative regulation of trichoblast fate specification	nucleus	P:cell differentiation; P:multicellular organismal development; ; F:DNA binding; F:sequence-specific DNA binding transcription factor activity; C:nucleus; P:anatomical structure morphogenesis		2713	754	P46607	747	Complete	sp=Homeobox-leucine zipper protein GLABRA 2; Arabidopsis thaliana (Mouse-ear cress).	AT1G79840	GL2	HD-ZIP IV family of homeobox-leucine zipper protein with lipid-binding START domain	negative regulation of trichoblast fate specification; regulation of transcription, DNA-dependent; cell differentiation; tissue development; epidermal cell fate specification	-1.38849		-1.47872		-1.47872		-9.81818	0.00601091	20	38.6	48	27.8	17	18.8	29	21.6	1	2.2	0.354128	Specific
A	Contig10613	Populus_trichocarpa_823728	HEAT	SNF2		gravitropism	nucleus	helicase activity /// DNA binding /// ATP binding /// transferase activity	F:hydrolase activity; F:DNA binding; F:nucleotide binding; F:transferase activity; P:response to abiotic stimulus; P:tropism; C:nucleus		1472	465	A4PBL4	980	Internal	sp=DNA repair and recombination protein RAD54; Oryza sativa subsp. japonica (Rice).	AT3G54280	RGD3	DNA binding;ATP binding;nucleic acid binding;binding;helicases;ATP binding;DNA binding;helicases	gravitropism	-10.3158	2.76508e-05	-6.33333		-6.33333		7.33333		21	39.2	7	3.8	1	0.6	2	1.2	4	8.8	0.731343	Specific
A	Contig22404	Populus_trichocarpa_830715	zf-C2H2	C2H2		negative regulation of flower development /// regulation of transcription	DNA-dependent	nucleus	P:flower development; ; F:DNA binding; F:protein binding; C:nucleus		1606	375	B9GY13	385	Complete	tr=Predicted protein; subsp. trichocarpa).	AT1G30970	SUF4	zinc finger (C2H2 type) family protein	regulation of transcription, DNA-dependent; histone H3-K4 methylation;negative regulation of flower development	-34.75	0.000141687	14.5		14.5		-1.21739		15	27.8	2	0.8	11	11.6	8	5.6	2	4.6	0.551587
A	Qs-dev_c25830	Populus_trichocarpa_830715	zf-C2H2	C2H2	zinc finger protein	negative regulation of flower development	nucleus	DNA binding /// zinc ion binding /// protein heterodimerization activity /// protein homodimerization activity	F:DNA binding; P:flower development; C:nucleus; F:binding; F:protein binding		1460	435	Q7XA39	988	C-terminus	sp=Putative disease resistance protein RGA4; Solanum bulbocastanum (Wild potato).	AT1G30970	SUF4	zinc finger (C2H2 type) family protein	regulation of transcription, DNA-dependent; histone H3-K4 methylation;negative regulation of flower development	-57	0.000775028	2		2		1.79769e+308		12	22.8	1	0.4	1	0.8	0	0	1	3	0.844444
A	Contig4686	Selaginella_moellendorffii_412612	SNF2_N	SNF2	ring finger			zinc ion binding	F:binding		1765	374	B9GV12	389	Complete	tr=Predicted protein; subsp. trichocarpa).	AT1G72220		RING/U-box superfamily protein	xylan biosynthetic process;glucuronoxylan metabolic process	-6.28571	0.00745696	2.61905		2.61905		-1.79769e+308		14	26.4	7	4.2	10	11	3	2.2	0	0	0.60274	Specific
A	Qs-dev_c9005	Selaginella_moellendorffii_437676	Tryp_alpha_amyl	OFP	isoleucyl-trna synthetase	proteasomal protein catabolic process /// isoleucyl-tRNA aminoacylation /// response to salt stress /// cytoskeleton organization /// regulation of translational fidelity /// glycolysis /// gluconeogenesis /// response to cadmium ion	cytosol	isoleucine-tRNA ligase activity /// aminoacyl-tRNA editing activity /// ATP binding	C:cytosol; F:catalytic activity; P:protein metabolic process; P:cellular process; P:catabolic process; P:nucleobase-containing compound metabolic process; P:translation; ; P:response to stress; P:response to abiotic stimulus; P:cellular component organization; F:nucleotide binding; P:carbohydrate metabolic process; P:generation of precursor metabolites and energy; P:biosynthetic process; P:biolog…	EC:6.1.1.5	3430	742	P93736	1108	Putative C-terminus	sp=Valine--tRNA ligase; Arabidopsis thaliana (Mouse-ear cress).	AT4G10320		tRNA synthetase class I (I, L, M and V) family protein	tRNA aminoacylation for protein translation; response to salt stress;response to cadmium ion; proteasomal protein catabolic process; isoleucyl-tRNA aminoacylation;gluconeogenesis;cytoskeleton organization;glycolysis	-2.92157	0.00213893	-2.04		-2.04		-23		29	59.6	35	20.4	9	10	18	13.8	0	0.6	0.570881	Specific
A	Contig3931	Sorghum_bicolor_5005809	Homeobox	HB	ndx1 homeobox protein	regulation of transcription	DNA-dependent	nucleus	F:sequence-specific DNA binding transcription factor activity; F:DNA binding; C:nucleus;		2210	727	B9S3Y9	957	N-terminus	tr=Putative uncharacterized protein; Ricinus communis (Castor bean).	AT4G03090		sequence-specific DNA binding;sequence-specific DNA binding transcription factors	regulation of transcription, DNA-dependent	-5.82759	2.13562e-07	-19.3333		-19.3333		2.35294		33	67.6	20	11.6	1	0.6	9	6.8	7	16	0.658869	Specific
A	Contig5146	Sorghum_bicolor_5048453	adh_short	G2-like	short-chain type	oxidation-reduction process /// response to arsenic-containing substance		3-oxoacyl-[acyl-carrier-protein] reductase (NADPH) activity /// nucleotide binding /// protein binding	F:transferase activity; F:nucleotide binding; P:metabolic process; F:protein binding; P:biological_process	EC:1.1.1.100	971	269	Q08632	271	Complete	sp=Short-chain type dehydrogenase/reductase; Picea abies (Norway spruce) (Picea excelsa).	AT4G13180		NAD(P)-binding Rossmann-fold superfamily protein	response to arsenic-containing substance;metabolic process	-20	5.71636e-05	-1.79769e+308		-1.79769e+308		3.36364		17	32	3	1.6	0	0	3	2.2	3	7.4	0.740741	Specific
A	Contig20395	Vitis_vinifera_GSVIVP00000629001	Myb_DNA-binding	MYB				DNA binding /// chromatin binding	F:DNA binding; F:chromatin binding		405	124	Q9M2Y9	310	N-terminus	sp=Transcription factor RAX3; Arabidopsis thaliana (Mouse-ear cress).	AT5G57620	MYB36, AtMYB36	myb domain protein 36	regulation of transcription, DNA-dependent	-1.79769e+308	0.000251687	1		1		1		13	24.2	0	0	0	0	0	0	0	0	1	Specific
A	Qs-dev_c20687	Vitis_vinifera_GSVIVP00002959001	SBP	SBP	squamosa promoter-binding-like protein 14-like	defense response to bacterium /// positive regulation of transcription	DNA-dependent	nucleus /// plasma membrane	P:response to stress; P:response to biotic stimulus; F:DNA binding; ; C:nucleus; C:plasma membrane		2079	595	Q700C2	988	C-terminus	sp=Squamosa promoter-binding-like protein 16; Arabidopsis thaliana (Mouse-ear cress).	AT1G20980	SPL14, FBR6, SPL1R2, ATSPL14	squamosa promoter binding protein-like 14	positive regulation of transcription, DNA-dependent; regulation of transcription, DNA-dependent; defense response to bacterium	-23.75	0.00578715	5.75		5.75		-1.88462		10	19	2	0.8	4	4.6	13	9.8	2	5.2	0.482234	Specific
A	Contig4757	Vitis_vinifera_GSVIVP00006101001	SRF-TF	MADS	kinase-like protein tmkl1-like	polarity specification of adaxial/abaxial axis /// protein phosphorylation /// regulation of meristem growth /// meristem initiation /// transmembrane receptor protein tyrosine kinase signaling pathway /// determination of bilateral symmetry	integral to membrane /// plasmodesma /// plasma membrane	protein serine/threonine kinase activity /// ATP binding	P:anatomical structure morphogenesis; P:multicellular organismal development; P:cellular protein modification process; F:kinase activity; C:membrane; P:growth; C:plasma membrane; P:signal transduction; F:nucleotide binding	EC:2.7.11.0	1003	332	P33543	674	C-terminus	sp=Putative kinase-like protein TMKL1; Arabidopsis thaliana (Mouse-ear cress).	AT3G24660	TMKL1	transmembrane kinase-like 1	meristem initiation;regulation of meristem growth;polarity specification of adaxial/abaxial axis; protein phosphorylation;meristem maintenance;determination of bilateral symmetry;transmembrane receptor protein tyrosine kinase signaling pathway	-3.63793	0.00436687	-2.7619		-2.7619		-1.79769e+308		22	42.2	20	11.6	4	4.2	9	6.8	0	0	0.651235	Specific
A	Qs-dev_rep_c82540	Vitis_vinifera_GSVIVP00006101001	SRF-TF	MADS	protein	anther development /// plant-type cell wall organization /// regulation of meristem growth /// pattern specification process /// asymmetric cell division /// transmembrane receptor protein tyrosine kinase signaling pathway /// root morphogenesis /// starch metabolic process /// regulation of cell size /// protein phosphorylation /// auxin polar transport /// plant-type cell wall biogenesis /// po…	integral to membrane /// plasma membrane	protein binding /// G-protein coupled receptor kinase activity /// 2-alkenal reductase [NAD(P)] activity /// transmembrane receptor protein tyrosine kinase activity /// ATP binding	P:flower development; F:protein binding; P:cellular component organization; P:cellular process; F:kinase activity; P:multicellular organismal development; P:growth; F:catalytic activity; C:membrane; P:signal transduction; P:anatomical structure morphogenesis; P:carbohydrate metabolic process; P:biological_process; P:cellular protein modification process; P:transport; F:receptor activity; P:catabo…	EC:2.7.11.16 /// EC:1.3.1.74 /// EC:2.7.10.1	549	182	Q9LRT1	1016	Putative C-terminus	sp=Probably inactive leucine-rich repeat receptor-like protein kinase At3g28040; Arabidopsis thaliana (Mouse-ear cress).	AT3G56370		Leucine-rich repeat protein kinase family protein	protein phosphorylation;starch metabolic process;polysaccharide catabolic process;plant-type cell wall organization;regulation of cell size;auxin polar transport;asymmetric cell division; anther development; root morphogenesis;plant-type cell wall biogenesis;regulation of meristem growth;transmembrane receptor protein tyrosine kinase signaling pathway;growth; pattern specification process	-14.2	0.000435906	-10		-10		1.79769e+308		15	28.4	3	2	0	0.2	0	0	0	0.8	0.904459	Specific
A	Contig3384	Vitis_vinifera_GSVIVP00006101001	SRF-TF	MADS	protein kinase family protein	protein phosphorylation	plasma membrane	non-membrane spanning protein tyrosine kinase activity /// ATP binding /// protein serine/threonine kinase activity	F:kinase activity; C:plasma membrane; P:cellular protein modification process; F:nucleotide binding	EC:2.7.10.2 /// EC:2.7.11.0	2766	513	Q9FE20	456	Complete	sp=Serine/threonine-protein kinase PBS1; Arabidopsis thaliana (Mouse-ear cress).	AT5G18610		Protein kinase superfamily protein	protein phosphorylation	-16.619	3.3964e-11	4.19048		4.19048		-1.36364		34	69.8	7	4.2	16	17.6	4	3	1	2.2	0.721074
A	Qs-dev_rep_c72562	Vitis_vinifera_GSVIVP00008729001	HMG_box	HMG	high mobility group protein		nucleus	DNA binding	C:nucleus; F:DNA binding		930	154	P26585	152	Complete	sp=HMG1/2-like protein; Glycine max (Soybean) (Glycine hispida).	AT1G20693	HMGB2, HMG BETA 1, NFD2, NFD02	high mobility group B2	hyperosmotic response; Golgi organization;chromatin assembly or disassembly;glycolysis; response to temperature stimulus; response to salt stress; water transport; response to cadmium ion	-5.04918	4.57002e-06	1.93443		1.93443		-2.88462		30	61.6	21	12.2	21	23.6	41	30	4	10.4	0.447025
A	Contig16253	Vitis_vinifera_GSVIVP00013475001	Myb_DNA-binding	MYB-related		response to hormone stimulus /// response to lipid		nucleic acid binding	P:response to endogenous stimulus; F:nucleic acid binding; P:biological_process		1641	336	Q2V9B0	297	Complete	sp=Transcription factor MYB1R1; Solanum tuberosum (Potato).	AT5G47390		myb-like transcription factor family protein	response to abscisic acid stimulus;regulation of transcription, DNA-dependent; response to salicylic acid stimulus; response to salt stress; response to gibberellin stimulus; response to ethylene stimulus;response to cadmium ion; response to jasmonic acid stimulus	-1.22772		-2.39053	0.00271322	-2.39053		1.02405		46	99.2	131	80.8	31	33.8	84	58.2	32	59.6	0.299156	Specific
A	Contig8386	Vitis_vinifera_GSVIVP00014609001	Myb_DNA-binding	MYB-related	f-box protein at5g07670				F:ligase activity; F:molecular_function; P:biological_process; C:cellular_component		1841	288	Q8VYT5	476	Putative Complete	sp=F-box protein At5g07670; Arabidopsis thaliana (Mouse-ear cress).	AT5G07670		RNI-like superfamily protein	biological_process	-1.79769e+308	0.00253461	1.79769e+308		1.79769e+308		1		10	18.8	0	0	2	2	0	0	0	0	0.903846	Specific
A	Contig17491	Vitis_vinifera_GSVIVP00015048001	AUX_IAA	AUX/IAA		regulation of transcription	DNA-dependent /// auxin mediated signaling pathway	cytoplasm /// nucleus	; F:protein binding; C:cytoplasm; P:signal transduction; P:response to endogenous stimulus; C:nucleus		1705	369	Q38827	338	Complete	sp=Auxin-responsive protein IAA9; Arabidopsis thaliana (Mouse-ear cress).	AT5G65670	IAA9	indole-3-acetic acid inducible 9	auxin mediated signaling pathway; virus induced gene silencing; response to auxin stimulus;regulation of transcription, DNA-dependent; vegetative phase change; response to cyclopentenone	-3.42222		3.28889		3.28889		-12.8	0.00100183	17	30.8	16	9	27	29.6	35	25.6	1	2	0.317526
A	Contig25558	Vitis_vinifera_GSVIVP00015048001	AUX_IAA	AUX/IAA	chromatin protein family	response to mannitol stimulus /// response to salt stress /// nuclear mRNA splicing	via spliceosome /// nuclear-transcribed mRNA catabolic process /// N-terminal protein myristoylation /// response to abscisic acid stimulus /// positive regulation of transcription	DNA-dependent	P:biological_process; C:nucleus; C:nucleolus; P:response to stress; P:response to abiotic stimulus; P:nucleobase-containing compound metabolic process; P:catabolic process; P:biosynthetic process; P:cellular protein modification process; P:response to endogenous stimulus;		2106	609	F6HGL7	602	Complete	tr=Putative uncharacterized protein; Vitis vinifera (Grape).	AT1G77180	SKIP	chromatin protein family	nuclear mRNA splicing, via spliceosome; RNA splicing; positive regulation of transcription, DNA-dependent; N-terminal protein myristoylation;response to salt stress; response to mannitol stimulus;nuclear-transcribed mRNA catabolic process; response to abscisic acid stimulus	-8.06667	0.00626402	-1.875		-1.875		1		13	24.2	5	3	2	1.6	13	9.4	4	9.4	0.508403	Specific
A	Contig22177	Vitis_vinifera_GSVIVP00017926001	FHA	FHA		gravitropism /// cytoskeleton organization /// response to misfolded protein /// gluconeogenesis /// fatty acid beta-oxidation /// proteasomal ubiquitin-dependent protein catabolic process /// karyogamy /// toxin catabolic process /// proteasome core complex assembly /// embryo sac egg cell differentiation /// pollen development /// glucose mediated signaling pathway	cytosol /// proteasome regulatory particle	base subcomplex /// plasma membrane /// nucleus	P:response to abiotic stimulus; P:tropism; P:cellular component organization; P:cellular process; P:response to stress; P:response to biotic stimulus; P:biosynthetic process; P:carbohydrate metabolic process; P:catabolic process; P:lipid metabolic process; P:protein metabolic process; P:secondary metabolic process; C:cytosol; P:reproduction; P:cell differentiation; P:multicellular organismal deve…	EC:3.6.1.3	1746	424	O23894	424	Complete	sp=26S protease regulatory subunit 6A homolog; Brassica campestris (Field mustard).	AT3G05530	RPT5A, ATS6A.2	regulatory particle triple-A ATPase 5A	proteasomal protein catabolic process;cytoskeleton organization;ubiquitin-dependent protein catabolic process; karyogamy;proteasome core complex assembly;toxin catabolic process; fatty acid beta-oxidation;proteasomal ubiquitin-dependent protein catabolic process; embryo sac development; pollen development;gluconeogenesis;protein catabolic process; response to misfolded protein;embryo sac egg cell…	-2.50794		-3.31579		-3.31579	0.0016339	-2.22727		17	31.6	22	12.6	4	3.8	40	29.4	6	13.2	0.348786
A	Contig835	Vitis_vinifera_GSVIVP00017926001	FHA	FHA	atp binding		plasma membrane	ATP binding /// microtubule-severing ATPase activity	C:plasma membrane; F:nucleotide binding; F:hydrolase activity	EC:3.6.4.3	2576	741	Q9SEX2	523	Putative Complete	sp=Katanin p60 ATPase-containing subunit A1; Arabidopsis thaliana (Mouse-ear cress).	AT4G28000		P-loop containing nucleoside triphosphate hydrolases superfamily protein	0	-3.71429	0.000691079	1.67143		1.67143		-1.79769e+308		26	52	24	14	21	23.4	12	9	0	0	0.528455	Specific
A	Qs-dev_rep_c77078	Vitis_vinifera_GSVIVP00017926001	FHA	FHA	transitional endoplasmic reticulum	cell division /// pollen tube growth /// pollen germination /// response to cadmium ion	cell wall /// nucleolus /// spindle /// nuclear envelope /// cytosolic ribosome /// phragmoplast /// plasma membrane	identical protein binding /// ATP binding /// microtubule-severing ATPase activity	C:cell wall; C:nucleolus; F:protein binding; P:cellular process; F:nucleotide binding; F:hydrolase activity; P:pollination; P:anatomical structure morphogenesis; P:cellular component organization; P:cell differentiation; P:cell growth; P:multicellular organismal development; C:cytoskeleton; C:nuclear envelope; P:biological_process; C:ribosome; C:cytoplasm; C:plasma membrane	EC:3.6.4.3	962	244	P54774	807	C-terminus	sp=Cell division cycle protein 48 homolog; Glycine max (Soybean) (Glycine hispida).	AT3G09840	CDC48, ATCDC48, CDC48A	cell division cycle 48	protein glycosylation;phosphorylation;pollen tube growth;cell division;response to cadmium ion; defense response to bacterium; pollen germination	-7.28571	0.00157121	-3.5		-3.5		1.63636		16	30.6	7	4.2	1	1.2	3	2.2	1	3.6	0.732057	Specific
A	Qs-dev_rep_c101936	Vitis_vinifera_GSVIVP00017926001	FHA	FHA	regulatory particle triple-a 1a	ubiquitin-dependent protein catabolic process	cytosol /// proteasome regulatory particle	base subcomplex /// nucleus /// plasma membrane	C:cytosol; P:protein metabolic process; P:catabolic process; P:cellular process; C:intracellular; F:nucleotide binding; F:hydrolase activity; C:nucleus; C:plasma membrane	EC:3.6.1.3	1652	429	Q9FXT9	426	Complete	sp=26S protease regulatory subunit 7; Oryza sativa subsp. japonica (Rice).	AT1G53750	RPT1A	regulatory particle triple-A 1A	protein catabolic process; ubiquitin-dependent protein catabolic process	-12.4	0.00200596	-1.79769e+308		-1.79769e+308		1.79769e+308		13	24.8	3	2	0	0	0	0	1	3.4	0.821192	Specific
A	Qs-dev_c4329	Vitis_vinifera_GSVIVP00017926001	FHA	FHA	vacuolar sorting protein 4b		cytoplasm	nucleoside-triphosphatase activity /// nucleotide binding	C:cytoplasm; F:hydrolase activity; F:nucleotide binding	EC:3.6.1.15	1445	472	Q9SEX2	523	C-terminus	sp=Katanin p60 ATPase-containing subunit A1; Arabidopsis thaliana (Mouse-ear cress).	AT2G27600	SKD1, VPS4, ATSKD1	AAA-type ATPase family protein	protein import into peroxisome matrix;lithium ion transport;trichome branching;fatty acid beta-oxidation; protein targeting to vacuole;lipid transport;endosomal transport;intra-Golgi vesicle-mediated transport;vesicle-mediated transport; endosome organization; vacuole organization; cellular membrane fusion	-25.5	6.63768e-05	-1.5		-1.5		-1.79769e+308		16	30.6	2	1.2	1	0.8	4	3	0	0	0.859551	Specific
A	Contig23831	Vitis_vinifera_GSVIVP00017953001	SBP	SBP	squamosa promoter-binding-like protein 13	anther development			P:flower development		1653	390	P0DI11	359	Complete	sp=Squamosa promoter-binding-like protein 13B; Arabidopsis thaliana (Mouse-ear cress).	AT5G50670	SPL13B, SPL13	Squamosa promoter-binding protein-like (SBP domain) transcription factor family protein	anther development	-16.25	0.00078892	-1.79769e+308		-1.79769e+308		1		14	26	3	1.6	0	0	0	0	0	0	0.942029	Specific
A	Contig9105	Vitis_vinifera_GSVIVP00018031001	B3	ARF	auxin response factor-like protein	fruit dehiscence /// regulation of transcription	DNA-dependent /// positive regulation of flower development /// negative regulation of cell proliferation /// ovule development /// floral organ abscission /// leaf senescence /// auxin mediated signaling pathway	nucleus	P:reproduction; ; P:flower development; P:cellular process; F:DNA binding; P:abscission; F:protein binding; P:biological_process; P:response to endogenous stimulus; P:signal transduction; C:nucleus		3104	867	Q94JM3	859	Complete	sp=Auxin response factor 2; Arabidopsis thaliana (Mouse-ear cress).	AT5G62000	ARF2, ARF1-BP, HSS, ORE14	auxin response factor 2	response to abscisic acid stimulus; regulation of transcription, DNA-dependent; leaf senescence; fruit dehiscence; negative regulation of transcription, DNA-dependent; positive regulation of flower development; negative regulation of cell proliferation; response to hormone stimulus;hydrogen peroxide catabolic process; ovule development; floral organ abscission	-1.13777		-1.04208		-1.04208		-2.67257	0.00344943	44	95.8	139	84.2	69	80.8	87	60.4	10	22.6	0.27865	Specific
A	Qs-dev_c20380	Vitis_vinifera_GSVIVP00018167001	JmjN	C2H2	probable lysine-specific demethylase elf6-like	gravitropism /// histone H3-K9 demethylation /// unidimensional cell growth /// negative regulation of long-day photoperiodism	flowering /// cysteine biosynthetic process /// negative regulation of short-day photoperiodism	flowering /// positive regulation of transcription	P:response to abiotic stimulus; P:tropism; P:cellular component organization; P:cellular protein modification process; F:protein binding; P:anatomical structure morphogenesis; P:cell growth; P:reproduction; P:post-embryonic development; P:biosynthetic process; ; ; P:response to endogenous stimulus; C:nucleus		1998	666	Q6BDA0	1340	Internal	sp=Probable lysine-specific demethylase ELF6; Arabidopsis thaliana (Mouse-ear cress).	AT5G04240	ELF6	Zinc finger (C2H2 type) family protein / transcription factor jumonji (jmj) family protein	negative regulation of long-day photoperiodism, flowering; positive regulation of transcription, DNA-dependent; regulation of transcription, DNA-dependent; response to brassinosteroid stimulus;unidimensional cell growth; histone H3-K9 demethylation;post-translational protein modification;gravitropism; cysteine biosynthetic process;negative regulation of short-day photoperiodism, flowering	-1.79769e+308	6.37259e-06	1.79769e+308		1.79769e+308		3.46667		17	32.4	0	0	1	0.8	4	3	4	10.4	0.695279	Specific
A	Qs-dev_rep_c75208	Vitis_vinifera_GSVIVP00018183001	B3	ARF	light-harvesting complex ii protein lhcb1	response to red light /// protein-chromophore linkage /// response to blue light /// response to far red light /// photosynthesis	light harvesting	photosystem I /// mitochondrion /// integral to membrane /// chloroplast envelope /// chloroplast thylakoid membrane /// photosystem II /// plastoglobule /// apoplast	C:membrane; C:thylakoid; P:response to abiotic stimulus; F:binding; C:mitochondrion; P:cellular protein modification process; C:plastid; P:generation of precursor metabolites and energy; P:photosynthesis; C:extracellular region		950	263	P12333	267	Complete	sp=Chlorophyll a-b binding protein, chloroplastic; Spinacia oleracea (Spinach).	AT2G34430	LHB1B1, LHCB1.4	light-harvesting chlorophyll-protein complex II subunit B1	photosynthesis, light harvesting;photosynthesis, light harvesting in photosystem II;photosynthesis	-1.79769e+308	5.22007e-06	1.79769e+308	0.008522	1.79769e+308		1		17	32.8	0	0	15	16.6	1	0.8	0	0.8	0.643137	Specific
A	Contig12525	Vitis_vinifera_GSVIVP00021897001	TIR	Orphans		defense response /// signal transduction	intracellular	ADP binding /// ATP binding /// nucleoside-triphosphatase activity	P:response to stress; F:nucleotide binding; C:intracellular; P:signal transduction; F:hydrolase activity	EC:3.6.1.15	583	69	Q40392-2	652	N-terminus	Isoform 2 of TMV resistance protein N OS=Nicotiana glutinosa GN=N	AT1G72890		Disease resistance protein (TIR-NBS class)	defense response;autophagy; signal transduction	-1.79769e+308	0.00436687	1		1		1		10	17.4	0	0	0	0	0	0	0	0	1
A	Contig23089	Vitis_vinifera_GSVIVP00023467001	Myb_DNA-binding	MYB-related					F:DNA binding		2153	449	Q6R0H1	645	Putative N-terminus	sp=Protein LHY; Arabidopsis thaliana (Mouse-ear cress).	AT5G17300	RVE1	Homeodomain-like superfamily protein	circadian rhythm;auxin mediated signaling pathway;long-day photoperiodism, flowering; regulation of transcription, DNA-dependent; auxin biosynthetic process;regulation of auxin biosynthetic process;response to salicylic acid stimulus;response to gibberellin stimulus;response to abscisic acid stimulus;response to salt stress; response to auxin stimulus;response to ethylene stimulus; response to ja…	-12.75	0.00758414	-2.66667		-2.66667		1.83333		11	20.4	3	1.6	1	0.6	2	1.2	1	2.2	0.784615	Specific
A	Contig14583	Vitis_vinifera_GSVIVP00024505001	B3	ARF		regulation of transcription	DNA-dependent /// vegetative phase change /// abaxial cell fate specification /// auxin mediated signaling pathway	nucleus	; P:post-embryonic development; F:DNA binding; P:cell differentiation; F:protein binding; P:signal transduction; P:response to endogenous stimulus; C:nucleus		332	110	Q9ZTX9	788	Internal	sp=Auxin response factor 4; Arabidopsis thaliana (Mouse-ear cress).	AT5G60450	ARF4	Auxin Response Factor 4	abaxial cell fate specification, auxin-activated signaling pathway, regulation of transcription, DNA-templated, transcription, DNA-templated, vegetative phase change	-1.79769e+308	0.000779478	1		1		1		12	21.6	0	0	0	0	0	0	0	0	1	Specific
A	Contig17537	Vitis_vinifera_GSVIVP00025362001	RRM_1	mTERF		metabolic process		nucleic acid binding /// phosphoglycolate phosphatase activity /// nucleotide binding	F:nucleic acid binding; P:metabolic process; F:hydrolase activity; F:nucleotide binding	EC:3.1.3.18	1832	395	P10979	157	Putative Complete	sp=Glycine-rich RNA-binding, abscisic acid-inducible protein; Zea mays (Maize).	AT2G41250		Haloacid dehalogenase-like hydrolase (HAD) superfamily protein	response to arsenic-containing substance;metabolic process;photoperiodism, flowering	-2.05628	0.00548249	-1.41718		-1.41718		-1.02682		44	95	78	46.2	30	32.6	76	53.6	27	52.2	0.339771	Specific
A	Contig18322	Vitis_vinifera_GSVIVP00025362001	RRM_1	mTERF		leaf senescence /// ethylene biosynthetic process /// defense response /// cell death	nucleolus /// cytosol	RNA binding /// nucleotide binding	C:nucleolus; P:biological_process; P:biosynthetic process; ; P:response to stress; F:RNA binding; P:cell death; C:cytosol; F:nucleotide binding		1732	439	I1KDM3	444	Complete	tr=Uncharacterized protein; Glycine max (Soybean) (Glycine hispida).	AT3G15010		RNA-binding (RRM/RBD/RNP motifs) family protein	ethylene biosynthetic process; leaf senescence; cell death; defense response	-3.05747	0.00324317	1.17241		1.17241		-1.07955		27	53.2	30	17.4	19	20.4	26	19	8	17.6	0.416928	Specific
A	Contig16452	Vitis_vinifera_GSVIVP00027622001	NAM	NAC		regulation of transcription	DNA-dependent /// response to chemical stimulus		; F:DNA binding; P:biological_process		1342	329	Q93VY3	297	Complete	sp=NAC domain-containing protein 72; Arabidopsis thaliana (Mouse-ear cress).	AT4G27410	RD26	NAC (No Apical Meristem) domain transcriptional regulator superfamily protein	regulation of transcription, DNA-dependent; response to cold; response to wounding;hyperosmotic salinity response; abscisic acid mediated signaling pathway;response to water deprivation; positive regulation of transcription, DNA-dependent; response to ethylene stimulus;multicellular organismal development;response to auxin stimulus; response to abscisic acid stimulus; signal transduction;response…	-3.3051	0	-1.329		-1.329	4.95634e-13	-2.90909		134	608.8	267	184.2	117	138.6	44	32	5	11	0.624667	Specific
A	Contig5635	Vitis_vinifera_GSVIVP00028351001	B3	ARF	auxin response factor 6-like	negative regulation of biological process /// regulation of transcription	DNA-dependent /// meristem initiation /// regulation of flower development /// organ morphogenesis /// xylem and phloem pattern formation /// meristem maintenance /// ovule development /// flower morphogenesis /// determination of bilateral symmetry /// auxin mediated signaling pathway	nucleus	P:biological_process; ; P:anatomical structure morphogenesis; P:multicellular organismal development; P:flower development; F:DNA binding; F:protein binding; F:sequence-specific DNA binding transcription factor activity; P:response to endogenous stimulus; P:signal transduction; C:nucleus		3513	546	Q9ZTX8-2	933	Putative Complete	Isoform 2 of Auxin response factor 6 OS=Arabidopsis thaliana GN=ARF6	AT1G30330	ARF6	auxin response factor 6	meristem initiation;response to auxin stimulus; regulation of transcription, DNA-dependent; response to hormone stimulus;meristem development;regulation of flower development;negative regulation of biological process;ovule development;organ morphogenesis;xylem and phloem pattern formation;post-embryonic morphogenesis;meristem maintenance; flower development; flower morphogenesis;determination of …	-1.48131		1.21963		1.21963	0.00737416	1.1087		31	63.4	72	42.8	47	52.2	25	18.4	9	20.4	0.321501	Specific
A	Qs-dev_rep_c73351	Vitis_vinifera_GSVIVP00034010001	AP2	AP2-EREBP	ethylene transcription factor	regulation of transcription	DNA-dependent	nucleus	F:sequence-specific DNA binding transcription factor activity; F:DNA binding; C:nucleus;		1860	341	Q9SSA8	358	C-terminus	sp=Ethylene-responsive transcription factor RAP2-12; Arabidopsis thaliana (Mouse-ear cress).	AT1G53910	RAP2.12	related to AP2 12	regulation of transcription, DNA-dependent; detection of hypoxia; response to hypoxia	-45.6667	8.79875e-10	-6		-6		3.25714		27	54.8	2	1.2	0	0.2	9	7	10	22.8	0.637209
A	Contig25689	Vitis_vinifera_GSVIVP00034571001	zf-CCCH	C3H	upf0481 protein at3g47200-like				-		1795	123	Q9SD53	476	Putative Complete	sp=UPF0481 protein At3g47200; Arabidopsis thaliana (Mouse-ear cress).	AT4G31980		unknown protein; CONTAINS InterPro DOMAIN/s: Protein of unknown function DUF247, plant (InterPro:IPR004158), Protein of unknown function DUF862, eukaryotic (InterPro:IPR008580); BEST Arabidopsis thaliana protein match is: Plant protein of unknown function (DUF247) (TAIR:AT5G11290.1); Has 1967 Blast hits to 1844 proteins in 183 species: Archae - 0; Bacteria - 6; Metazoa - 223; Fungi - 83; Plants -…	amino acid transport;biological_process	-3.32099	0.00147043	1.83951		1.83951	1.84816e-05	1		27	53.8	28	16.2	27	29.8	0	0	0	0	0.539078
A	Contig4969	Vitis_vinifera_GSVIVP00037377001	zf-C2H2	C2H2	transparent testa 1	regulation of transcription	DNA-dependent /// nucleocytoplasmic transport /// lateral root development /// nucleus organization	nuclear envelope	F:binding; F:nucleic acid binding; ; P:transport; P:cellular process; F:sequence-specific DNA binding transcription factor activity; P:post-embryonic development; P:cellular component organization; C:nuclear envelope		1258	265	Q8VWG3	303	C-terminus	sp=Protein TRANSPARENT TESTA 1; Arabidopsis thaliana (Mouse-ear cress).	AT1G08290	WIP3	WIP domain protein 3	regulation of transcription, DNA-dependent	-15.5455	4.2892e-05	-1.375		-1.375		-1.79769e+308		18	34.2	4	2.2	2	1.6	2	1.2	0	0	0.872449	Specific
A	Qs-dev_rep_c96576	Vitis_vinifera_GSVIVP00038902001	POX	HB	bel1-like homeodomain protein 1-like	regulation of transcription	DNA-dependent	nucleus	F:sequence-specific DNA binding transcription factor activity; F:DNA binding; C:nucleus;		1757	436	Q9SJ56	680	N-terminus	sp=BEL1-like homeodomain protein 1; Arabidopsis thaliana (Mouse-ear cress).	AT2G35940	BLH1, EDA29	BEL1-like homeodomain 1	regulation of plant-type hypersensitive response;systemic acquired resistance, salicylic acid mediated signaling pathway; regulation of transcription, DNA-dependent; cysteine biosynthetic process;response to carbohydrate stimulus; protein targeting to membrane;response to auxin stimulus; response to superoxide; response to symbiotic fungus; polar nucleus fusion; positive regulation of flavonoid b…	-8.33333	0.00460326	5.2		5.2		-7.125		13	25	5	3	14	15.6	15	11.4	0	1.6	0.441696
A	Qs-dev_c3411	Zea_mays_GRMZM2G024054_P01	Myb_DNA-binding	MYB-related	e3 ubiquitin-protein ligase upl1-like	protein ubiquitination	intracellular	ubiquitin-protein ligase activity	F:catalytic activity; C:intracellular; P:cellular protein modification process	EC:6.3.2.19	4567	1463	Q8GY23	3681	C-terminus	sp=E3 ubiquitin-protein ligase UPL1; Arabidopsis thaliana (Mouse-ear cress).	AT1G55860	UPL1	ubiquitin-protein ligase 1	ubiquitin-dependent protein catabolic process; cellular protein modification process; protein ubiquitination involved in ubiquitin-dependent protein catabolic process;protein ubiquitination	-4.16667	2.13562e-07	-1.41667		-1.41667		-1.01961		39	85	35	20.4	13	14.4	42	31.2	14	30.6	0.468062
A	Contig26463	Zea_mays_GRMZM2G069248_P01	ABC1	Orphans	probable serine threonine-protein kinase abkc-like	phosphorylation	mitochondrion	kinase activity	F:kinase activity; P:metabolic process; P:cellular process; C:mitochondrion		1085	341	Q94BU1	692	Internal	sp=Uncharacterized aarF domain-containing protein kinase At1g71810, chloroplastic; Arabidopsis thaliana (Mouse-ear cress).	AT1G11390		Protein kinase superfamily protein	0	-6.89474	0.00578715	-6.33333		-6.33333		-1.79769e+308		14	26.2	7	3.8	1	0.6	3	2.2	0	0	0.79878	Specific
B	Contig3184	Arabidopsis_lyrata_311885	bZIP_2	bZIP	spotted leaf	regulation of seed germination /// protein ubiquitination	ubiquitin ligase complex	ubiquitin-protein ligase activity /// ion binding	P:post-embryonic development; F:catalytic activity; P:cellular protein modification process; F:binding; C:intracellular	EC:6.3.2.19	2372	703	B9I385	684	Complete	tr=Predicted protein; subsp. trichocarpa).	AT1G60190		ARM repeat superfamily protein	regulation of seed germination; protein ubiquitination	2.68056		-1.50781		-1.50781		-1.79769e+308	0.00505312	8	14.4	66	38.6	23	25.6	22	16.2	0	0	0.407173	Specific
B	Contig2614	Arabidopsis_lyrata_312791	Pkinase	bHLH	dipeptidyl peptidase	response to other organism /// protein phosphorylation /// proteolysis /// response to chemical stimulus /// MAPK cascade	membrane	protein serine/threonine kinase activity /// serine-type peptidase activity	P:response to biotic stimulus; P:cellular protein modification process; F:kinase activity; F:hydrolase activity; P:protein metabolic process; P:catabolic process; P:biological_process; C:membrane; P:signal transduction	EC:2.7.11.0	5865	1003	F6HTV6	986	Complete	tr=Putative uncharacterized protein; Vitis vinifera (Grape).	AT5G24260		prolyl oligopeptidase family protein	proteolysis	1.99174		-1.45181		-1.45181		-1.79769e+308	5.49814e-06	13	24.2	80	48.2	30	33.2	44	32	0	0	0.350291	Specific
B	Contig20479	Arabidopsis_lyrata_313019	GTP_EFTU	mTERF		translational initiation /// GTP catabolic process	cytosol /// plasma membrane	translation initiation factor activity /// GTPase activity /// GTP binding	F:translation factor activity, nucleic acid binding; P:translation; C:cytosol; P:nucleobase-containing compound metabolic process; P:catabolic process; F:hydrolase activity; F:nucleotide binding; C:plasma membrane		2848	832	A6MVX8	751	Putative Complete	sp=Translation initiation factor IF-2, chloroplastic; Rhodomonas salina (Cryptomonas salina). Plastid; Chloroplast.	AT1G76810		eukaryotic translation initiation factor 2 (eIF-2) family protein	0	7.82609	0.000244244	-1.29496		-1.29496		-1.16667		3	4.6	62	36	25	27.8	25	18.2	7	15.6	0.35225
B	Contig11877	Arabidopsis_lyrata_339887	DUF248	PHD		methylation	Golgi apparatus	methyltransferase activity	C:Golgi apparatus; P:metabolic process; P:cellular process; F:transferase activity	EC:2.1.1.0	2124	630	Q0WT31	770	C-terminus	sp=Probable methyltransferase PMT25; Arabidopsis thaliana (Mouse-ear cress).	AT2G34300		S-adenosyl-L-methionine-dependent methyltransferases superfamily protein	0	27.6667	2.1358e-05	-1.79769e+308	5.38006e-06	-1.79769e+308	0.00410779	-1.79769e+308	0.00289994	1	1.2	57	33.2	0	0	24	17.6	0	0	0.638462
B	Qs-dev_c6207	Arabidopsis_lyrata_339887	DUF248	PHD	probable methyltransferase pmt26-like	methylation		methyltransferase activity	P:metabolic process; P:cellular process; F:transferase activity	EC:2.1.1.0	2717	767	Q0WT31	770	Complete	sp=Probable methyltransferase PMT25; Arabidopsis thaliana (Mouse-ear cress).	AT2G34300		S-adenosyl-L-methionine-dependent methyltransferases superfamily protein	0	1.68548		-1.79769e+308	1.01235e-07	-1.79769e+308		-1.02439		13	24.8	70	41.8	0	0	11	8.4	3	8.2	0.502404
B	Contig25320	Arabidopsis_lyrata_339887	DUF248	PHD	probable methyltransferase pmt2-like	methylation	trans-Golgi network /// membrane /// Golgi apparatus /// endosome	methyltransferase activity	C:Golgi apparatus; C:membrane; C:endosome; P:metabolic process; P:cellular process; F:transferase activity	EC:2.1.1.0	2495	614	B9DFI7	616	Complete	sp=Probable methyltransferase PMT2; Arabidopsis thaliana (Mouse-ear cress).	AT1G26850		S-adenosyl-L-methionine-dependent methyltransferases superfamily protein	0	1.79769e+308	0.00915003	-1.65957		-1.65957		-4		0	0	27	15.6	9	9.4	12	8.8	1	2.2	0.433333
B	Contig18232	Arabidopsis_lyrata_475432	SANTA	Orphans		cytokinesis by cell plate formation /// anaphase /// meristem initiation /// leaf morphogenesis /// meristem maintenance /// microtubule cytoskeleton organization /// xylem development /// regulation of cell proliferation /// determination of bilateral symmetry	plasmodesma /// nucleus /// plasma membrane	actin filament binding	P:cell cycle; C:plasma membrane; P:anatomical structure morphogenesis; P:multicellular organismal development; F:protein binding; P:cellular component organization; P:cellular process; C:nucleus		6526	1826	F6HDT0	1850	Complete	tr=Putative uncharacterized protein; Vitis vinifera (Grape).	AT3G22790		Kinase interacting (KIP1-like) family protein	microtubule cytoskeleton organization; meristem initiation; anaphase;cellular cell wall macromolecule metabolic process;biological_process; xylem development; meristem maintenance;determination of bilateral symmetry; cytokinesis by cell plate formation; leaf morphogenesis;regulation of cell proliferation	1.00983		-1.13586		-1.13586	0.00131185	-2.72881	0.00170496	71	142.4	217	143.8	108	126.6	93	64.4	11	23.6	0.287141	Specific
B	Contig23381	Arabidopsis_lyrata_486731	DNC	DBP				phosphoprotein phosphatase activity	F:hydrolase activity	EC:3.1.3.16	3229	546	Q9CAJ0	511	Complete	sp=Protein phosphatase 2C 16; Arabidopsis thaliana (Mouse-ear cress).	AT1G72770	HAB1	HYPERSENSITIVE TO ABA1	protein dephosphorylation;regulation of seed germination;response to symbiotic fungus	3.44262	0.00660763	-1.94444		-1.94444		1.07229		7	12.2	71	42	20	21.6	23	16.6	8	17.8	0.381125
B	Contig16265	Arabidopsis_lyrata_907730	mTERF	mTERF		protein folding /// response to cadmium ion /// protein peptidyl-prolyl isomerization	plasma membrane /// apoplast	peptidyl-prolyl cis-trans isomerase activity	P:protein metabolic process; P:cellular process; P:biological_process; C:plasma membrane; P:cellular protein modification process; C:extracellular region; F:catalytic activity	EC:5.2.1.8	848	0	Q39613	172	Misassembled	sp=Peptidyl-prolyl cis-trans isomerase; Catharanthus roseus (Madagascar periwinkle) (Vinca rosea).	AT2G21130		Cyclophilin-like peptidyl-prolyl cis-trans isomerase family protein	protein folding; circadian rhythm; response to cold;response to water deprivation; response to abscisic acid stimulus	1.16184		-1.90495	4.57261e-05	-1.90495	0.00384366	-2.00471	2.57636e-05	80	165.6	285	192.4	88	101	250	170.4	50	85	0.269317	Specific
B	Contig5193	Arabidopsis_thaliana_AT1G48040.1	PP2C	DBP	protein phosphatase 2c	negative regulation of abscisic acid mediated signaling pathway /// response to water deprivation /// response to cold /// hyperosmotic salinity response /// regulation of stomatal movement	cell part	protein serine/threonine phosphatase activity /// protein binding	P:signal transduction; P:response to endogenous stimulus; P:response to stress; P:response to abiotic stimulus; P:cellular process; F:hydrolase activity; F:protein binding; C:cell		1863	409	P49598	399	Complete	sp=Protein phosphatase 2C 37; Arabidopsis thaliana (Mouse-ear cress).	AT3G11410	ATPP2CA, AHG3, PP2CA	protein phosphatase 2CA	protein dephosphorylation;regulation of stomatal movement; abscisic acid mediated signaling pathway; response to water deprivation;negative regulation of abscisic acid mediated signaling pathway;hyperosmotic salinity response; response to cold; response to abscisic acid stimulus	2.13472	0.00830342	-1.68852		-1.68852		-6.58333	1.96564e-07	20	38.6	133	82.4	44	48.8	92	63.2	4	9.6	0.339654	Specific
B	Contig18768	Arabidopsis_thaliana_AT2G45880.1	DUF822	BES1		regulation of meristem structural organization /// response to water deprivation /// microsporocyte differentiation /// multidimensional cell growth /// starch catabolic process /// regulation of meristem growth /// anthocyanin accumulation in tissues in response to UV light /// root hair elongation /// transmembrane receptor protein tyrosine kinase signaling pathway /// microtubule nucleation //…	chloroplast /// cytosol /// plasma membrane /// nucleus	beta-amylase activity /// protein self-association /// protein serine/threonine kinase activity /// cation binding /// receptor serine/threonine kinase binding /// ATP binding	F:hydrolase activity; P:anatomical structure morphogenesis; P:multicellular organismal development; P:response to stress; P:response to abiotic stimulus; P:cell differentiation; P:flower development; P:cell growth; P:carbohydrate metabolic process; P:cellular process; P:catabolic process; F:protein binding; P:growth; C:plastid; P:response to external stimulus; C:cytosol; P:signal transduction; P:…	EC:3.2.1.2 /// EC:2.7.11.0	788	236	Q9LIR6	575	N-terminus	sp=Beta-amylase 1, chloroplastic; Arabidopsis thaliana (Mouse-ear cress).	AT3G23920	BAM1, BMY7, TR-BAMY	beta-amylase 1	carbohydrate metabolic process; response to water deprivation; starch catabolic process;polysaccharide catabolic process	24.6667	0.000104512	-49.3333	6.10068e-05	-49.3333		1.83333		1	1.2	51	29.6	1	0.6	2	1.2	1	2.2	0.850575
B	Contig17856	Carica_papaya_evm.TU.supercontig_103.55	EIN3	EIL		defense response to bacterium /// regulation of transcription	DNA-dependent /// response to ethylene stimulus	nucleus	P:response to stress; P:response to biotic stimulus; ; F:DNA binding; F:sequence-specific DNA binding transcription factor activity; P:response to endogenous stimulus; C:nucleus		2038	588	O24606	628	Complete	sp=Protein ETHYLENE INSENSITIVE 3; Arabidopsis thaliana (Mouse-ear cress).	AT3G20770	EIN3, AtEIN3	Ethylene insensitive 3 family protein	response to superoxide; salicylic acid mediated signaling pathway;sugar mediated signaling pathway;cotyledon development;response to salt stress; defense response to bacterium; ethylene mediated signaling pathway; hormone-mediated signaling pathway; response to abscisic acid stimulus; response to auxin stimulus;response to ethylene stimulus; response to salicylic acid stimulus; regulation of tran…	1.40323		-3.52703	0.00132684	-3.52703		-3.29545		20	37.2	87	52.2	14	14.8	40	29	4	8.8	0.367606
B	Qs-dev_c10209	Carica_papaya_evm.TU.supercontig_104.22	POX	HB	bel1-like homeodomain protein 1-like	regulation of transcription	DNA-dependent	nucleus	F:sequence-specific DNA binding transcription factor activity; F:DNA binding; C:nucleus;		3018	704	Q9SJ56	680	Complete	sp=BEL1-like homeodomain protein 1; Arabidopsis thaliana (Mouse-ear cress).	AT2G35940	BLH1, EDA29	BEL1-like homeodomain 1	regulation of plant-type hypersensitive response;systemic acquired resistance, salicylic acid mediated signaling pathway; regulation of transcription, DNA-dependent; cysteine biosynthetic process;response to carbohydrate stimulus; protein targeting to membrane;response to auxin stimulus; response to superoxide; response to symbiotic fungus; polar nucleus fusion; positive regulation of flavonoid b…	1.00442		-2.275	0.00207711	-2.275	0.000506275	-2.46667		41	90.6	149	91	36	40	10	7.4	1	3	0.392241
B	Contig16211	Carica_papaya_evm.TU.supercontig_190.22	Histone	CCAAT			chromosome	binding	F:binding; C:intracellular		1077	151	Q2HU68	148	Complete	sp=Probable histone H2A.1; Medicago truncatula (Barrel medic) (Medicago tribuloides).	AT5G02560	HTA12	histone H2A 12	nucleosome assembly	2.78788		-1.79769e+308	0.00396185	-1.79769e+308		1		4	6.6	32	18.4	0	0	0	0	0	0	0.736	Specific
B	Contig5234	Carica_papaya_evm.TU.supercontig_2.321	WRKY	WRKY	probable wrky transcription factor 33				F:sequence-specific DNA binding transcription factor activity; F:DNA binding; P:response to stress; P:response to abiotic stimulus; P:cellular process;		2249	603	Q8S8P5	519	Complete	sp=Probable WRKY transcription factor 33; Arabidopsis thaliana (Mouse-ear cress).	AT2G38470	WRKY33, ATWRKY33	WRKY DNA-binding protein 33	defense response to fungus; response to salt stress; salicylic acid mediated signaling pathway;negative regulation of defense response;protein targeting to membrane; systemic acquired resistance, salicylic acid mediated signaling pathway;jasmonic acid mediated signaling pathway; response to osmotic stress;regulation of hydrogen peroxide metabolic process;positive regulation of autophagy; cellular…	1.7375		-1.36946		-1.36946	0.00365317	-1.40541		17	32	92	55.6	37	40.6	14	10.4	3	7.4	0.380822	Specific
B	Contig1681	Carica_papaya_evm.TU.supercontig_3.229	HLH	bHLH		brassinosteroid mediated signaling pathway		protein dimerization activity	F:protein binding; P:signal transduction; P:response to endogenous stimulus		2210	592	Q9LEZ3	529	Putative Complete	sp=Transcription factor BIM1; Arabidopsis thaliana (Mouse-ear cress).	AT5G08130	BIM1	basic helix-loop-helix (bHLH) DNA-binding superfamily protein	brassinosteroid mediated signaling pathway;determination of bilateral symmetry;regulation of transcription, DNA-dependent; polarity specification of adaxial/abaxial axis;primary shoot apical meristem specification	1.79769e+308	0.000458243	-1.79769e+308	0.000568293	-1.79769e+308		7.33333		0	0	40	22.8	0	0	2	1.2	4	8.8	0.695122	Specific
B	Contig4677	Carica_papaya_evm.TU.supercontig_35.9	Myb_DNA-binding	MYB-related	mybr domain class transcription factor			binding	F:binding		1531	308	B9R903	319	Complete	tr=DNA binding protein, putative; Ricinus communis (Castor bean).	AT1G74840		Homeodomain-like superfamily protein	regulation of transcription, DNA-dependent; response to abscisic acid stimulus; response to jasmonic acid stimulus; regulation of plant-type hypersensitive response; response to salicylic acid stimulus; positive regulation of flavonoid biosynthetic process; response to salt stress; protein targeting to membrane; response to cadmium ion;response to gibberellin stimulus;response to auxin stimulus; …	1.88435	0.00797534	-1.61516		-1.61516		-2.13245		29	58.8	175	110.8	60	68.6	93	64.4	14	30.2	0.332933
B	Contig25196	Carica_papaya_evm.TU.supercontig_52.97	Acetyltransf_1	GNAT	transcription factor gte8-like	response to salt stress /// response to cold /// cellular response to potassium ion starvation /// response to abscisic acid stimulus /// negative regulation of transcription	DNA-dependent	nucleus	P:response to stress; P:response to abiotic stimulus; P:response to extracellular stimulus; P:cell communication; P:response to endogenous stimulus; F:protein binding; ; C:nucleus		3306	787	B9RAK3	759	Complete	tr=Bromodomain-containing protein, putative; Ricinus communis (Castor bean).	AT5G63320	NPX1	nuclear protein X1	response to salt stress; response to chitin; response to cold; negative regulation of transcription, DNA-dependent; response to abscisic acid stimulus	1.08182		-7.93333	0.00998273	-7.93333		-1.6087		12	22	41	23.8	3	3	20	14.8	4	9.2	0.326923	Specific
B	Qs-dev_c1492	Carica_papaya_evm.TU.supercontig_75.82	GRAS	GRAS	tubulin alpha	protein polymerization /// GTP catabolic process /// microtubule-based movement	microtubule /// cytoplasm	GTPase activity /// structural molecule activity /// GTP binding	C:cytoskeleton; P:cellular component organization; P:cellular process; P:nucleobase-containing compound metabolic process; P:catabolic process; F:hydrolase activity; F:structural molecule activity; C:cytoplasm; F:nucleotide binding		1980	483	P46259	452	Complete	sp=Tubulin alpha-1 chain; Pisum sativum (Garden pea).	AT4G14960	TUA6	Tubulin/FtsZ family protein	microtubule-based movement; protein polymerization; response to salt stress; GTP catabolic process;proteasomal protein catabolic process;microtubule-based process; microtubule cytoskeleton organization;cellular response to gravity; cytoskeleton organization; Golgi vesicle transport; cell morphogenesis; cell growth; gluconeogenesis	11.1429	5.38769e-09	-1.39286		-1.39286		1.25773		3	5.6	102	62.4	40	44.8	26	19.4	11	24.4	0.398467	Specific
B	Qs-dev_c17408	Carica_papaya_evm.TU.supercontig_92.112	Myb_DNA-binding	MYB-related	protein trf-like 8		nucleus	DNA binding /// chromatin binding	C:nucleus; F:DNA binding; F:chromatin binding		2167	501	D7TQN4	542	Complete	tr=Putative uncharacterized protein; Vitis vinifera (Grape).	AT2G37025	TRFL8	TRF-like 8	0	4.81081	0.00286805	-1.44715		-1.44715		-1.25		4	7.4	61	35.6	22	24.6	24	18	6	14.4	0.356	Specific
B	Qs-dev_rep_c73916	Chlorella_sp._NC64A_58999	LRR_1	MYB-related	protein kinase like protein	protein phosphorylation /// actin filament organization /// chloroplast organization	cytosol /// plasma membrane	protein serine/threonine kinase activity /// protein serine/threonine/tyrosine kinase activity /// ATP binding /// amino acid binding /// non-membrane spanning protein tyrosine kinase activity	C:cytosol; P:cellular protein modification process; F:kinase activity; P:cellular component organization; P:cellular process; F:nucleotide binding; F:binding; C:plasma membrane	EC:2.7.11.0 /// EC:2.7.112.1 /// EC:2.7.10.2	2050	285	Q2MHE4	390	Putative Complete	sp=Serine/threonine-protein kinase HT1; Arabidopsis thaliana (Mouse-ear cress).	AT4G38470		ACT-like protein tyrosine kinase family protein	protein phosphorylation;metabolic process; actin filament organization;chloroplast organization	55	0.00110766	-6.47059		-6.47059		1		0	0.4	38	22	3	3.4	1	0.8	0	0.8	0.80292
B	Contig22608	Coccomyxa_sp._C-169_76451	Voltage_CLC	Jumonji		transmembrane transport /// vesicle-mediated transport /// chloride transport	integral to membrane /// COPI coated vesicle membrane	voltage-gated chloride channel activity /// protein binding	P:transport; P:cellular process; F:transporter activity; C:membrane; F:protein binding; C:Golgi apparatus		3054	790	P60300	765	Complete	sp=Putative chloride channel-like protein CLC-g; Arabidopsis thaliana (Mouse-ear cress).	AT5G33280		Voltage-gated chloride channel family protein	chloride transport;transmembrane transport	1.79769e+308	0.0028995	-3.53846		-3.53846		-1.79769e+308		0	0	32	18.4	5	5.2	6	4.2	0	0	0.661871	Specific
B	Contig1207	Galdieria_sulphuraria_Gs01820.1	DnaJ	C2H2		protein folding /// response to high light intensity /// response to endoplasmic reticulum stress /// response to hydrogen peroxide /// response to heat	endoplasmic reticulum lumen /// cytoplasmic membrane-bounded vesicle /// plasma membrane	heat shock protein binding /// unfolded protein binding	P:protein metabolic process; P:cellular process; P:response to abiotic stimulus; C:endoplasmic reticulum; P:response to stress; C:cytoplasm; C:plasma membrane; F:protein binding		1336	435	Q9ZSY2	410	N-terminus	sp=Chaperone protein dnaJ 15; Arabidopsis thaliana (Mouse-ear cress).	AT5G03160	ATP58IPK, P58IPK	homolog of mamallian P58IPK	protein folding;response to hydrogen peroxide; response to high light intensity;response to endoplasmic reticulum stress;response to heat	1.79769e+308	0.00915003	-2.22857		-2.22857		-1.79769e+308		0	0	27	15.6	7	7	3	2	0	0	0.634146	Specific
B	isotig13010	Micromonas_sp._RCC299_59410	Nol1_Nop2_Fmu	Orphans	trna (cytosine -c )-methyltransferase-like	methylation	mitochondrion /// nucleus	RNA binding /// tRNA (cytosine-5-)-methyltransferase activity	F:RNA binding; F:transferase activity; P:metabolic process; P:cellular process; C:mitochondrion; C:nucleus	EC:2.1.1.29	2849	839	D7TRL1	837	Complete	tr=Putative uncharacterized protein; Vitis vinifera (Grape).	AT2G22400		S-adenosyl-L-methionine-dependent methyltransferases superfamily protein	0	13.125	0.00598705	-7		-7		1.04167		1	1.6	36	21	3	3	13	9.6	4	10	0.464602	Specific
B	Contig192	Micromonas_sp._RCC299_61222	zf-CCCH	C3H			plasmodesma /// nucleus	endonuclease activity /// helicase activity	F:nuclease activity; C:plasma membrane; F:hydrolase activity; C:nucleus		5137	1381	A5BNC8	1408	Complete	tr=Putative uncharacterized protein; Vitis vinifera (Grape).	AT4G30100		P-loop containing nucleoside triphosphate hydrolases superfamily protein	biological_process	3.4557	0.000851382	-2.39474		-2.39474		-1.01695		9	15.8	91	54.6	21	22.8	50	36	17	35.4	0.331713
B	Contig31	Micromonas_sp._RCC299_99587	Kinesin	FHA	kinesin-related protein	microtubule-based movement	microtubule associated complex /// microtubule	ATP binding /// microtubule motor activity	P:cellular process; C:cytoskeleton; F:nucleotide binding; F:motor activity		3276	976	P46869	786	Complete	sp=Kinesin-like protein FLA10; Chlamydomonas reinhardtii (Chlamydomonas smithii).	AT2G21300		ATP binding microtubule motor family protein	microtubule-based movement	1.53922		-2.61667		-2.61667		-10.3636	0.0037938	11	20.4	54	31.4	11	12	31	22.8	1	2.2	0.353604	Specific
B	Qs-dev_rep_c97878	Oryza_sativa_subsp._indica_OsIBCD001007	Pkinase	C3H	shaggy-related protein kinase epsilon	response to misfolded protein /// proteasomal ubiquitin-dependent protein catabolic process /// response to salt stress /// regulation of unidimensional cell growth /// hyperosmotic response /// protein autophosphorylation /// meristem structural organization /// DNA endoreduplication /// proteasome assembly	chloroplast /// cytosol /// nucleus	protein binding /// protein serine/threonine kinase activity /// ubiquitin-protein ligase activity /// ATP binding /// tau-protein kinase activity	P:response to stress; P:response to biotic stimulus; F:protein binding; P:protein metabolic process; P:catabolic process; P:cellular process; P:response to abiotic stimulus; C:plastid; P:anatomical structure morphogenesis; P:cellular component organization; P:cell growth; C:cytosol; P:cellular protein modification process; P:multicellular organismal development; F:kinase activity; P:biosynthetic …	EC:2.7.11.0 /// EC:6.3.2.19 /// EC:2.7.11.26	1923	413	Q8VZD5	410	Complete	sp=Shaggy-related protein kinase epsilon; Arabidopsis thaliana (Mouse-ear cress).	AT5G14640	ATSK13, SK13	shaggy-like kinase 13	hyperosmotic response; response to salt stress; protein phosphorylation;protein autophosphorylation	9.19048	5.35339e-05	-17.5455	7.56731e-06	-17.5455		-1.94737		2	4.2	66	38.6	2	2.2	10	7.4	1	3.8	0.686833	Specific
B	Contig17810	Oryza_sativa_subsp._indica_OsIBCD001007	Pkinase	C3H		multidimensional cell growth /// detection of brassinosteroid stimulus /// positive regulation of protein export from nucleus /// leaf morphogenesis /// protein phosphorylation /// brassinosteroid mediated signaling pathway /// response to auxin stimulus	plasma membrane	protein serine/threonine kinase activity /// ATP binding /// tau-protein kinase activity	P:cell growth; P:response to endogenous stimulus; P:transport; P:cellular process; P:anatomical structure morphogenesis; P:multicellular organismal development; P:cellular protein modification process; F:kinase activity; P:signal transduction; C:plasma membrane; F:nucleotide binding	EC:2.7.11.0 /// EC:2.7.11.26	1966	248	Q39011	380	C-terminus	sp=Shaggy-related protein kinase eta; Arabidopsis thaliana (Mouse-ear cress).	AT4G18710	BIN2, DWF12, UCU1, ATSK21, SK21	Protein kinase superfamily protein	response to temperature stimulus;protein autophosphorylation;response to salt stress; hyperosmotic response; protein phosphorylation; root hair elongation;positive regulation of protein export from nucleus; response to cadmium ion; Golgi organization;glycolysis;brassinosteroid mediated signaling pathway; water transport; detection of brassinosteroid stimulus;multidimensional cell growth; response…	6.2	4.77878e-10	-5.04651	1.15165e-08	-5.04651		1.57143		8	14	145	86.8	16	17.2	8	5.6	4	8.8	0.655589	Specific
B	Contig19325	Oryza_sativa_subsp._indica_OsIBCD004305	Glycos_transf_1	HB		response to cold /// sucrose metabolic process /// response to cadmium ion /// response to osmotic stress /// biosynthetic process /// nodulation /// response to flooding	vacuole /// plasma membrane	sucrose synthase activity	C:vacuole; P:response to stress; P:response to abiotic stimulus; P:carbohydrate metabolic process; P:cellular process; P:biological_process; C:plasma membrane; F:transferase activity; P:biosynthetic process	EC:2.4.1.13	2722	807	Q01390	805	Complete	sp=Sucrose synthase; Vigna radiata var. radiata (Mung bean) (Phaseolus aureus).	AT3G43190	SUS4, ATSUS4	sucrose synthase 4	galactolipid biosynthetic process; systemic acquired resistance, salicylic acid mediated signaling pathway;response to hypoxia;regulation of hydrogen peroxide metabolic process; sucrose biosynthetic process	1.51552	0.000216321	-1.90879	7.82617e-10	-1.90879	3.35677e-05	-3.9916	4.53022e-08	98	232	470	351.6	155	184.2	133	95	11	23.8	0.396571
B	Contig21561	Oryza_sativa_subsp._indica_OsIBCD004305	Glycos_transf_1	HB		biosynthetic process /// sucrose metabolic process		sucrose synthase activity	F:transferase activity; P:biosynthetic process; P:carbohydrate metabolic process; P:cellular process	EC:2.4.1.13	2906	817	Q9M111	809	Complete	sp=Sucrose synthase 3; Arabidopsis thaliana (Mouse-ear cress).	AT4G02280	SUS3, ATSUS3	sucrose synthase 3	sucrose biosynthetic process; response to water deprivation;galactolipid biosynthetic process; sucrose metabolic process;response to mannitol stimulus; starch metabolic process; response to hypoxia; seed maturation	36.6667	1.3999e-07	-8.46154	1.83075e-05	-8.46154	0.00542686	-1.48485		1	1.2	74	44	5	5.2	40	29.4	9	19.8	0.441767
B	Contig21559	Oryza_sativa_subsp._indica_OsIBCD004305	Glycos_transf_1	HB		biosynthetic process /// sucrose metabolic process		sucrose synthase activity	F:transferase activity; P:biosynthetic process; P:carbohydrate metabolic process; P:cellular process	EC:2.4.1.13	3504	818	O24301	809	Complete	sp=Sucrose synthase 2; Pisum sativum (Garden pea).	AT4G02280	SUS3, ATSUS3	sucrose synthase 3	sucrose biosynthetic process; response to water deprivation;galactolipid biosynthetic process; sucrose metabolic process;response to mannitol stimulus; starch metabolic process; response to hypoxia; seed maturation	1.79769e+308	0.00134554	-3.92308		-3.92308		3		0	0	35	20.4	5	5.2	7	5.2	7	15.6	0.439655
B	isotig15724	Oryza_sativa_subsp._indica_OsIBCD005009	Glyco_hydro_17	SBP	glucan endo- -beta-glucosidase	regulation of meristem growth /// carbohydrate metabolic process /// pattern specification process /// regulation of cell size /// auxin polar transport /// root morphogenesis /// asymmetric cell division	plasma membrane	cation binding /// glucan endo-1	P:multicellular organismal development; P:growth; P:carbohydrate metabolic process; F:binding; P:biological_process; C:plasma membrane; F:hydrolase activity; P:transport; P:anatomical structure morphogenesis; P:cellular process	EC:3.2.1.39	1724	475	A9P7U9	470	Complete	tr=Predicted protein; subsp. trichocarpa).	AT2G05790		O-Glycosyl hydrolases family 17 protein	regulation of meristem growth; auxin polar transport; root morphogenesis; pattern specification process;carbohydrate metabolic process; regulation of cell size; asymmetric cell division; growth	3.28571		-23	0.00998273	-23		2.63158		3	5.6	32	18.4	1	0.8	5	3.8	4	10	0.476684
B	Contig16729	Oryza_sativa_subsp._indica_OsIBCD005009	Glyco_hydro_17	SBP		carbohydrate metabolic process /// regulation of protein localization /// cell communication	plant-type cell wall /// anchored to plasma membrane /// plasmodesma /// extracellular region /// endoplasmic reticulum	cation binding /// glucan endo-1	C:cell wall; P:carbohydrate metabolic process; F:binding; C:plasma membrane; F:hydrolase activity; C:extracellular region; P:biological_process; C:endoplasmic reticulum; P:cell communication	EC:3.2.1.39	2185	410	Q8L868	426	Complete	sp=Glucan endo-1,3-beta-glucosidase 11; Arabidopsis thaliana (Mouse-ear cress).	AT1G32860		Glycosyl hydrolase superfamily protein	carbohydrate metabolic process	4.81818	0.00625698	-1.272		-1.272		-3.09091		4	6.6	55	31.8	23	25	28	20.4	3	6.6	0.35177	Specific
B	Contig5738	Oryza_sativa_subsp._indica_OsIBCD005009	Glyco_hydro_17	SBP	glucan endo- -beta-glucosidase	carbohydrate metabolic process	chloroplast	glucan endo-1	P:carbohydrate metabolic process; F:hydrolase activity; C:plastid; F:binding	EC:3.2.1.39	2072	468	B9RBE5	460	Complete	tr=Glucan endo-1,3-beta-glucosidase, putative; Ricinus communis (Castor bean).	AT4G34480		O-Glycosyl hydrolases family 17 protein	carbohydrate metabolic process	3.80556	0.000330201	-1.25688		-1.25688		-1.38028		8	14.4	91	54.8	39	43.6	54	39.2	13	28.4	0.303769
B	Contig23886	Oryza_sativa_subsp._indica_OsIBCD010288	Myb_DNA-binding	MYB-related	peroxidase 12-like	response to oxidative stress /// oxidation-reduction process	plant-type cell wall /// vacuole /// membrane	metal ion binding /// heme binding /// peroxidase activity	F:binding; C:cell wall; C:vacuole; P:response to stress; F:catalytic activity; C:membrane; P:metabolic process	EC:1.11.1.7	1408	350	Q96520	358	Complete	sp=Peroxidase 12; Arabidopsis thaliana (Mouse-ear cress).	AT1G71695		Peroxidase superfamily protein	oxidation-reduction process; response to oxidative stress;regulation of meristem growth; anther development	4.32		-36	0.00207711	-36		-1.79769e+308		3	5	37	21.6	1	0.6	13	9.4	0	0	0.590164
B	Contig17499	Oryza_sativa_subsp._indica_OsIBCD012438	zf-C2H2	C2H2		response to oxidative stress /// actin filament organization /// defense response to bacterium /// defense response signaling pathway	resistance gene-dependent /// response to cadmium ion	mitochondrion /// chloroplast /// nucleus /// plasma membrane	P:response to stress; P:cellular component organization; P:cellular process; C:mitochondrion; P:response to biotic stimulus; P:signal transduction; F:protein binding; C:plastid; P:biological_process; C:nucleus; C:plasma membrane		1071	140	Q9FVI1	143	Complete	sp=Actin-depolymerizing factor 2; Petunia hybrida (Petunia).	AT5G59890	ADF4, ATADF4	actin depolymerizing factor 4	defense response to bacterium; defense response signaling pathway, resistance gene-dependent	1.57576		-1.248		-1.248		-1.79769e+308	0.00224981	11	19.8	54	31.2	23	25	25	18.2	0	0	0.33121	Specific
B	Contig20510	Oryza_sativa_subsp._indica_OsIBCD014577	FH2	TCP		multidimensional cell growth /// root hair elongation /// polysaccharide biosynthetic process /// cell tip growth /// cell wall organization /// actin cytoskeleton organization /// anthocyanin accumulation in tissues in response to UV light /// regulation of hormone levels	cell wall /// integral to membrane /// nucleus /// plasma membrane	actin filament binding	P:cell growth; C:cell wall; P:anatomical structure morphogenesis; P:cell differentiation; P:multicellular organismal development; C:membrane; P:biosynthetic process; P:carbohydrate metabolic process; P:cellular component organization; F:protein binding; P:cellular process; P:response to external stimulus; P:response to abiotic stimulus; P:biological_process; C:nucleus; C:plasma membrane		2778	821	Q8S0F0	960	C-terminus	sp=Formin-like protein 1; Oryza sativa subsp. japonica (Rice).	AT3G25500	AFH1, FH1, AHF1, ATFH1	formin homology 1	actin cytoskeleton organization; root hair elongation;multidimensional cell growth; cell tip growth; cellular component organization; cell wall organization;regulation of hormone levels;anthocyanin accumulation in tissues in response to UV light;polysaccharide biosynthetic process	1.14189		-21.125	3.26932e-05	-21.125		-3.82609		16	29.6	58	33.8	2	1.6	24	17.6	2	4.6	0.387615
B	Contig17621	Oryza_sativa_subsp._indica_OsIBCD019262	Pkinase	SET		stomatal movement /// response to jasmonic acid stimulus /// protein phosphorylation /// response to fungus /// response to wounding /// jasmonic acid biosynthetic process /// response to pH /// abscisic acid mediated signaling pathway /// response to ethylene stimulus /// calcium-mediated signaling	plasma membrane	protein serine/threonine kinase activity /// protein binding /// nucleotide binding	P:cellular process; P:response to endogenous stimulus; P:cellular protein modification process; F:kinase activity; P:response to biotic stimulus; P:response to external stimulus; P:response to stress; P:biosynthetic process; P:lipid metabolic process; F:protein binding; P:response to abiotic stimulus; F:nucleotide binding; P:signal transduction; C:plasma membrane	EC:2.7.11.0	1719	437	O22932	435	Complete	sp=CBL-interacting serine/threonine-protein kinase 11; Arabidopsis thaliana (Mouse-ear cress).	AT2G30360	CIPK11, PKS5, SIP4, SNRK3.22	SOS3-interacting protein 4	abscisic acid mediated signaling pathway;response to pH; response to wounding; jasmonic acid biosynthetic process;protein phosphorylation;calcium-mediated signaling; stomatal movement; response to jasmonic acid stimulus;response to fungus;response to ethylene stimulus; signal transduction; intracellular signal transduction	2.10753		-1.88462		-1.88462		-11.6	0.00269083	20	37.2	129	78.4	38	41.6	32	23.2	1	2	0.429825	Specific
B	Contig26056	Oryza_sativa_subsp._indica_OsIBCD019262	Pkinase	SET	protein kinase	basipetal auxin transport /// stomatal movement /// protein phosphorylation /// response to water deprivation /// hyperosmotic salinity response /// multicellular organismal development /// calcium-mediated signaling	plasma membrane	ATP binding /// protein binding /// calmodulin-dependent protein kinase activity	P:transport; P:cellular process; P:cellular protein modification process; P:response to stress; P:response to abiotic stimulus; F:nucleotide binding; F:protein binding; P:multicellular organismal development; P:signal transduction; F:kinase activity; C:plasma membrane	EC:2.7.11.17	3023	435	B9T6V8	432	Complete	tr=CBL-interacting serine/threonine-protein kinase, putative; Ricinus communis (Castor bean).	AT4G30960	CIPK6, SIP3, SNRK3.14, ATCIPK6	SOS3-interacting protein 3	response to abiotic stimulus; protein phosphorylation; calcium-mediated signaling;hyperosmotic salinity response; multicellular organismal development;stomatal movement;signal transduction;response to salt stress;response to water deprivation; basipetal auxin transport	5.53237	0	-3.6619	3.34553e-12	-3.6619		-3.10072	1.43084e-05	15	27.8	230	153.8	38	42	123	86.2	13	27.8	0.455569
B	Qs-dev_rep_c73270	Oryza_sativa_subsp._indica_OsIBCD019262	Pkinase	SET	protein kinase	basipetal auxin transport /// stomatal movement /// protein phosphorylation /// response to water deprivation /// hyperosmotic salinity response /// multicellular organismal development /// calcium-mediated signaling	plasma membrane	ATP binding /// protein binding /// calmodulin-dependent protein kinase activity	P:transport; P:cellular process; P:cellular protein modification process; P:response to stress; P:response to abiotic stimulus; F:nucleotide binding; F:protein binding; P:multicellular organismal development; P:signal transduction; F:kinase activity; C:plasma membrane	EC:2.7.11.17	1666	435	B9T6V8	432	Complete	tr=CBL-interacting serine/threonine-protein kinase, putative; Ricinus communis (Castor bean).	AT4G30960	CIPK6, SIP3, SNRK3.14, ATCIPK6	SOS3-interacting protein 3	response to abiotic stimulus; protein phosphorylation; calcium-mediated signaling;hyperosmotic salinity response; multicellular organismal development;stomatal movement;signal transduction;response to salt stress;response to water deprivation; basipetal auxin transport	2.1028		-20.4545	4.15963e-07	-20.4545		-5.88235		11	21.4	76	45	2	2.2	27	20	1	3.4	0.48913
B	Contig21718	Oryza_sativa_subsp._indica_OsIBCD020881	zf-CCCH	C3H		cytokinesis by cell plate formation /// response to virus /// microtubule cytoskeleton organization /// response to abscisic acid stimulus /// gravitropism		RNA binding	P:cell cycle; P:response to biotic stimulus; F:RNA binding; P:cellular component organization; P:cellular process; P:response to endogenous stimulus; P:response to abiotic stimulus; P:tropism		6104	1934	E3V0H9	1899	Complete	tr=Eukaryotic translation initiation factor 4G; Carica papaya (Papaya).	AT3G60240	EIF4G, CUM2	eukaryotic translation initiation factor 4G	response to virus; RNA metabolic process;gravitropism; microtubule cytoskeleton organization;response to abscisic acid stimulus; cytokinesis by cell plate formation	1.26446		-2.39063		-2.39063		-12.9091	0.000388257	13	24.2	53	30.6	12	12.8	39	28.4	1	2.2	0.311609
B	Contig6898	Oryza_sativa_subsp._indica_OsIBCD021211	LRRNT_2	FAR1	lrr receptor-like serine threonine-protein kinase erecta	inflorescence morphogenesis /// stomatal complex morphogenesis /// transpiration /// polarity specification of adaxial/abaxial axis /// regulation of cell growth /// plant-type cell wall organization /// regulation of meristem growth /// regulation of cell adhesion /// defense response to fungus /// defense response to bacterium /// asymmetric cell division /// regulation of anthocyanin biosynthe…	cytoplasmic membrane-bounded vesicle /// integral to membrane /// chloroplast /// extracellular region /// mitochondrion	transmembrane receptor protein kinase activity /// 2-alkenal reductase [NAD(P)] activity /// protein serine/threonine kinase activity /// ATP binding	P:reproduction; P:anatomical structure morphogenesis; P:post-embryonic development; F:kinase activity; F:receptor activity; C:cytoplasm; P:transport; P:multicellular organismal development; P:cell growth; P:cellular component organization; P:cellular process; P:growth; F:catalytic activity; P:response to stress; P:response to biotic stimulus; C:membrane; C:plastid; C:extracellular region; P:biosy…	EC:1.3.1.74 /// EC:2.7.11.0	3292	980	Q42371	976	Complete	sp=LRR receptor-like serine/threonine-protein kinase ERECTA; Arabidopsis thaliana (Mouse-ear cress).	AT2G26330	ER, QRP1	Leucine-rich receptor-like protein kinase family protein	regulation of cell growth;stomatal complex morphogenesis; protein phosphorylation;inflorescence morphogenesis; plant-type cell wall organization; regulation of meristem growth;regulation of cell adhesion; regulation of anthocyanin biosynthetic process; asymmetric cell division; regulation of cell division; defense response to bacterium;leaf morphogenesis;regulation of organ morphogenesis; defense…	4.47273	0.000248013	-2.48485		-2.48485		-5.26923	0.00817617	6	11	82	49.2	18	19.8	37	27.4	2	5.2	0.436945	Specific
B	Contig20100	Oryza_sativa_subsp._indica_OsIBCD021211	LRRNT_2	FAR1		cellular response to nitrogen starvation	chloroplast		C:plastid; P:response to extracellular stimulus; P:cell communication; P:response to stress		1405	388	Q8W3M4	404	C-terminus	sp=Uncharacterized protein At4g06744; Arabidopsis thaliana (Mouse-ear cress).	AT3G19320		Leucine-rich repeat (LRR) family protein	0	1.55696		-8.2	0.0076436	-8.2		-1.79769e+308		9	15.8	43	24.6	3	3	3	2	0	0	0.54185	Specific
B	Contig18343	Oryza_sativa_subsp._indica_OsIBCD021211	LRRNT_2	FAR1					-		1504	446	Q8W3M4	404	Complete	sp=Uncharacterized protein At4g06744; Arabidopsis thaliana (Mouse-ear cress).	AT3G19320		Leucine-rich repeat (LRR) family protein	0	2.86869	0.00362985	-4.05714	0.000146821	-4.05714		-1.79769e+308		11	19.8	94	56.8	13	14	7	5.2	0	0	0.592902	Specific
B	Qs-dev_rep_c76199	Oryza_sativa_subsp._indica_OsIBCD021528	AP2	AP2-EREBP	ring u-box domain-containing protein	wax biosynthetic process /// suberin biosynthetic process /// cutin biosynthetic process	membrane	ligase activity /// zinc ion binding	F:catalytic activity; P:biosynthetic process; P:cellular process; P:lipid metabolic process; ; P:secondary metabolic process; C:membrane; F:binding		1393	464	I1JE11	1124	Internal	tr=Uncharacterized protein; Glycine max (Soybean) (Glycine hispida).	AT4G34100		RING/U-box superfamily protein	wax biosynthetic process	7.38095	0.00134554	-25.8333	6.72433e-05	-25.8333		18.5		2	4.2	53	31	1	1.2	1	0.8	6	14.8	0.596154	Specific
B	Contig518	Oryza_sativa_subsp._indica_OsIBCD027236	DUF246	AP2-EREBP	duf246 domain-containing protein at1g04910-like	methionine biosynthetic process /// RNA splicing	via endonucleolytic cleavage and ligation	endosome /// trans-Golgi network /// Golgi apparatus	P:biosynthetic process; ; C:endosome; C:Golgi apparatus; P:nucleobase-containing compound metabolic process; F:transferase activity		2568	684	B9SIX8	671	Complete	tr=Putative uncharacterized protein; Ricinus communis (Castor bean).	AT3G30300		O-fucosyltransferase family protein	methionine biosynthetic process;RNA splicing, via endonucleolytic cleavage and ligation;biological_process	7.11538	0.000282919	-12.3333	3.77417e-05	-12.3333		-1.05		3	5.2	63	37	3	3	17	12.6	5	12	0.530086	Specific
B	Contig9545	Oryza_sativa_subsp._indica_OsIBCD027236	DUF246	AP2-EREBP	duf246 domain-containing protein at1g04910-like	ATP synthesis coupled proton transport	proton-transporting ATP synthase complex	coupling factor F(o)	F:transporter activity; P:transport; P:generation of precursor metabolites and energy; P:nucleobase-containing compound metabolic process; P:biosynthetic process; C:membrane; C:intracellular		2423	522	B9RLH9	510	Complete	tr=Putative uncharacterized protein; Ricinus communis (Castor bean).	AT5G15740		O-fucosyltransferase family protein	biological_process	4.23158	4.73359e-07	-1.74783		-1.74783		-2.23457		10	19	130	80.4	41	46	50	36.2	7	16.2	0.406471	Specific
B	Contig25539	Oryza_sativa_subsp._indica_OsIBCD027236	DUF246	AP2-EREBP	duf246 domain-containing protein at1g04910-like		Golgi apparatus	transferase activity	C:Golgi apparatus; F:transferase activity		2005	513	A9PGB8	506	Complete	tr=Predicted protein; subsp. trichocarpa).	AT4G24530		O-fucosyltransferase family protein	biological_process	4.04545	0.00719256	-1.54783		-1.54783		-1.84483		5	8.8	61	35.6	21	23	29	21.4	5	11.6	0.354582	Specific
B	Contig8516	Oryza_sativa_subsp._indica_OsIBCD028447	BAH	PHD	pyruvate cytosolic isozyme-like	response to cadmium ion /// phosphorylation /// glycolysis	plasma membrane /// cytosol	pyruvate kinase activity /// potassium ion binding /// magnesium ion binding	F:kinase activity; P:biological_process; C:plasma membrane; P:metabolic process; P:cellular process; F:binding; P:carbohydrate metabolic process; P:generation of precursor metabolites and energy; P:catabolic process; C:cytosol	EC:2.7.1.40	2254	527	Q42806	511	Complete	sp=Pyruvate kinase, cytosolic isozyme; Glycine max (Soybean) (Glycine hispida).	AT3G52990		Pyruvate kinase family protein	glycolysis; response to cadmium ion	5.35135	0.000644339	-3.6	0.00993431	-3.6		-2.95		4	7.4	67	39.6	10	11	48	35.4	5	12	0.375712
B	Qs-dev_c30725	Oryza_sativa_subsp._indica_OsIBCD029450	DUF822	BES1	beta-amylase 1	regulation of meristem structural organization /// response to water deprivation /// microsporocyte differentiation /// multidimensional cell growth /// starch catabolic process /// regulation of meristem growth /// anthocyanin accumulation in tissues in response to UV light /// root hair elongation /// transmembrane receptor protein tyrosine kinase signaling pathway /// microtubule nucleation //…	chloroplast /// cytosol /// plasma membrane /// nucleus	beta-amylase activity /// protein self-association /// protein serine/threonine kinase activity /// cation binding /// receptor serine/threonine kinase binding /// ATP binding	F:hydrolase activity; P:anatomical structure morphogenesis; P:multicellular organismal development; P:response to stress; P:response to abiotic stimulus; P:cell differentiation; P:flower development; P:cell growth; P:carbohydrate metabolic process; P:cellular process; P:catabolic process; F:protein binding; P:growth; C:plastid; P:response to external stimulus; C:cytosol; P:signal transduction; P:…	EC:3.2.1.2 /// EC:2.7.11.0	799	266	Q9LIR6	575	Internal	sp=Beta-amylase 1, chloroplastic; Arabidopsis thaliana (Mouse-ear cress).	AT3G23920	BAM1, BMY7, TR-BAMY	beta-amylase 1	carbohydrate metabolic process; response to water deprivation; starch catabolic process;polysaccharide catabolic process	1.79769e+308	0.000302175	-1.79769e+308	0.000366743	-1.79769e+308		-1.79769e+308		0	0	41	23.8	0	0	12	9.2	0	0	0.721212
B	Qs-dev_rep_c76744	Oryza_sativa_subsp._indica_OsIBCD029450	DUF822	BES1	beta-amylase 1	regulation of meristem structural organization /// response to water deprivation /// microsporocyte differentiation /// multidimensional cell growth /// starch catabolic process /// regulation of meristem growth /// anthocyanin accumulation in tissues in response to UV light /// root hair elongation /// transmembrane receptor protein tyrosine kinase signaling pathway /// microtubule nucleation //…	chloroplast /// cytosol /// plasma membrane /// nucleus	beta-amylase activity /// protein self-association /// protein serine/threonine kinase activity /// cation binding /// receptor serine/threonine kinase binding /// ATP binding	F:hydrolase activity; P:anatomical structure morphogenesis; P:multicellular organismal development; P:response to stress; P:response to abiotic stimulus; P:cell differentiation; P:flower development; P:cell growth; P:carbohydrate metabolic process; P:cellular process; P:catabolic process; F:protein binding; P:growth; C:plastid; P:response to external stimulus; C:cytosol; P:signal transduction; P:…	EC:3.2.1.2 /// EC:2.7.11.0	713	156	Q9LIR6	575	C-terminus	sp=Beta-amylase 1, chloroplastic; Arabidopsis thaliana (Mouse-ear cress).	AT3G23920	BAM1, BMY7, TR-BAMY	beta-amylase 1	carbohydrate metabolic process; response to water deprivation; starch catabolic process;polysaccharide catabolic process	135.5	3.96004e-10	-271	4.56652e-10	-271		-10.5		0	0.4	90	54.2	0	0.2	11	8.4	0	0.8	0.846875
B	Qs-dev_rep_c76810	Oryza_sativa_subsp._indica_OsIBCD031787	TPT	bZIP	polyadenylate-binding protein 2-like	response to cadmium ion /// response to salt stress		RNA binding /// nucleotide binding	P:biological_process; F:RNA binding; P:response to stress; P:response to abiotic stimulus; F:nucleotide binding		943	0	P42731	629	Misassembled	sp=Polyadenylate-binding protein 2; Arabidopsis thaliana (Mouse-ear cress).	AT4G34110	PAB2, PABP2, ATPAB2	poly(A) binding protein 2	translational initiation; protein glycosylation;response to salt stress	44	0.00647885	-8		-8		1.10526		0	0.4	30	17.6	2	2.2	15	11.4	5	12.6	0.39819	Specific
B	Contig632	Oryza_sativa_subsp._indica_OsIBCD033620	NB-ARC	WRKY	nbs-lrr resistance protein	plant-type hypersensitive response	plasma membrane	protein binding	P:response to stress; P:cell death; C:plasma membrane; F:protein binding		2038	234	Q39214	926	Putative C-terminus	sp=Disease resistance protein RPM1; Arabidopsis thaliana (Mouse-ear cress).	AT3G07040	RPM1, RPS3	NB-ARC domain-containing disease resistance protein	plant-type hypersensitive response; defense response	10.5		-1.79769e+308	0.00792428	-1.79769e+308		3.66667		1	1.6	29	16.8	0	0	1	0.6	1	2.2	0.792453
B	Contig25295	Oryza_sativa_subsp._indica_OsIBCD035653	Myb_DNA-binding	MYB-related	btb poz domain-containing protein npy1-like	basipetal auxin transport /// apical protein localization /// response to light stimulus /// positive regulation of flower development /// inflorescence development /// signal transduction /// cotyledon development	late endosome /// plasma membrane	signal transducer activity	P:transport; P:biological_process; F:signal transducer activity; P:response to abiotic stimulus; P:flower development; P:reproduction; P:post-embryonic development; C:endosome; P:signal transduction; P:embryo development; C:plasma membrane		2562	617	Q8H1D3	571	Complete	sp=BTB/POZ domain-containing protein NPY1; Arabidopsis thaliana (Mouse-ear cress).	AT4G31820	ENP, NPY1, MAB4	Phototropic-responsive NPH3 family protein	positive regulation of flower development;cotyledon development;response to light stimulus; flower development;inflorescence development;phyllome development; apical protein localization;basipetal auxin transport	7.33333		-36.6667	0.00173097	-36.6667		-1.79769e+308		2	3	38	22	1	0.6	2	1.2	0	0	0.820896	Specific
B	Contig120	Oryza_sativa_subsp._japonica_LOC_Os10g14040.1	FAR1	FAR1		response to water deprivation /// ATP catabolic process /// transpiration	mitochondrion /// plasma membrane	molybdate transmembrane-transporting ATPase activity /// ATP binding	F:hydrolase activity; F:transporter activity; P:response to stress; P:response to abiotic stimulus; C:mitochondrion; P:nucleobase-containing compound metabolic process; P:catabolic process; F:nucleotide binding; P:transport; C:plasma membrane	EC:3.6.3.29	2520	725	Q93YS4	751	C-terminus	sp=ABC transporter G family member 22; Arabidopsis thaliana (Mouse-ear cress).	AT5G06530		ABC-2 type transporter family protein	transpiration;response to water deprivation	3.80488		-19.5	0.000102993	-19.5		-1.79769e+308		5	8.2	54	31.2	2	1.6	1	0.4	0	0	0.753623	Specific
B	Qs-dev_c5280	Populus_trichocarpa_179157	CG-1	CAMTA	calmodulin-binding transcription activator 4-like		cytosol	binding	F:binding; C:cytosol		3459	996	D7TB03	968	Complete	tr=Putative uncharacterized protein; Vitis vinifera (Grape).	AT1G67310		Calmodulin-binding transcription activator protein with CG-1 and Ankyrin domains	regulation of transcription, DNA-dependent	4.02083	0.0043085	-3.44643		-3.44643		-3.5		5	9.6	66	38.6	10	11.2	15	11.2	1	3.2	0.523035	Specific
B	Contig3954	Populus_trichocarpa_202615	DUF702	SRS	short internode related sequence				P:anatomical structure morphogenesis; P:cellular component organization; P:cell differentiation; P:multicellular organismal development; C:plastid; P:response to endogenous stimulus; P:cellular process; F:protein binding		1362	360	F6HA24	345	N-terminus	tr=Putative uncharacterized protein; Vitis vinifera (Grape).	AT5G12330	LRP1	Lateral root primordium (LRP) protein-related	trichome morphogenesis; actin nucleation; cell wall organization; root hair cell differentiation; cell adhesion; response to auxin stimulus; root development	-1.02273		-5.33333	0.00236068	-5.33333		1		19	36	60	35.2	6	6.6	0	0	0	0	0.452442	Specific
B	Contig17899	Populus_trichocarpa_268609	Histone	CCAAT		nucleosome assembly	nucleosome /// nucleolus	DNA binding /// protein heterodimerization activity	C:intracellular; C:nucleolus; F:DNA binding; P:cellular component organization; P:cellular process; F:protein binding		764	148	P25469	146	Complete	sp=Histone H2A.1; Solanum lycopersicum (Tomato) (Lycopersicon esculentum).	AT5G59870	HTA6	histone H2A 6	nucleosome assembly; cell proliferation	1.96667		-1.79769e+308	0.000387062	-1.79769e+308		1		7	12	41	23.6	0	0	0	0	0	0	0.662921	Specific
B	Contig414	Populus_trichocarpa_564570	zf-B_box	C2C2-CO-like	zinc finger protein at1g68190-like	regulation of transcription	DNA-dependent	intracellular	C:intracellular;		1804	509	Q9C9F4	356	Putative Complete	sp=Putative zinc finger protein At1g68190; Arabidopsis thaliana (Mouse-ear cress).	AT1G68190		B-box zinc finger family protein	regulation of transcription, DNA-dependent	16.5714	0.00207068	-1.05455		-1.05455		-1.79769e+308		1	1.4	40	23.2	20	22	14	10.4	0	0	0.407018	Specific
B	Qs-dev_c243	Populus_trichocarpa_566121	GAF	Orphans	protein	response to cadmium ion /// pyrimidine nucleotide biosynthetic process	cytoplasm	CTP synthase activity	C:cytoplasm; P:biological_process; F:catalytic activity; P:nucleobase-containing compound metabolic process; P:biosynthetic process	EC:6.3.4.2	4006	604	B9GYS3	595	Complete	tr=Predicted protein; subsp. trichocarpa).	AT1G30820		CTP synthase family protein	pyrimidine nucleotide biosynthetic process;pyrimidine ribonucleotide metabolic process	3.69136	1.56704e-09	-1.06977		-1.06977	1.43625e-05	-8	1.74229e-05	17	32.4	184	119.6	97	111.8	60	43.2	2	5.4	0.382843	Specific
B	Contig16967	Populus_trichocarpa_570489	FAR1	FAR1		lipid metabolic process		hydrolase activity	P:lipid metabolic process; F:hydrolase activity		1446	370	Q8LB81	366	Complete	sp=GDSL esterase/lipase At5g33370; Arabidopsis thaliana (Mouse-ear cress).	AT5G33370		GDSL-like Lipase/Acylhydrolase superfamily protein	lipid metabolic process	1.24138		-1.13924		-1.13924	0.000104526	-1.79769e+308		16	29	62	36	29	31.6	3	2	0	0	0.365112	Specific
B	Contig20184	Populus_trichocarpa_570489	FAR1	FAR1		lipid metabolic process	extracellular region /// plasmodesma /// plant-type cell wall	carboxylesterase activity	C:extracellular region; C:plasma membrane; C:cell wall; F:hydrolase activity; P:lipid metabolic process	EC:3.1.1.1	1397	373	Q9LY84	389	Complete	sp=GDSL esterase/lipase At5g14450; Arabidopsis thaliana (Mouse-ear cress).	AT5G14450		GDSL-like Lipase/Acylhydrolase superfamily protein	lipid metabolic process	3.09091		-34	0.00352837	-34		5.66667		4	6.6	35	20.4	1	0.6	2	1.2	3	6.8	0.573034	Specific
B	Contig5473	Populus_trichocarpa_572441	Homeobox	HB	low quality protein: homeobox-leucine zipper protein athb-7-like	regulation of transcription	DNA-dependent	nucleus	F:sequence-specific DNA binding transcription factor activity; C:nucleus;		1996	246	P46897	258	Complete	sp=Homeobox-leucine zipper protein ATHB-7; Arabidopsis thaliana (Mouse-ear cress).	AT3G61890	ATHB-12, ATHB12, HB-12	homeobox 12	regulation of transcription, DNA-dependent; positive regulation of transcription, DNA-dependent; response to abscisic acid stimulus; response to osmotic stress;response to salt stress; response to water deprivation;response to virus	2.18812	0.00360121	-1.7751		-1.7751	0.000381336	-5.45455		21	40.4	147	88.4	45	49.8	16	12	1	2.2	0.458506	Specific
B	Contig6190	Populus_trichocarpa_588876	NB-ARC	WRKY	disease resistance protein rga3-like				P:defense response; F:ADP binding; F:hydrolase activity; F:phosphoprotein phosphatase activity		1980	330	Q7XA39	988	Internal	sp=Putative disease resistance protein RGA4; Solanum bulbocastanum (Wild potato).	AT3G14470		NB-ARC domain-containing disease resistance protein	defense response;systemic acquired resistance; salicylic acid biosynthetic process	4.16216		-51.3333	3.56771e-05	-51.3333	0.004335	-1.79769e+308	0.00150542	4	7.4	53	30.8	1	0.6	26	19.2	0	0	0.531034
B	Contig21578	Populus_trichocarpa_712047	AP2	AP2-EREBP		regulation of transcription	DNA-dependent	nucleus	F:sequence-specific DNA binding transcription factor activity; F:DNA binding; C:nucleus;		1813	376	Q9SSA8	358	Complete	sp=Ethylene-responsive transcription factor RAP2-12; Arabidopsis thaliana (Mouse-ear cress).	AT1G53910	RAP2.12	related to AP2 12	regulation of transcription, DNA-dependent; detection of hypoxia; response to hypoxia	2		-1.70707		-1.70707		-5.04348	0.000134523	18	33.8	110	67.6	36	39.6	65	46.4	4	9.2	0.343845
B	Contig21580	Populus_trichocarpa_712047	AP2	AP2-EREBP		regulation of transcription	DNA-dependent	nucleus	F:sequence-specific DNA binding transcription factor activity; F:DNA binding; C:nucleus;		1686	376	Q9SSA8	358	Complete	sp=Ethylene-responsive transcription factor RAP2-12; Arabidopsis thaliana (Mouse-ear cress).	AT1G53910	RAP2.12	related to AP2 12	regulation of transcription, DNA-dependent; detection of hypoxia; response to hypoxia	2.10588	0.00152572	-1.35949		-1.35949		-1.03825		26	51	169	107.4	68	79	110	76	41	73.2	0.277807
B	Contig23085	Populus_trichocarpa_714847	NAM	NAC		intracellular transport			P:transport; P:cellular process		2175	587	Q84K00	567	Complete	sp=NAC domain-containing protein 78; Arabidopsis thaliana (Mouse-ear cress).	AT1G34190	anac017, NAC017	NAC domain containing protein 17	protein targeting to vacuole; regulation of transcription, DNA-dependent; cellular membrane fusion;multicellular organismal development;endosomal transport;vesicle-mediated transport	1.79769e+308	5.02242e-05	-1.2193		-1.2193		-2.62857		0	0	48	27.8	21	22.8	25	18.4	3	7	0.365789
B	Contig19983	Populus_trichocarpa_717176	POX	HB		regulation of transcription	DNA-dependent	nucleus	F:sequence-specific DNA binding transcription factor activity; F:DNA binding; C:nucleus;		1223	389	Q9SJ56	680	C-terminus	sp=BEL1-like homeodomain protein 1; Arabidopsis thaliana (Mouse-ear cress).	AT2G35940	BLH1, EDA29	BEL1-like homeodomain 1	regulation of plant-type hypersensitive response;systemic acquired resistance, salicylic acid mediated signaling pathway; regulation of transcription, DNA-dependent; cysteine biosynthetic process;response to carbohydrate stimulus; protein targeting to membrane;response to auxin stimulus; response to superoxide; response to symbiotic fungus; polar nucleus fusion; positive regulation of flavonoid b…	1.41711		-1.37306		-1.37306		-1.79769e+308	0.00289994	20	37.4	88	53	35	38.6	24	17.6	0	0	0.361528
B	Contig15517	Populus_trichocarpa_754747	HLH	bHLH		glucose catabolic process /// protein targeting /// nucleosome assembly	nucleosome /// nucleus	DNA binding /// protein heterodimerization activity	P:carbohydrate metabolic process; P:cellular process; P:catabolic process; C:intracellular; F:DNA binding; P:transport; P:cellular component organization; F:protein binding; C:nucleus		863	137	Q71H73	136	Complete	sp=Histone H3.3; Vitis vinifera (Grape).	AT5G10980		Histone superfamily protein	nucleosome assembly	2.08333	1.88528e-11	-2.57528	0	-2.57528		-2.16	0.00372046	77	156	450	325	108	126.2	124	86.4	20	40	0.443021
B	Contig8769	Populus_trichocarpa_767577	bZIP_1	bZIP	dna binding	intracellular signal transduction /// response to organic substance	intracellular	metal ion binding	C:intracellular; F:binding; P:biological_process		2913	420	Q0JIL1	394	Complete	sp=Probable nucleoredoxin 2; Oryza sativa subsp. japonica (Rice).	AT1G60420		DC1 domain-containing protein	pollen tube growth;response to cadmium ion;regulation of pollen tube growth; cell redox homeostasis; oxidation-reduction process; pollen tube guidance	4.04386	7.44257e-08	-2.93631	2.4634e-05	-2.93631		1.08889		12	22.8	151	92.2	28	31.4	12	9	4	9.8	0.558111	Specific
B	Contig22218	Populus_trichocarpa_778982	LisH	LUG		flower development		protein heterodimerization activity	F:protein binding; P:flower development		1416	459	Q9FUY2	931	C-terminus	sp=Transcriptional corepressor LEUNIG; Arabidopsis thaliana (Mouse-ear cress).	AT4G32551	LUG	LisH dimerisation motif;WD40/YVTN repeat-like-containing domain	negative regulation of transcription, DNA-dependent; mucilage extrusion from seed coat; post-embryonic morphogenesis;meristem development;trichome morphogenesis;negative regulation of biological process;ovule development;cell wall organization;flower development;root hair cell differentiation;chromatin silencing;DNA methylation;virus induced gene silencing; production of ta-siRNAs involved in RNA…	19	0.00197074	-1.05556		-1.05556		-1.61765		1	1.2	40	22.8	20	21.6	15	11	3	6.8	0.359621	Specific
B	Contig22403	Populus_trichocarpa_830715	zf-C2H2	C2H2		negative regulation of flower development /// regulation of transcription	DNA-dependent	nucleus	P:flower development; ; F:DNA binding; F:protein binding; C:nucleus		2370	402	G7LCD2	465	Putative Complete	tr=Zinc finger protein; Medicago truncatula (Barrel medic) (Medicago tribuloides).	AT1G30970	SUF4	zinc finger (C2H2 type) family protein	regulation of transcription, DNA-dependent; histone H3-K4 methylation;negative regulation of flower development	8.8	0.00270184	-8.8	0.0035898	-8.8		1.61905		2	3	46	26.4	3	3	6	4.2	3	6.8	0.608295
B	Qs-dev_c8617	Selaginella_moellendorffii_102683	DNC	DBP	protein phosphatase type 2c	protein dephosphorylation		metal ion binding /// protein serine/threonine phosphatase activity	P:cellular protein modification process; F:binding; F:hydrolase activity		1568	284	Q9LDA7	289	Complete	sp=Probable protein phosphatase 2C 39; Arabidopsis thaliana (Mouse-ear cress).	AT3G15260		Protein phosphatase 2C family protein	0	9.81818	0.00845511	-1.63636		-1.63636		-2.2439		1	2.2	37	21.6	12	13.2	25	18.4	3	8.2	0.339623	Specific
B	Contig1296	Selaginella_moellendorffii_443461	AP2	AP2-EREBP		regulation of immune response /// production of siRNA involved in RNA interference /// transcription	DNA-dependent /// DNA methylation /// defense response to fungus	DNA-directed RNA polymerase IV complex /// DNA-directed RNA polymerase V complex /// nuclear heterochromatin /// membrane	F:transferase activity; P:biological_process; C:nucleoplasm; F:DNA binding; C:nucleus; F:protein binding; F:binding; P:regulation of gene expression, epigenetic; P:nucleobase-containing compound metabolic process; ; P:DNA metabolic process; P:response to stress; P:response to biotic stimulus; C:membrane	EC:2.7.7.6	3950	1194	Q9LK40	1172	Complete	sp=DNA-directed RNA polymerase D subunit 2a; Arabidopsis thaliana (Mouse-ear cress).	AT3G23780	NRPD2A, DRD2, NRPD2, DMS2, NRPE2	nuclear RNA polymerase D2A	transcription, DNA-dependent; production of siRNA involved in RNA interference; defense response to fungus;posttranscriptional gene silencing by RNA; gene silencing by RNA; DNA methylation; regulation of immune response	1.0262		-1.19289		-1.19289		-3.2	0.00857921	24	45.8	79	47	36	39.4	58	41.6	6	13	0.251606	Specific
B	Contig25368	Vitis_vinifera_GSVIVP00000471001	NAM	NAC	nac transcription factor-like 9	multicellular organismal development /// negative regulation of transcription	DNA-dependent /// regulation of defense response	nucleus	P:multicellular organismal development; ; F:sequence-specific DNA binding transcription factor activity; P:response to stress; F:protein binding; C:nucleus		2337	615	Q9FLJ2	336	Complete	sp=NAC domain-containing protein 100; Arabidopsis thaliana (Mouse-ear cress).	AT4G35580	NTL9	NAC transcription factor-like 9	regulation of transcription, DNA-dependent; positive regulation of cell proliferation; nuclear-transcribed mRNA catabolic process;negative regulation of transcription, DNA-dependent; protein N-linked glycosylation;regulation of defense response	2.30769		-5.12195	0.000578124	-5.12195		-1.79769e+308	0.00913647	10	18.2	71	42	8	8.2	20	14.8	0	0	0.504808	Specific
B	Contig25141	Vitis_vinifera_GSVIVP00002115001	PHD	PHD	protein strawberry notch-like	regulation of transcription	DNA-dependent /// embryo development ending in seed dormancy	cytosol /// nucleus	C:cytosol; F:binding; ; F:DNA binding; C:nucleus; P:reproduction; P:post-embryonic development; P:embryo development		4362	419	O64517	418	Complete	sp=Metacaspase-4; Arabidopsis thaliana (Mouse-ear cress).	AT1G79350	EMB1135	RING/FYVE/PHD zinc finger superfamily protein	embryo development ending in seed dormancy; regulation of transcription, DNA-dependent	1.66906		-3.56923	0.00336178	-3.56923		2.57447		15	27.8	78	46.4	12	13	13	9.4	11	24.2	0.384106
B	Contig5250	Vitis_vinifera_GSVIVP00003037001	B3	ARF	auxin response factor 3-like	response to hormone stimulus /// regulation of cellular process /// transcription	DNA-dependent		F:binding; P:response to endogenous stimulus; P:cellular process;		2736	750	O23661	608	Complete	sp=Auxin response factor 3; Arabidopsis thaliana (Mouse-ear cress).	AT2G33860	ETT, ARF3	Transcriptional factor B3 family protein / auxin-responsive factor AUX/IAA-related	organ morphogenesis;pattern specification process; xylem and phloem pattern formation;vegetative phase change;negative regulation of biological process;response to auxin stimulus; floral whorl development; auxin metabolic process;response to hormone stimulus; regulation of transcription, DNA-dependent; virus induced gene silencing; flower morphogenesis;determination of bilateral symmetry; abaxial…	1.71739		1.01266		1.01266		-10	0.00505312	10	18.4	54	31.6	29	32	30	22	1	2.2	0.297552	Specific
B	Contig17627	Vitis_vinifera_GSVIVP00005632001	KNOX1	HB		detection of cytokinin stimulus /// cellular response to cytokine stimulus /// cellular response to ethylene stimulus /// response to light stimulus /// regulation of transcription	DNA-dependent /// detection of ethylene stimulus	cytosol /// nucleus	C:cytosol; P:response to endogenous stimulus; P:cellular process; P:response to abiotic stimulus; ; F:DNA binding; F:sequence-specific DNA binding transcription factor activity; C:nucleus		1749	378	O04136	427	Putative Complete	sp=Homeobox protein knotted-1-like 3; Malus domestica (Apple) (Pyrus malus).	AT5G11060	KNAT4	KNOTTED1-like homeobox gene 4	regulation of transcription, DNA-dependent; response to light stimulus;organ development	28.3333	1.44017e-05	-1.24088		-1.24088		-2.8		1	1.2	59	34	25	27.4	8	5.6	1	2	0.48433	Specific
B	Contig9352	Vitis_vinifera_GSVIVP00006101001	SRF-TF	MADS	cysteine-rich receptor-like protein kinase			transferase activity	F:transferase activity		2182	656	Q8GYA4-2	658	Complete	Isoform 2 of Cysteine-rich receptor-like protein kinase 10 OS=Arabidopsis thaliana GN=CRK10	AT4G23180	CRK10, RLK4	cysteine-rich RLK (RECEPTOR-like protein kinase) 10	protein phosphorylation;cellular response to nitrogen starvation	15.625	0.0012514	-2.08333		-2.08333		-1.79769e+308	0.0085088	1	1.6	43	25	11	12	20	15	0	0	0.466418	Specific
B	Contig2364	Vitis_vinifera_GSVIVP00006101001	SRF-TF	MADS	feronia receptor-like kinase	water transport /// pollen tube reception /// response to salt stress /// cell morphogenesis /// post-embryonic development /// defense response to fungus /// root hair elongation /// hyperosmotic response /// protein autophosphorylation /// Golgi organization /// glycolysis /// cellulose biosynthetic process /// Golgi vesicle transport /// response to cadmium ion /// response to temperature stim…	extracellular region /// filiform apparatus /// plasmodesma /// plasma membrane	non-membrane spanning protein tyrosine kinase activity /// protein serine/threonine kinase activity /// ATP binding	F:kinase activity; P:transport; P:pollination; P:response to stress; P:response to abiotic stimulus; P:anatomical structure morphogenesis; P:cellular component organization; P:cellular process; P:post-embryonic development; P:response to biotic stimulus; P:cell differentiation; P:multicellular organismal development; P:cell growth; C:extracellular region; P:cellular protein modification process; …	EC:2.7.10.2 /// EC:2.7.11.0	3357	903	Q9SCZ4	895	Complete	sp=Receptor-like protein kinase FERONIA; Arabidopsis thaliana (Mouse-ear cress).	AT3G51550	FER	Malectin/receptor-like protein kinase family protein	protein phosphorylation;water transport; protein autophosphorylation; cell growth; defense response to fungus; hyperosmotic response; cellulose biosynthetic process; root hair elongation; response to ozone; post-embryonic development; response to cadmium ion; response to salt stress; cell morphogenesis;glycolysis; response to temperature stimulus;Golgi organization; Golgi vesicle transport; gluco…	2.67308		-3.39024		-3.39024		-10.7273	0.00274434	6	10.4	48	27.8	8	8.2	32	23.6	1	2.2	0.385042	Specific
B	Contig593	Vitis_vinifera_GSVIVP00006101001	SRF-TF	MADS	probable receptor protein kinase tmk1-like	protein phosphorylation	integral to membrane	protein serine/threonine kinase activity /// ATP binding	P:cellular protein modification process; F:kinase activity; C:membrane; F:nucleotide binding	EC:2.7.11.0	3380	963	P43298	942	Complete	sp=Probable receptor protein kinase TMK1; Arabidopsis thaliana (Mouse-ear cress).	AT2G01820		Leucine-rich repeat protein kinase family protein	protein phosphorylation;vegetative phase change;pollen development; virus induced gene silencing	1.13333		-1		-1		-5.69231	0.00361165	19	36	69	40.8	37	40.8	40	29.6	2	5.2	0.267717
B	Contig25266	Vitis_vinifera_GSVIVP00006101001	SRF-TF	MADS	protein kinase family protein	protein phosphorylation	plasma membrane	non-membrane spanning protein tyrosine kinase activity /// ATP binding /// protein serine/threonine kinase activity	F:kinase activity; C:plasma membrane; P:cellular protein modification process; F:nucleotide binding	EC:2.7.10.2 /// EC:2.7.11.0	2794	509	Q9FE20	456	Complete	sp=Serine/threonine-protein kinase PBS1; Arabidopsis thaliana (Mouse-ear cress).	AT5G18610		Protein kinase superfamily protein	protein phosphorylation	1.79769e+308	0.0028995	-11.5		-11.5		-3.3913		0	0	32	18.4	2	1.6	21	15.6	2	4.6	0.457711
B	Qs-dev_c25103	Vitis_vinifera_GSVIVP00006101001	SRF-TF	MADS	leucine-rich repeat receptor-like kinase	protein phosphorylation /// regulation of meristem growth /// anther development /// microtubule nucleation	integral to membrane /// cytoplasmic membrane-bounded vesicle /// extracellular region /// plasma membrane	protein serine/threonine kinase activity /// ATP binding /// non-membrane spanning protein tyrosine kinase activity	P:cellular protein modification process; F:kinase activity; C:membrane; P:multicellular organismal development; P:growth; C:cytoplasm; F:nucleotide binding; P:flower development; P:cellular component organization; P:cellular process; C:extracellular region; C:plasma membrane	EC:2.7.11.0 /// EC:2.7.10.2	2120	626	Q93ZS4	632	Putative Complete	sp=Protein NSP-INTERACTING KINASE 3; Arabidopsis thaliana (Mouse-ear cress).	AT1G60800	NIK3	NSP-interacting kinase 3	protein phosphorylation;microtubule nucleation; anther development;regulation of meristem growth	12.75	0.00758414	-9.27273		-9.27273		-6.13333		1	1.6	35	20.4	2	2.2	25	18.4	1	3	0.447368	Specific
B	Qs-dev_rep_c76751	Vitis_vinifera_GSVIVP00006101001	SRF-TF	MADS	receptor protein kinase clavata1	stomatal complex morphogenesis /// N-terminal protein myristoylation /// cellular membrane fusion /// regulation of plant-type hypersensitive response /// protein targeting to membrane /// negative regulation of programmed cell death /// protein autophosphorylation /// transmembrane receptor protein tyrosine kinase signaling pathway /// seed germination /// response to molecule of bacterial origi…	micropyle /// plasma membrane	oxidoreductase activity /// hydrolase activity /// protein serine/threonine kinase activity /// ATP binding	P:anatomical structure morphogenesis; P:post-embryonic development; P:biosynthetic process; P:cellular protein modification process; P:cellular component organization; P:cellular process; P:response to stress; P:cell death; F:catalytic activity; P:transport; F:hydrolase activity; P:signal transduction; F:kinase activity; C:external encapsulating structure; P:response to biotic stimulus; C:plasma …	EC:2.7.11.0	2063	625	Q9LJM4	991	C-terminus	sp=Receptor-like protein kinase HAIKU2; Arabidopsis thaliana (Mouse-ear cress).	AT1G09970	LRR XI-23, RLK7	Leucine-rich receptor-like protein kinase family protein	systemic acquired resistance; N-terminal protein myristoylation;protein phosphorylation;protein autophosphorylation;protein targeting to membrane; seed germination;regulation of defense response; negative regulation of programmed cell death; cellular membrane fusion;regulation of plant-type hypersensitive response; stomatal complex morphogenesis;response to oxidative stress; stamen development; s…	9.63636	0.0097536	-9.63636		-9.63636		-1.05556		1	2.2	36	21.2	2	2.2	5	3.8	1	3.6	0.642424
B	Contig24834	Vitis_vinifera_GSVIVP00008729001	HMG_box	HMG	high mobility group protein		nucleus	DNA binding	C:nucleus; F:DNA binding		1339	154	P26585	152	Complete	sp=HMG1/2-like protein; Glycine max (Soybean) (Glycine hispida).	AT1G20693	HMGB2, HMG BETA 1, NFD2, NFD02	high mobility group B2	hyperosmotic response; Golgi organization;chromatin assembly or disassembly;glycolysis; response to temperature stimulus; response to salt stress; water transport; response to cadmium ion	1.88636		-1.79769e+308	0.008522	-1.79769e+308		1.09524		5	8.8	29	16.6	0	0	6	4.2	2	4.6	0.48538
B	Qs-dev_c2705	Vitis_vinifera_GSVIVP00010768001	HLH	bHLH	ankyrin repeat-containing				-		2383	726	A5C0Q9	712	Putative Complete	tr=Putative uncharacterized protein; Vitis vinifera (Grape).	AT5G04700		Ankyrin repeat family protein	biological_process	14.875	0.00200432	-1.79769e+308	0.000366743	-1.79769e+308		1		1	1.6	41	23.8	0	0	0	0	0	0	0.937008	Specific
B	Contig17622	Vitis_vinifera_GSVIVP00011492001	SRF-TF	MADS		glycine metabolic process /// polar nucleus fusion /// methylation /// tetrahydrofolate interconversion /// pollen development /// L-serine metabolic process /// response to cadmium ion	cytosol /// plasmodesma /// plasma membrane	glycine hydroxymethyltransferase activity /// pyridoxal phosphate binding /// methyltransferase activity	C:cytosol; ; C:plasma membrane; P:cellular component organization; P:cell differentiation; P:multicellular organismal development; P:metabolic process; P:cellular process; F:transferase activity; P:biological_process; F:binding	EC:2.1.2.1 /// EC:2.1.1.0	1652	472	B9S9Y7	471	Complete	tr=Serine hydroxymethyltransferase, putative; Ricinus communis (Castor bean).	AT4G13930	SHM4	serine hydroxymethyltransferase 4	glycine metabolic process; response to cadmium ion; L-serine metabolic process	1.33258		-2.0034	0.00218892	-2.0034		-1.68421		41	88.4	183	117.8	53	58.8	35	25.6	7	15.2	0.385219	Specific
B	Contig12949	Vitis_vinifera_GSVIVP00013965001	PHD	PHD		gene silencing /// response to stimulus /// RNA metabolic process /// cellular macromolecule biosynthetic process /// regulation of gene expression	epigenetic		P:metabolic process; P:cellular process; P:biological_process; P:nucleobase-containing compound metabolic process; P:biosynthetic process; F:binding; P:regulation of gene expression, epigenetic		6408	214	O50001	160	Complete	sp=Major allergen Pru ar 1; Prunus armeniaca (Apricot).	AT5G16680		RING/FYVE/PHD zinc finger superfamily protein	protein glycosylation;regulation of transcription, DNA-dependent; gravitropism	1.68955		-1.80255		-1.80255		-2.88148	0.000149852	33	67	177	113.2	56	62.8	112	77.8	13	27	0.325474
B	Contig22999	Vitis_vinifera_GSVIVP00014828001	bZIP_1	bZIP		response to water deprivation /// response to salt stress /// regulation of transcription	DNA-dependent /// abscisic acid mediated signaling pathway		P:response to stress; P:response to abiotic stimulus; ; F:DNA binding; F:sequence-specific DNA binding transcription factor activity; P:response to endogenous stimulus; P:signal transduction		1089	123	Q9M7Q4	416	C-terminus	sp=ABSCISIC ACID-INSENSITIVE 5-like protein 5; Arabidopsis thaliana (Mouse-ear cress).	AT1G45249	ABF2	abscisic acid responsive elements-binding factor 2	response to water deprivation; positive regulation of transcription, DNA-dependent; response to salt stress;regulation of transcription, DNA-dependent; response to abscisic acid stimulus; abscisic acid mediated signaling pathway;glucose mediated signaling pathway	2.62857		-6.13333	0.000752163	-6.13333		-2.36364		8	14	63	36.8	6	6	7	5.2	1	2.2	0.573209	Specific
B	Contig6461	Vitis_vinifera_GSVIVP00017926001	FHA	FHA	arogenate prephenate dehydratase	response to misfolded protein /// meristem growth /// proteasomal ubiquitin-dependent protein catabolic process /// maintenance of root meristem identity /// root cap development /// response to karrikin /// tyrosine biosynthetic process /// leaf morphogenesis /// meristem structural organization /// L-phenylalanine biosynthetic process /// response to low fluence blue light stimulus by blue low-…	chloroplast /// cytosol /// proteasome regulatory particle	base subcomplex /// plasma membrane	P:response to stress; P:response to biotic stimulus; P:multicellular organismal development; P:growth; F:hydrolase activity; P:protein metabolic process; P:catabolic process; P:cellular process; F:catalytic activity; P:anatomical structure morphogenesis; P:cell differentiation; C:plastid; P:biosynthetic process; ; C:cytosol; P:response to abiotic stimulus; C:intracellular; P:biological_process; C…	EC:3.6.1.15 /// EC:4.2.1.91 /// EC:4.2.1.51	2539	477	A9PHG2	444	Complete	tr=Arogenate/prephenate dehydratase; subsp. trichocarpa).	AT4G29040	RPT2a	regulatory particle AAA-ATPase 2A	gluconeogenesis;ubiquitin-dependent protein catabolic process;toxin catabolic process;DNA endoreduplication;proteasomal ubiquitin-dependent protein catabolic process;proteasome assembly;photorespiration;response to cadmium ion;root development;response to misfolded protein; response to salt stress; regulation of gene silencing; fatty acid beta-oxidation; maintenance of root meristem identity;regu…	1.76056		-1.40449		-1.40449	0.00178025	4.17647		15	28.4	84	50	32	35.6	9	6.8	13	28.4	0.335121
B	Qs-dev_rep_c73918	Vitis_vinifera_GSVIVP00017926001	FHA	FHA	cell division protein	embryo development ending in seed dormancy /// starch biosynthetic process /// maltose metabolic process /// cell division /// PSII associated light-harvesting complex II catabolic process /// proteolysis	chloroplast envelope /// plasma membrane	serine-type endopeptidase activity /// ATP-dependent peptidase activity /// microtubule-severing ATPase activity /// metalloendopeptidase activity /// ATP binding	C:plastid; F:hydrolase activity; P:reproduction; P:post-embryonic development; P:embryo development; P:biosynthetic process; P:carbohydrate metabolic process; P:cellular process; P:protein metabolic process; P:catabolic process; C:plasma membrane; F:nucleotide binding	EC:3.4.21.0 /// EC:3.6.4.3 /// EC:3.4.24.0	2283	611	P51327	628	C-terminus	sp=ATP-dependent zinc metalloprotease FtsH; Porphyra purpurea. Plastid; Chloroplast.	AT3G16290	EMB2083	AAA-type ATPase family protein	starch biosynthetic process; maltose metabolic process;PSII associated light-harvesting complex II catabolic process;embryo development ending in seed dormancy; proteolysis	2.18605		-4.17778	0.00566372	-4.17778		-1.44828		9	17.2	64	37.6	8	9	11	8.4	2	5.8	0.482051	Specific
B	Contig25549	Vitis_vinifera_GSVIVP00023080001	WRKY	WRKY	wrky transcription factor 44	epidermal cell fate specification /// regulation of transcription	DNA-dependent /// seed coat development		P:cell differentiation; P:multicellular organismal development; ; F:DNA binding; P:reproduction; P:post-embryonic development; F:sequence-specific DNA binding transcription factor activity		1988	478	Q9ZUU0	429	Complete	sp=WRKY transcription factor 44; Arabidopsis thaliana (Mouse-ear cress).	AT2G37260	TTG2, ATWRKY44, WRKY44, DSL1	WRKY family transcription factor family protein	seed coat development;regulation of transcription, DNA-dependent; epidermal cell fate specification;cell fate specification	2.67308		-7.31579	0.00429924	-7.31579		-1.55072		6	10.4	48	27.8	4	3.8	29	21.4	6	13.8	0.360104	Specific
B	Contig10306	Vitis_vinifera_GSVIVP00025478001	zf-CCCH	C3H		nucleotide biosynthetic process		mRNA binding	F:RNA binding; P:biosynthetic process; P:nucleobase-containing compound metabolic process		2369	731	Q9C5E7	861	C-terminus	sp=Pumilio homolog 6, chloroplastic; Arabidopsis thaliana (Mouse-ear cress).	AT4G25880	APUM6, PUM6	pumilio 6	nucleotide biosynthetic process	2.69492		-5.48276	0.00478218	-5.48276		1.15789		7	11.8	55	31.8	6	5.8	11	7.6	4	8.8	0.483283	Specific
B	Contig18231	Vitis_vinifera_GSVIVP00026310001	SRF-TF	MADS		transcription	DNA-dependent		; F:binding		947	242	Q6EU39	250	Complete	sp=MADS-box transcription factor 6; Oryza sativa subsp. japonica (Rice).	AT2G45650	AGL6	AGAMOUS-like 6	regulation of transcription, DNA-dependent; vegetative to reproductive phase transition of meristem; ovule development; floral organ development;positive regulation of flower development	3.01124	0.0035113	-2.0458		-2.0458	0.000100046	1		10	17.8	89	53.6	24	26.2	0	0	0	0	0.54918	Specific
B	Contig47	Vitis_vinifera_GSVIVP00026891001	QLQ	SNF2	atp-dependent helicase brm	ATP-dependent chromatin remodeling /// regulation of transcription	DNA-dependent /// regulation of gene expression	epigenetic /// organ boundary specification between lateral organs and the meristem	C:cytosol; P:cellular component organization; P:cellular process; ; C:nucleus; P:regulation of gene expression, epigenetic; F:DNA binding; F:nucleotide binding; F:transferase activity; F:hydrolase activity; P:anatomical structure morphogenesis; P:multicellular organismal development		6060	1959	Q6EVK6	2193	C-terminus	sp=ATP-dependent helicase BRM; Arabidopsis thaliana (Mouse-ear cress).	AT2G46020	CHR2, ATBRM, BRM, CHA2	transcription regulatory protein SNF2, putative	regulation of transcription, DNA-dependent; ATP-dependent chromatin remodeling; regulation of gene expression, epigenetic; organ boundary specification between lateral organs and the meristem	2.31655		-1.26275		-1.26275		-4.72917	0.000267525	15	27.8	105	64.4	46	51	63	45.4	4	9.6	0.324924	Specific
B	Contig21867	Vitis_vinifera_GSVIVP00030572001	tify	Tify					-		1570	374	Q9LVI4	352	Complete	sp=Protein TIFY 6B; Arabidopsis thaliana (Mouse-ear cress).	AT3G17860	JAZ3, JAI3, TIFY6B	jasmonate-zim-domain protein 3	jasmonic acid mediated signaling pathway;regulation of defense response; jasmonic acid biosynthetic process;response to wounding	3.04918		-1.40909		-1.40909		-1.79769e+308	0.00209643	7	12.2	64	37.2	24	26.4	25	18.4	0	0	0.394904
B	Contig1592	Vitis_vinifera_GSVIVP00034571001	zf-CCCH	C3H					-		1651	425	Q9SD53	476	Putative Complete	sp=UPF0481 protein At3g47200; Arabidopsis thaliana (Mouse-ear cress).	AT4G31980		unknown protein; CONTAINS InterPro DOMAIN/s: Protein of unknown function DUF247, plant (InterPro:IPR004158), Protein of unknown function DUF862, eukaryotic (InterPro:IPR008580); BEST Arabidopsis thaliana protein match is: Plant protein of unknown function (DUF247) (TAIR:AT5G11290.1); Has 1967 Blast hits to 1844 proteins in 183 species: Archae - 0; Bacteria - 6; Metazoa - 223; Fungi - 83; Plants -…	amino acid transport;biological_process	3.52174		-1.79769e+308	0.00980326	-1.79769e+308		1		3	4.6	28	16.2	0	0	0	0	0	0	0.778846
B	Contig20250	Vitis_vinifera_GSVIVP00034571001	zf-CCCH	C3H					-		1581	254	Q9SD53	476	Putative Complete	sp=UPF0481 protein At3g47200; Arabidopsis thaliana (Mouse-ear cress).	AT2G44930		Plant protein of unknown function (DUF247)	biological_process	18.3333	0.00269155	-36.6667	0.00173097	-36.6667		1		1	1.2	38	22	1	0.6	0	0	0	0	0.92437	Specific
B	Contig4083	Vitis_vinifera_GSVIVP00034603001	GRAS	GRAS	disease resistance protein				P:defense response; F:ADP binding; F:hydrolase activity; F:phosphoprotein phosphatase activity; F:ATP binding; F:nucleotide binding; F:nucleoside-triphosphatase activity		2773	865	P0C8S1	906	Putative Complete	sp=Probable disease resistance RPP8-like protein 2; Arabidopsis thaliana (Mouse-ear cress).	AT1G53350		Disease resistance protein (CC-NBS-LRR class) family	defense response	1.79769e+308	0.00169496	-1.79769e+308	0.00210836	-1.79769e+308		1		0	0	34	19.8	0	0	0	0	0	0	1	Specific
B	Contig17620	Zea_mays_GRMZM2G002232_P01	GATA	C2C2-GATA		oxidation-reduction process /// cell redox homeostasis /// regulation of pollen tube growth /// pollen tube guidance /// response to cadmium ion	cytosol	protein-disulfide reductase activity /// antioxidant activity	C:cytosol; P:metabolic process; F:catalytic activity; P:cellular homeostasis; P:pollination; P:anatomical structure morphogenesis; P:cellular component organization; P:cell differentiation; P:cell growth; P:multicellular organismal development; F:molecular_function; P:behavior; P:response to external stimulus; P:biological_process	EC:1.8.1.8	2164	581	O80763	578	Complete	sp=Probable nucleoredoxin 1; Arabidopsis thaliana (Mouse-ear cress).	AT1G60420		DC1 domain-containing protein	pollen tube growth;response to cadmium ion;regulation of pollen tube growth; cell redox homeostasis; oxidation-reduction process; pollen tube guidance	42.3333	5.70719e-09	-1.03252		-1.03252		-1.17514		1	1.2	85	50.8	45	49.2	58	41.6	17	35.4	0.285073
B	Contig25136	Zea_mays_GRMZM2G024054_P01	Myb_DNA-binding	MYB-related	ubiquitin-protein upl1	protein ubiquitination	intracellular	ubiquitin-protein ligase activity	C:intracellular; P:cellular protein modification process; F:catalytic activity	EC:6.3.2.19	4546	1456	Q8GY23	3681	C-terminus	sp=E3 ubiquitin-protein ligase UPL1; Arabidopsis thaliana (Mouse-ear cress).	AT1G55860	UPL1	ubiquitin-protein ligase 1	ubiquitin-dependent protein catabolic process; cellular protein modification process; protein ubiquitination involved in ubiquitin-dependent protein catabolic process;protein ubiquitination	2.22749	0.00176386	-1.98312		-1.98312		1.17989		22	42.2	153	94	43	47.4	52	37.8	22	44.6	0.353383
B	isotig13728	Zea_mays_GRMZM2G042842_P01	FAD_binding_1	FAR1	nadph--cytochrome p450 reductase-like	response to oxidative stress /// phenylpropanoid metabolic process /// response to abscisic acid stimulus /// oxidation-reduction process	endoplasmic reticulum membrane	NADPH-hemoprotein reductase activity /// iron ion binding /// FMN binding	C:membrane; C:endoplasmic reticulum; P:response to stress; ; P:secondary metabolic process; F:catalytic activity; F:binding; F:nucleotide binding; P:response to endogenous stimulus; P:metabolic process	EC:1.6.2.4	2305	695	P37116	690	Complete	sp=NADPH--cytochrome P450 reductase; Vigna radiata var. radiata (Mung bean) (Phaseolus aureus).	AT4G24520	ATR1, AR1	P450 reductase 1	response to abscisic acid stimulus; response to oxidative stress;phenylpropanoid metabolic process; ER to Golgi vesicle-mediated transport; oxidation-reduction process	2.00741		-4.44262	0.000109739	-4.44262		-4.59459	0.0036347	14	27	90	54.2	11	12.2	46	34	3	7.4	0.402077	Specific
B	Contig5629	Zea_mays_GRMZM2G095571_P02	GATA	C2C2-GATA	probable nucleoredoxin 1-like	oxidation-reduction process /// cell redox homeostasis /// regulation of pollen tube growth /// pollen tube guidance /// response to cadmium ion	cytosol	protein-disulfide reductase activity /// antioxidant activity	C:cytosol; P:metabolic process; F:catalytic activity; P:cellular homeostasis; P:pollination; P:anatomical structure morphogenesis; P:cellular component organization; P:cell differentiation; P:cell growth; P:multicellular organismal development; F:molecular_function; P:behavior; P:response to external stimulus; P:biological_process	EC:1.8.1.8	2786	581	O80763	578	Complete	sp=Probable nucleoredoxin 1; Arabidopsis thaliana (Mouse-ear cress).	AT1G60420		DC1 domain-containing protein	pollen tube growth;response to cadmium ion;regulation of pollen tube growth; cell redox homeostasis; oxidation-reduction process; pollen tube guidance	2.94819	6.91159e-07	-1.64928		-1.64928	2.32577e-05	-1.1358		20	38.6	178	113.8	60	69	25	18.4	7	16.2	0.444531
C	Contig1106	Arabidopsis_lyrata_312791	Pkinase	bHLH		organ development /// post-embryonic development /// signal transduction /// metabolic process	plasmodesma /// plant-type cell wall /// plasma membrane	kinase activity	C:plasma membrane; C:cell wall; P:multicellular organismal development; P:post-embryonic development; F:kinase activity; P:signal transduction; P:metabolic process		3801	852	C0LGK4	915	Complete	sp=Probable LRR receptor-like serine/threonine-protein kinase At2g16250; Arabidopsis thaliana (Mouse-ear cress).	AT2G16250		Leucine-rich repeat protein kinase family protein	signal transduction;protein phosphorylation;stamen development;stomatal complex morphogenesis;response to molecule of bacterial origin;transmembrane receptor protein tyrosine kinase signaling pathway	2.16495		1.22381		1.22381	7.31755e-05	-1.79769e+308		11	19.4	71	42	47	51.4	15	10.6	0	0	0.416532	Specific
C	Qs-dev_c9085	Arabidopsis_lyrata_337099	HORMA	C3H	early-responsive to dehydration 4	isoleucyl-tRNA aminoacylation /// regulation of translational fidelity /// response to cadmium ion	plasmodesma /// chloroplast envelope /// vacuolar membrane /// extracellular region /// plasma membrane	isoleucine-tRNA ligase activity /// aminoacyl-tRNA editing activity /// ATP binding	F:catalytic activity; P:nucleobase-containing compound metabolic process; P:translation; ; C:plasma membrane; C:plastid; C:membrane; C:vacuole; F:nucleotide binding; C:extracellular region; P:biological_process	EC:6.1.1.5	3205	412	A5AU06	1140	Putative C-terminus	tr=Putative uncharacterized protein; Vitis vinifera (Grape).	AT1G30360	ERD4	Early-responsive to dehydration stress protein (ERD4)	0	-2.63636	0.00367709	4	4.61893e-08	4	3.46381e-08	1.2623		31	63.8	42	24.2	83	96.8	33	24.4	14	30.8	0.403333	Specific
C	Contig25258	Arabidopsis_lyrata_339887	DUF248	PHD	atp binding	methylation	Golgi apparatus	methyltransferase activity	C:Golgi apparatus; P:metabolic process; P:cellular process; F:transferase activity	EC:2.1.1.0	2708	767	Q0WT31	770	Complete	sp=Probable methyltransferase PMT25; Arabidopsis thaliana (Mouse-ear cress).	AT2G34300		S-adenosyl-L-methionine-dependent methyltransferases superfamily protein	0	-20.25		42.5	1.10813e-05	42.5		-11	0.00216117	9	16.2	2	0.8	31	34	33	24.2	1	2.2	0.439276
C	Contig6985	Arabidopsis_lyrata_339887	DUF248	PHD	probable methyltransferase pmt26-like	methylation	trans-Golgi network /// Golgi apparatus /// endosome	methyltransferase activity	C:Golgi apparatus; C:endosome; P:metabolic process; P:cellular process; F:transferase activity	EC:2.1.1.0	2308	667	Q8L7V3	829	C-terminus	sp=Probable methyltransferase PMT26; Arabidopsis thaliana (Mouse-ear cress).	AT5G64030		S-adenosyl-L-methionine-dependent methyltransferases superfamily protein	0	-1.13755		1.43494		1.43494		-7.96154	3.14104e-05	30	61.2	89	53.8	67	77.2	57	41.4	2	5.2	0.323283	Specific
C	Contig9099	Arabidopsis_lyrata_358770	WD40	AUX/IAA	coatomer subunit beta -2-like	vesicle-mediated transport /// proteasomal protein catabolic process /// cytoskeleton organization /// phosphatidylinositol biosynthetic process /// gluconeogenesis /// intracellular protein transport	COPI vesicle coat /// cytosol /// plasma membrane	myosin heavy chain kinase activity /// structural molecule activity	P:transport; P:cellular process; C:membrane; C:Golgi apparatus; C:cytosol; P:protein metabolic process; P:catabolic process; P:cellular component organization; F:kinase activity; P:biosynthetic process; P:lipid metabolic process; P:carbohydrate metabolic process; F:structural molecule activity; C:plasma membrane	EC:2.7.11.7	3390	919	Q9C827	926	Complete	sp=Coatomer subunit beta'-2; Arabidopsis thaliana (Mouse-ear cress).	AT1G52360		Coatomer, beta' subunit	intracellular protein transport;proteasomal protein catabolic process;cytoskeleton organization;gluconeogenesis;vesicle-mediated transport	-1.39216		2.7451	0.0085419	2.7451		-1.74336		15	28.4	35	20.4	50	56	54	39.4	10	22.6	0.335731	Specific
C	Contig10291	Arabidopsis_lyrata_475432	SANTA	Orphans		regulation of plant-type hypersensitive response /// positive regulation of flavonoid biosynthetic process /// protein targeting to membrane	plasma membrane		P:response to stress; P:cell death; P:biosynthetic process; ; P:secondary metabolic process; P:transport; P:cellular process; C:plasma membrane		4457	1306	A5BPP1	1837	N-terminus	tr=Putative uncharacterized protein; Vitis vinifera (Grape).	AT1G03080		kinase interacting (KIP1-like) family protein	positive regulation of flavonoid biosynthetic process; protein targeting to membrane;biological_process;regulation of plant-type hypersensitive response	1.84536		1.5419		1.5419		-6.57143	0.00344943	11	19.4	62	35.8	50	55.2	38	27.6	2	4.2	0.388186	Specific
C	Contig19853	Arabidopsis_lyrata_880439	GRAS	GRAS		carbohydrate transport	integral to plasma membrane	sugar transmembrane transporter activity	C:plasma membrane; F:transporter activity; P:transport		1151	257	Q8L9J7	247	Complete	sp=Bidirectional sugar transporter SWEET1; Arabidopsis thaliana (Mouse-ear cress).	AT1G21460	SWEET1, AtSWEET1	Nodulin MtN3 family protein	biological_process	1.21154		1.55556		1.55556	0.00714712	-1.79769e+308		6	10.4	22	12.6	18	19.6	2	1.2	0	0	0.447489
C	Contig16318	Arabidopsis_lyrata_900671	AP2	AP2-EREBP		response to abscisic acid stimulus /// glycolysis /// response to cadmium ion	thylakoid lumen /// chloroplast envelope /// plastoglobule /// cytosolic ribosome /// membrane /// apoplast	fructose-bisphosphate aldolase activity	C:thylakoid; C:plastid; P:response to endogenous stimulus; P:generation of precursor metabolites and energy; P:carbohydrate metabolic process; P:catabolic process; F:catalytic activity; P:biological_process; C:ribosome; C:membrane; C:extracellular region	EC:4.1.2.13	1540	397	Q944G9	398	Complete	sp=Probable fructose-bisphosphate aldolase 2, chloroplastic; Arabidopsis thaliana (Mouse-ear cress).	AT4G38970	FBA2	fructose-bisphosphate aldolase 2	pentose-phosphate shunt; coenzyme biosynthetic process;PSII associated light-harvesting complex II catabolic process;glycolysis; jasmonic acid biosynthetic process; aromatic amino acid family metabolic process;glycine catabolic process; starch biosynthetic process;response to cadmium ion; positive regulation of transcription, DNA-dependent; aromatic amino acid family biosynthetic process;cysteine…	1.04		1.96154		1.96154	0.00123369	1		6	10	18	10.4	19	20.4	0	0	0	0	0.5	Specific
C	Qs-dev_rep_c75026	Arabidopsis_lyrata_900671	AP2	AP2-EREBP	plastidic aldolase	response to abscisic acid stimulus /// glycolysis /// response to cadmium ion	thylakoid lumen /// chloroplast envelope /// plastoglobule /// cytosolic ribosome /// membrane /// apoplast	fructose-bisphosphate aldolase activity	C:thylakoid; C:plastid; P:response to endogenous stimulus; P:carbohydrate metabolic process; P:generation of precursor metabolites and energy; P:catabolic process; F:catalytic activity; P:biological_process; C:ribosome; C:membrane; C:extracellular region	EC:4.1.2.13	1457	399	Q944G9	398	Putative Complete	sp=Probable fructose-bisphosphate aldolase 2, chloroplastic; Arabidopsis thaliana (Mouse-ear cress).	AT4G38970	FBA2	fructose-bisphosphate aldolase 2	pentose-phosphate shunt; coenzyme biosynthetic process;PSII associated light-harvesting complex II catabolic process;glycolysis; jasmonic acid biosynthetic process; aromatic amino acid family metabolic process;glycine catabolic process; starch biosynthetic process;response to cadmium ion; positive regulation of transcription, DNA-dependent; aromatic amino acid family biosynthetic process;cysteine…	1.51724		1.53409		1.53409	0.000931617	-2.75		6	11.6	30	17.6	24	27	3	2.2	0	0.8	0.456081	Specific
C	Contig19712	Arabidopsis_lyrata_913118	WD40	ABI3VP1		primary shoot apical meristem specification	nucleus /// cytosol	Hsp90 protein binding	P:reproduction; P:anatomical structure morphogenesis; P:post-embryonic development; P:embryo development; F:protein binding; C:nucleus; C:cytosol		3734	1087	Q0WV90-1	1119	Complete	Isoform 1 of Topless-related protein 1 OS=Arabidopsis thaliana GN=TPR1	AT1G80490	TPR1	TOPLESS-related 1	primary shoot apical meristem specification	-1.12857		3.85714	0.000399301	3.85714	0.0057528	1.34737		9	15.8	24	14	49	54	26	19	12	25.6	0.420561
C	Contig9354	Arabidopsis_thaliana_AT4G12020.2	PAH	WRKY	uncharacterized protein		extracellular region		C:extracellular region		3074	648	A9PJL2	681	Complete	tr=Putative uncharacterized protein; Populus trichocarpa x Populus deltoides.	AT1G64140		BEST Arabidopsis thaliana protein match is: loricrin-related (TAIR:AT5G64550.1); Has 3596 Blast hits to 2004 proteins in 150 species: Archae - 0; Bacteria - 54; Metazoa - 1597; Fungi - 38; Plants - 513; Viruses - 9; Other Eukaryotes - 1385 (source: NCBI BLink).	biological_process	1.73671	0.00895985	3.12099	0	3.12099	0	-1.925	8.95229e-05	37	79	208	137.2	330	428.2	249	169.4	52	88	0.474828	Specific
C	Contig11693	Arabidopsis_thaliana_AT4G12020.2	PAH	WRKY			cytoplasmic membrane-bounded vesicle		C:cytoplasm		2935	644	B9GZS4	642	Complete	tr=Predicted protein; subsp. trichocarpa).	AT5G64550		loricrin-related	0	-2.29412		4.76471	0.00820965	4.76471		-9.9		9	15.6	12	6.8	30	32.4	27	19.8	1	2	0.422977	Specific
C	Contig3765	Carica_papaya_evm.TU.supercontig_103.55	EIN3	EIL	protein ethylene insensitive 3-like	defense response to bacterium /// regulation of transcription	DNA-dependent /// response to ethylene stimulus	nucleus	P:response to stress; P:response to biotic stimulus; ; F:DNA binding; F:sequence-specific DNA binding transcription factor activity; P:response to endogenous stimulus; C:nucleus		2456	616	O24606	628	Complete	sp=Protein ETHYLENE INSENSITIVE 3; Arabidopsis thaliana (Mouse-ear cress).	AT3G20770	EIN3, AtEIN3	Ethylene insensitive 3 family protein	response to superoxide; salicylic acid mediated signaling pathway;sugar mediated signaling pathway;cotyledon development;response to salt stress; defense response to bacterium; ethylene mediated signaling pathway; hormone-mediated signaling pathway; response to abscisic acid stimulus; response to auxin stimulus;response to ethylene stimulus; response to salicylic acid stimulus; regulation of tran…	-2.15894		2.35099	0.00896244	2.35099	0.00179791	1.57353		32	65.2	52	30.2	62	71	37	27.2	21	42.8	0.300338
C	Contig17968	Carica_papaya_evm.TU.supercontig_1332.1	zf-B_box	C2C2-CO-like		negative regulation of defense response /// jasmonic acid mediated signaling pathway /// regulation of protein dephosphorylation /// systemic acquired resistance	salicylic acid mediated signaling pathway /// response to red or far red light /// regulation of plant-type hypersensitive response /// cellular cation homeostasis /// regulation of hydrogen peroxide metabolic process /// response to bacterium /// protein targeting to membrane /// leaf morphogenesis /// MAPK cascade /// divalent metal ion transport /// cell differentiation /// positive regulation…	DNA-dependent	P:response to stress; F:binding; P:response to endogenous stimulus; P:signal transduction; P:cellular protein modification process; P:response to biotic stimulus; P:response to abiotic stimulus; P:cell death; P:cellular homeostasis; P:metabolic process; P:cellular process; P:transport; P:anatomical structure morphogenesis; P:multicellular organismal development; P:cell differentiation; F:sequence…		1265	330	Q940T9	362	Complete	sp=Zinc finger protein CONSTANS-LIKE 4; Arabidopsis thaliana (Mouse-ear cress).	AT5G24930	ATCOL4, COL4	CONSTANS-like 4	negative regulation of defense response;systemic acquired resistance, salicylic acid mediated signaling pathway; leaf morphogenesis;regulation of transcription, DNA-dependent; regulation of hydrogen peroxide metabolic process;positive regulation of transcription, DNA-dependent; cellular cation homeostasis; divalent metal ion transport;regulation of protein dephosphorylation;protein targeting to m…	1.41026		1.67273		1.67273		-1.79769e+308	1.46724e-05	9	15.6	38	22	33	36.8	41	29.8	0	0	0.353167
C	Qs-dev_rep_c92250	Carica_papaya_evm.TU.supercontig_1476.1	AUX_IAA	AUX/IAA	auxin-responsive protein	response to abiotic stimulus /// regulation of transcription	DNA-dependent /// auxin mediated signaling pathway	nucleus	P:response to abiotic stimulus; ; F:protein binding; P:response to endogenous stimulus; P:signal transduction; C:nucleus		724	208	O24407	236	N-terminus	sp=Auxin-responsive protein IAA16; Arabidopsis thaliana (Mouse-ear cress).	AT3G04730	IAA16	indoleacetic acid-induced protein 16	response to auxin stimulus; regulation of transcription, DNA-dependent; response to osmotic stress;response to cadmium ion; response to cyclopentenone	-1.79769e+308		1.79769e+308	6.10068e-05	1.79769e+308	0.00314307	-2.71429		0	0.8	0	0	25	27.8	5	3.8	0	1.4	0.822485	Specific
C	Contig9124	Carica_papaya_evm.TU.supercontig_20.31	FAR1	FAR1	aldehyde dehydrogenase family 7 member a1	response to abscisic acid stimulus /// response to desiccation /// response to salt stress /// cellular aldehyde metabolic process /// oxidation-reduction process		aldehyde dehydrogenase (NAD) activity	P:response to endogenous stimulus; F:catalytic activity; P:response to stress; P:response to abiotic stimulus; P:metabolic process; P:cellular process	EC:1.2.1.3	1791	509	Q9ZPB7	508	Complete	sp=Aldehyde dehydrogenase family 7 member A1; Malus domestica (Apple) (Pyrus malus).	AT1G54100	ALDH7B4	aldehyde dehydrogenase 7B4	response to salt stress; chlorophyll catabolic process;response to abscisic acid stimulus;response to superoxide; response to auxin stimulus;ethylene mediated signaling pathway;metabolic process;response to desiccation;oxidation-reduction process; response to carbohydrate stimulus	-3.52381		11.9048	4.29979e-07	11.9048		-3.7027		8	14.8	7	4.2	45	50	37	27.4	3	7.4	0.481696	Specific
C	Contig6588	Carica_papaya_evm.TU.supercontig_25.97	CBFB_NFYA	CCAAT	nuclear transcription factor y subunit a-3	regulation of transcription	DNA-dependent		; F:sequence-specific DNA binding transcription factor activity		1505	346	Q93ZH2	340	Complete	sp=Nuclear transcription factor Y subunit A-3; Arabidopsis thaliana (Mouse-ear cress).	AT1G72830	HAP2C, ATHAP2C, NF-YA3	nuclear factor Y, subunit A3	regulation of transcription, DNA-dependent; negative regulation of transcription, DNA-dependent	1.79769e+308		7.90476	0.000653227	7.90476	0.00204065	3.17241		0	0	7	4.2	30	33.2	8	5.8	8	18.4	0.538961	Specific
C	Contig20874	Carica_papaya_evm.TU.supercontig_273.5	zf-CCCH	C3H			membrane /// nucleus	nucleic acid binding /// zinc ion binding	C:membrane; F:nucleic acid binding; C:nucleus; F:binding		1100	244	Q8GX84	343	C-terminus	sp=Zinc finger CCCH domain-containing protein 1; Arabidopsis thaliana (Mouse-ear cress).	AT1G01350		Zinc finger (CCCH-type/C3HC4-type RING finger) family protein	0	-1.79769e+308		1.79769e+308	0	1.79769e+308	0	-1.79769e+308		1	1.2	0	0	103	117.8	8	5.6	0	0	0.945425	Specific
C	Contig25237	Carica_papaya_evm.TU.supercontig_3.362	K_trans	HB	potassium transporter 2	methionine biosynthetic process /// regulation of meristem growth /// potassium ion transmembrane transport /// RNA splicing	via endonucleolytic cleavage and ligation	mitochondrion /// integral to membrane /// plasma membrane	P:biosynthetic process; ; C:mitochondrion; C:membrane; P:multicellular organismal development; P:growth; F:transporter activity; P:nucleobase-containing compound metabolic process; C:plasma membrane		2930	791	O22881	794	Complete	sp=Potassium transporter 2; Arabidopsis thaliana (Mouse-ear cress).	AT2G40540	KT2, ATKT2, SHY3, KUP2, ATKUP2, TRK2	potassium transporter 2	potassium ion transport; methionine biosynthetic process;potassium ion transmembrane transport; RNA splicing, via endonucleolytic cleavage and ligation;regulation of meristem growth	19.1667	0.00179792	1.11304		1.11304		-1.07246		1	1.2	40	23	23	25.6	20	14.8	6	13.8	0.326531	Specific
C	Contig9805	Carica_papaya_evm.TU.supercontig_73.49	SWIRM	SWI/SNF-SWI3	phosphoglycerate kinase	starch biosynthetic process /// cellular cation homeostasis /// maltose metabolic process /// phosphorylation /// glycolysis /// reductive pentose-phosphate cycle /// divalent metal ion transport /// response to cadmium ion /// response to cold /// cysteine biosynthetic process	chloroplast envelope /// apoplast /// stromule /// membrane /// cell wall /// cytosol /// chloroplast stroma /// thylakoid /// nucleus /// mitochondrion	ATP binding /// phosphoglycerate kinase activity	C:plastid; C:extracellular region; C:membrane; P:biosynthetic process; P:carbohydrate metabolic process; P:cellular process; P:cellular homeostasis; P:metabolic process; C:cell wall; C:cytosol; P:generation of precursor metabolites and energy; P:catabolic process; P:photosynthesis; P:transport; C:thylakoid; P:biological_process; P:response to stress; P:response to abiotic stimulus; ; C:nucleus; F…	EC:2.7.2.3	2406	459	Q42961	481	Putative Complete	sp=Phosphoglycerate kinase, chloroplastic; Nicotiana tabacum (Common tobacco).	AT1G56190		Phosphoglycerate kinase family protein	response to cadmium ion; maltose metabolic process;glycolysis; cysteine biosynthetic process;starch biosynthetic process; cellular cation homeostasis;divalent metal ion transport	1.06061		3.8	0.000556887	3.8	1.07968e-05	2.45652		7	13.2	24	14	48	53.2	12	9.2	10	22.6	0.474153	Specific
C	Contig23684	Coccomyxa_sp._C-169_32439	JmjC	Jumonji	elongation factor 1-	translational elongation /// GTP catabolic process	cytoplasm	nucleotidyltransferase activity /// translation elongation factor activity /// GTPase activity /// GTP binding	F:transferase activity; F:translation factor activity, nucleic acid binding; P:translation; P:nucleobase-containing compound metabolic process; P:catabolic process; F:hydrolase activity; C:cytoplasm; F:nucleotide binding	EC:2.7.7.0	2220	448	O64937	447	Complete	sp=Elongation factor 1-alpha; Oryza sativa subsp. japonica (Rice).	AT5G60390		GTP binding Elongation factor Tu family protein	translational elongation	1.14464		2.04992	1.20327e-08	2.04992	1.42395e-10	-2.02048	0.000988585	54	112	198	128.2	207	262.8	166	118.4	31	58.6	0.386471
C	Contig18209	Galdieria_sulphuraria_Gs06890.1	Kelch_1	TRAF		methylation-dependent chromatin silencing /// chromatin silencing by small RNA /// histone H3-K9 methylation /// lipid transport /// response to jasmonic acid stimulus /// embryo sac egg cell differentiation /// DNA methylation /// response to light stimulus /// response to ethylene stimulus	cytosol /// nucleus	protein binding /// fatty-acyl-CoA binding	P:regulation of gene expression, epigenetic; P:cellular component organization; ; F:protein binding; P:cellular protein modification process; P:transport; P:response to endogenous stimulus; C:cytosol; P:reproduction; P:cell differentiation; P:multicellular organismal development; P:DNA metabolic process; P:response to abiotic stimulus; F:lipid binding; C:nucleus		2504	676	Q9MA55-2	669	Complete	Isoform 2 of Acyl-CoA-binding domain-containing protein 4 OS=Arabidopsis thaliana GN=ACBP4	AT3G05420	ACBP4	acyl-CoA binding protein 4	lipid transport; response to jasmonic acid stimulus;response to light stimulus; response to ethylene stimulus	-2.84444		3.15556		3.15556		-1.79769e+308	0.00115475	14	25.6	16	9	26	28.4	27	19.8	0	0	0.342995	Specific
C	Contig4207	Galdieria_sulphuraria_Gs28030.1	C1_1	SET	aaa-type atpase family protein	cytokinesis by cell plate formation /// tissue development /// regulation of chromosome organization /// organ morphogenesis /// microtubule cytoskeleton organization /// positive regulation of organelle organization	plasmodesma /// plasma membrane	ATPase activity /// ion binding /// nucleotide binding	P:cell cycle; P:multicellular organismal development; P:cellular component organization; P:cellular process; C:plasma membrane; P:anatomical structure morphogenesis; F:hydrolase activity; F:binding; F:nucleotide binding	EC:3.6.1.3	1041	346	F4IAE9	1210	Internal	sp=ATPase family AAA domain-containing protein At1g05910; Arabidopsis thaliana (Mouse-ear cress).	AT3G15120		P-loop containing nucleoside triphosphate hydrolases superfamily protein	regulation of chromosome organization; tissue development; positive regulation of organelle organization;cytokinesis by cell plate formation;microtubule cytoskeleton organization; organ morphogenesis	1.79769e+308		4.90476		4.90476	0.00187441	-1.79769e+308		0	0	7	4.2	19	20.6	1	0.4	0	0	0.81746	Specific
C	Contig3685	Micromonas_sp._RCC299_101327	RRM_1	C3H	tbp-associated factor 15b		chloroplast	nucleic acid binding /// nucleotide binding /// zinc ion binding	F:nucleic acid binding; F:nucleotide binding; F:binding; C:plastid		1506	314	B9S5B9	437	C-terminus	tr=RNA binding protein, putative; Ricinus communis (Castor bean).	AT5G58470	TAF15b	TBP-associated factor 15B	biological_process	1.53333		4.30435		4.30435	0.00654671	7.83333		2	3	8	4.6	18	19.8	2	1.2	4	9.4	0.521053
C	Qs-dev_rep_c73758	Micromonas_sp._RCC299_58625	zf-CCCH	C3H	abc transporter family protein	ATP catabolic process	plastid /// plasma membrane	heme-transporting ATPase activity /// ATP binding	F:hydrolase activity; F:transporter activity; C:plastid; P:nucleobase-containing compound metabolic process; P:catabolic process; F:nucleotide binding; C:plasma membrane	EC:3.6.3.41	1691	563	Q9FJH6	595	Internal	sp=ABC transporter F family member 1; Arabidopsis thaliana (Mouse-ear cress).	AT5G60790	ATGCN1, GCN1	ABC transporter family protein	glucose catabolic process;methylglyoxal catabolic process to D-lactate	2.89474		1.18636		1.18636	0.00182796	2.05063		8	15.2	74	44	47	52.2	21	15.8	15	32.4	0.327068
C	isotig06786	Micromonas_sp._RCC299_61222	zf-CCCH	C3H	trna-splicing endonuclease positive effector-related protein		plasmodesma /// nucleus	endonuclease activity /// helicase activity	F:nuclease activity; C:plasma membrane; F:hydrolase activity; C:nucleus		4917	1381	A5BNC8	1408	Complete	tr=Putative uncharacterized protein; Vitis vinifera (Grape).	AT4G30100		P-loop containing nucleoside triphosphate hydrolases superfamily protein	biological_process	-1.72727		5.0303	0.00521682	5.0303	0.00123369	1.92308		6	11.4	11	6.6	30	33.2	7	5.2	4	10	0.5
C	Qs-dev_c13662	Micromonas_sp._RCC299_61222	zf-CCCH	C3H	regulator of nonsense transcripts 1 homolog	nuclear-transcribed mRNA catabolic process	nonsense-mediated decay /// RNA interference /// response to sucrose stimulus /// hormone-mediated signaling pathway /// cotyledon development /// sugar mediated signaling pathway /// negative regulation of response to stimulus	cytosol /// plasmodesma /// plasma membrane	F:hydrolase activity; P:nucleobase-containing compound metabolic process; P:catabolic process; P:regulation of gene expression, epigenetic; P:cellular process; P:biological_process; F:binding; P:signal transduction; P:response to endogenous stimulus; P:reproduction; P:post-embryonic development; P:embryo development; C:cytosol; F:DNA binding; C:plasma membrane; F:nucleotide binding		2676	620	Q9FJR0	1254	C-terminus	sp=Regulator of nonsense transcripts 1 homolog; Arabidopsis thaliana (Mouse-ear cress).	AT5G47010	UPF1, LBA1, ATUPF1	RNA helicase, putative	nuclear-transcribed mRNA catabolic process, nonsense-mediated decay;negative regulation of response to stimulus;sugar mediated signaling pathway; response to sucrose stimulus;hormone-mediated signaling pathway; RNA interference; cotyledon development	-30.75	0.000575903	37.5	6.44349e-05	37.5		1.51724		13	24.6	2	0.8	27	30	23	17.4	12	26.4	0.302419
C	Contig7821	Oryza_sativa_subsp._indica_OsIBCD004305	Glycos_transf_1	HB	sucrose synthase	response to cold /// sucrose metabolic process /// response to cadmium ion /// response to osmotic stress /// biosynthetic process /// nodulation /// response to flooding	vacuole /// plasma membrane	sucrose synthase activity	C:vacuole; P:response to stress; P:response to abiotic stimulus; P:carbohydrate metabolic process; P:cellular process; P:biological_process; C:plasma membrane; F:transferase activity; P:biosynthetic process	EC:2.4.1.13	2828	803	P13708	805	Complete	sp=Sucrose synthase; Glycine max (Soybean) (Glycine hispida).	AT3G43190	SUS4, ATSUS4	sucrose synthase 4	galactolipid biosynthetic process; systemic acquired resistance, salicylic acid mediated signaling pathway;response to hypoxia;regulation of hydrogen peroxide metabolic process; sucrose biosynthetic process	-61.7273	0	98.4545	0	98.4545		-11.3704	0	65	135.8	4	2.2	175	216.6	269	184.2	7	16.2	0.39027
C	Contig917	Oryza_sativa_subsp._indica_OsIBCD005009	Glyco_hydro_17	SBP	glucan endo- -beta-glucosidase	carbohydrate metabolic process	anchored to membrane /// extracellular region /// chloroplast	hydrolase activity	C:membrane; F:hydrolase activity; P:carbohydrate metabolic process; C:extracellular region; C:plastid; F:binding	EC:3.2.1.0	2024	395	Q4ZGK1	378	Complete	tr=Beta-1,3-glucanase 1; Ziziphus jujuba (Chinese jujube) (Ziziphus sativa).	AT2G26600		Glycosyl hydrolase superfamily protein	carbohydrate metabolic process	2.875		3.6087		3.6087	0.0062095	1.79769e+308		1	1.6	8	4.6	15	16.6	0	0	2	5.2	0.592857	Specific
C	Contig14876	Oryza_sativa_subsp._indica_OsIBCD005009	Glyco_hydro_17	SBP		metabolic process		hydrolase activity	F:hydrolase activity; P:metabolic process	EC:3.2.1.0	1625	412	F6HST8	413	Complete	tr=Putative uncharacterized protein; Vitis vinifera (Grape).	AT5G67460		O-Glycosyl hydrolases family 17 protein	carbohydrate metabolic process	-2.58824		3.82353		3.82353	0.00888896	-1.79769e+308		10	17.6	12	6.8	24	26	6	4.2	0	0	0.47619	Specific
C	Contig17854	Oryza_sativa_subsp._indica_OsIBCD008268	PP2C	DBP		protein dephosphorylation		metal ion binding /// protein serine/threonine phosphatase activity	P:cellular protein modification process; F:binding; F:hydrolase activity		2195	383	Q5Z8P0	392	Putative Complete	sp=Probable protein phosphatase 2C 60; Oryza sativa subsp. japonica (Rice).	AT4G38520		Protein phosphatase 2C family protein	protein dephosphorylation	-33		79		79	0.00866045	1		4	6.6	1	0.2	15	15.8	0	0	0	0	0.699115	Specific
C	Qs-dev_c42611	Oryza_sativa_subsp._indica_OsIBCD010288	Myb_DNA-binding	MYB-related	peroxidase	oxidation-reduction process /// response to oxidative stress		heme binding /// metal ion binding /// peroxidase activity	F:binding; F:catalytic activity; P:metabolic process; P:response to stress	EC:1.11.1.7	1542	332	Q9SB81	330	Complete	sp=Peroxidase 42; Arabidopsis thaliana (Mouse-ear cress).	AT4G21960	PRXR1	Peroxidase superfamily protein	response to salt stress;cysteine biosynthetic process; cellular cation homeostasis;glucosinolate biosynthetic process; response to oxidative stress;oxidation-reduction process; divalent metal ion transport; water transport; response to fructose stimulus	-1.11111		21.2222	5.54799e-06	21.2222		-1.79769e+308	5.93623e-06	1	2	3	1.8	34	38.2	43	31.8	0	0	0.517615
C	Contig20996	Oryza_sativa_subsp._indica_OsIBCD010288	Myb_DNA-binding	MYB-related		oxidation-reduction process /// response to oxidative stress		heme binding /// metal ion binding /// peroxidase activity	F:binding; F:catalytic activity; P:metabolic process; P:response to stress	EC:1.11.1.7	1285	308	Q9FJZ9	336	Putative Complete	sp=Peroxidase 72; Arabidopsis thaliana (Mouse-ear cress).	AT5G66390	PRX72	Peroxidase superfamily protein	oxidation-reduction process; response to oxidative stress	1		1.79769e+308	0.00980326	1.79769e+308	0.007325	1		0	0	0	0	15	16.2	0	0	0	0	1	Specific
C	Qs-dev_rep_c75871	Oryza_sativa_subsp._indica_OsIBCD010288	Myb_DNA-binding	MYB-related	peroxidase 12-like	response to oxidative stress /// oxidation-reduction process	plant-type cell wall /// vacuole /// membrane	metal ion binding /// heme binding /// peroxidase activity	F:binding; C:cell wall; C:vacuole; P:response to stress; F:catalytic activity; C:membrane; P:metabolic process	EC:1.11.1.7	1420	338	Q96520	358	Putative Complete	sp=Peroxidase 12; Arabidopsis thaliana (Mouse-ear cress).	AT1G71695		Peroxidase superfamily protein	oxidation-reduction process; response to oxidative stress;regulation of meristem growth; anther development	-22		60	3.28499e-06	60	1.77405e-05	3.72727		7	13.2	1	0.6	32	36	3	2.2	3	8.2	0.598007
C	Contig16616	Oryza_sativa_subsp._indica_OsIBCD014458	NAM	NAC		response to ozone /// oxidation-reduction process /// response to fungus /// response to wounding /// jasmonic acid biosynthetic process /// oxylipin biosynthetic process	peroxisome	12-oxophytodienoate reductase activity /// FMN binding	P:biological_process; P:metabolic process; C:peroxisome; P:response to biotic stimulus; P:response to external stimulus; P:response to stress; P:biosynthetic process; P:cellular process; P:lipid metabolic process; F:catalytic activity; F:nucleotide binding	EC:1.3.1.42	1618	392	B9RRB8	391	Complete	tr=12-oxophytodienoate reductase opr, putative; Ricinus communis (Castor bean).	AT2G06050	OPR3	oxophytodienoate-reductase 3	jasmonic acid biosynthetic process;response to ozone;response to wounding; response to water deprivation;hyperosmotic salinity response; jasmonic acid mediated signaling pathway;oxidation-reduction process; response to ethylene stimulus;jasmonic acid metabolic process;response to fungus;indoleacetic acid biosynthetic process;tryptophan catabolic process; abscisic acid mediated signaling pathway; …	1.78		4.1236	3.84312e-06	4.1236	3.24355e-09	-5		6	10	31	17.8	65	73.4	14	10	1	2	0.64841	Specific
C	Contig22099	Oryza_sativa_subsp._indica_OsIBCD014577	FH2	TCP		multidimensional cell growth /// root hair elongation /// polysaccharide biosynthetic process /// cell tip growth /// cell wall organization /// actin cytoskeleton organization /// anthocyanin accumulation in tissues in response to UV light /// regulation of hormone levels	cell wall /// integral to membrane /// nucleus /// plasma membrane	actin filament binding	P:cell growth; C:cell wall; P:anatomical structure morphogenesis; P:cell differentiation; P:multicellular organismal development; C:membrane; P:biosynthetic process; P:carbohydrate metabolic process; P:cellular component organization; F:protein binding; P:cellular process; P:response to external stimulus; P:response to abiotic stimulus; P:biological_process; C:nucleus; C:plasma membrane		2762	813	Q8S0F0	960	C-terminus	sp=Formin-like protein 1; Oryza sativa subsp. japonica (Rice).	AT3G25500	AFH1, FH1, AHF1, ATFH1	formin homology 1	actin cytoskeleton organization; root hair elongation;multidimensional cell growth; cell tip growth; cellular component organization; cell wall organization;regulation of hormone levels;anthocyanin accumulation in tissues in response to UV light;polysaccharide biosynthetic process	-8.5		53.5	1.85019e-07	53.5	2.16676e-05	4.57692		4	6.8	2	0.8	39	42.8	7	5.2	11	23.8	0.539043
C	Contig19666	Oryza_sativa_subsp._indica_OsIBCD017735	FAR1	FAR1		carbohydrate catabolic process		hydrolase activity	F:hydrolase activity; P:carbohydrate metabolic process; P:catabolic process	EC:3.2.1.0	1857	509	O64882	517	Complete	sp=Beta-glucosidase 17; Arabidopsis thaliana (Mouse-ear cress).	AT2G44480	BGLU17	beta glucosidase 17	carbohydrate metabolic process	8.66667		4.46154	0.000564914	4.46154		-1.79769e+308	0.00652759	1	1.2	18	10.4	42	46.4	21	15.6	0	0	0.630435	Specific
C	Contig25587	Oryza_sativa_subsp._indica_OsIBCD019262	Pkinase	SET	protein kinase	basipetal auxin transport /// stomatal movement /// protein phosphorylation /// response to water deprivation /// hyperosmotic salinity response /// multicellular organismal development /// calcium-mediated signaling	plasma membrane	ATP binding /// protein binding /// calmodulin-dependent protein kinase activity	P:transport; P:cellular process; P:cellular protein modification process; P:response to stress; P:response to abiotic stimulus; F:nucleotide binding; F:protein binding; P:multicellular organismal development; P:signal transduction; F:kinase activity; C:plasma membrane	EC:2.7.11.17	1938	440	O65554	441	Complete	sp=CBL-interacting serine/threonine-protein kinase 6; Arabidopsis thaliana (Mouse-ear cress).	AT4G30960	CIPK6, SIP3, SNRK3.14, ATCIPK6	SOS3-interacting protein 3	response to abiotic stimulus; protein phosphorylation; calcium-mediated signaling;hyperosmotic salinity response; multicellular organismal development;stomatal movement;signal transduction;response to salt stress;response to water deprivation; basipetal auxin transport	-1.61728		1.96296		1.96296		-1.79769e+308	0.00505312	14	26.2	28	16.2	29	31.8	22	16.2	0	0	0.35177
C	Contig19389	Oryza_sativa_subsp._indica_OsIBCD019262	Pkinase	SET		basipetal auxin transport /// stomatal movement /// protein phosphorylation /// response to water deprivation /// hyperosmotic salinity response /// multicellular organismal development /// calcium-mediated signaling	plasma membrane	ATP binding /// protein binding /// calmodulin-dependent protein kinase activity	P:transport; P:cellular process; P:cellular protein modification process; P:response to stress; P:response to abiotic stimulus; F:nucleotide binding; F:protein binding; P:multicellular organismal development; P:signal transduction; F:kinase activity; C:plasma membrane	EC:2.7.11.17	1999	435	B9T6V8	432	Complete	tr=CBL-interacting serine/threonine-protein kinase, putative; Ricinus communis (Castor bean).	AT4G30960	CIPK6, SIP3, SNRK3.14, ATCIPK6	SOS3-interacting protein 3	response to abiotic stimulus; protein phosphorylation; calcium-mediated signaling;hyperosmotic salinity response; multicellular organismal development;stomatal movement;signal transduction;response to salt stress;response to water deprivation; basipetal auxin transport	-2.17857		5.85714	0.00271569	5.85714		-12.2727	0.000702381	7	12.2	10	5.6	30	32.8	37	27	1	2.2	0.411028
C	Contig6653	Oryza_sativa_subsp._indica_OsIBCD019262	Pkinase	SET	calcium-dependent protein kinase 19	protein phosphorylation /// response to salt stress /// abscisic acid mediated signaling pathway	cytoplasm /// nucleus /// plasma membrane	calcium ion binding /// protein tyrosine kinase activity /// ATP binding /// calmodulin-dependent protein kinase activity /// calcium-dependent protein kinase C activity	P:cellular protein modification process; F:binding; P:response to stress; P:response to abiotic stimulus; F:kinase activity; F:nucleotide binding; P:signal transduction; P:response to endogenous stimulus; C:cytoplasm; C:nucleus; C:plasma membrane	EC:2.7.10.0 /// EC:2.7.11.17	2447	534	Q42438	533	Complete	sp=Calcium-dependent protein kinase 8; Arabidopsis thaliana (Mouse-ear cress).	AT5G19450	CDPK19, CPK8	calcium-dependent protein kinase 19	protein phosphorylation;N-terminal protein myristoylation	1.38462		2.1		2.1		-9	0.00737172	7	13	31	18	34	37.8	29	21.6	1	2.4	0.407328	Specific
C	isotig04004	Oryza_sativa_subsp._indica_OsIBCD020180	PHD	PHD	heat shock protein 70	response to virus /// oxidation-reduction process /// response to cold /// response to heat /// response to bacterium /// response to cadmium ion /// response to karrikin	cell wall /// nucleolus /// chloroplast envelope /// vacuole /// cytosolic ribosome /// plasma membrane /// apoplast	ATP binding /// 2-alkenal reductase [NAD(P)] activity	P:response to biotic stimulus; C:cell wall; P:metabolic process; C:nucleolus; P:response to stress; P:response to abiotic stimulus; C:plastid; F:nucleotide binding; F:catalytic activity; C:vacuole; P:biological_process; C:ribosome; C:plasma membrane; C:extracellular region	EC:1.3.1.74	2364	749	P22953	651	Putative Complete	sp=Probable mediator of RNA polymerase II transcription subunit 37e; Arabidopsis thaliana (Mouse-ear cress).	AT5G02500	HSC70-1, HSP70-1, AT-HSC70-1, HSC70	heat shock cognate protein 70-1	negative regulation of seed germination;response to heat;response to virus;response to salt stress;glycolysis; stomatal closure; response to cadmium ion; protein folding; response to cold;defense response to bacterium;gluconeogenesis; defense response to fungus	1.32432		1.32096		1.32096		-2.06466	0.00351552	38	81.4	170	107.8	119	142.4	133	95.8	23	46.4	0.300549	Specific
C	Contig21549	Oryza_sativa_subsp._indica_OsIBCD020180	PHD	PHD		phosphorylation /// cell communication		protein kinase activity	F:kinase activity; P:metabolic process; P:cellular process; P:cell communication		2084	667	O81832	783	C-terminus	sp=G-type lectin S-receptor-like serine/threonine-protein kinase At4g27290; Arabidopsis thaliana (Mouse-ear cress).	AT4G27290		S-locus lectin protein kinase family protein	root hair cell differentiation;protein phosphorylation;recognition of pollen	1		1.79769e+308	0.00210836	1.79769e+308	0.00159391	1		0	0	0	0	18	19.8	0	0	0	0	1	Specific
C	Contig9866	Oryza_sativa_subsp._indica_OsIBCD020881	zf-CCCH	C3H	eukaryotic translation initiation factor 4g-like	cytokinesis by cell plate formation /// response to virus /// primary metabolic process /// cellular macromolecule metabolic process /// microtubule cytoskeleton organization /// response to abscisic acid stimulus /// gravitropism		RNA binding	P:cell cycle; P:response to biotic stimulus; F:RNA binding; P:metabolic process; P:cellular process; P:cellular component organization; P:response to endogenous stimulus; P:response to abiotic stimulus; P:tropism		7340	2345	E3V0H9	1899	Complete	tr=Eukaryotic translation initiation factor 4G; Carica papaya (Papaya).	AT3G60240	EIF4G, CUM2	eukaryotic translation initiation factor 4G	response to virus; RNA metabolic process;gravitropism; microtubule cytoskeleton organization;response to abscisic acid stimulus; cytokinesis by cell plate formation	1.10526		1.1746		1.1746	0.00314307	-1.0625		42	91.2	162	100.8	103	118.4	88	61.2	30	57.6	0.275862
C	Contig25491	Oryza_sativa_subsp._indica_OsIBCD029450	DUF822	BES1	beta-amylase 1	regulation of meristem structural organization /// response to water deprivation /// microsporocyte differentiation /// multidimensional cell growth /// starch catabolic process /// regulation of meristem growth /// anthocyanin accumulation in tissues in response to UV light /// root hair elongation /// transmembrane receptor protein tyrosine kinase signaling pathway /// microtubule nucleation //…	chloroplast /// cytosol /// plasma membrane /// nucleus	beta-amylase activity /// protein self-association /// protein serine/threonine kinase activity /// cation binding /// receptor serine/threonine kinase binding /// ATP binding	F:hydrolase activity; P:anatomical structure morphogenesis; P:multicellular organismal development; P:response to stress; P:response to abiotic stimulus; P:cell differentiation; P:flower development; P:cell growth; P:carbohydrate metabolic process; P:cellular process; P:catabolic process; F:protein binding; P:growth; C:plastid; P:response to external stimulus; C:cytosol; P:signal transduction; P:…	EC:3.2.1.2 /// EC:2.7.11.0	2135	580	Q9LIR6	575	Complete	sp=Beta-amylase 1, chloroplastic; Arabidopsis thaliana (Mouse-ear cress).	AT3G23920	BAM1, BMY7, TR-BAMY	beta-amylase 1	carbohydrate metabolic process; response to water deprivation; starch catabolic process;polysaccharide catabolic process	1.83663	0	1.09182		1.09182	0	-38.2174	0	107	303.6	630	557.6	405	608.8	259	175.8	2	4.6	0.36888
C	Contig25376	Oryza_sativa_subsp._indica_OsIBCD031787	TPT	bZIP	polyadenylate-binding protein 2-like	response to cadmium ion /// response to salt stress		RNA binding /// nucleotide binding	P:biological_process; F:RNA binding; P:response to stress; P:response to abiotic stimulus; F:nucleotide binding		2320	651	P42731	629	Putative Complete	sp=Polyadenylate-binding protein 2; Arabidopsis thaliana (Mouse-ear cress).	AT1G49760	PAB8, PABP8	poly(A) binding protein 8	purine nucleotide biosynthetic process;response to cadmium ion	-1.16667		4.0641	3.74864e-05	4.0641	6.58131e-05	1.17857		10	18.2	27	15.6	56	63.4	23	16.8	9	19.8	0.473842
C	Contig17557	Oryza_sativa_subsp._indica_OsIBSD047092	tRNA-synt_1	GNAT		valyl-tRNA aminoacylation /// regulation of translational fidelity /// embryo development ending in seed dormancy	cytosol /// mitochondrion /// chloroplast	valine-tRNA ligase activity /// aminoacyl-tRNA editing activity /// ATP binding	C:cytosol; F:catalytic activity; P:nucleobase-containing compound metabolic process; P:translation; ; C:mitochondrion; F:nucleotide binding; C:plastid; P:reproduction; P:post-embryonic development; P:embryo development	EC:6.1.1.9	2684	869	P93736	1108	Internal	sp=Valine--tRNA ligase; Arabidopsis thaliana (Mouse-ear cress).	AT1G14610	TWN2, VALRS	valyl-tRNA synthetase / valine--tRNA ligase (VALRS)	valyl-tRNA aminoacylation; tRNA aminoacylation for protein translation;embryo development ending in seed dormancy	1.4359		1.41071		1.41071	0.00687791	1.66667		9	15.6	39	22.4	29	31.6	9	6.6	5	11	0.362385
C	Contig4122	Oryza_sativa_subsp._japonica_LOC_Os01g44990.1	RRM_1	SNF2	rna recognition motif-containing protein		ribonucleoprotein complex /// nucleus	RNA binding /// nucleotide binding	F:RNA binding; C:intracellular; C:nucleus; F:nucleotide binding		1949	348	A5APB9	348	Complete	tr=Putative uncharacterized protein; Vitis vinifera (Grape).	AT3G13224		RNA-binding (RRM/RBD/RNP motifs) family protein	biological_process	1.02469		1.6747		1.6747	0.00620845	3.04348		9	16.2	29	16.6	25	27.8	6	4.6	6	14	0.35101	Specific
C	Contig8453	Oryza_sativa_subsp._japonica_LOC_Os02g01365.1	SRF-TF	MADS	uncharacterized protein				F:protein binding		1623	325	B9RIT8	256	Complete	tr=Putative uncharacterized protein; Ricinus communis (Castor bean).	AT4G25670		unknown protein; BEST Arabidopsis thaliana protein match is: unknown protein (TAIR:AT4G25690.2); Has 30201 Blast hits to 17322 proteins in 780 species: Archae - 12; Bacteria - 1396; Metazoa - 17338; Fungi - 3422; Plants - 5037; Viruses - 0; Other Eukaryotes - 2996 (source: NCBI BLink).	0	2.11538		3.10909		3.10909	0.00018175	-1.2		3	5.2	19	11	31	34.2	5	3.6	1	3	0.6
C	Contig5209	Oryza_sativa_subsp._japonica_LOC_Os04g40840.1	Radical_SAM	GNAT	elongator complex protein 3	regulation of transcription from RNA polymerase II promoter /// transcription elongation from RNA polymerase II promoter /// histone acetylation	nucleolus /// DNA-directed RNA polymerase II	holoenzyme /// transcription elongation factor complex /// cytoplasm	F:binding; ; C:nucleolus; C:nucleoplasm; F:enzyme regulator activity; F:DNA binding; F:transferase activity; P:cellular component organization; P:cellular protein modification process; C:cytoplasm	EC:2.3.1.48	590	196	Q7X7L3	573	Internal	sp=Elongator complex protein 3; Oryza sativa subsp. japonica (Rice).	AT5G50320	ELO3, HAG3, HAC8, ELP3, AtELP3	radical SAM domain-containing protein / GCN5-related N-acetyltransferase (GNAT) family protein	cell proliferation;tRNA wobble uridine modification; organ growth; regulation of auxin mediated signaling pathway;protein maturation;specification of organ axis polarity; DNA mediated transformation;regulation of leaf formation	1		1.79769e+308	0.000801982	1.79769e+308	0.000611568	1		0	0	0	0	20	22	0	0	0	0	1	Specific
C	Contig11717	Physcomitrella_patens_171844	PHD	PHD		defense response to fungus /// positive regulation of flower development /// signal transduction /// vegetative to reproductive phase transition of meristem	nucleus	metal ion binding	F:binding; P:response to stress; P:response to biotic stimulus; P:flower development; P:signal transduction; C:nucleus; P:reproduction; P:post-embryonic development		3606	1076	F6HEL5	1259	N-terminus	tr=Putative uncharacterized protein; Vitis vinifera (Grape).	AT5G55390	EDM2	ENHANCED DOWNY MILDEW 2	defense response to fungus; positive regulation of flower development; vegetative to reproductive phase transition of meristem;signal transduction	1.02299		2.03371		2.03371		-1.79769e+308	0.00289994	10	17.4	31	17.8	33	36.2	24	17.6	0	0	0.406742	Specific
C	Qs-dev_c6871	Populus_trichocarpa_583893	NB-ARC	NAC	tmv resistance protein n-like				P:defense response; F:ATP binding; F:ADP binding; F:nucleotide binding; F:nucleoside-triphosphatase activity; P:signal transduction; C:intracellular		3438	888	Q40392	1144	Putative C-terminus	sp=TMV resistance protein N; Nicotiana glutinosa (Tobacco).	AT5G17680		disease resistance protein (TIR-NBS-LRR class), putative	signal transduction;defense response	3		41	0.000558194	41		1.36957		0	0.2	1	0.6	22	24.6	12	9.2	5	12.6	0.521186	Specific
C	Contig21209	Populus_trichocarpa_588876	NB-ARC	WRKY					P:defense response; F:ADP binding; F:hydrolase activity; F:phosphoprotein phosphatase activity		4916	579	Q7XA40	992	Putative Complete	sp=Putative disease resistance protein RGA3; Solanum bulbocastanum (Wild potato).	AT3G14470		NB-ARC domain-containing disease resistance protein	defense response;systemic acquired resistance; salicylic acid biosynthetic process	1.04545		1.8913		1.8913	0.00444671	1		5	8.8	16	9.2	16	17.4	0	0	0	0	0.491525
C	Contig20549	Populus_trichocarpa_588876	NB-ARC	WRKY		defense response /// metabolic process		ADP binding /// hydrolase activity	P:response to stress; F:nucleotide binding; F:hydrolase activity; P:metabolic process	EC:3.1.3.16	2454	125	Q9LRR4	1054	Putative C-terminus	sp=Putative disease resistance RPP13-like protein 1; Arabidopsis thaliana (Mouse-ear cress).	AT3G14470		NB-ARC domain-containing disease resistance protein	defense response;systemic acquired resistance; salicylic acid biosynthetic process	-1.53333		8.06667	0.00869062	8.06667	0.00913588	-1.79769e+308		3	4.6	5	3	22	24.2	5	3.4	0	0	0.6875
C	Contig2223	Populus_trichocarpa_589527	PLATZ	PLATZ					-		829	209	I1L945	208	Complete	tr=Uncharacterized protein; Glycine max (Soybean) (Glycine hispida).	AT2G27930		PLATZ transcription factor family protein	biological_process	-6		87	0.00792428	87	0.00444671	1		1	1.2	1	0.2	16	17.4	0	0	0	0	0.925532	Specific
C	isotig22881	Populus_trichocarpa_649375	bZIP_1	bZIP	bzip transcription factor atb2	response to sucrose stimulus /// regulation of transcription	DNA-dependent /// sucrose induced translational repression		P:biological_process; ; F:DNA binding; F:sequence-specific DNA binding transcription factor activity; F:protein binding		812	162	P24068	151	Complete	sp=Ocs element-binding factor 1; Zea mays (Maize).	AT1G75390	AtbZIP44, bZIP44	basic leucine-zipper 44	regulation of transcription, DNA-dependent;endoplasmic reticulum unfolded protein response;response to xenobiotic stimulus	-2.2381		10.381	7.56731e-06	10.381		-6.66667		5	9.4	7	4.2	39	43.6	27	20	1	3	0.543641	Specific
C	Contig7776	Populus_trichocarpa_739192	tify	Tify	protein tify 10a-like				-		1272	285	Q9LMA8	253	Complete	sp=Protein TIFY 10A; Arabidopsis thaliana (Mouse-ear cress).	AT1G19180	JAZ1, TIFY10A	jasmonate-zim-domain protein 1	systemic acquired resistance, salicylic acid mediated signaling pathway; response to water deprivation;jasmonic acid biosynthetic process; flower development; response to external stimulus; cell communication; defense response to bacterium;jasmonic acid mediated signaling pathway;response to ethylene stimulus; abscisic acid mediated signaling pathway; signal transduction; response to auxin stimul…	1.02059		1.08072		1.08072	3.77225e-05	-3.6875	0.0091606	40	87.4	148	89.2	83	96.4	48	35.4	4	9.6	0.303145	Specific
C	Contig18046	Populus_trichocarpa_739192	tify	Tify					-		1131	259	B9ST81	269	Complete	tr=Putative uncharacterized protein; Ricinus communis (Castor bean).	AT1G19180	JAZ1, TIFY10A	jasmonate-zim-domain protein 1	systemic acquired resistance, salicylic acid mediated signaling pathway; response to water deprivation;jasmonic acid biosynthetic process; flower development; response to external stimulus; cell communication; defense response to bacterium;jasmonic acid mediated signaling pathway;response to ethylene stimulus; abscisic acid mediated signaling pathway; signal transduction; response to auxin stimul…	5.93333		1.97753		1.97753	1.98815e-05	-1.79769e+308		2	3	31	17.8	32	35.2	3	2	0	0	0.606897	Specific
C	Contig18108	Populus_trichocarpa_769885	PP2C	DBP		protein glycosylation /// protein dephosphorylation	Golgi apparatus /// integral to membrane	metal ion binding /// protein serine/threonine phosphatase activity /// carbohydrate binding /// galactosyltransferase activity	F:binding; C:Golgi apparatus; F:hydrolase activity; F:carbohydrate binding; F:transferase activity; P:biosynthetic process; P:cellular protein modification process; P:carbohydrate metabolic process; C:membrane		1467	411	Q9LNF4	383	Complete	sp=Probable protein phosphatase 2C 13; Arabidopsis thaliana (Mouse-ear cress).	AT1G48040		Protein phosphatase 2C family protein	protein dephosphorylation	3.73913		1.90698		1.90698	0.000271061	-1.54545		3	4.6	30	17.2	30	32.8	5	3.4	1	2.2	0.54485	Specific
C	Qs-dev_c8120	Selaginella_moellendorffii_448225	zf-CCCH	C3H	glutamate synthase 1	gluconeogenesis /// developmental growth /// response to salt stress /// nitrate assimilation /// glycolysis /// L-glutamate biosynthetic process /// response to cadmium ion /// transmembrane transport /// oxidation-reduction process /// ammonia assimilation cycle	chloroplast envelope /// integral to membrane /// cytosol /// amyloplast /// chloroplast stroma /// plasma membrane /// mitochondrion	flavin adenine dinucleotide binding /// glutamate synthase (NADH) activity /// 3 iron	P:biosynthetic process; P:carbohydrate metabolic process; P:cellular process; F:nucleotide binding; C:plastid; F:catalytic activity; P:growth; F:binding; P:response to stress; P:response to abiotic stimulus; P:metabolic process; C:membrane; C:cytosol; P:generation of precursor metabolites and energy; P:catabolic process; F:transporter activity; P:biological_process; P:transport; ; C:plasma membra…	EC:1.4.1.14	6985	2232	Q03460	2194	C-terminus	sp=Glutamate synthase [NADH], amyloplastic; Medicago sativa (Alfalfa).	AT5G53460	GLT1	NADH-dependent glutamate synthase 1	response to salt stress;glutamate biosynthetic process; oxidation-reduction process;ammonia assimilation cycle; developmental growth; response to cadmium ion; nitrate assimilation; glycolysis;metabolic process;nitrogen compound metabolic process;gluconeogenesis	-1.74752		2.05446		2.05446	0.000321156	-1.01299		34	70.6	68	40.4	71	83	42	31.2	14	30.8	0.324219
C	Contig1420	Vitis_vinifera_GSVIVP00002115001	PHD	PHD		regulation of transcription	DNA-dependent /// embryo development ending in seed dormancy	cytosol /// nucleus	C:cytosol; F:binding; ; F:DNA binding; C:nucleus; P:reproduction; P:post-embryonic development; P:embryo development		4296	384	O64518	410	Complete	sp=Metacaspase-5; Arabidopsis thaliana (Mouse-ear cress).	AT1G79350	EMB1135	RING/FYVE/PHD zinc finger superfamily protein	embryo development ending in seed dormancy; regulation of transcription, DNA-dependent	-3.75		61.5	1.02234e-08	61.5		1.06061		2	3	2	0.8	45	49.2	27	19.8	10	21	0.52452
C	Contig2658	Vitis_vinifera_GSVIVP00006101001	SRF-TF	MADS	protein kinase-like protein	protein autophosphorylation /// regulation of unidimensional cell growth /// response to fungus /// response to wounding /// cell wall pectin metabolic process /// plant-type cell wall cellulose metabolic process	plastid /// plasma membrane	protein serine/threonine kinase activity /// ATP binding	P:cellular protein modification process; P:anatomical structure morphogenesis; P:cellular component organization; P:cell growth; F:kinase activity; P:response to biotic stimulus; P:response to external stimulus; P:response to stress; C:plastid; F:nucleotide binding; P:carbohydrate metabolic process; P:cellular process; C:plasma membrane	EC:2.7.11.0	3050	503	Q9LV48-2	615	Putative Complete	Isoform 2 of Proline-rich receptor-like protein kinase PERK1 OS=Arabidopsis thaliana GN=PERK1	AT3G24550	ATPERK1, PERK1	proline extensin-like receptor kinase 1	protein phosphorylation;plant-type cell wall cellulose metabolic process; response to fungus; cell wall pectin metabolic process; protein autophosphorylation;response to wounding; regulation of unidimensional cell growth	1.88889		1.34454		1.34454	0.000108506	5.27273		7	12.6	41	23.8	29	32	3	2.2	5	11.6	0.389294	Specific
C	Contig19114	Vitis_vinifera_GSVIVP00006101001	SRF-TF	MADS		cellular cation homeostasis /// phosphorylation /// divalent metal ion transport /// tryptophan catabolic process /// indoleacetic acid biosynthetic process /// cellular lipid catabolic process	vacuole /// plasma membrane	protein kinase activity	C:vacuole; P:cellular homeostasis; F:kinase activity; P:metabolic process; P:cellular process; P:transport; P:catabolic process; ; P:biosynthetic process; C:plasma membrane; P:lipid metabolic process		2278	751	Q9LT96	946	N-terminus	sp=Probable leucine-rich repeat receptor-like protein kinase At5g49770; Arabidopsis thaliana (Mouse-ear cress).	AT5G49760		Leucine-rich repeat protein kinase family protein	cellular lipid catabolic process; tryptophan catabolic process;protein phosphorylation;divalent metal ion transport; cellular cation homeostasis;indoleacetic acid biosynthetic process	4.33333		7.07692	0.000369617	7.07692	3.0884e-05	-1.36364		1	1.2	9	5.2	33	36.8	4	3	1	2.2	0.760331	Specific
C	Contig25870	Vitis_vinifera_GSVIVP00006101001	SRF-TF	MADS	protein nsp-interacting kinase 1-like	defense response to virus /// protein phosphorylation /// oxidation-reduction process	plasma membrane /// integral to membrane	ATP binding /// 2-alkenal reductase [NAD(P)] activity /// protein serine/threonine kinase activity	P:response to stress; P:response to biotic stimulus; C:plasma membrane; P:cellular protein modification process; F:nucleotide binding; F:catalytic activity; C:membrane; F:kinase activity; P:metabolic process	EC:1.3.1.74 /// EC:2.7.11.0	1610	522	Q8RY65	635	Putative N-terminus	sp=Protein NSP-INTERACTING KINASE 2; Arabidopsis thaliana (Mouse-ear cress).	AT3G25560	NIK2	NSP-interacting kinase 2	protein phosphorylation	-2.30435		6.91304	0.00169717	6.91304	0.000275367	-1.79769e+308		6	10.6	8	4.6	29	31.8	4	3	0	0	0.636	Specific
C	Contig8228	Vitis_vinifera_GSVIVP00006101001	SRF-TF	MADS	leucine rich repeat receptor	protein phosphorylation	cytoplasmic membrane-bounded vesicle /// integral to membrane	oxidoreductase activity /// protein kinase activity /// ATP binding	F:catalytic activity; C:cytoplasm; F:kinase activity; P:cellular protein modification process; F:nucleotide binding; C:membrane		2079	665	Q93ZS4	632	C-terminus	sp=Protein NSP-INTERACTING KINASE 3; Arabidopsis thaliana (Mouse-ear cress).	AT2G45340		Leucine-rich repeat protein kinase family protein	protein phosphorylation;regulation of meristem growth;transmembrane receptor protein tyrosine kinase signaling pathway	1.56627		1.56923		1.56923	0.000378487	-1.79769e+308		9	16.6	45	26	37	40.8	10	7.4	0	0	0.449339	Specific
C	Contig4466	Vitis_vinifera_GSVIVP00006101001	SRF-TF	MADS	receptor protein kinase clavata1	stomatal complex morphogenesis /// N-terminal protein myristoylation /// cellular membrane fusion /// regulation of plant-type hypersensitive response /// protein targeting to membrane /// negative regulation of programmed cell death /// protein autophosphorylation /// transmembrane receptor protein tyrosine kinase signaling pathway /// seed germination /// response to molecule of bacterial origi…	micropyle /// plasma membrane	oxidoreductase activity /// hydrolase activity /// protein serine/threonine kinase activity /// ATP binding	P:anatomical structure morphogenesis; P:post-embryonic development; P:biosynthetic process; P:cellular protein modification process; P:cellular component organization; P:cellular process; P:response to stress; P:cell death; F:catalytic activity; P:transport; F:hydrolase activity; P:signal transduction; F:kinase activity; C:external encapsulating structure; P:response to biotic stimulus; C:plasma …	EC:2.7.11.0	3300	987	Q9LJM4	991	Complete	sp=Receptor-like protein kinase HAIKU2; Arabidopsis thaliana (Mouse-ear cress).	AT1G09970	LRR XI-23, RLK7	Leucine-rich receptor-like protein kinase family protein	systemic acquired resistance; N-terminal protein myristoylation;protein phosphorylation;protein autophosphorylation;protein targeting to membrane; seed germination;regulation of defense response; negative regulation of programmed cell death; cellular membrane fusion;regulation of plant-type hypersensitive response; stomatal complex morphogenesis;response to oxidative stress; stamen development; s…	2.17857		1.7541		1.7541	3.55103e-07	-1.54286		12	22.4	81	48.8	73	85.6	29	21.6	6	14	0.444906
C	Contig16006	Vitis_vinifera_GSVIVP00007494001	Myosin_head	C2H2		signal transduction	vacuole /// myosin complex /// integral to membrane	signal transducer activity /// actin binding /// ATP binding /// motor activity	C:vacuole; F:signal transducer activity; F:protein binding; C:cytoskeleton; F:nucleotide binding; P:signal transduction; F:motor activity; C:membrane		1427	210	B9GS43	274	Putative Complete	tr=Predicted protein; subsp. trichocarpa).	AT3G58160	XIJ, ATXIJ, ATMYOS3, MYA3, XI-16	P-loop containing nucleoside triphosphate hydrolases superfamily protein	Golgi localization;actin filament-based movement;peroxisome localization;mitochondrion localization	1		1.79769e+308	0	1.79769e+308	0	-1.79769e+308		0	0	0	0	68	77.8	1	0.4	0	0	0.994885	Specific
C	Contig16884	Vitis_vinifera_GSVIVP00007520001	AP2	AP2-EREBP		response to stimulus /// regulation of cellular process /// transcription	DNA-dependent		P:biological_process; P:cellular process;		608	173	Q8LDC8	218	N-terminus	sp=Ethylene-responsive transcription factor 1B; Arabidopsis thaliana (Mouse-ear cress).	AT3G23240	ERF1, ATERF1	ethylene response factor 1	regulation of transcription, DNA-dependent; ethylene mediated signaling pathway; defense response; jasmonic acid mediated signaling pathway	1.79769e+308		91	0.00557113	91	0.0051546	-1.79769e+308		0	0	1	0.2	17	18.2	1	0.4	0	0	0.968085	Specific
C	Contig1477	Vitis_vinifera_GSVIVP00010768001	HLH	bHLH					-		3634	1115	F6HVN2	694	Putative Complete	tr=Putative uncharacterized protein; Vitis vinifera (Grape).	AT3G18670		Ankyrin repeat family protein	0	1.79769e+308		1.59155		1.59155	0.000469743	1		0	0	25	14.2	21	22.6	0	0	0	0	0.61413	Specific
C	Contig26605	Vitis_vinifera_GSVIVP00014947001	zf-C2H2	C2H2	zinc finger protein zat10-like	response to abiotic stimulus /// response to stress		binding	F:binding; P:response to abiotic stimulus; P:response to stress		968	249	Q96289	227	Complete	sp=Zinc finger protein ZAT10; Arabidopsis thaliana (Mouse-ear cress).	AT1G27730	STZ, ZAT10	salt tolerance zinc finger	response to water deprivation; ethylene mediated signaling pathway; negative regulation of transcription, DNA-dependent; response to ethylene stimulus;response to abscisic acid stimulus;response to salt stress; abscisic acid mediated signaling pathway; response to high light intensity;jasmonic acid biosynthetic process;response to wounding;hyperosmotic salinity response; response to mechanical st…	-1.79769e+308		1.79769e+308	0.00396185	1.79769e+308		-1.79769e+308		1	1.2	0	0	17	18.4	8	5.8	0	0	0.724409	Specific
C	Qs-dev_rep_c100634	Vitis_vinifera_GSVIVP00016403001	tify	Tify	serine-threonine protein plant-	phosphorylation	cytoplasmic membrane-bounded vesicle	kinase activity	F:kinase activity; C:cytoplasm; P:metabolic process; P:cellular process		1002	166	Q9LMA8	253	Putative C-terminus	sp=Protein TIFY 10A; Arabidopsis thaliana (Mouse-ear cress).	AT3G43740		Leucine-rich repeat (LRR) family protein	signal transduction	3		31.1667	3.78108e-06	31.1667		-2.58621		0	0.4	2	1.2	33	37.4	20	15	2	5.8	0.625418	Specific
C	Contig6526	Vitis_vinifera_GSVIVP00016718001	CXC	CPP	tesmin tso1-like cxc domain-containing protein	regulation of transcription	DNA-dependent	nucleus	F:sequence-specific DNA binding transcription factor activity; C:nucleus;		2314	613	D7TBL3	524	Complete	tr=Putative uncharacterized protein; Vitis vinifera (Grape).	AT4G29000		Tesmin/TSO1-like CXC domain-containing protein	regulation of transcription, DNA-dependent	1.3125		7.42857	0.00151974	7.42857	2.16704e-05	4		2	3.2	7	4.2	28	31.2	1	0.6	1	2.4	0.75	Specific
C	Contig8408	Vitis_vinifera_GSVIVP00017926001	FHA	FHA	katanin p60 atpase-containing subunit	gravitropism		ATPase activity /// ATP binding	F:hydrolase activity; F:nucleotide binding; P:response to abiotic stimulus; P:tropism	EC:3.6.1.3	3945	1260	D7U269	1287	Complete	tr=Putative uncharacterized protein; Vitis vinifera (Grape).	AT1G02890		AAA-type ATPase family protein	gravitropism	-1.64545		1.98182		1.98182		-4.02041	0.0026962	19	36.2	38	22	39	43.6	54	39.4	4	9.8	0.288742	Specific
C	Contig22178	Vitis_vinifera_GSVIVP00017926001	FHA	FHA		gravitropism /// cytoskeleton organization /// response to misfolded protein /// gluconeogenesis /// fatty acid beta-oxidation /// proteasomal ubiquitin-dependent protein catabolic process /// karyogamy /// toxin catabolic process /// proteasome core complex assembly /// embryo sac egg cell differentiation /// pollen development /// glucose mediated signaling pathway	cytosol /// proteasome regulatory particle	base subcomplex /// plasma membrane /// nucleus	P:response to abiotic stimulus; P:tropism; P:cellular component organization; P:cellular process; P:response to stress; P:response to biotic stimulus; P:biosynthetic process; P:carbohydrate metabolic process; P:catabolic process; P:lipid metabolic process; P:protein metabolic process; P:secondary metabolic process; C:cytosol; P:reproduction; P:cell differentiation; P:multicellular organismal deve…	EC:3.6.1.3	1713	424	O23894	424	Complete	sp=26S protease regulatory subunit 6A homolog; Brassica campestris (Field mustard).	AT3G05530	RPT5A, ATS6A.2	regulatory particle triple-A ATPase 5A	proteasomal protein catabolic process;cytoskeleton organization;ubiquitin-dependent protein catabolic process; karyogamy;proteasome core complex assembly;toxin catabolic process; fatty acid beta-oxidation;proteasomal ubiquitin-dependent protein catabolic process; embryo sac development; pollen development;gluconeogenesis;protein catabolic process; response to misfolded protein;embryo sac egg cell…	2.64		1.31818		1.31818	0.0072802	-1.79769e+308		3	5	23	13.2	16	17.4	1	0.4	0	0	0.483333
C	Contig21012	Vitis_vinifera_GSVIVP00017926001	FHA	FHA		cell cycle /// cell division /// pollen tube growth /// pollen germination /// response to cadmium ion	cell wall /// nucleolus /// spindle /// nuclear envelope /// cytosolic ribosome /// phragmoplast /// plasma membrane	identical protein binding /// ATP binding /// microtubule-severing ATPase activity	C:cell wall; P:cell cycle; C:nucleolus; F:protein binding; P:cellular process; F:nucleotide binding; F:hydrolase activity; P:pollination; P:anatomical structure morphogenesis; P:cellular component organization; P:cell differentiation; P:cell growth; P:multicellular organismal development; C:cytoskeleton; C:nuclear envelope; P:biological_process; C:ribosome; C:cytoplasm; C:plasma membrane	EC:3.6.4.3	2702	844	P54774	807	Putative Complete	sp=Cell division cycle protein 48 homolog; Glycine max (Soybean) (Glycine hispida).	AT3G53230		ATPase, AAA-type, CDC48 protein	response to cadmium ion	-1.92982		2.4386		2.4386	0.000216067	-1.79769e+308		12	22	20	11.4	25	27.8	2	1.2	0	0	0.445513	Specific
C	Qs-dev_c22204	Vitis_vinifera_GSVIVP00019092001	AP2	AP2-EREBP	atp binding	protein phosphorylation /// regulation of meristem growth /// transmembrane receptor protein tyrosine kinase signaling pathway	cell wall /// integral to membrane /// plasmodesma /// vacuolar membrane /// plasma membrane	protein serine/threonine kinase activity /// oxidoreductase activity /// ATP binding	C:cell wall; P:cellular protein modification process; F:kinase activity; C:membrane; P:multicellular organismal development; P:growth; C:plasma membrane; P:signal transduction; C:vacuole; F:catalytic activity; F:nucleotide binding	EC:2.7.11.0	2221	533	Q9LP77	655	C-terminus	sp=Probable inactive receptor kinase At1g48480; Arabidopsis thaliana (Mouse-ear cress).	AT1G48480	RKL1	receptor-like kinase 1	transmembrane receptor protein tyrosine kinase signaling pathway;protein phosphorylation;regulation of meristem growth	1.05882		5.55556		5.55556	0.00743157	-1.79769e+308		2	3.4	6	3.6	18	20	2	1.4	0	0	0.704225
C	isotig13847	Vitis_vinifera_GSVIVP00019092001	AP2	AP2-EREBP	atp binding	protein phosphorylation /// regulation of meristem growth /// transmembrane receptor protein tyrosine kinase signaling pathway	intrinsic to membrane /// cell wall /// plasmodesma /// vacuolar membrane /// plasma membrane	protein serine/threonine kinase activity /// oxidoreductase activity /// ATP binding	C:membrane; C:cell wall; P:cellular protein modification process; F:kinase activity; P:multicellular organismal development; P:growth; C:plasma membrane; P:signal transduction; C:vacuole; F:catalytic activity; F:nucleotide binding	EC:2.7.11.0	2245	658	Q9LP77	655	Complete	sp=Probable inactive receptor kinase At1g48480; Arabidopsis thaliana (Mouse-ear cress).	AT1G48480	RKL1	receptor-like kinase 1	transmembrane receptor protein tyrosine kinase signaling pathway;protein phosphorylation;regulation of meristem growth	2.28571		2.01562		2.01562	0.00154855	3.36364		3	5.6	22	12.8	23	25.8	3	2.2	3	7.4	0.479554
C	Contig17128	Vitis_vinifera_GSVIVP00021897001	TIR	Orphans		response to stimulus		anion binding /// adenyl ribonucleotide binding /// purine ribonucleoside binding	P:biological_process; F:binding; F:nucleotide binding		1413	170	O82500	1095	Putative N-terminus	sp=Putative disease resistance protein At4g11170; Arabidopsis thaliana (Mouse-ear cress).	AT1G72890		Disease resistance protein (TIR-NBS class)	defense response;autophagy; signal transduction	1.79769e+308		38.25	5.00283e-05	38.25	1.30496e-05	1		0	0	2	0.8	28	30.6	0	0	0	0	0.974522
C	isotig02401	Vitis_vinifera_GSVIVP00030572001	tify	Tify	jasmonate zim-domain protein				-		1929	494	D7T8M7	384	Complete	tr=Putative uncharacterized protein; Vitis vinifera (Grape).	AT3G17860	JAZ3, JAI3, TIFY6B	jasmonate-zim-domain protein 3	jasmonic acid mediated signaling pathway;regulation of defense response; jasmonic acid biosynthetic process;response to wounding	-1		6.15385	0.00268222	6.15385	0.00379468	-1.79769e+308		3	5.2	9	5.2	29	32	8	6	0	0	0.661157
C	Contig8592	Vitis_vinifera_GSVIVP00031772001	trihelix	Trihelix	trihelix transcription factor gt-2-like	regulation of transcription	DNA-dependent				1064	354	Q39117	575	Internal	sp=Trihelix transcription factor GT-2; Arabidopsis thaliana (Mouse-ear cress).	AT1G76880		Duplicated homeodomain-like superfamily protein	regulation of transcription, DNA-dependent	-16.5		26.25	0.00345857	26.25		-1.79769e+308		7	13.2	2	0.8	19	21	13	9.6	0	0	0.470852
C	Contig3938	Zea_mays_GRMZM2G180050_P01	AUX_IAA	AUX/IAA	cellulose synthase a catalytic subunit 7	cellulose biosynthetic process	integral to membrane	cellulose synthase (UDP-forming) activity /// cellulose synthase (GDP-forming) activity /// zinc ion binding	F:transferase activity; P:biosynthetic process; P:carbohydrate metabolic process; P:cellular process; C:membrane; F:binding	EC:2.4.1.12 /// EC:2.4.1.29	3625	1108	Q9SWW6	1026	Complete	sp=Cellulose synthase A catalytic subunit 7 [UDP-forming]; Arabidopsis thaliana (Mouse-ear cress).	AT5G17420	IRX3, CESA7, ATCESA7, MUR10	Cellulose synthase family protein	cellular cell wall macromolecule metabolic process;hydrogen peroxide biosynthetic process;rhamnogalacturonan I side chain metabolic process; secondary cell wall biogenesis;cellulose biosynthetic process; cell wall biogenesis;vegetative to reproductive phase transition of meristem; protein desumoylation; xylan biosynthetic process;glucuronoxylan metabolic process;plant-type cell wall biogenesis; x…	2.93478	0.00419426	1.56667		1.56667	1.28573e-11	-1.79769e+308		10	18.4	90	54	72	84.6	13	9.6	0	0	0.507803	Specific
C	Contig17758	Zea_mays_GRMZM2G180050_P01	AUX_IAA	AUX/IAA		primary cell wall biogenesis /// cellulose biosynthetic process	Golgi apparatus /// integral to membrane	cellulose synthase (UDP-forming) activity /// cellulose synthase (GDP-forming) activity /// zinc ion binding	F:transferase activity; C:Golgi apparatus; P:cellular process; P:biosynthetic process; P:carbohydrate metabolic process; C:membrane; F:binding	EC:2.4.1.12 /// EC:2.4.1.29	3868	1091	Q941L0	1065	Complete	sp=Cellulose synthase A catalytic subunit 3 [UDP-forming]; Arabidopsis thaliana (Mouse-ear cress).	AT5G05170	CESA3, IXR1, ATCESA3, ATH-B, CEV1	Cellulose synthase family protein	water transport;cellulose biosynthetic process;hyperosmotic response; root hair elongation; auxin polar transport;defense response;anthocyanin accumulation in tissues in response to UV light; cell growth;calcium ion transport;cell wall organization;pattern specification process; Golgi organization;secondary cell wall biogenesis;regulation of carbohydrate biosynthetic process;response to salt stre…	-1.04233		1.95767		1.95767	0.0031482	1.32895		21	39.4	65	37.8	65	74	42	30.4	20	40.4	0.333333	Specific
D	Contig1712	Arabidopsis_lyrata_311885	bZIP_2	bZIP		Golgi organization /// calcium ion transport /// response to salt stress	plastid	ligase activity	F:catalytic activity; P:cellular component organization; P:cellular process; P:transport; C:plastid; P:response to stress; P:response to abiotic stimulus		1500	436	O22193	826	C-terminus	sp=U-box domain-containing protein 4; Arabidopsis thaliana (Mouse-ear cress).	AT4G16490		ARM repeat superfamily protein	Golgi organization;biological_process;response to salt stress;calcium ion transport	-1		-1.27778		-1.27778		-1.79769e+308	0.00071479	3	4.6	8	4.6	4	3.6	29	21	0	0	0.621302	Specific
D	Contig23	Arabidopsis_lyrata_358770	WD40	AUX/IAA		system development /// microtubule severing /// organelle organization /// cellular component biogenesis /// cellular protein modification process	katanin complex	microtubule binding /// myosin heavy chain kinase activity	P:multicellular organismal development; C:cytoskeleton; C:cytoplasm; P:cellular process; P:cellular component organization; F:protein binding; P:biological_process; P:cellular protein modification process; F:kinase activity	EC:2.7.11.7	2891	785	Q8H0T9	837	Complete	sp=Katanin p80 WD40 repeat-containing subunit B1 homolog; Arabidopsis thaliana (Mouse-ear cress).	AT5G23430		Transducin/WD40 repeat-like superfamily protein	biological_process	-1.13043		1.13043		1.13043		-10	0.00505312	6	10.4	16	9.2	10	10.4	30	22	1	2.2	0.405904	Specific
D	Contig23468	Arabidopsis_lyrata_358770	WD40	AUX/IAA	coatomer alpha	gravitropism /// response to misfolded protein /// microtubule cytoskeleton organization /// photorespiration /// cytokinesis by cell plate formation /// proteasome core complex assembly /// intracellular protein transport /// ubiquitin-dependent protein catabolic process /// cellulose biosynthetic process /// ER to Golgi vesicle-mediated transport	CUL4-RING ubiquitin ligase complex /// cytosol /// COPI vesicle coat /// plasma membrane	structural molecule activity /// transporter activity /// myosin heavy chain kinase activity	P:response to abiotic stimulus; P:tropism; P:response to stress; P:response to biotic stimulus; P:cellular component organization; P:cellular process; P:biosynthetic process; F:structural molecule activity; P:cell cycle; C:intracellular; P:transport; C:cytosol; P:protein metabolic process; P:catabolic process; P:carbohydrate metabolic process; F:transporter activity; C:membrane; C:Golgi apparatus…	EC:2.7.11.7	4230	1220	Q94A40	1216	Complete	sp=Coatomer subunit alpha-1; Arabidopsis thaliana (Mouse-ear cress).	AT1G62020		Coatomer, alpha subunit	ER to Golgi vesicle-mediated transport;intracellular protein transport; Golgi vesicle transport; gravitropism;vesicle-mediated transport; cellulose biosynthetic process	-1.44715		1.34959		1.34959		-4.32609	0.00156982	19	35.6	43	24.6	30	33.2	55	39.8	4	9.2	0.279494
D	Qs-dev_rep_c72871	Arabidopsis_lyrata_358770	WD40	AUX/IAA	guanine nucleotide-binding protein subunit beta-like protein	root development /// gluconeogenesis /// pyrimidine ribonucleotide biosynthetic process /// response to salt stress /// phosphorylation /// glycolysis /// seed germination /// regulation of translation /// response to cadmium ion /// shoot development /// cellular response to abscisic acid stimulus /// ribosome biogenesis	cytosolic ribosome /// heterotrimeric G-protein complex /// chloroplast /// nucleolus	protein binding /// nucleotide binding /// myosin heavy chain kinase activity	P:multicellular organismal development; P:biosynthetic process; P:carbohydrate metabolic process; P:cellular process; F:protein binding; F:nucleotide binding; P:nucleobase-containing compound metabolic process; C:ribosome; C:plasma membrane; P:response to stress; P:response to abiotic stimulus; P:metabolic process; C:plastid; C:nucleolus; P:generation of precursor metabolites and energy; P:catabo…	EC:2.7.11.7	1241	329	O24076	325	Complete	sp=Guanine nucleotide-binding protein subunit beta-like protein; Medicago sativa (Alfalfa).	AT1G18080	ATARCA, RACK1A_AT, RACK1A	Transducin/WD40 repeat-like superfamily protein	glycolysis; pyrimidine ribonucleotide biosynthetic process;response to salt stress;regulation of translation;seed germination; cellular response to abscisic acid stimulus; response to cadmium ion;gluconeogenesis;ribosome biogenesis	-4.63636	0.00950926	4.21212		4.21212		-3.07229	0.00301615	16	30.6	11	6.6	25	27.8	72	51	7	16.6	0.384615
D	Contig18026	Arabidopsis_lyrata_880439	GRAS	GRAS		carbohydrate transport	integral to plasma membrane	sugar transmembrane transporter activity	C:plasma membrane; F:transporter activity; P:transport		1197	253	Q8L9J7	247	Complete	sp=Bidirectional sugar transporter SWEET1; Arabidopsis thaliana (Mouse-ear cress).	AT1G21460	SWEET1, AtSWEET1	Nodulin MtN3 family protein	biological_process	4.33333		-1.79769e+308		-1.79769e+308	0.00159391	-1.79769e+308	0.00115475	1	1.2	9	5.2	0	0	27	19.8	0	0	0.755725
D	Contig17948	Arabidopsis_lyrata_900671	AP2	AP2-EREBP		response to oxidative stress /// response to salt stress /// pentose-phosphate shunt /// glycolysis /// response to cadmium ion	mitochondrion /// chloroplast thylakoid /// plastoglobule	fructose-bisphosphate aldolase activity	P:response to stress; C:mitochondrion; P:response to abiotic stimulus; P:nucleobase-containing compound metabolic process; P:carbohydrate metabolic process; P:catabolic process; P:secondary metabolic process; P:generation of precursor metabolites and energy; C:thylakoid; C:plastid; F:catalytic activity; P:biological_process	EC:4.1.2.13	1610	394	Q9ZU52	391	Complete	sp=Probable fructose-bisphosphate aldolase 3, chloroplastic; Arabidopsis thaliana (Mouse-ear cress).	AT2G01140		Aldolase superfamily protein	glycolysis; response to cadmium ion; response to salt stress; glucose catabolic process;pentose-phosphate shunt;response to oxidative stress	2.9		1.33333		1.33333		-2.28249	0.00275205	7	12	60	34.8	42	46.4	119	80.8	17	35.4	0.385864
D	Contig23337	Arabidopsis_lyrata_913118	WD40	ABI3VP1		primary shoot apical meristem specification	nucleus /// cytosol	Hsp90 protein binding	P:reproduction; P:anatomical structure morphogenesis; P:post-embryonic development; P:embryo development; F:protein binding; C:nucleus; C:cytosol		3609	1089	Q0WV90-1	1119	Putative Complete	Isoform 1 of Topless-related protein 1 OS=Arabidopsis thaliana GN=TPR1	AT1G80490	TPR1	TOPLESS-related 1	primary shoot apical meristem specification	3.8		-1.09615		-1.09615	0.00314449	-4.45652	0.00101316	2	3	20	11.4	10	10.4	57	41	4	9.2	0.546667
D	Contig8419	Arabidopsis_thaliana_AT2G32700.6	LisH	LUG	anaphase-promoting complex subunit cdc20-like	signal transduction /// cell division	heterotrimeric G-protein complex /// mitotic checkpoint complex	signal transducer activity /// protein binding	C:plasma membrane; F:signal transducer activity; C:nucleus; F:protein binding; P:signal transduction; P:cellular process		1647	458	Q8L3Z8	483	Complete	sp=Protein FIZZY-RELATED 2; Arabidopsis thaliana (Mouse-ear cress).	AT4G33270	CDC20.1	Transducin family protein / WD-40 repeat family protein	signal transduction	3.88235		-2		-2		-1.79769e+308	0.0034601	2	3.4	23	13.2	6	6.6	23	17.2	0	0	0.425743	Specific
D	Qs-dev_c103	Arabidopsis_thaliana_AT4G12020.1	PAH	WRKY	wd-repeat membrane protein	rRNA processing /// protein import into nucleus /// nuclear mRNA splicing	via spliceosome /// pyrimidine ribonucleotide biosynthetic process	CUL4-RING ubiquitin ligase complex /// small-subunit processome /// nucleus	P:nucleobase-containing compound metabolic process; P:transport; P:cellular process; P:biosynthetic process; C:intracellular; F:nucleotide binding; C:nucleus		4981	910	D7THK7	905	Complete	tr=Putative uncharacterized protein; Vitis vinifera (Grape).	AT4G04940		transducin family protein / WD-40 repeat family protein	rRNA processing;pyrimidine ribonucleotide biosynthetic process;nuclear mRNA splicing, via spliceosome; protein import into nucleus	4.70588		1.25		1.25		-8.13333	0.00427715	2	3.4	27	16	18	20	33	24.4	1	3	0.365269	Specific
D	Contig23499	Arabidopsis_thaliana_AT5G58610.1	Agenet	PHD	agenet domain-containing protein	floral whorl development /// negative regulation of biological process /// pattern specification process /// post-embryonic morphogenesis /// response to stimulus /// meristem development /// organ morphogenesis /// cellular process /// anatomical structure formation involved in morphogenesis	intracellular part		P:flower development; P:biological_process; P:multicellular organismal development; P:anatomical structure morphogenesis; P:post-embryonic development; C:intracellular; P:cellular process		3123	951	K4AXG9	923	Putative Complete	tr=Uncharacterized protein; Solanum lycopersicum (Tomato) (Lycopersicon esculentum).	AT1G11420	ATDUF2, DUF2	DOMAIN OF UNKNOWN FUNCTION 724 2	regulation of meristem growth; polarity specification of adaxial/abaxial axis;meristem initiation;determination of bilateral symmetry	5.28		1.33333		1.33333		-7.28571	3.08449e-06	3	5	46	26.4	32	35.2	72	51	3	7	0.40931
D	Contig8894	Carica_papaya_evm.TU.supercontig_130.38	F-box	TAZ	f-box family protein	meiosis			P:cell cycle		1765	444	Q9FM89	422	Complete	sp=F-box/FBD/LRR-repeat protein At5g56420; Arabidopsis thaliana (Mouse-ear cress).	AT5G56420		F-box/RNI-like/FBD-like domains-containing protein	biological_process	1		1.79769e+308		1.79769e+308	0.00751473	-1.79769e+308	0.00209643	0	0	0	0	1	0.8	25	18.4	0	0	0.958333	Specific
D	Contig19960	Carica_papaya_evm.TU.supercontig_14.225	SRF-TF	MADS		regulation of transcription	DNA-dependent	nucleus	F:sequence-specific DNA binding transcription factor activity; F:DNA binding; F:protein binding; C:nucleus;		1416	266	P29384	250	Putative Complete	sp=Developmental protein SEPALLATA 2; Arabidopsis thaliana (Mouse-ear cress).	AT5G15800	SEP1, AGL2	K-box region and MADS-box transcription factor family protein	regulation of transcription, DNA-dependent; vernalization response; flower development; meristem development; petal development; carpel development; pollen tube growth; regulation of flower development;ovule development; post-embryonic morphogenesis; plant-type cell wall modification; anthocyanin accumulation in tissues in response to UV light;stamen development;specification of floral organ iden…	4.66667		1.05714		1.05714		-1.79769e+308	1.46724e-05	2	3	24	14	14	14.8	41	29.8	0	0	0.483766	Specific
D	Contig6518	Carica_papaya_evm.TU.supercontig_19.94	DUF260	LOB	nucleolar protein	RNA methylation /// pyrimidine ribonucleotide biosynthetic process	cytosol /// cell wall /// nucleolus /// plasmodesma		P:nucleobase-containing compound metabolic process; C:cytosol; C:cell wall; C:nucleolus; C:plasma membrane; P:biosynthetic process		1878	450	O04658	533	N-terminus	sp=Probable nucleolar protein 5-1; Arabidopsis thaliana (Mouse-ear cress).	AT1G56110	NOP56	homolog of nucleolar protein NOP56	pyrimidine ribonucleotide biosynthetic process; RNA methylation	-2.11429		-1.34615		-1.34615		-1.79769e+308	0.000180148	8	14.8	12	7	5	5.2	33	24.2	0	0	0.472656	Specific
D	Contig1258	Carica_papaya_evm.TU.supercontig_26.22	zf-CCCH	C3H		cytokinesis by cell plate formation /// microtubule cytoskeleton organization /// protein glycosylation	cytosol /// mitochondrion /// plasmodesma /// nucleus	RNA binding /// ATP-dependent RNA helicase activity /// ATP binding	P:cell cycle; C:cytosol; F:RNA binding; F:hydrolase activity; C:mitochondrion; C:plasma membrane; P:cellular component organization; P:cellular process; F:nucleotide binding; P:biosynthetic process; P:cellular protein modification process; P:carbohydrate metabolic process; C:nucleus		4641	1020	Q38953	1168	Putative Complete	sp=Probable pre-mRNA-splicing factor ATP-dependent RNA helicase; Arabidopsis thaliana (Mouse-ear cress).	AT3G26560		ATP-dependent RNA helicase, putative	protein glycosylation;microtubule cytoskeleton organization; cytokinesis by cell plate formation	1.29126		-1.57396		-1.57396		-3.24762	0.000129174	22	41.2	89	53.2	31	33.8	100	68.2	10	21	0.313707	Specific
D	Qs-dev_rep_c76614	Carica_papaya_evm.TU.supercontig_282.15	DUF260	LOB	lob domain-containing protein 41-like	response to gibberellin stimulus			P:response to endogenous stimulus		773	248	Q9M886	263	C-terminus	sp=LOB domain-containing protein 41; Arabidopsis thaliana (Mouse-ear cress).	AT3G02550	LBD41	LOB domain-containing protein 41	regulation of hydrogen peroxide metabolic process; systemic acquired resistance, salicylic acid mediated signaling pathway;regulation of transcription, DNA-dependent; response to hypoxia	19		1.18421		1.18421		-21.75	0.00809662	0	0.4	13	7.6	8	9	23	17.4	0	0.8	0.494318
D	Contig25127	Carica_papaya_evm.TU.supercontig_3.92	AT_hook	Jumonji	transcription factor jumonji domain-containing protein	metabolic process		metal ion binding	F:binding; P:metabolic process		6385	2002	A5BYR6	2281	Putative C-terminus	tr=Putative uncharacterized protein; Vitis vinifera (Grape).	AT4G00990		Transcription factor jumonji (jmjC) domain-containing protein	regulation of transcription, DNA-dependent	1.3319		-1.03		-1.03		-2.93491	5.15705e-06	24	46.4	101	61.8	54	60	136	99.2	16	33.8	0.329349
D	Contig21515	Chlorella_sp._NC64A_58999	LRR_1	MYB-related		protein phosphorylation /// actin filament organization /// chloroplast organization	cytosol /// plasma membrane	protein serine/threonine kinase activity /// protein serine/threonine/tyrosine kinase activity /// ATP binding /// amino acid binding /// non-membrane spanning protein tyrosine kinase activity	C:cytosol; P:cellular protein modification process; F:kinase activity; P:cellular component organization; P:cellular process; F:nucleotide binding; F:binding; C:plasma membrane	EC:2.7.11.0 /// EC:2.7.112.1 /// EC:2.7.10.2	1991	497	Q2MHE4	390	Putative Complete	sp=Serine/threonine-protein kinase HT1; Arabidopsis thaliana (Mouse-ear cress).	AT4G38470		ACT-like protein tyrosine kinase family protein	protein phosphorylation;metabolic process; actin filament organization;chloroplast organization	-3		3.75		3.75		-1.79769e+308	0.00209643	3	4.8	3	1.6	6	6	25	18.4	0	0	0.597403
D	Contig8743	Chlorella_sp._NC64A_58999	LRR_1	MYB-related	protein	actin filament organization /// chloroplast organization /// protein phosphorylation	cytosol	protein tyrosine kinase activity /// amino acid binding /// protein serine/threonine/tyrosine kinase activity /// ATP binding /// protein serine/threonine kinase activity	P:cellular component organization; P:cellular process; F:kinase activity; P:cellular protein modification process; F:binding; F:nucleotide binding; C:cytosol	EC:2.7.10.0 /// EC:2.7.112.1 /// EC:2.7.11.0	2272	574	I1J8F7	571	Complete	tr=Uncharacterized protein; Glycine max (Soybean) (Glycine hispida).	AT4G35780		ACT-like protein tyrosine kinase family protein	chloroplast organization;metabolic process; actin filament organization;protein phosphorylation	-2.30556		1.66667		1.66667		-4.2973	0.00790946	9	16.6	12	7.2	11	12	43	31.8	3	7.4	0.424	Specific
D	Contig25167	Coccomyxa_sp._C-169_81367	Acetyltransf_1	GNAT	ubiquitin-activating enzyme e1	response to cadmium ion /// protein ubiquitination /// response to other organism	plasma membrane	small protein activating enzyme activity /// ATP binding /// ubiquitin-protein ligase activity	F:catalytic activity; P:biological_process; C:plasma membrane; P:cellular protein modification process; F:nucleotide binding; P:response to biotic stimulus	EC:6.3.2.19	3551	1101	P93028	1080	Complete	sp=Ubiquitin-activating enzyme E1 1; Arabidopsis thaliana (Mouse-ear cress).	AT2G30110	ATUBA1, MOS5, UBA1	ubiquitin-activating enzyme 1	response to misfolded protein;proteasomal ubiquitin-dependent protein catabolic process; protein glycosylation;ubiquitin-dependent protein catabolic process; ER to Golgi vesicle-mediated transport; response to cadmium ion;protein ubiquitination;protein N-linked glycosylation; amino acid import; toxin catabolic process;proteasome core complex assembly;cellular protein modification process;fatty ac…	1.83333		12	0.00159402	12		-2.16854		1	1.2	4	2.2	24	26.4	53	38.6	8	17.8	0.447796
D	Qs-dev_c4185	Micromonas_sp._RCC299_61222	zf-CCCH	C3H	regulator of nonsense transcripts 1 homolog	nuclear-transcribed mRNA catabolic process	nonsense-mediated decay /// RNA interference /// response to sucrose stimulus /// hormone-mediated signaling pathway /// cotyledon development /// sugar mediated signaling pathway /// negative regulation of response to stimulus	cytosol /// plasmodesma /// plasma membrane	F:hydrolase activity; P:nucleobase-containing compound metabolic process; P:catabolic process; P:regulation of gene expression, epigenetic; P:cellular process; P:biological_process; F:binding; P:signal transduction; P:response to endogenous stimulus; P:reproduction; P:post-embryonic development; P:embryo development; C:cytosol; F:DNA binding; C:plasma membrane; F:nucleotide binding		5188	1259	Q9FJR0	1254	C-terminus	sp=Regulator of nonsense transcripts 1 homolog; Arabidopsis thaliana (Mouse-ear cress).	AT5G47010	UPF1, LBA1, ATUPF1	RNA helicase, putative	nuclear-transcribed mRNA catabolic process, nonsense-mediated decay;negative regulation of response to stimulus;sugar mediated signaling pathway; response to sucrose stimulus;hormone-mediated signaling pathway; RNA interference; cotyledon development	-1.94545		-1.3253		-1.3253	0.00453402	-4.88462	6.0297e-05	22	42.8	38	22	15	16.6	71	50.8	4	10.4	0.356241
D	Contig369	Micromonas_sp._RCC299_99587	Kinesin	FHA	kinesin-related protein	starch metabolic process /// circadian rhythm /// microtubule-based movement /// regulation of defense response	microtubule associated complex /// microtubule /// chloroplast	microtubule motor activity /// zinc ion binding /// ATP binding	F:motor activity; C:cytoskeleton; P:carbohydrate metabolic process; P:cellular process; F:binding; P:biological_process; F:nucleotide binding; P:response to stress; C:plastid		3651	1092	F6I199	1101	Complete	tr=Putative uncharacterized protein; Vitis vinifera (Grape).	AT4G39050		Kinesin motor family protein	regulation of defense response; microtubule-based movement	5.26667		-1.31667		-1.31667		-1.79769e+308	0.00115475	2	3	27	15.8	11	12	27	19.8	0	0	0.391304	Specific
D	Qs-dev_rep_c72718	Oryza_sativa_subsp._indica_OsIBCD004305	Glycos_transf_1	HB	sucrose synthase 1	biosynthetic process /// sucrose metabolic process		sucrose synthase activity	F:transferase activity; P:biosynthetic process; P:carbohydrate metabolic process; P:cellular process	EC:2.4.1.13	2977	816	Q9M111	809	Complete	sp=Sucrose synthase 3; Arabidopsis thaliana (Mouse-ear cress).	AT4G02280	SUS3, ATSUS3	sucrose synthase 3	sucrose biosynthetic process; response to water deprivation;galactolipid biosynthetic process; sucrose metabolic process;response to mannitol stimulus; starch metabolic process; response to hypoxia; seed maturation	1.21831		1.18112		1.18112		-1.98034	7.11177e-05	39	85.2	165	103.8	106	122.6	243	161.2	47	81.4	0.29087
D	Contig9391	Oryza_sativa_subsp._indica_OsIBCD005009	Glyco_hydro_17	SBP	protein	carbohydrate metabolic process /// ribosome biogenesis	nucleolus /// membrane	cation binding /// GTP binding /// glucan endo-1	C:nucleolus; P:carbohydrate metabolic process; F:binding; F:nucleotide binding; F:hydrolase activity; P:cellular process; C:membrane	EC:3.2.1.39	3730	554	Q9C6I8	671	Putative Complete	sp=Nucleolar GTP-binding protein 1; Arabidopsis thaliana (Mouse-ear cress).	AT2G05790		O-Glycosyl hydrolases family 17 protein	regulation of meristem growth; auxin polar transport; root morphogenesis; pattern specification process;carbohydrate metabolic process; regulation of cell size; asymmetric cell division; growth	-2		2.02128		2.02128		-5.42308	0.00594381	10	18.8	16	9.4	17	19	38	28.2	2	5.2	0.349876
D	Contig6485	Oryza_sativa_subsp._indica_OsIBCD010288	Myb_DNA-binding	MYB-related	cationic peroxidase 1-like	hydrogen peroxide catabolic process /// oxidation-reduction process	extracellular region	metal ion binding /// heme binding /// peroxidase activity	F:binding; P:response to stress; P:catabolic process; P:cellular process; F:catalytic activity; C:extracellular region; P:metabolic process	EC:1.11.1.7	1377	326	P22195	316	Complete	sp=Cationic peroxidase 1; Arachis hypogaea (Peanut).	AT5G05340		Peroxidase superfamily protein	oxidation-reduction process; response to oxidative stress	-1.5102		1.59184		1.59184		-14.5	3.00724e-05	8	14.8	17	9.8	14	15.6	47	34.8	1	2.4	0.449612	Specific
D	Contig26115	Oryza_sativa_subsp._indica_OsIBCD010288	Myb_DNA-binding	MYB-related	peroxidase	oxidation-reduction process /// response to oxidative stress		heme binding /// metal ion binding /// peroxidase activity	F:binding; F:catalytic activity; P:metabolic process; P:response to stress	EC:1.11.1.7	1383	332	Q9SB81	330	Complete	sp=Peroxidase 42; Arabidopsis thaliana (Mouse-ear cress).	AT4G21960	PRXR1	Peroxidase superfamily protein	response to salt stress;cysteine biosynthetic process; cellular cation homeostasis;glucosinolate biosynthetic process; response to oxidative stress;oxidation-reduction process; divalent metal ion transport; water transport; response to fructose stimulus	8.09259	1.64703e-11	1.04119		1.04119		-5.93671	9.61659e-11	6	10.8	146	87.4	78	91	131	93.8	7	15.8	0.313922
D	Qs-dev_rep_c74562	Oryza_sativa_subsp._indica_OsIBCD010288	Myb_DNA-binding	MYB-related	peroxidase 12-like	response to oxidative stress /// oxidation-reduction process	plant-type cell wall /// vacuole /// membrane	metal ion binding /// heme binding /// peroxidase activity	F:binding; C:cell wall; C:vacuole; P:response to stress; F:catalytic activity; C:membrane; P:metabolic process	EC:1.11.1.7	1912	363	Q96520	358	Complete	sp=Peroxidase 12; Arabidopsis thaliana (Mouse-ear cress).	AT1G71695		Peroxidase superfamily protein	oxidation-reduction process; response to oxidative stress;regulation of meristem growth; anther development	4.31034		-2.5		-2.5		-5.10345	0.00550066	3	5.8	43	25	9	10	40	29.6	2	5.8	0.388451
D	Qs-dev_rep_c84640	Oryza_sativa_subsp._indica_OsIBCD011208	B3	ABI3VP1	protein	post-embryonic development	cytosol /// nucleus	protein dimerization activity /// DNA binding	C:cytosol; F:protein binding; C:nucleus; F:DNA binding; P:post-embryonic development		2106	0	P08770	807	Misassembled	sp=Putative AC transposase; Zea mays (Maize).	AT3G42170		BED zinc finger ;hAT family dimerisation domain	post-embryonic development	-1		-21		-21	0.00866045	-13.6667		2	4.2	7	4.2	0	0.2	22	16.4	0	1.2	0.625954
D	Contig12052	Oryza_sativa_subsp._indica_OsIBCD014700	NAM	NAC		embryo development	mitochondrion		C:mitochondrion; P:embryo development		1774	476	O81028	799	N-terminus	sp=Pentatricopeptide repeat-containing protein At2g26790, mitochondrial; Arabidopsis thaliana (Mouse-ear cress).	AT2G26790		Pentatricopeptide repeat (PPR) superfamily protein	biological_process	7		-2.33333		-2.33333	0.00425082	-1.79769e+308	6.16212e-05	1	1.2	15	8.4	4	3.6	37	26.6	0	0	0.668342	Specific
D	Contig5921	Oryza_sativa_subsp._indica_OsIBCD014700	NAM	NAC	pentatricopeptide repeat-containing protein	mitochondria-nucleus signaling pathway /// chloroplast-nucleus signaling pathway	chloroplast	DNA binding	P:signal transduction; F:DNA binding; C:plastid		2787	826	Q9SIC9	918	C-terminus	sp=Pentatricopeptide repeat-containing protein At2g31400, chloroplastic; Arabidopsis thaliana (Mouse-ear cress).	AT2G31400	GUN1	genomes uncoupled 1	mitochondria-nucleus signaling pathway;chloroplast-nucleus signaling pathway	1.05625		-2.56061		-2.56061	0.00018175	-4.5	5.8686e-05	17	32	58	33.8	12	13.2	76	54	5	12	0.372414	Specific
D	Contig463	Oryza_sativa_subsp._indica_OsIBCD015308	RNA_pol_Rpb1_2	C3H	rna polymerase iv subunit	regulation of DNA replication /// DNA-dependent DNA replication /// histone H3-K9 methylation /// double-strand break repair via homologous recombination /// sepal formation /// amine metabolic process /// production of siRNA involved in RNA interference /// chromatin silencing /// DNA methylation /// somatic cell DNA recombination /// regulation of cell cycle /// petal formation /// cell cycle p…	elongation	DNA-directed RNA polymerase V complex /// nucleolus /// nuclear body /// DNA-directed RNA polymerase IV complex	F:transferase activity; F:protein binding; P:DNA metabolic process; P:biosynthetic process; P:cellular component organization; P:cellular protein modification process; C:nucleoplasm; P:response to stress; P:anatomical structure morphogenesis; P:flower development; P:metabolic process; P:regulation of gene expression, epigenetic; P:nucleobase-containing compound metabolic process; ; C:nucleolus; P…	EC:2.7.7.6	5904	1852	Q5D869	1976	Putative C-terminus	sp=DNA-directed RNA polymerase E subunit 1; Arabidopsis thaliana (Mouse-ear cress).	AT2G40030	NRPD1B, DRD3, ATNRPD1B, DMS5, NRPE1	nuclear RNA polymerase D1B	chromatin silencing;transcription, DNA-dependent; DNA methylation; sepal formation; regulation of DNA replication; DNA-dependent transcription, elongation; somatic cell DNA recombination;double-strand break repair via homologous recombination; histone H3-K9 methylation; DNA-dependent DNA replication;posttranscriptional gene silencing by RNA;production of siRNA involved in RNA interference; pollen…	2.11111		1.08772		1.08772		-4.48333	6.24442e-05	9	16.2	59	34.2	33	37.2	76	53.8	5	12	0.350717	Specific
D	Contig16882	Oryza_sativa_subsp._indica_OsIBCD019262	Pkinase	SET		protein autophosphorylation /// signal transduction	plasma membrane	calmodulin-dependent protein kinase activity /// calcium ion binding /// ATP binding /// receptor binding	F:kinase activity; C:plasma membrane; P:cellular protein modification process; F:binding; F:nucleotide binding; P:signal transduction; F:receptor binding	EC:2.7.11.17	1973	528	Q8W4I7	528	Complete	sp=Calcium-dependent protein kinase 13; Arabidopsis thaliana (Mouse-ear cress).	AT3G51850	CPK13	calcium-dependent protein kinase 13	protein autophosphorylation;protein phosphorylation;N-terminal protein myristoylation	-1.62963		-1.03846		-1.03846		-5.39394	0.00111415	10	17.6	19	10.8	10	10.4	49	35.6	3	6.6	0.439506	Specific
D	Contig42	Oryza_sativa_subsp._indica_OsIBCD021211	LRRNT_2	FAR1	probably inactive leucine-rich repeat receptor-like protein kinase	protein phosphorylation /// oxidation-reduction process /// stomatal complex morphogenesis /// transmembrane receptor protein tyrosine kinase signaling pathway /// stamen development /// response to molecule of bacterial origin	integral to membrane /// cytoplasmic membrane-bounded vesicle /// plasma membrane	protein serine/threonine kinase activity /// ATP binding /// tau-protein kinase activity /// 2-alkenal reductase [NAD(P)] activity	P:cellular protein modification process; P:metabolic process; F:kinase activity; P:anatomical structure morphogenesis; P:post-embryonic development; C:membrane; P:signal transduction; C:cytoplasm; F:nucleotide binding; P:flower development; P:response to biotic stimulus; F:catalytic activity; C:plasma membrane	EC:2.7.11.0 /// EC:2.7.11.26 /// EC:1.3.1.74	3707	1010	Q9LRT1	1016	Complete	sp=Probably inactive leucine-rich repeat receptor-like protein kinase At3g28040; Arabidopsis thaliana (Mouse-ear cress).	AT3G28040		Leucine-rich receptor-like protein kinase family protein	protein phosphorylation;response to molecule of bacterial origin; signal transduction; stomatal complex morphogenesis;stamen development;transmembrane receptor protein tyrosine kinase signaling pathway	1.8		-1.14085		-1.14085		-1.79769e+308	3.5994e-05	5	9	28	16.2	13	14.2	38	27.8	0	0	0.41369	Specific
D	Contig5705	Oryza_sativa_subsp._indica_OsIBCD021211	LRRNT_2	FAR1	receptor-like protein kinase	root hair elongation /// microsporocyte differentiation /// response to water deprivation /// anthocyanin accumulation in tissues in response to UV light /// multidimensional cell growth /// activation of MAPKK activity /// transmembrane receptor protein tyrosine kinase signaling pathway /// auxin polar transport /// regulation of meristem growth /// gametophyte development /// starch biosyntheti…	chloroplast stroma /// cytosol /// plasma membrane /// integral to membrane /// nucleus	receptor serine/threonine kinase binding /// MAP kinase kinase kinase activity /// protein self-association /// ATP binding /// cation binding /// 2-alkenal reductase [NAD(P)] activity /// beta-amylase activity	P:anatomical structure morphogenesis; P:cell differentiation; P:multicellular organismal development; P:cell growth; P:flower development; P:response to stress; P:response to abiotic stimulus; P:response to external stimulus; P:signal transduction; P:cellular protein modification process; P:transport; C:plastid; P:growth; C:cytosol; F:receptor binding; P:biosynthetic process; P:carbohydrate metab…	EC:2.7.11.25 /// EC:1.3.1.74 /// EC:3.2.1.2	2998	971	O49545	1003	C-terminus	sp=Leucine-rich repeat receptor-like serine/threonine-protein kinase BAM1; Arabidopsis thaliana (Mouse-ear cress).	AT5G65700	BAM1	Leucine-rich receptor-like protein kinase family protein	regulation of meristem growth; protein phosphorylation;regulation of hormone levels; anther development;gametophyte development;microsporocyte differentiation;anthocyanin accumulation in tissues in response to UV light; root hair elongation; cell tip growth; regulation of meristem structural organization;transmembrane receptor protein tyrosine kinase signaling pathway;multidimensional cell growth…	-1.29412		1.5098		1.5098		-1.79769e+308	3.27023e-06	14	26.4	35	20.4	28	30.8	45	33.2	0	0	0.299639	Specific
D	Contig206	Oryza_sativa_subsp._indica_OsIBCD027435	AP2	AP2-EREBP		cellular response to phosphate starvation /// transmembrane transport /// phosphate ion transport	plasma membrane /// integral to membrane	inorganic phosphate transmembrane transporter activity	C:plasma membrane; P:response to extracellular stimulus; P:cell communication; P:response to stress; P:transport; P:cellular process; F:transporter activity; C:membrane		2186	537	Q8VYM2	524	Complete	sp=Inorganic phosphate transporter 1-1; Arabidopsis thaliana (Mouse-ear cress).	AT5G43360	PHT3, ATPT4, PHT1;3	phosphate transporter 1;3	transmembrane transport;phosphate ion transport	1.42857		1.16667		1.16667		-1.79769e+308	0.000233376	5	8.4	21	12	13	14	32	23.6	0	0	0.406897	Specific
D	Contig17542	Oryza_sativa_subsp._indica_OsIBCD028447	BAH	PHD		metabolic process	plasma membrane	phosphoprotein phosphatase activity	P:metabolic process; C:plasma membrane; F:hydrolase activity	EC:3.1.3.16	1800	429	O80492	428	Complete	sp=Probable protein phosphatase 2C 5; Arabidopsis thaliana (Mouse-ear cress).	AT1G09160		Protein phosphatase 2C family protein	0	-1.33333		-1.26923		-1.26923		-1.79769e+308	0.000464843	10	17.6	23	13.2	10	10.4	30	22	0	0	0.348101	Specific
D	Contig8924	Oryza_sativa_subsp._indica_OsIBCD028447	BAH	PHD	pyruvate kinase	response to cadmium ion /// phosphorylation /// glycolysis	plasma membrane /// cytosol	pyruvate kinase activity /// potassium ion binding /// magnesium ion binding	F:kinase activity; P:biological_process; C:plasma membrane; P:metabolic process; P:cellular process; F:binding; P:carbohydrate metabolic process; P:generation of precursor metabolites and energy; P:catabolic process; C:cytosol	EC:2.7.1.40	2295	528	Q42806	511	Complete	sp=Pyruvate kinase, cytosolic isozyme; Glycine max (Soybean) (Glycine hispida).	AT3G52990		Pyruvate kinase family protein	glycolysis; response to cadmium ion	1.58647		-1.40667		-1.40667	3.78397e-09	-3.2924	6.64076e-08	14	26.6	71	42.2	27	30	155	112.6	16	34.2	0.458469
D	Contig25824	Oryza_sativa_subsp._indica_OsIBCD035653	Myb_DNA-binding	MYB-related	phototropic-responsive nph3 family protein	starch biosynthetic process /// signal transduction /// maltose metabolic process /// response to light stimulus	plasma membrane	signal transducer activity	F:signal transducer activity; C:plasma membrane; P:biosynthetic process; P:carbohydrate metabolic process; P:cellular process; P:signal transduction; P:response to abiotic stimulus		1685	427	B9RUY5	428	Complete	tr=Signal transducer, putative; Ricinus communis (Castor bean).	AT1G52770		Phototropic-responsive NPH3 family protein	response to light stimulus	1		1.79769e+308		1.79769e+308	0.000809135	-1.79769e+308	8.83759e-05	0	0	0	0	2	1.6	35	25.8	0	0	0.941606	Specific
D	Contig1147	Oryza_sativa_subsp._indica_OsIBCD035653	Myb_DNA-binding	MYB-related		response to light stimulus /// signal transduction /// flower development		signal transducer activity	P:response to abiotic stimulus; F:signal transducer activity; P:signal transduction; P:flower development		3104	630	O80970	634	Complete	sp=BTB/POZ domain-containing protein NPY2; Arabidopsis thaliana (Mouse-ear cress).	AT2G14820	NPY2	Phototropic-responsive NPH3 family protein	response to light stimulus; positive gravitropism	-3.28571		1.14286		1.14286		-1.79769e+308	0.00178453	3	4.6	3	1.4	2	1.6	26	18.8	0	0	0.712121	Specific
D	Contig23751	Oryza_sativa_subsp._japonica_LOC_Os02g01365.1	SRF-TF	MADS	uncharacterized protein				F:protein binding		1681	325	B9RIT8	256	Complete	tr=Putative uncharacterized protein; Ricinus communis (Castor bean).	AT4G25670		unknown protein; BEST Arabidopsis thaliana protein match is: unknown protein (TAIR:AT4G25690.2); Has 30201 Blast hits to 17322 proteins in 780 species: Archae - 12; Bacteria - 1396; Metazoa - 17338; Fungi - 3422; Plants - 5037; Viruses - 0; Other Eukaryotes - 2996 (source: NCBI BLink).	0	1.43182		-1.21154		-1.21154		-1.79769e+308	0.00164814	5	8.8	22	12.6	10	10.4	26	19	0	0	0.374016
D	Contig22816	Oryza_sativa_subsp._japonica_LOC_Os02g55560.1	DNC	DBP		protein dephosphorylation /// response to chemical stimulus		metal ion binding /// protein serine/threonine phosphatase activity	P:cellular protein modification process; F:binding; P:biological_process; F:hydrolase activity		1458	419	Q9ZW21	362	Complete	sp=Probable protein phosphatase 2C 24; Arabidopsis thaliana (Mouse-ear cress).	AT2G29380	HAI3	highly ABA-induced PP2C gene 3	protein dephosphorylation	-3.21053		1.57895		1.57895	0.00866045	-4.25714		7	12.2	7	3.8	6	6	41	29.8	3	7	0.506803	Specific
D	Contig5456	Populus_trichocarpa_424416	zf-CCCH	C3H	zinc finger ccch domain-containing protein zfn-like isoform 1	carbohydrate transport	nucleus	DNA binding /// zinc ion binding	C:nucleus; F:DNA binding; F:binding; P:transport		1593	412	Q9SWF9	417	Complete	sp=Zinc finger CCCH domain-containing protein ZFN-like; Pisum sativum (Garden pea).	AT3G02830	ZFN1	zinc finger protein 1	negative regulation of translation	-1.96154		1.98077		1.98077		-10.3636	0.0037938	11	20.4	18	10.4	19	20.6	31	22.8	1	2.2	0.298429	Specific
D	Contig26580	Populus_trichocarpa_550801	SWIRM	SWI/SNF-SWI3	lysine-specific histone demethylase 1 homolog 1-like	oxidation-reduction process /// root development /// histone deacetylation /// histone H3-K4 methylation	nucleus	primary amine oxidase activity /// L-amino-acid oxidase activity /// DNA binding	F:catalytic activity; P:metabolic process; P:multicellular organismal development; P:cellular component organization; P:cellular protein modification process; F:DNA binding; C:nucleus	EC:1.4.3.21 /// EC:1.4.3.2	2628	809	I1L4D4	790	Complete	tr=Uncharacterized protein; Glycine max (Soybean) (Glycine hispida).	AT1G62830	LDL1, SWP1, ATSWP1, ATLSD1, LSD1	LSD1-like 1	histone H3-K4 methylation; histone deacetylation; root development; oxidation-reduction process	1.79769e+308		1.37143		1.37143		-1.79769e+308	0.0026962	0	0	12	7	9	9.6	24	17.8	0	0	0.517442	Specific
D	Contig4935	Populus_trichocarpa_569412	Myb_DNA-binding	MYB-related	dna binding				P:response to stress; P:response to abiotic stimulus; P:cellular component organization; P:cellular process; P:reproduction; P:post-embryonic development; P:embryo development; F:structural molecule activity; ; P:biological_process; P:signal transduction; P:anatomical structure morphogenesis; P:multicellular organismal development; P:cellular protein modification process; P:cell cycle; P:flower d…		2019	452	Q6R0H1	645	N-terminus	sp=Protein LHY; Arabidopsis thaliana (Mouse-ear cress).	AT1G18330	EPR1, RVE7	Homeodomain-like superfamily protein	regulation of transcription, DNA-dependent; circadian rhythm; response to salt stress; response to ethylene stimulus;response to cadmium ion	-1.28571		1.05714		1.05714		-1.79769e+308	0.00150542	5	9	12	7	7	7.4	26	19.2	0	0	0.450704	Specific
D	Contig18515	Populus_trichocarpa_570489	FAR1	FAR1			extracellular region	carboxylesterase activity	C:extracellular region; F:hydrolase activity	EC:3.1.1.1	1543	398	Q9FVV1	374	Complete	sp=GDSL esterase/lipase At1g71250; Arabidopsis thaliana (Mouse-ear cress).	AT1G71250		GDSL-like Lipase/Acylhydrolase superfamily protein	lipid metabolic process	1		1.79769e+308		1.79769e+308		-1.79769e+308	0.00224981	0	0	0	0	15	16	25	18.2	0	0	0.532164	Specific
D	Contig16483	Populus_trichocarpa_646183	DUF260	LOB					-		1093	219	Q9SN23	247	Complete	sp=LOB domain-containing protein 38; Arabidopsis thaliana (Mouse-ear cress).	AT3G49940	LBD38	LOB domain-containing protein 38	response to nitrate;nitrate transport;biological_process	1.69697		1.03571		1.03571		-1.79769e+308	6.16212e-05	4	6.6	20	11.2	11	11.6	37	26.6	0	0	0.475	Specific
D	Contig20687	Populus_trichocarpa_647251	zf-CCCH	C3H				nucleic acid binding /// metal ion binding	F:nucleic acid binding; F:binding		3566	723	Q0D3J9	682	Complete	sp=Zinc finger CCCH domain-containing protein 53; Oryza sativa subsp. japonica (Rice).	AT5G12440		CCCH-type zinc fingerfamily protein with RNA-binding domain	biological_process	-1.31111		1.17778		1.17778		-4.11111	0.00371188	19	35.4	47	27	29	31.8	51	37	4	9	0.263909
D	Contig19708	Populus_trichocarpa_678093	zf-C2H2	C2H2		brassinosteroid biosynthetic process /// transmembrane transport /// response to water deprivation /// response to salt stress /// acetyl-CoA metabolic process /// cellular response to iron ion starvation /// iron ion transport /// water transport /// sterol biosynthetic process	mitochondrion /// integral to membrane /// chloroplast envelope /// anchored to plasma membrane /// vacuole	water channel activity /// protein binding	P:biosynthetic process; P:cellular process; P:lipid metabolic process; P:transport; P:response to stress; P:response to abiotic stimulus; C:mitochondrion; C:membrane; P:metabolic process; F:transporter activity; C:plastid; P:response to extracellular stimulus; P:cell communication; F:protein binding; C:plasma membrane; C:vacuole		1126	342	Q39196	287	Putative Complete	sp=Probable aquaporin PIP1-4; Arabidopsis thaliana (Mouse-ear cress).	AT1G01620	PIP1C, TMP-B, PIP1;3	plasma membrane intrinsic protein 1C	water transport; acetyl-CoA metabolic process;cellular response to iron ion starvation;transmembrane transport;transport; response to water deprivation;response to salt stress;sterol biosynthetic process; iron ion transport; brassinosteroid biosynthetic process	-1.26506		1.48193		1.48193	0.00223878	-4.32773	1.74501e-09	22	42	57	33.2	45	49.2	142	103	11	23.8	0.410032	Specific
D	Contig16246	Populus_trichocarpa_731468	Myb_DNA-binding	MYB-related				DNA binding /// chromatin binding	F:DNA binding; F:chromatin binding		2842	770	Q6R0H1	645	Complete	sp=Protein LHY; Arabidopsis thaliana (Mouse-ear cress).	AT1G01060	LHY, LHY1	Homeodomain-like superfamily protein	response to salt stress;negative regulation of sequence-specific DNA binding transcription factor activity; response to jasmonic acid stimulus;response to cold;regulation of transcription, DNA-dependent; response to gibberellin stimulus;response to salicylic acid stimulus; response to red or far red light; long-day photoperiodism, flowering; regulation of circadian rhythm;response to cadmium ion;…	-2.35185		1.98148		1.98148		-13.9	0.000405418	14	25.4	19	10.8	20	21.4	38	27.8	1	2	0.318078	Specific
D	Contig20668	Populus_trichocarpa_740887	GAF	Orphans		intracellular signal transduction /// regulation of transcription	DNA-dependent /// signal transduction by phosphorylation /// ethylene mediated signaling pathway	integral to membrane /// endoplasmic reticulum membrane	F:transcription regulator activity; F:signal transducer activity; C:membrane; F:binding; ; F:nucleotide binding; F:kinase activity; C:endoplasmic reticulum; P:signal transduction; P:response to endogenous stimulus		2745	745	O81122	741	Complete	sp=Ethylene receptor; Malus domestica (Apple) (Pyrus malus).	AT1G66340	ETR1, EIN1, ETR, AtETR1	Signal transduction histidine kinase, hybrid-type, ethylene sensor	defense response by callose deposition in cell wall; defense response; cellular response to iron ion;negative regulation of ethylene mediated signaling pathway;sugar mediated signaling pathway;defense response to bacterium; response to salt stress;cytokinin metabolic process; circadian rhythm; response to abscisic acid stimulus; response to auxin stimulus;cytokinin mediated signaling pathway;resp…	9.93333	0.000689156	-1.12879		-1.12879		-2.86364		2	3	51	29.8	24	26.4	52	37.8	6	13.2	0.343013
D	Contig20803	Populus_trichocarpa_765876	PP2C	DBP		response to freezing /// embryo development ending in seed dormancy /// fatty acid catabolic process /// terpenoid biosynthetic process /// photomorphogenesis /// lipid storage /// sugar mediated signaling pathway /// meristem structural organization /// protein ubiquitination /// seed germination /// vegetative to reproductive phase transition of meristem /// response to abscisic acid stimulus /…	nucleus	metal ion binding /// protein serine/threonine phosphatase activity	P:response to stress; P:response to abiotic stimulus; P:reproduction; P:post-embryonic development; P:embryo development; P:catabolic process; P:cellular process; P:lipid metabolic process; P:biosynthetic process; P:secondary metabolic process; P:biological_process; F:binding; P:signal transduction; P:anatomical structure morphogenesis; P:multicellular organismal development; P:cellular protein m…		1514	402	B9R9K8	398	Complete	tr=Protein phosphatase 2c, putative; Ricinus communis (Castor bean).	AT5G51760	AHG1	Protein phosphatase 2C family protein	terpenoid biosynthetic process; response to freezing; seed dormancy process; response to abscisic acid stimulus;meristem structural organization; protein ubiquitination; protein dephosphorylation; lipid storage; sugar mediated signaling pathway;photomorphogenesis;regulation of flower development; seed germination; fatty acid catabolic process;vegetative to reproductive phase transition of meriste…	2.08696		1.3125		1.3125		-1.79769e+308	0.00115475	3	4.6	17	9.6	12	12.6	27	19.8	0	0	0.424893	Specific
D	Contig5982	Populus_trichocarpa_820773	CXC	CPP	lin-54-like protein	cellular process /// regulation of biological process			P:cellular process; P:biological_process		2650	793	F4JIF5	674	Complete	sp=Protein tesmin/TSO1-like CXC 2; Arabidopsis thaliana (Mouse-ear cress).	AT4G14770	TCX2, ATTCX2	TESMIN/TSO1-like CXC 2	regulation of transcription, DNA-dependent; stomatal complex morphogenesis;regulation of meristem growth; DNA-dependent DNA replication;regulation of cell proliferation	-1.21212		-1.43478		-1.43478		-13.6364	0.000198146	17	32	46	26.4	17	18.4	41	30	1	2.2	0.275229	Specific
D	Contig25828	Populus_trichocarpa_831667	DUF1004	BBR/BPC	gaga-binding transcriptional activator	regulation of transcription	DNA-dependent /// response to ethylene stimulus	nucleolus	C:nucleolus; ; F:DNA binding; F:sequence-specific DNA binding transcription factor activity; F:protein binding; P:response to endogenous stimulus		1666	338	Q8L999	342	Complete	sp=Protein BASIC PENTACYSTEINE6; Arabidopsis thaliana (Mouse-ear cress).	AT5G42520	BPC6, BBR/BPC6, ATBPC6	basic pentacysteine 6	response to ethylene stimulus; regulation of transcription, DNA-dependent	-1.15909		-1.87234		-1.87234		-9.72727	0.00652759	11	20.4	30	17.6	9	9.4	29	21.4	1	2.2	0.301408	Specific
D	Contig8096	Selaginella_moellendorffii_422152	BTB	TRAF	ethylene-overproduction protein 1-like	regulation of post-embryonic root development /// cellular response to phosphate starvation /// stem cell division /// proteasomal ubiquitin-dependent protein catabolic process /// regulation of ethylene biosynthetic process /// hormone-mediated signaling pathway /// cotyledon development /// sugar mediated signaling pathway /// protein N-linked glycosylation /// negative regulation of response t…	nucleus	protein binding	P:response to extracellular stimulus; P:cell communication; P:response to stress; P:cellular process; P:protein metabolic process; P:catabolic process; P:biosynthetic process; ; P:signal transduction; P:response to endogenous stimulus; P:reproduction; P:post-embryonic development; P:embryo development; F:protein binding; P:cellular protein modification process; P:carbohydrate metabolic process; P…		2872	882	O65020	951	C-terminus	sp=Ethylene-overproduction protein 1; Arabidopsis thaliana (Mouse-ear cress).	AT3G51770	ETO1	tetratricopeptide repeat (TPR)-containing protein	negative regulation of response to stimulus;proteasomal ubiquitin-dependent protein catabolic process; sugar mediated signaling pathway; ethylene biosynthetic process;protein N-linked glycosylation;hormone-mediated signaling pathway;cellular response to phosphate starvation;regulation of post-embryonic root development; stem cell division;regulation of ethylene biosynthetic process;cotyledon deve…	-15.375	0.00147043	6.875		6.875		-2.61972		13	24.6	3	1.6	10	11	51	37.2	6	14.2	0.419865	Specific
D	Contig16907	Selaginella_moellendorffii_439190	HLH	bHLH		metabolic process /// response to hypoxia	membrane	magnesium ion binding /// thiamine pyrophosphate binding /// pyruvate decarboxylase activity	C:membrane; P:metabolic process; P:response to stress; F:binding; F:catalytic activity	EC:4.1.1.1	2153	607	P51846	614	Complete	sp=Pyruvate decarboxylase isozyme 2; Nicotiana tabacum (Common tobacco).	AT4G33070		Thiamine pyrophosphate dependent pyruvate decarboxylase family protein	cytoskeleton organization;systemic acquired resistance, salicylic acid mediated signaling pathway; regulation of hydrogen peroxide metabolic process;proteasomal protein catabolic process;response to hypoxia;gluconeogenesis	-1.28205		2.46154		2.46154	1.02731e-11	-12.0455	0	6	10	14	7.8	18	19.2	148	106	4	8.8	0.698287	Specific
D	Contig18237	Selaginella_moellendorffii_439190	HLH	bHLH		metabolic process /// response to hypoxia	membrane	magnesium ion binding /// thiamine pyrophosphate binding /// pyruvate decarboxylase activity	C:membrane; P:metabolic process; P:response to stress; F:binding; F:catalytic activity	EC:4.1.1.1	2183	607	P51846	614	Complete	sp=Pyruvate decarboxylase isozyme 2; Nicotiana tabacum (Common tobacco).	AT4G33070		Thiamine pyrophosphate dependent pyruvate decarboxylase family protein	cytoskeleton organization;systemic acquired resistance, salicylic acid mediated signaling pathway; regulation of hydrogen peroxide metabolic process;proteasomal protein catabolic process;response to hypoxia;gluconeogenesis	-22.25	0.00936087	4.75		4.75		-3.72727		10	17.8	2	0.8	4	3.8	34	24.6	3	6.6	0.458955	Specific
D	Contig7078	Vitis_vinifera_GSVIVP00002777001	SRF-TF	MADS	mads-box protein 5	regulation of transcription	DNA-dependent	nucleus	F:sequence-specific DNA binding transcription factor activity; F:DNA binding; F:protein binding; C:nucleus;		1141	241	Q03489	241	Complete	sp=Agamous-like MADS-box protein AGL9 homolog; Petunia hybrida (Petunia).	AT1G24260	SEP3, AGL9	K-box region and MADS-box transcription factor family protein	regulation of transcription, DNA-dependent; cell fate specification; specification of floral organ identity;flower development;ovule development;specification of floral organ number; carpel development; meristem development	4.125		-1.26923		-1.26923		-1.79769e+308	0.0085088	1	1.6	11	6.6	5	5.2	20	15	0	0	0.528169	Specific
D	Contig4603	Vitis_vinifera_GSVIVP00004324001	GRF	GRF	growth-regulating factor 1	root development /// response to nematode /// regulation of nematode larval development /// response to cadmium ion /// leaf development	apoplast /// vacuole /// Golgi apparatus /// cytosol /// chloroplast stroma /// plasmodesma /// plasma membrane /// nucleus	protein binding	P:multicellular organismal development; C:extracellular region; F:protein binding; C:vacuole; P:response to biotic stimulus; C:Golgi apparatus; C:cytosol; C:plastid; P:biological_process; C:plasma membrane; C:nucleus		2339	603	O81001	530	Complete	sp=Growth-regulating factor 1; Arabidopsis thaliana (Mouse-ear cress).	AT2G22840	AtGRF1, GRF1	growth-regulating factor 1	embryo development ending in seed dormancy;seed dormancy process;response to abscisic acid stimulus; leaf development; root development; response to nematode; seed germination; regulation of nematode larval development	-6.875		6		6		-1.79769e+308	0.00505312	6	11	3	1.6	9	9.6	22	16.2	0	0	0.421875
D	Contig5499	Vitis_vinifera_GSVIVP00006101001	SRF-TF	MADS	receptor protein	N-terminal protein myristoylation /// suspensor development /// protein phosphorylation /// positive regulation of intracellular protein kinase cascade /// brassinosteroid mediated signaling pathway /// zygote elongation /// response to abscisic acid stimulus	vacuole /// plasmodesma /// internal side of plasma membrane	protein binding /// protein kinase activity /// ATP binding	P:biosynthetic process; P:cellular protein modification process; F:protein binding; C:vacuole; P:biological_process; F:kinase activity; P:signal transduction; P:response to endogenous stimulus; C:plasma membrane; F:nucleotide binding		1890	503	Q944A7	512	Complete	sp=Probable serine/threonine-protein kinase At4g35230; Arabidopsis thaliana (Mouse-ear cress).	AT4G35230	BSK1	BR-signaling kinase 1	response to abscisic acid stimulus; brassinosteroid mediated signaling pathway; N-terminal protein myristoylation;protein phosphorylation	2.69231		-1.89189		-1.89189		-1.79769e+308	0.000553797	3	5.2	24	14	7	7.4	29	21.6	0	0	0.448133	Specific
D	Contig985	Vitis_vinifera_GSVIVP00006101001	SRF-TF	MADS	receptor protein	protein phosphorylation /// transmembrane receptor protein serine/threonine kinase signaling pathway	integral to membrane /// extracellular region /// plasma membrane	ATP binding /// non-membrane spanning protein tyrosine kinase activity /// transmembrane receptor protein serine/threonine kinase activity	P:cellular protein modification process; C:membrane; F:nucleotide binding; C:extracellular region; F:kinase activity; P:signal transduction; F:receptor activity; C:plasma membrane	EC:2.7.10.2	3428	963	P43298	942	Complete	sp=Probable receptor protein kinase TMK1; Arabidopsis thaliana (Mouse-ear cress).	AT1G66150	TMK1	transmembrane kinase 1	protein phosphorylation;signal transduction	1.38462		2.30556		2.30556		-1.79769e+308	2.33935e-06	3	5.2	12	7.2	15	16.6	46	34	0	0	0.539683	Specific
D	Contig22150	Vitis_vinifera_GSVIVP00006101001	SRF-TF	MADS		protein phosphorylation /// virus induced gene silencing /// vegetative phase change /// pollen development /// signal transduction	mitochondrion /// plasmodesma /// plant-type cell wall /// extracellular region /// plasma membrane	protein serine/threonine kinase activity /// ATP binding	P:cellular protein modification process; F:kinase activity; C:mitochondrion; C:plasma membrane; P:response to stress; P:response to biotic stimulus; P:post-embryonic development; C:cell wall; F:nucleotide binding; P:multicellular organismal development; P:signal transduction; C:extracellular region	EC:2.7.11.0	3242	907	P43298	942	C-terminus	sp=Probable receptor protein kinase TMK1; Arabidopsis thaliana (Mouse-ear cress).	AT2G01820		Leucine-rich repeat protein kinase family protein	protein phosphorylation;vegetative phase change;pollen development; virus induced gene silencing	-1.36364		1.36364		1.36364		-1.79769e+308	0.00505312	2	3	4	2.2	3	3	22	16.2	0	0	0.663934
D	Contig378	Vitis_vinifera_GSVIVP00006101001	SRF-TF	MADS	probably inactive leucine-rich repeat receptor-like protein kinase imk2-like	protein phosphorylation /// transmembrane receptor protein tyrosine kinase signaling pathway /// cell proliferation	plasmodesma /// plant-type cell wall /// plasma membrane	protein serine/threonine kinase activity /// oxidoreductase activity /// ATP binding	P:cellular protein modification process; F:kinase activity; C:plasma membrane; P:signal transduction; C:cell wall; F:catalytic activity; F:nucleotide binding; P:cellular process	EC:2.7.11.0	2965	857	Q9SCT4	836	Complete	sp=Probably inactive leucine-rich repeat receptor-like protein kinase IMK2; Arabidopsis thaliana (Mouse-ear cress).	AT3G51740	IMK2	inflorescence meristem receptor-like kinase 2	transmembrane receptor protein tyrosine kinase signaling pathway;protein phosphorylation;cell proliferation	1.13333		1.94118		1.94118		-1.79769e+308	0.00505312	2	3	6	3.4	6	6.6	22	16.2	0	0	0.554795	Specific
D	Contig25637	Vitis_vinifera_GSVIVP00008627001	HLH	bHLH	transcription factor bhlh13	response to wounding /// response to fungus /// jasmonic acid mediated signaling pathway /// response to water deprivation /// regulation of plant-type hypersensitive response /// regulation of transcription	DNA-dependent /// protein targeting to membrane /// hyperosmotic salinity response /// jasmonic acid biosynthetic process /// abscisic acid mediated signaling pathway /// oxidation-reduction process /// salicylic acid mediated signaling pathway /// response to ethylene stimulus /// response to auxin stimulus	nucleus	P:response to external stimulus; P:response to stress; P:response to biotic stimulus; P:response to endogenous stimulus; P:signal transduction; P:response to abiotic stimulus; P:cell death; ; F:catalytic activity; P:transport; P:cellular process; F:protein binding; P:biosynthetic process; P:lipid metabolic process; F:sequence-specific DNA binding transcription factor activity; P:metabolic process…	EC:1.3.1.74	2206	612	Q9LNJ5	590	Complete	sp=Transcription factor bHLH13; Arabidopsis thaliana (Mouse-ear cress).	AT1G01260		basic helix-loop-helix (bHLH) DNA-binding superfamily protein	jasmonic acid metabolic process; response to jasmonic acid stimulus;regulation of transcription, DNA-dependent	3.19231		-2.24324		-2.24324		-11	0.00216117	3	5.2	29	16.6	7	7.4	33	24.2	1	2.2	0.435252	Specific
D	Contig19095	Vitis_vinifera_GSVIVP00010958001	NF-YB	CCAAT		regulation of transcription	DNA-dependent	nucleus	F:DNA binding; C:nucleus; F:protein binding;		943	227	Q84W66	234	Complete	sp=Nuclear transcription factor Y subunit B-6; Arabidopsis thaliana (Mouse-ear cress).	AT5G47670	NF-YB6, L1L	nuclear factor Y, subunit B6	regulation of transcription, DNA-dependent; abscisic acid mediated signaling pathway; positive regulation of transcription, DNA-dependent	1		1.79769e+308		1.79769e+308	0.00123369	-15.0909	4.8345e-05	0	0	0	0	5	5.2	45	33.2	1	2.2	0.817734	Specific
D	Qs-dev_c14922	Vitis_vinifera_GSVIVP00014173001	YDG_SRA	SET	histone-lysine n-	macromolecule methylation /// primary metabolic process		nucleotide binding /// transferase activity	F:nucleotide binding; F:transferase activity; P:metabolic process; P:cellular process		1558	502	O82175	794	Internal	sp=Histone-lysine N-methyltransferase, H3 lysine-9 specific SUVH5; Arabidopsis thaliana (Mouse-ear cress).	AT2G22740	SUVH6	SU(VAR)3-9 homolog 6	histone lysine methylation; histone methylation	1.79769e+308		-11		-11	0.00390131	-1.79769e+308	0.00108164	0	0	15	8.8	1	0.8	27	20	0	0	0.675676	Specific
D	isotig08077	Vitis_vinifera_GSVIVP00015048001	AUX_IAA	AUX/IAA	aux iaa protein	regulation of transcription	DNA-dependent /// auxin mediated signaling pathway	cytoplasm /// nucleus	; F:protein binding; C:cytoplasm; P:response to endogenous stimulus; P:signal transduction; C:nucleus		1780	369	Q38827	338	Complete	sp=Auxin-responsive protein IAA9; Arabidopsis thaliana (Mouse-ear cress).	AT5G65670	IAA9	indole-3-acetic acid inducible 9	auxin mediated signaling pathway; virus induced gene silencing; response to auxin stimulus;regulation of transcription, DNA-dependent; vegetative phase change; response to cyclopentenone	-1.2		1.72727		1.72727		-1.79769e+308	0.000180148	7	13.2	19	11	17	19	33	24.2	0	0	0.35905
D	Contig81	Vitis_vinifera_GSVIVP00015098001	Myb_DNA-binding	MYB-related	dna binding protein	response to hormone stimulus			P:response to endogenous stimulus		2445	657	F6H140	635	Complete	tr=Putative uncharacterized protein; Vitis vinifera (Grape).	AT1G09710		Homeodomain-like superfamily protein	0	2.94118		-2.38095		-2.38095		-8.64286	0.00381476	2	3.4	17	10	4	4.2	33	24.2	1	2.8	0.542601	Specific
D	Contig2563	Vitis_vinifera_GSVIVP00015749001	HLH	bHLH	transcription factor bhlh71	cellular process	intracellular membrane-bounded organelle /// cytoplasmic part	protein dimerization activity	P:cellular process; C:intracellular; F:protein binding; C:cytoplasm		1520	315	Q56XR0	327	Complete	sp=Transcription factor bHLH71; Arabidopsis thaliana (Mouse-ear cress).	AT5G46690	bHLH071	beta HLH protein 71	regulation of transcription, DNA-dependent	1.79769e+308		-1		-1		-1.79769e+308	0.00913647	0	0	3	1.6	2	1.6	20	14.8	0	0	0.822222	Specific
D	Contig554	Vitis_vinifera_GSVIVP00017517001	POX	HB	bel1-like homeodomain protein 1-like			DNA binding	F:DNA binding		3106	608	Q9SJ56	680	Putative Complete	sp=BEL1-like homeodomain protein 1; Arabidopsis thaliana (Mouse-ear cress).	AT2G35940	BLH1, EDA29	BEL1-like homeodomain 1	regulation of plant-type hypersensitive response;systemic acquired resistance, salicylic acid mediated signaling pathway; regulation of transcription, DNA-dependent; cysteine biosynthetic process;response to carbohydrate stimulus; protein targeting to membrane;response to auxin stimulus; response to superoxide; response to symbiotic fungus; polar nucleus fusion; positive regulation of flavonoid b…	-1.22826		-1		-1		-1.79769e+308	0.000849553	12	22.6	32	18.4	17	18.4	28	20.6	0	0	0.2575
D	Contig25125	Vitis_vinifera_GSVIVP00017797001	Myb_DNA-binding	MYB	glutamate synthase 1	gluconeogenesis /// developmental growth /// response to salt stress /// nitrate assimilation /// glycolysis /// L-glutamate biosynthetic process /// response to cadmium ion /// transmembrane transport /// oxidation-reduction process /// ammonia assimilation cycle	chloroplast envelope /// integral to membrane /// cytosol /// amyloplast /// chloroplast stroma /// plasma membrane /// mitochondrion	flavin adenine dinucleotide binding /// glutamate synthase (NADH) activity /// 3 iron	P:biosynthetic process; P:carbohydrate metabolic process; P:cellular process; F:nucleotide binding; C:plastid; F:catalytic activity; P:growth; F:binding; P:response to stress; P:response to abiotic stimulus; P:metabolic process; C:membrane; C:cytosol; P:generation of precursor metabolites and energy; P:catabolic process; F:transporter activity; P:biological_process; P:transport; ; C:plasma membra…	EC:1.4.1.14	8093	2228	Q03460	2194	Complete	sp=Glutamate synthase [NADH], amyloplastic; Medicago sativa (Alfalfa).	AT5G53460	GLT1	NADH-dependent glutamate synthase 1	response to salt stress;glutamate biosynthetic process; oxidation-reduction process;ammonia assimilation cycle; developmental growth; response to cadmium ion; nitrate assimilation; glycolysis;metabolic process;nitrogen compound metabolic process;gluconeogenesis	1.1589		-1.13405		-1.13405		-3.81879	2.02089e-09	35	73	141	84.6	65	74.6	157	113.8	14	29.8	0.302821	Specific
D	Contig4218	Vitis_vinifera_GSVIVP00017926001	FHA	FHA	atpase family aaa domain-containing protein 2b-like		nucleus	ATP binding /// nucleoside-triphosphatase activity	F:nucleotide binding; F:hydrolase activity; C:nucleus	EC:3.6.1.15	2802	917	F4IAE9	1210	C-terminus	sp=ATPase family AAA domain-containing protein At1g05910; Arabidopsis thaliana (Mouse-ear cress).	AT1G05910		cell division cycle protein 48-related / CDC48-related	0	4.34615		-1.71212		-1.71212	0.00866045	-3.58333	0.00306528	3	5.2	39	22.6	12	13.2	60	43	5	12	0.447917	Specific
D	Contig20641	Vitis_vinifera_GSVIVP00019092001	AP2	AP2-EREBP		protein phosphorylation /// regulation of meristem growth /// transmembrane receptor protein tyrosine kinase signaling pathway	intrinsic to membrane /// cell wall /// plasmodesma /// vacuolar membrane /// plasma membrane	protein serine/threonine kinase activity /// ATP binding	C:membrane; C:cell wall; P:cellular protein modification process; F:kinase activity; P:multicellular organismal development; P:growth; C:plasma membrane; P:signal transduction; C:vacuole; F:nucleotide binding	EC:2.7.11.0	1763	555	Q9LP77	655	C-terminus	sp=Probable inactive receptor kinase At1g48480; Arabidopsis thaliana (Mouse-ear cress).	AT1G48480	RKL1	receptor-like kinase 1	transmembrane receptor protein tyrosine kinase signaling pathway;protein phosphorylation;regulation of meristem growth	-1.53333		2.73333		2.73333		-1.79769e+308	0.000233376	3	4.6	5	3	8	8.2	32	23.6	0	0	0.598985
D	Contig20612	Vitis_vinifera_GSVIVP00022870001	HLH	bHLH			cytoplasmic part /// intracellular membrane-bounded organelle	binding	C:cytoplasm; F:binding; C:intracellular		1151	331	Q9C7T4	320	Complete	sp=Transcription factor bHLH96; Arabidopsis thaliana (Mouse-ear cress).	AT1G72210		basic helix-loop-helix (bHLH) DNA-binding superfamily protein	0	3.30952		-1.28704		-1.28704		-4.70588	0.00484908	5	8.4	48	27.8	20	21.6	44	32	3	6.8	0.331263	Specific
D	Contig3216	Vitis_vinifera_GSVIVP00023051001	PHD	PHD	dna binding				F:zinc ion binding; C:intracellular		2202	539	F6HQY7	585	Complete	tr=Putative uncharacterized protein; Vitis vinifera (Grape).	AT5G13660		unknown protein; FUNCTIONS IN: molecular_function unknown; INVOLVED IN: biological_process unknown; LOCATED IN: cellular_component unknown; BEST Arabidopsis thaliana protein match is: unknown protein (TAIR:AT5G59830.2); Has 30201 Blast hits to 17322 proteins in 780 species: Archae - 12; Bacteria - 1396; Metazoa - 17338; Fungi - 3422; Plants - 5037; Viruses - 0; Other Eukaryotes - 2996 (source: NC…	biological_process	-3.92308		-1		-1	0.00123369	-15.0909	4.8345e-05	11	20.4	9	5.2	5	5.2	45	33.2	1	2.2	0.501511	Specific
D	Contig6531	Vitis_vinifera_GSVIVP00025362001	RRM_1	mTERF	glyceraldehyde 3-phosphate dehydrogenase	glucose metabolic process /// oxidation-reduction process		NAD binding /// glyceraldehyde-3-phosphate dehydrogenase (NAD+) (phosphorylating) activity /// NADP binding	F:nucleotide binding; P:carbohydrate metabolic process; P:cellular process; F:catalytic activity; P:metabolic process	EC:1.2.1.12	1832	345	P04796	338	Complete	sp=Glyceraldehyde-3-phosphate dehydrogenase, cytosolic; Sinapis alba (White mustard) (Brassica hirta).	AT1G13440	GAPC-2, GAPC2	glyceraldehyde-3-phosphate dehydrogenase C2	glycolysis; regulation of transport; isopentenyl diphosphate biosynthetic process, mevalonate-independent pathway;defense response to bacterium; response to cadmium ion; oxidation-reduction process;glucosinolate biosynthetic process; pentose-phosphate shunt;proteasomal protein catabolic process;cytoskeleton organization;Golgi organization;gluconeogenesis;response to temperature stimulus; response…	-1.28378		1.05405		1.05405	0.00260217	-1.88312	1.92894e-05	74	152	184	118.4	107	124.8	292	203	75	107.8	0.287535	Specific
D	Contig26025	Vitis_vinifera_GSVIVP00027621001	NAM	NAC	nac domain ipr003441	regulation of transcription	DNA-dependent		F:DNA binding;		1486	347	F6H275	353	Complete	tr=Putative uncharacterized protein; Vitis vinifera (Grape).	AT3G15510	ATNAC2, ANAC056, NARS1, NAC2	NAC domain containing protein 2	regulation of transcription, DNA-dependent; multicellular organismal development	1.33333		7.5		7.5		-1.79769e+308	0.00115475	1	1.2	3	1.6	11	12	27	19.8	0	0	0.572254	Specific
D	Contig25489	Vitis_vinifera_GSVIVP00029486001	Response_reg	Pseudo ARR-B	bolting time control 1	two-component signal transduction system (phosphorelay) /// intracellular signal transduction /// regulation of transcription	DNA-dependent	intracellular	F:transcription regulator activity; F:signal transducer activity; P:signal transduction; C:intracellular;		2089	595	A2YQ93	742	N-terminus	sp=Two-component response regulator-like PRR37; Oryza sativa subsp. indica (Rice).	AT5G02810	PRR7, APRR7	pseudo-response regulator 7	long-day photoperiodism, flowering; circadian rhythm; regulation of circadian rhythm; negative regulation of transcription, DNA-dependent; regulation of transcription, DNA-dependent; response to temperature stimulus; red or far-red light signaling pathway; two-component signal transduction system (phosphorelay);response to red or far red light	-1.36538		1.34615		1.34615		-12.9091	0.000388257	8	14.2	18	10.4	13	14	39	28.4	1	2.2	0.410405
D	Contig16086	Vitis_vinifera_GSVIVP00031975001	AP2	AP2-EREBP					-		1657	320	Q9ZPE4	317	Complete	sp=F-box protein FBW2; Arabidopsis thaliana (Mouse-ear cress).	AT4G08980	FBW2	F-BOX WITH WD-40 2	ubiquitin-dependent protein catabolic process;negative regulation of gene expression;posttranscriptional regulation of gene expression; response to abscisic acid stimulus	1.82609		-1.44828		-1.44828		-12.3	0.00150542	3	4.6	15	8.4	6	5.8	34	24.6	1	2	0.54185	Specific
D	Contig2406	Vitis_vinifera_GSVIVP00035919001	POX	HB	bel1 homeotic			DNA binding	F:DNA binding		2594	677	O65685	532	Complete	sp=BEL1-like homeodomain protein 6; Arabidopsis thaliana (Mouse-ear cress).	AT4G34610	BLH6	BEL1-like homeodomain 6	regulation of transcription, DNA-dependent; organ development	-1.0493		-1.10938		-1.10938		-5.17143	0.00118865	16	29.8	49	28.4	23	25.6	50	36.2	3	7	0.285039	Specific
D	Contig25262	Vitis_vinifera_GSVIVP00035978001	zf-CCCH	C3H	trna-dihydrouridine synthase 3-like protein	oxidation-reduction process	vacuole /// nucleus /// cytosol /// plastid	flavin adenine dinucleotide binding /// nucleic acid binding /// zinc ion binding /// tRNA dihydrouridine synthase activity	F:nucleotide binding; C:vacuole; F:nucleic acid binding; C:nucleus; C:cytosol; F:binding; F:catalytic activity; C:plastid; P:metabolic process		2682	709	Q9T0J6	691	Complete	sp=tRNA-dihydrouridine(47) synthase [NAD(P)(+)]-like; Arabidopsis thaliana (Mouse-ear cress).	AT4G38890		FMN-linked oxidoreductases superfamily protein	tRNA processing;oxidation-reduction process	-1.08333		1.10417		1.10417		-6.43478	0.00220885	6	10.4	17	9.6	10	10.6	40	29.6	2	4.6	0.45679	Specific
D	Contig18114	Vitis_vinifera_GSVIVP00036931001	NAM	NAC		multidimensional cell growth /// regulation of transcription	DNA-dependent /// flower development /// leaf senescence	nucleus	P:cell growth; ; P:flower development; F:DNA binding; P:biological_process; C:nucleus		1045	286	O49255	268	Complete	sp=NAC transcription factor 29; Arabidopsis thaliana (Mouse-ear cress).	AT1G69490	NAP, ANAC029, ATNAP	NAC-like, activated by AP3/PI	leaf senescence; response to bacterium; regulation of transcription, DNA-dependent; flower development;multicellular organismal development;multidimensional cell growth; innate immune response	1.02439		-2.8		-2.8		-1.79769e+308	0.00505312	5	8.2	15	8.4	3	3	22	16.2	0	0	0.452514	Specific
D	Contig18504	Zea_mays_GRMZM2G055626_P05	DUF822	BES1		maltose biosynthetic process /// response to cold /// starch catabolic process	chloroplast stroma	cation binding /// beta-amylase activity	F:binding; F:hydrolase activity; P:biosynthetic process; P:carbohydrate metabolic process; P:cellular process; P:response to stress; P:response to abiotic stimulus; P:catabolic process; C:plastid	EC:3.2.1.2	2067	547	O23553	548	Complete	sp=Beta-amylase 3, chloroplastic; Arabidopsis thaliana (Mouse-ear cress).	AT4G17090	CT-BMY, BAM3, BMY8	chloroplast beta-amylase	maltose biosynthetic process; response to cold;carbohydrate metabolic process; starch catabolic process; polysaccharide catabolic process	2.06369		-1.20446		-1.20446		-12.3333	1.98254e-12	17	31.4	106	64.8	49	53.8	120	81.4	3	6.6	0.342017	Specific
D	Contig9408	Zea_mays_GRMZM2G055626_P05	DUF822	BES1	inactive beta-amylase 9	polysaccharide catabolic process	chloroplast	cation binding /// beta-amylase activity	F:binding; F:hydrolase activity; C:plastid; P:carbohydrate metabolic process; P:catabolic process	EC:3.2.1.2	2126	537	Q8VYW2	536	Complete	sp=Inactive beta-amylase 9; Arabidopsis thaliana (Mouse-ear cress).	AT5G18670	BMY3, BAM9	beta-amylase 3	cellulose biosynthetic process; carbohydrate metabolic process;polysaccharide catabolic process	1.64979		1.14834		1.14834		-2.77778	9.63049e-05	24	47.4	128	78.2	76	89.8	122	85	14	30.6	0.256798	Specific
D	Contig11744	Zea_mays_GRMZM2G065692_P01	NB-ARC	Orphans					-		3310	902	I1KFK2	918	Complete	tr=Uncharacterized protein; Glycine max (Soybean) (Glycine hispida).	AT3G07040	RPM1, RPS3	NB-ARC domain-containing disease resistance protein	plant-type hypersensitive response; defense response	-1.03333		-1.03448		-1.03448		-1.79769e+308	0.00446097	4	6.2	11	6	6	5.8	23	16.6	0	0	0.479769
D	Contig5138	Zea_mays_GRMZM2G142197_P01	PRONE	PHD	abhydrolase domain-containing protein fam108c1-like		extracellular region /// plastid		C:extracellular region; C:plastid		1511	349	A5AR53	342	Complete	tr=Putative uncharacterized protein; Vitis vinifera (Grape).	AT5G38220		alpha/beta-Hydrolases superfamily protein	biological_process	-1.2381		-1		-1		-1.79769e+308	0.00377194	3	5.2	7	4.2	4	4.2	23	17	0	0	0.555556	Specific
D	Qs-dev_rep_c101226	Zea_mays_GRMZM2G145925_P02	DUF822	BES1	beta-amylase 8	maltose biosynthetic process /// response to cold /// starch catabolic process	chloroplast stroma	cation binding /// beta-amylase activity	F:binding; F:hydrolase activity; P:biosynthetic process; P:carbohydrate metabolic process; P:cellular process; P:response to stress; P:response to abiotic stimulus; P:catabolic process; C:plastid	EC:3.2.1.2	1231	287	O23553	548	C-terminus	sp=Beta-amylase 3, chloroplastic; Arabidopsis thaliana (Mouse-ear cress).	AT4G17090	CT-BMY, BAM3, BMY8	chloroplast beta-amylase	maltose biosynthetic process; response to cold;carbohydrate metabolic process; starch catabolic process; polysaccharide catabolic process	1.33333		-1.85714		-1.85714		-44	0.0001489	4	7.8	18	10.4	5	5.6	36	26.4	0	0.6	0.519685	Specific
D	Qs-dev_rep_c74072	Zea_mays_GRMZM2G178684_P01	BTB	TRAF	btb poz and math domain-containing protein 3-like	cellular response to salt stress /// regulation of protein ubiquitination	nucleus /// cytosol	identical protein binding	F:protein binding; P:response to stress; P:response to abiotic stimulus; P:cellular process; C:nucleus; C:cytosol; P:cellular protein modification process		1107	304	O22286	408	N-terminus	sp=BTB/POZ and MATH domain-containing protein 3; Arabidopsis thaliana (Mouse-ear cress).	AT2G39760	ATBPM3, BPM3	BTB/POZ/MATH-domains containing protein	regulation of protein ubiquitination; response to osmotic stress; cellular response to salt stress	-7		3.66667		3.66667	0.000788495	-34.25	0.000123678	2	4.2	1	0.6	2	2.2	37	27.4	0	0.8	0.778409	Specific
E	Contig17504	Arabidopsis_lyrata_344719	zf-CCCH	C3H		cellular response to heat /// mRNA processing	cytoplasmic stress granule /// nucleus	nucleotide binding /// poly(A) RNA binding	P:response to stress; P:response to abiotic stimulus; P:cellular process; P:nucleobase-containing compound metabolic process; C:cytoplasm; C:nucleus; F:nucleotide binding; F:RNA binding		1502	418	Q9LEB3	428	Complete	sp=Polyadenylate-binding protein RBP47; Nicotiana plumbaginifolia (Leadwort-leaved tobacco) (Tex-Mex tobacco).	AT3G19130	ATRBP47B, RBP47B	RNA-binding protein 47B	transcription factor import into nucleus	1.14407		-1.70886		-1.70886	1.17177e-11	-1.02282		13	23.6	47	27	15	15.8	136	98.6	63	96.4	0.745983	Specific
E	Qs-dev_rep_c76112	Arabidopsis_lyrata_900671	AP2	AP2-EREBP	fructose-bisphosphate class i	response to oxidative stress /// response to salt stress /// pentose-phosphate shunt /// glycolysis /// response to cadmium ion	mitochondrion /// chloroplast thylakoid /// plastoglobule	fructose-bisphosphate aldolase activity	P:response to stress; C:mitochondrion; P:response to abiotic stimulus; P:nucleobase-containing compound metabolic process; P:carbohydrate metabolic process; P:catabolic process; P:secondary metabolic process; P:generation of precursor metabolites and energy; C:thylakoid; C:plastid; F:catalytic activity; P:biological_process	EC:4.1.2.13	1603	394	Q9ZU52	391	Complete	sp=Probable fructose-bisphosphate aldolase 3, chloroplastic; Arabidopsis thaliana (Mouse-ear cress).	AT2G01140		Aldolase superfamily protein	glycolysis; response to cadmium ion; response to salt stress; glucose catabolic process;pentose-phosphate shunt;response to oxidative stress	-1.90476		-1.90909		-1.90909	0.00182796	1.37795		4	8	7	4.2	2	2.2	34	25.4	16	35	0.807487	Specific
E	Contig25357	Arabidopsis_thaliana_AT4G12020.2	PAH	WRKY	with no lysine kinase	activation of MAPKK activity	intracellular part	ATP binding /// MAP kinase kinase kinase activity	F:nucleotide binding; P:signal transduction; P:cellular protein modification process; F:kinase activity; F:signal transducer activity; C:intracellular	EC:2.7.11.25	2366	603	Q9SCU5	549	Complete	sp=Probable serine/threonine-protein kinase WNK5; Arabidopsis thaliana (Mouse-ear cress).	AT3G51630	WNK5, ZIK1, ATWNK5	with no lysine (K) kinase 5	protein phosphorylation;photoperiodism, flowering	-11		7.75		7.75	0.00443463	1.21875		5	8.8	2	0.8	6	6.2	44	32	19	39	0.817972	Specific
E	Contig17783	Arabidopsis_thaliana_AT5G58610.1	Agenet	PHD		production of small RNA involved in gene silencing by RNA /// floral whorl development /// posttranscriptional gene silencing by RNA /// pattern specification process /// floral organ formation /// chromatin silencing /// regulation of multicellular organismal development /// meristem development /// histone lysine methylation	vacuole		P:nucleobase-containing compound metabolic process; P:flower development; C:vacuole; P:regulation of gene expression, epigenetic; P:cellular process; P:multicellular organismal development; P:anatomical structure morphogenesis; ; P:cellular component organization; P:cellular protein modification process		2547	642	D7U2L4	1074	Putative N-terminus	tr=Putative uncharacterized protein; Vitis vinifera (Grape).	AT1G11420	ATDUF2, DUF2	DOMAIN OF UNKNOWN FUNCTION 724 2	regulation of meristem growth; polarity specification of adaxial/abaxial axis;meristem initiation;determination of bilateral symmetry	-1.02326		-10.75		-10.75	0.00342336	-1.47368		10	17.6	30	17.2	2	1.6	31	22.4	7	15.2	0.508108	Specific
E	Contig2731	Carica_papaya_evm.TU.supercontig_130.38	F-box	TAZ	f-box lrr-repeat protein				P:multicellular organismal development		3014	906	Q94B46	468	Putative Complete	sp=F-box/LRR-repeat protein At4g14096; Arabidopsis thaliana (Mouse-ear cress).	AT4G14096		F-box/RNI-like superfamily protein	biological_process	1		1		1	0.00123369	-4.08		0	0	0	0	0	0	28	20.4	2	5	1	Specific
E	Contig9892	Carica_papaya_evm.TU.supercontig_282.15	DUF260	LOB	lob domain-containing protein 41-like	response to gibberellin stimulus			P:response to endogenous stimulus		1108	288	Q9M886	263	Complete	sp=LOB domain-containing protein 41; Arabidopsis thaliana (Mouse-ear cress).	AT3G02550	LBD41	LOB domain-containing protein 41	regulation of hydrogen peroxide metabolic process; systemic acquired resistance, salicylic acid mediated signaling pathway;regulation of transcription, DNA-dependent; response to hypoxia	11		-3.38462		-3.38462	0.000635474	-2.14815		1	1.6	30	17.6	5	5.2	47	34.8	7	16.2	0.676393	Specific
E	Contig19249	Carica_papaya_evm.TU.supercontig_5.100	trihelix	Trihelix		regulation of cellular metabolic process /// meristem development /// response to stress /// pattern specification process			P:metabolic process; P:cellular process; P:multicellular organismal development; P:response to stress		832	276	B9MTM7	483	Putative N-terminus	tr=Predicted protein; subsp. trichocarpa).	AT3G10040		sequence-specific DNA binding transcription factors	meristem initiation;regulation of transcription, DNA-dependent; systemic acquired resistance, salicylic acid mediated signaling pathway;polarity specification of adaxial/abaxial axis; response to hypoxia; regulation of hydrogen peroxide metabolic process;determination of bilateral symmetry;regulation of meristem growth	5		-1.79769e+308		-1.79769e+308	0.000233168	-2.16071		1	1.2	11	6	0	0	33	24.2	5	11.2	0.830986	Specific
E	Contig13330	Carica_papaya_evm.TU.supercontig_55.15	AP2	AP2-EREBP		polarity specification of adaxial/abaxial axis /// root development /// regulation of transcription	DNA-dependent /// meristem initiation /// phyllotactic patterning /// organ growth /// organ morphogenesis /// regulation of floral meristem growth /// xylem development /// maintenance of shoot apical meristem identity /// determination of bilateral symmetry	nucleus	P:anatomical structure morphogenesis; P:multicellular organismal development; ; P:growth; F:DNA binding; P:flower development; F:sequence-specific DNA binding transcription factor activity; P:cell differentiation; C:nucleus		1817	507	Q52QU2-2	584	Putative Complete	Isoform 2 of AP2-like ethylene-responsive transcription factor AIL6 OS=Arabidopsis thaliana GN=AIL6	AT5G10510	AIL6	AINTEGUMENTA-like 6	regulation of transcription, DNA-dependent; root development;phyllotactic patterning; xylem development; flower development; organ morphogenesis;maintenance of shoot apical meristem identity; polarity specification of adaxial/abaxial axis;determination of bilateral symmetry;regulation of meristem growth;regulation of floral meristem growth;cellular cell wall macromolecule metabolic process;merist…	-15		-1.79769e+308		-1.79769e+308	0.00410779	-4.19048		2	3	1	0.2	0	0	24	17.6	2	4.2	0.872	Specific
E	Contig19318	Carica_papaya_evm.TU.supercontig_8.179	B3	ABI3VP1		cellular response to water deprivation /// ubiquitin-dependent protein catabolic process /// response to herbicide /// response to cadmium ion /// response to cold /// response to oxidative stress	apoplast /// chloroplast stroma /// plasma membrane	transferase activity /// glutathione binding /// lactoylglutathione lyase activity	C:extracellular region; P:response to extracellular stimulus; P:cell communication; P:response to stress; P:response to abiotic stimulus; F:transferase activity; P:protein metabolic process; P:catabolic process; P:cellular process; C:plastid; P:biological_process; F:binding; C:plasma membrane; F:catalytic activity	EC:4.4.1.5	4151	953	Q01593	720	Complete	sp=B3 domain-containing transcription factor ABI3; Arabidopsis thaliana (Mouse-ear cress).	AT3G24650	ABI3, SIS10	AP2/B3-like transcriptional factor family protein	terpenoid biosynthetic process;gibberellin biosynthetic process;regulation of transcription, DNA-dependent; positive regulation of transcription, DNA-dependent; gibberellic acid mediated signaling pathway;mitochondria-nucleus signaling pathway;plastid organization;response to auxin stimulus; embryo development; cell division; response to abscisic acid stimulus; cotyledon development	1		1.79769e+308		1.79769e+308	3.54589e-09	-1.58294		0	0	0	0	7	7.2	97	66.8	21	42.2	0.938038	Specific
E	Contig9796	Carica_papaya_evm.TU.supercontig_99.19	AP2	AP2-EREBP	ap2 erf domain-containing transcription factor				F:sequence-specific DNA binding transcription factor activity; F:DNA binding; P:biological_process; C:nucleus;		1119	238	Q9LQZ2	206	Complete	sp=Dehydration-responsive element-binding protein 2D; Arabidopsis thaliana (Mouse-ear cress).	AT1G75490		Integrase-type DNA-binding superfamily protein	regulation of transcription, DNA-dependent; response to chitin	1		1		1	2.7125e-06	1.31765		0	0	0	0	0	0	46	34	22	44.8	1	Specific
E	Contig24728	Carica_papaya_evm.TU.supercontig_996.1	AP2	AP2-EREBP	main allergen 15 kda oleosin		monolayer-surrounded lipid storage body /// integral to membrane		C:cytoplasm; C:membrane		1172	144	Q43804	148	Complete	sp=Oleosin 1; Prunus dulcis (Almond) (Prunus amygdalus).	AT4G25140	OLEO1, OLE1	oleosin 1	seed germination; lipid storage; seed oilbody biogenesis; response to freezing; sugar mediated signaling pathway;protein import into nucleus; seed dormancy process; meristem structural organization;protein ubiquitination;regulation of flower development;photomorphogenesis;mRNA export from nucleus; vegetative to reproductive phase transition of meristem;embryo development ending in seed dormancy	1		1.79769e+308		1.79769e+308	8.49659e-12	-1.17687		0	0	0	0	3	3	101	69.2	31	58.8	0.977099	Specific
E	Contig25168	Oryza_sativa_subsp._indica_OsIBCD004305	Glycos_transf_1	HB	sucrose-phosphate synthase	sucrose biosynthetic process	plasma membrane	sucrose-phosphate synthase activity	P:biosynthetic process; P:carbohydrate metabolic process; P:cellular process; C:plasma membrane; F:transferase activity	EC:2.4.1.14	3538	1055	O22060	1057	Complete	sp=Probable sucrose-phosphate synthase 1; Citrus unshiu (Satsuma mandarin) (Citrus nobilis var. unshiu).	AT5G20280	ATSPS1F, SPS1F	sucrose phosphate synthase 1F	sucrose metabolic process; biosynthetic process	2.79412		-3.06452		-3.06452	1.9686e-06	-2.09091		4	6.8	33	19	6	6.2	71	50.6	11	24.2	0.700375	Specific
E	Contig22280	Oryza_sativa_subsp._indica_OsIBCD030024	FAR1	FAR1		starch biosynthetic process	amyloplast /// chloroplast	NDP-glucose-starch glucosyltransferase activity /// starch synthase activity	C:plastid; F:transferase activity; P:biosynthetic process; P:carbohydrate metabolic process; P:cellular process	EC:2.4.1.242 /// EC:2.4.1.21	2738	612	O82627	608	Complete	sp=Granule-bound starch synthase 1, chloroplastic/amyloplastic; Antirrhinum majus (Garden snapdragon).	AT1G32900		UDP-Glycosyltransferase superfamily protein	myo-inositol hexakisphosphate biosynthetic process;galactolipid biosynthetic process; glucan biosynthetic process;biosynthetic process;response to hypoxia	1.28448		1.60403		1.60403	0	-1.33279	2.09007e-05	24	46.4	97	59.6	83	95.6	1275	811.4	868	608.8	0.875694	Specific
E	Contig22281	Oryza_sativa_subsp._indica_OsIBCD030024	FAR1	FAR1		starch biosynthetic process	amyloplast /// chloroplast	starch synthase activity	C:plastid; F:transferase activity; P:biosynthetic process; P:carbohydrate metabolic process; P:cellular process	EC:2.4.1.21	2254	462	O82627	608	Putative Complete	sp=Granule-bound starch synthase 1, chloroplastic/amyloplastic; Antirrhinum majus (Garden snapdragon).	AT1G32900		UDP-Glycosyltransferase superfamily protein	myo-inositol hexakisphosphate biosynthetic process;galactolipid biosynthetic process; glucan biosynthetic process;biosynthetic process;response to hypoxia	-1.47059		2.41176		2.41176	0	1.04642		3	5	6	3.4	8	8.2	402	262.8	267	275	0.970058	Specific
E	Contig19423	Ostreococcus_tauri_36515	PHD	PHD		glutathione metabolic process /// auxin mediated signaling pathway /// response to karrikin		glutathione transferase activity /// lactoylglutathione lyase activity	F:transferase activity; ; P:signal transduction; P:response to endogenous stimulus; F:catalytic activity	EC:2.5.1.18 /// EC:4.4.1.5	926	220	P49332	221	Complete	sp=Probable glutathione S-transferase parC; Nicotiana tabacum (Common tobacco).	AT1G17180	ATGSTU25, GSTU25	glutathione S-transferase TAU 25	toxin catabolic process;response to cyclopentenone	1		1.79769e+308		1.79769e+308	0.00260217	-1.54545		0	0	0	0	1	0.6	28	20.4	6	13.2	0.982456	Specific
E	Contig18945	Populus_trichocarpa_180347	HLH	bHLH		epidermal cell differentiation /// cell fate specification			P:cell differentiation; P:multicellular organismal development		2728	634	Q9FN69	637	Complete	sp=Transcription factor GLABRA 3; Arabidopsis thaliana (Mouse-ear cress).	AT5G41315	GL3, MYC6.2	basic helix-loop-helix (bHLH) DNA-binding superfamily protein	trichome branching;epidermal cell fate specification; cell fate specification	1.79769e+308		-7.66667		-7.66667	0.000421875	-1.03361		0	0	8	4.6	1	0.6	34	24.6	11	23.8	0.902985	Specific
E	Contig15917	Populus_trichocarpa_568415	TCP	TCP					-		1804	484	Q93V43	365	Complete	sp=Transcription factor TCP2; Arabidopsis thaliana (Mouse-ear cress).	AT4G18390	TCP2	TEOSINTE BRANCHED 1, cycloidea and PCF transcription factor 2	regulation of transcription, DNA-dependent; regulation of translation; plastid organization; cell differentiation; leaf morphogenesis;positive regulation of transcription, DNA-dependent; leaf development; positive regulation of development, heterochronic	7.5		-1.55172		-1.55172	7.56956e-06	-1.99145		1	1.2	16	9	6	5.8	66	46.6	11	23.4	0.813953	Specific
E	Contig17823	Populus_trichocarpa_742254	Histone	CCAAT			cytoplasm /// nucleus	protein heterodimerization activity /// sequence-specific DNA binding	F:protein binding; F:DNA binding; C:cytoplasm; C:nucleus		1201	263	Q8L4B2	231	Complete	sp=Nuclear transcription factor Y subunit C-9; Arabidopsis thaliana (Mouse-ear cress).	AT1G08970	HAP5C, NF-YC9	nuclear factor Y, subunit C9	regulation of transcription, DNA-dependent	1.0303		-2.26667		-2.26667	0.00368816	-2.32727		4	6.6	12	6.8	3	3	35	25.6	5	11	0.690566	Specific
E	Contig25968	Populus_trichocarpa_827173	zf-CCCH	C3H	zinc finger ccch domain-containing protein 2-like	negative regulation of seed germination	nucleus	binding	F:binding; P:post-embryonic development; C:nucleus		1520	388	Q9ZWA1	393	Complete	sp=Zinc finger CCCH domain-containing protein 2; Arabidopsis thaliana (Mouse-ear cress).	AT1G03790	SOM	Zinc finger C-x8-C-x5-C-x3-H type family protein	regulation of transcription, DNA-dependent; negative regulation of seed germination	-3.75		-1.79769e+308		-1.79769e+308	0.000802548	1.66355		2	3	2	0.8	0	0	29	21.4	17	35.6	0.9375	Specific
E	Contig18022	Populus_trichocarpa_830927	NAM	NAC		regulation of plant-type hypersensitive response /// response to salt stress /// protein targeting to membrane /// negative regulation of transcription	DNA-dependent /// leaf senescence /// response to abscisic acid stimulus /// positive regulation of flavonoid biosynthetic process /// response to brassinosteroid stimulus /// xylem development	nucleus	F:protein binding; P:response to stress; P:cell death; P:response to abiotic stimulus; P:transport; P:cellular process; ; F:DNA binding; P:biological_process; F:sequence-specific DNA binding transcription factor activity; P:response to endogenous stimulus; P:biosynthetic process; ; P:secondary metabolic process; C:nucleus; P:multicellular organismal development		1625	257	B9RFW3	254	Complete	tr=NAC domain-containing protein, putative; Ricinus communis (Castor bean).	AT5G13180	ANAC083, VNI2, NAC083	NAC domain containing protein 83	regulation of transcription, DNA-dependent; negative regulation of transcription, DNA-dependent; response to abscisic acid stimulus; response to salt stress; protein targeting to membrane; regulation of plant-type hypersensitive response; positive regulation of flavonoid biosynthetic process; xylem development;multicellular organismal development;response to brassinosteroid stimulus; leaf senesce…	4		-1.46032		-1.46032	0.00443684	1.5		3	4.6	32	18.4	12	12.6	61	44	36	66	0.755495	Specific
E	Contig16572	Selaginella_moellendorffii_440731	NAD_binding_2	AP2-EREBP		response to oxidative stress /// pentose-phosphate shunt /// valine metabolic process /// gamma-aminobutyric acid metabolic process	cytosol	3-hydroxyisobutyrate dehydrogenase activity /// nucleotide binding /// phosphogluconate dehydrogenase (decarboxylating) activity /// coenzyme binding /// 3-hydroxybutyrate dehydrogenase activity	P:response to stress; F:catalytic activity; C:cytosol; P:nucleobase-containing compound metabolic process; P:carbohydrate metabolic process; P:catabolic process; P:secondary metabolic process; ; F:nucleotide binding; F:binding	EC:1.1.1.31 /// EC:1.1.1.44 /// EC:1.1.1.30	1157	292	A5BEM8	291	Complete	tr=Putative uncharacterized protein; Vitis vinifera (Grape).	AT3G25530	GHBDH, ATGHBDH, GLYR1, GR1	glyoxylate reductase 1	pentose-phosphate shunt; isopentenyl diphosphate biosynthetic process, mevalonate-independent pathway;valine metabolic process; oxidation-reduction process;cysteine biosynthetic process; microtubule nucleation; response to oxidative stress	1.79769e+308		-1.66667		-1.66667	6.34676e-07	-1.59184		0	0	11	6	4	3.6	66	46.8	14	29.4	0.888112	Specific
E	Contig18213	Sorghum_bicolor_4801754	bZIP_1	bZIP					-		1109	243	B2ZAT8	253	Complete	tr=Predicted protein; Gossypioides kirkii.	AT4G18650		transcription factor-related	biological_process	1		1.79769e+308		1.79769e+308	0	-2.73723	0.000443484	0	0	0	0	1	0.6	109	75	13	27.4	0.994175	Specific
E	Contig8873	Vitis_vinifera_GSVIVP00007494001	Myosin_head	C2H2	myosin xi-f	peroxisome localization /// xylem development /// mitochondrion localization /// Golgi localization /// cysteine biosynthetic process from serine /// actin filament-based movement /// response to nematode	unconventional myosin complex	ATP binding /// motor activity /// actin binding /// cysteine synthase activity	P:cellular process; C:cytoskeleton; F:nucleotide binding; P:multicellular organismal development; F:motor activity; F:protein binding; P:biosynthetic process; ; P:transport; F:catalytic activity; P:response to biotic stimulus	EC:2.5.1.47	1236	118	P49310	166	Putative Complete	sp=Glycine-rich RNA-binding protein GRP1A; Sinapis alba (White mustard) (Brassica hirta).	AT2G31900	XIF, ATXIF, ATMYO5	myosin-like protein XIF	cellular cell wall macromolecule metabolic process;Golgi localization;mitochondrion localization; actin filament-based movement; xylem development;peroxisome localization; response to nematode	-1.7619		-2.1		-2.1	0.00714712	-1.8		4	7.4	7	4.2	2	2	29	21.6	5	12	0.711864	Specific
E	Contig5949	Vitis_vinifera_GSVIVP00014993001	GRF	GRF	uncharacterized protein loc100260890				F:hydrolase activity; F:nucleotide binding; C:nucleus; C:plastid;		2000	554	Q6AWY3	603	C-terminus	sp=Growth-regulating factor 6; Oryza sativa subsp. japonica (Rice).	AT2G22840	AtGRF1, GRF1	growth-regulating factor 1	embryo development ending in seed dormancy;seed dormancy process;response to abscisic acid stimulus; leaf development; root development; response to nematode; seed germination; regulation of nematode larval development	-6.54545		-3.66667		-3.66667	6.66189e-05	-2.4		8	14.4	4	2.2	1	0.6	39	28.8	5	12	0.703448	Specific
E	Contig8039	Vitis_vinifera_GSVIVP00015636001	LIM	Orphans	actin- expressed	cytoskeleton organization /// gluconeogenesis /// response to wounding /// glucose catabolic process /// proteasomal protein catabolic process /// cell division /// root hair elongation /// regulation of protein localization /// seed germination /// response to light stimulus /// response to auxin stimulus	chloroplast envelope /// cell wall /// nucleolus /// cytosol /// chloroplast stroma /// cytoskeleton /// plasmodesma /// plasma membrane /// mitochondrion	protein binding /// ATP binding /// structural constituent of cytoskeleton	P:cellular component organization; P:cellular process; P:biosynthetic process; P:carbohydrate metabolic process; C:plastid; P:response to external stimulus; P:response to stress; F:protein binding; P:catabolic process; P:protein metabolic process; C:cell wall; P:anatomical structure morphogenesis; P:cell differentiation; P:multicellular organismal development; P:cell growth; C:nucleolus; C:cytoso…		1868	377	P53492	377	Complete	sp=Actin-7; Arabidopsis thaliana (Mouse-ear cress).	AT5G09810	ACT7	actin 7	root epidermal cell differentiation; seed germination; regulation of protein localization;cytoskeleton organization;proteasomal protein catabolic process;response to light stimulus; root development; root hair elongation; glucose catabolic process;gluconeogenesis;response to auxin stimulus; cell division;response to wounding	3.92771	3.07638e-05	-1.42358		-1.42358		1.15		9	16.6	107	65.2	41	45.8	86	60	38	69	0.502728	Specific
E	Contig23293	Vitis_vinifera_GSVIVP00016010001	DUF260	LOB		regulation of biological process /// seed germination /// seed oilbody biogenesis /// response to freezing	intracellular part		P:biological_process; P:post-embryonic development; P:reproduction; P:cellular process; P:response to stress; P:response to abiotic stimulus; C:intracellular		698	174	A5JVA6	155	Complete	sp=Oleosin; Ficus pumila var. awkeotsang (Jelly fig) (Ficus awkeotsang).	AT3G27660	OLEO4, OLE3	oleosin 4	lipid storage; response to freezing; seed oilbody biogenesis;photomorphogenesis;sugar mediated signaling pathway; seed dormancy process; protein ubiquitination; embryo development ending in seed dormancy; meristem structural organization;seed germination;vegetative to reproductive phase transition of meristem; regulation of flower development	1		1		1	0	-2.75194	0.000689536	0	0	0	0	0	0	103	71	12	25.8	1	Specific
E	Contig20473	Vitis_vinifera_GSVIVP00016010001	DUF260	LOB		response to freezing /// seed oilbody biogenesis /// seed germination	monolayer-surrounded lipid storage body /// integral to membrane		P:response to stress; P:response to abiotic stimulus; C:cytoplasm; P:reproduction; P:post-embryonic development; P:cellular process; C:membrane		741	144	Q43804	148	Complete	sp=Oleosin 1; Prunus dulcis (Almond) (Prunus amygdalus).	AT4G25140	OLEO1, OLE1	oleosin 1	seed germination; lipid storage; seed oilbody biogenesis; response to freezing; sugar mediated signaling pathway;protein import into nucleus; seed dormancy process; meristem structural organization;protein ubiquitination;regulation of flower development;photomorphogenesis;mRNA export from nucleus; vegetative to reproductive phase transition of meristem;embryo development ending in seed dormancy	1		1.79769e+308		1.79769e+308	0	-2.22557	0	0	0	0	0	8	8.2	547	428.2	150	192.4	0.986959	Specific
E	Contig19985	Vitis_vinifera_GSVIVP00016010001	DUF260	LOB		translational elongation /// GTP catabolic process /// response to cold	chloroplast /// nucleolus /// cytosol /// plasma membrane	translation elongation factor activity /// GTP binding /// GTPase activity /// copper ion binding	F:translation factor activity, nucleic acid binding; P:translation; F:nucleotide binding; C:plastid; P:nucleobase-containing compound metabolic process; P:catabolic process; C:nucleolus; C:cytosol; P:response to stress; P:response to abiotic stimulus; F:hydrolase activity; C:plasma membrane; F:binding		1498	228	I3S0I0	194	Complete	tr=Uncharacterized protein; Lotus japonicus (Lotus corniculatus var. japonicus).	AT1G56070	LOS1	Ribosomal protein S5/Elongation factor G/III/V family protein	response to cold	-1.21053		4.84211		4.84211	0.000421875	-1.12546		3	4.6	7	3.8	17	18.4	88	61	28	54.2	0.811268	Specific
E	Contig20284	Vitis_vinifera_GSVIVP00016010001	DUF260	LOB					-		1227	139	C3S7F0	193	Putative Complete	sp=Oleosin S1-2; Brassica napus (Rape).	AT3G01570		Oleosin family protein	response to freezing;lipid storage; seed germination	1		1.79769e+308		1.79769e+308	5.35149e-05	-1.15108		0	0	0	0	2	1.6	44	32	13	27.8	0.973941	Specific
E	Contig25958	Vitis_vinifera_GSVIVP00017926001	FHA	FHA	26s proteasome regulatory subunit 4 homolog a-like	response to misfolded protein /// photorespiration /// gluconeogenesis /// fatty acid beta-oxidation /// meristem growth /// proteasomal ubiquitin-dependent protein catabolic process /// maintenance of root meristem identity /// response to salt stress /// toxin catabolic process /// seedling development /// root cap development /// proteasome core complex assembly /// regulation of unidimensiona…	cytosol /// proteasome regulatory particle	base subcomplex /// plasma membrane /// nucleus	P:response to stress; P:response to biotic stimulus; P:biosynthetic process; P:cellular process; P:carbohydrate metabolic process; P:catabolic process; P:lipid metabolic process; P:multicellular organismal development; P:growth; P:protein metabolic process; P:anatomical structure morphogenesis; P:cell differentiation; P:response to abiotic stimulus; P:secondary metabolic process; P:cellular compo…	EC:3.6.1.3	1524	447	Q9SZD4	443	Complete	sp=26S proteasome regulatory subunit 4 homolog A; Arabidopsis thaliana (Mouse-ear cress).	AT4G29040	RPT2a	regulatory particle AAA-ATPase 2A	gluconeogenesis;ubiquitin-dependent protein catabolic process;toxin catabolic process;DNA endoreduplication;proteasomal ubiquitin-dependent protein catabolic process;proteasome assembly;photorespiration;response to cadmium ion;root development;response to misfolded protein; response to salt stress; regulation of gene silencing; fatty acid beta-oxidation; maintenance of root meristem identity;regu…	2.73077		-1.31481		-1.31481	0.000421875	-1.32584		3	5.2	25	14.2	10	10.8	66	47.2	17	35.6	0.732743
E	Contig11296	Vitis_vinifera_GSVIVP00025362001	RRM_1	mTERF		response to salt stress /// cell redox homeostasis /// response to temperature stimulus /// hyperosmotic response /// water transport /// Golgi organization /// glycolysis /// response to cadmium ion	mitochondrion	cobalt ion binding /// organic cyclic compound binding /// catalytic activity	C:mitochondrion; P:response to stress; P:response to abiotic stimulus; F:binding; P:cellular homeostasis; P:transport; P:cellular component organization; P:cellular process; P:generation of precursor metabolites and energy; P:carbohydrate metabolic process; P:catabolic process; F:catalytic activity; P:biological_process		1900	206	Q9LEV3	206	Complete	sp=CBS domain-containing protein CBSX3, mitochondrial; Arabidopsis thaliana (Mouse-ear cress).	AT5G10860		Cystathionine beta-synthase (CBS) family protein	response to salt stress;hyperosmotic response;Golgi organization; water transport; cell redox homeostasis; response to cadmium ion; glycolysis;response to temperature stimulus	9.6		-1.04348		-1.04348	1.17378e-05	1.45283		1	1	17	9.6	9	9.2	75	53	44	77	0.867824	Specific
E	Contig9539	Vitis_vinifera_GSVIVP00025478001	zf-CCCH	C3H	pumilio homolog 2-like			RNA binding	F:RNA binding		3543	1063	Q9ZW07	968	Complete	sp=Pumilio homolog 1; Arabidopsis thaliana (Mouse-ear cress).	AT2G29200	APUM1, PUM1	pumilio 1	0	1.66049		-2.42342		-2.42342	0.00447237	-1.24481		17	32.4	89	53.8	20	22.2	86	60	24	48.2	0.499538	Specific
E	Contig10206	Vitis_vinifera_GSVIVP00028614001	GRAS	GRAS		regulation of transcription	DNA-dependent		; F:DNA binding; F:sequence-specific DNA binding transcription factor activity		2021	471	Q9LPR8	482	Complete	sp=Scarecrow-like protein 3; Arabidopsis thaliana (Mouse-ear cress).	AT1G50420	SCL3, SCL-3	scarecrow-like 3	response to gibberellin stimulus;regulation of transcription, DNA-dependent	3.2		-5.33333		-5.33333	0.00111923	-1.49333		1	1	6	3.2	1	0.6	31	22.4	7	15	0.886256	Specific
E	Qs-dev_rep_c72745	Vitis_vinifera_GSVIVP00033049001	AP2	AP2-EREBP	ap2 erf domain-containing transcription factor	response to hormone stimulus /// regulation of cellular process /// transcription	DNA-dependent	cell part	P:response to endogenous stimulus; P:cellular process; ; C:cell		907	272	D5L0Z9	274	Complete	tr=AP2 domain class transcription factor; Malus domestica (Apple) (Pyrus malus).	AT3G16770	RAP2.3, ATEBP, ERF72, EBP	ethylene-responsive element binding protein	response to jasmonic acid stimulus;positive regulation of transcription, DNA-dependent; regulation of transcription, DNA-dependent; ethylene mediated signaling pathway; response to other organism;response to ethylene stimulus; cell death;response to stress;response to cytokinin stimulus	23.5		-2.04348		-2.04348	1.69254e-05	-2.28261		0	0.4	16	9.4	4	4.6	58	42	8	18.4	0.807487	Specific
E	Contig9758	Zea_mays_GRMZM2G022717_P01	GRAS	GRAS	stearoyl-acp desaturase	response to hypoxia /// fatty acid biosynthetic process /// oxidation-reduction process /// systemic acquired resistance	salicylic acid mediated signaling pathway /// xylem development /// regulation of hydrogen peroxide metabolic process	chloroplast /// membrane	P:response to stress; P:biosynthetic process; P:cellular process; P:lipid metabolic process; P:metabolic process; P:signal transduction; P:response to biotic stimulus; F:binding; F:catalytic activity; P:multicellular organismal development; C:plastid; C:membrane	EC:1.14.19.2	1467	390	Q84VY3	391	Complete	sp=Acyl-[acyl-carrier-protein] desaturase 6, chloroplastic; Arabidopsis thaliana (Mouse-ear cress).	AT1G43800		Plant stearoyl-acyl-carrier-protein desaturase family protein	cellular cell wall macromolecule metabolic process; systemic acquired resistance, salicylic acid mediated signaling pathway;oxidation-reduction process; fatty acid biosynthetic process; fatty acid metabolic process;regulation of hydrogen peroxide metabolic process; xylem development; response to hypoxia	1.79769e+308		-1.26923		-1.26923	6.06006e-07	-3.1358	0.00265257	0	0	11	6.6	5	5.2	71	50.8	7	16.2	0.850254	Specific
E	Contig19653	Zea_mays_GRMZM2G022717_P01	GRAS	GRAS		fatty acid biosynthetic process /// oxidation-reduction process /// defense response to bacterium /// defense response to insect /// defense response to virus	chloroplast stroma	stearoyl-CoA 9-desaturase activity /// transition metal ion binding /// acyl-[acyl-carrier-protein] desaturase activity	F:catalytic activity; P:biosynthetic process; P:cellular process; P:lipid metabolic process; P:metabolic process; P:response to stress; P:response to biotic stimulus; F:binding; C:plastid	EC:1.14.19.1 /// EC:1.14.19.2	1635	397	P22337	396	Complete	sp=Acyl-[acyl-carrier-protein] desaturase, chloroplastic; Ricinus communis (Castor bean).	AT2G43710	SSI2, FAB2	Plant stearoyl-acyl-carrier-protein desaturase family protein	sulfur compound biosynthetic process;sulfur amino acid metabolic process;phosphatidylglycerol biosynthetic process;cellular amino acid biosynthetic process; fatty acid metabolic process;carotenoid biosynthetic process; coenzyme biosynthetic process;response to salt stress;oxidoreduction coenzyme metabolic process; lipoate metabolic process;jasmonic acid biosynthetic process; unsaturated fatty aci…	1.55696		-2.36538		-2.36538	3.80257e-12	-2.19704	0.00224981	9	15.8	43	24.6	10	10.4	127	89.2	20	40.6	0.718715	Specific
E	Contig6756	Zea_mays_GRMZM2G055626_P05	DUF822	BES1	beta-amylase	polysaccharide catabolic process		beta-amylase activity /// cation binding	P:carbohydrate metabolic process; P:catabolic process; F:hydrolase activity; F:binding	EC:3.2.1.2	2989	504	O64407	496	Complete	sp=Beta-amylase; Vigna unguiculata (Cowpea).	AT2G32290	BMY5, BAM6	beta-amylase 6	polysaccharide catabolic process;cellulose biosynthetic process; carbohydrate metabolic process	3.8125		-1.10909		-1.10909	0.000961242	1.59031		2	3.2	21	12.2	10	11	63	45.4	40	72.2	0.816667	Specific
F	Qs-dev_c20461	Arabidopsis_lyrata_339887	DUF248	PHD	probable methyltransferase pmt2-like	methylation	trans-Golgi network /// membrane /// Golgi apparatus /// endosome	methyltransferase activity	C:Golgi apparatus; C:membrane; C:endosome; P:metabolic process; P:cellular process; F:transferase activity	EC:2.1.1.0	1942	614	B9DFI7	616	Complete	sp=Probable methyltransferase PMT2; Arabidopsis thaliana (Mouse-ear cress).	AT1G26850		S-adenosyl-L-methionine-dependent methyltransferases superfamily protein	0	-1.44231		1.05769		1.05769		5.33333	0.00270235	8	15	18	10.4	10	11	8	6	15	32	0.430108
F	Qs-dev_c43484	Arabidopsis_lyrata_358770	WD40	AUX/IAA	guanine nucleotide-binding protein subunit beta-like protein	root development /// gluconeogenesis /// pyrimidine ribonucleotide biosynthetic process /// response to salt stress /// phosphorylation /// glycolysis /// seed germination /// regulation of translation /// response to cadmium ion /// shoot development /// cellular response to abscisic acid stimulus /// ribosome biogenesis	cytosolic ribosome /// heterotrimeric G-protein complex /// chloroplast /// nucleolus	protein binding /// nucleotide binding /// myosin heavy chain kinase activity	P:multicellular organismal development; P:biosynthetic process; P:carbohydrate metabolic process; P:cellular process; F:protein binding; F:nucleotide binding; P:nucleobase-containing compound metabolic process; C:ribosome; C:plasma membrane; P:response to stress; P:response to abiotic stimulus; P:metabolic process; C:plastid; C:nucleolus; P:generation of precursor metabolites and energy; P:catabo…	EC:2.7.11.7	1072	295	B7FKR5	285	Complete	tr=Putative uncharacterized protein; Medicago truncatula (Barrel medic) (Medicago tribuloides).	AT1G18080	ATARCA, RACK1A_AT, RACK1A	Transducin/WD40 repeat-like superfamily protein	glycolysis; pyrimidine ribonucleotide biosynthetic process;response to salt stress;regulation of translation;seed germination; cellular response to abscisic acid stimulus; response to cadmium ion;gluconeogenesis;ribosome biogenesis	2.07143		1.05172		1.05172		5.4	0.000668775	3	5.6	20	11.6	11	12.2	9	7	18	37.8	0.509434
F	Qs-dev_rep_c76930	Arabidopsis_lyrata_358770	WD40	AUX/IAA	protein pleiotropic regulatory locus 1-like	root development /// embryonic pattern specification /// response to glucose stimulus /// response to freezing /// hormone-mediated signaling pathway /// cotyledon development /// defense response to fungus /// cell division /// defense response to bacterium /// negative regulation of transcription	DNA-dependent /// photomorphogenesis /// regulation of cell cycle process /// defense response signaling pathway	resistance gene-dependent /// lipid storage /// sugar mediated signaling pathway /// RNA processing /// protein ubiquitination /// defense response signaling pathway	P:multicellular organismal development; P:embryo development; P:biological_process; P:response to stress; P:response to abiotic stimulus; F:protein binding; F:nucleotide binding; C:intracellular; P:signal transduction; P:response to endogenous stimulus; P:reproduction; P:post-embryonic development; P:response to biotic stimulus; P:cellular process; ; P:cell cycle; P:nucleobase-containing compound…		1395	435	Q42384	486	C-terminus	sp=Protein pleiotropic regulatory locus 1; Arabidopsis thaliana (Mouse-ear cress).	AT4G15900	PRL1	pleiotropic regulatory locus 1	seed germination; sugar mediated signaling pathway; post-translational protein modification; cotyledon development; hormone-mediated signaling pathway;photomorphogenesis;defense response to fungus; leaf development;embryo development ending in seed dormancy;negative regulation of transcription, DNA-dependent; response to freezing; sister chromatid cohesion; defense response to bacterium;regulatio…	-1.15385		-1.52941		-1.52941		7.05263	0.00335029	3	6	9	5.2	3	3.4	5	3.8	12	26.8	0.59292	Specific
F	Qs-dev_rep_c74912	Carica_papaya_evm.TU.supercontig_1332.1	zf-B_box	C2C2-CO-like	constans-like protein	negative regulation of defense response /// jasmonic acid mediated signaling pathway /// regulation of protein dephosphorylation /// systemic acquired resistance	salicylic acid mediated signaling pathway /// response to red or far red light /// regulation of plant-type hypersensitive response /// cellular cation homeostasis /// regulation of hydrogen peroxide metabolic process /// response to bacterium /// protein targeting to membrane /// leaf morphogenesis /// MAPK cascade /// divalent metal ion transport /// cell differentiation /// positive regulation…	DNA-dependent	P:response to stress; F:binding; P:signal transduction; P:response to endogenous stimulus; P:cellular protein modification process; P:response to biotic stimulus; P:response to abiotic stimulus; P:cell death; P:cellular homeostasis; P:metabolic process; P:cellular process; P:transport; P:anatomical structure morphogenesis; P:multicellular organismal development; P:cell differentiation; F:sequence…		1242	330	Q940T9	362	Complete	sp=Zinc finger protein CONSTANS-LIKE 4; Arabidopsis thaliana (Mouse-ear cress).	AT5G24930	ATCOL4, COL4	CONSTANS-like 4	negative regulation of defense response;systemic acquired resistance, salicylic acid mediated signaling pathway; leaf morphogenesis;regulation of transcription, DNA-dependent; regulation of hydrogen peroxide metabolic process;positive regulation of transcription, DNA-dependent; cellular cation homeostasis; divalent metal ion transport;regulation of protein dephosphorylation;protein targeting to m…	-1.22857		-70		-70		1.79769e+308	0.00446097	9	17.2	24	14	0	0.2	0	0	7	16.6	0.345833
F	Contig25545	Carica_papaya_evm.TU.supercontig_20.31	FAR1	FAR1	aldehyde dehydrogenase	response to cadmium ion /// oxidation-reduction process	chloroplast /// mitochondrion	aldehyde dehydrogenase (NAD) activity /// ATP binding /// retinal dehydrogenase activity	F:catalytic activity; P:biological_process; F:nucleotide binding; C:plastid; C:mitochondrion; P:metabolic process	EC:1.2.1.3 /// EC:1.2.1.36	2056	532	B9RB49	534	Complete	tr=Aldehyde dehydrogenase, putative; Ricinus communis (Castor bean).	AT3G48000	ALDH2B4, ALDH2, ALDH2A	aldehyde dehydrogenase 2B4	response to cadmium ion;metabolic process;oxidation-reduction process	-1.08537		-1.59223		-1.59223		3.19608	0.000250049	19	35.6	56	32.8	19	20.6	28	20.4	35	65.2	0.373425	Specific
F	Contig3914	Carica_papaya_evm.TU.supercontig_20.31	FAR1	FAR1	betaine-aldehyde dehydrogenase	oxidation-reduction process /// response to water deprivation /// response to salt stress /// phenylpropanoid metabolic process /// glycine betaine biosynthetic process	cytosol /// cell wall /// leucoplast /// peroxisome /// chloroplast	betaine-aldehyde dehydrogenase activity /// 3-chloroallyl aldehyde dehydrogenase activity	C:cytosol; C:cell wall; F:catalytic activity; C:plastid; P:metabolic process; C:peroxisome; P:response to stress; P:response to abiotic stimulus; ; P:secondary metabolic process; P:biosynthetic process	EC:1.2.1.8	1633	504	Q9S795	501	Complete	sp=Betaine aldehyde dehydrogenase 1, chloroplastic; Arabidopsis thaliana (Mouse-ear cress).	AT1G74920	ALDH10A8	aldehyde dehydrogenase 10A8	oxidation-reduction process; response to salt stress; metabolic process;response to water deprivation	-7		-1.79769e+308		-1.79769e+308		3.89091	0.00178453	1	1.4	1	0.2	0	0	15	11	21	42.8	0.772563	Specific
F	Contig10071	Carica_papaya_evm.TU.supercontig_3.149	GRF	GRF		transcription	DNA-dependent	plastid	C:plastid;		776	257	Q6ZIK5	394	N-terminus	sp=Growth-regulating factor 4; Oryza sativa subsp. japonica (Rice).	AT3G13960	AtGRF5, GRF5	growth-regulating factor 5	regulation of transcription, DNA-dependent; seed dormancy process;embryo development ending in seed dormancy;seed germination; leaf morphogenesis; leaf development; response to abscisic acid stimulus;regulation of flower development; histone modification; floral organ formation	1		1		1		10.5	0.0063429	0	0	0	0	0	0	3	2	10	21	0.913043	Specific
F	Contig25804	Carica_papaya_evm.TU.supercontig_3.362	K_trans	HB	potassium transporter 7-like	glucose catabolic process /// potassium ion transmembrane transport /// cysteine biosynthetic process	plant-type vacuole /// vacuolar membrane /// plasma membrane	potassium ion transmembrane transporter activity	P:carbohydrate metabolic process; P:cellular process; P:catabolic process; C:vacuole; F:transporter activity; C:membrane; P:biosynthetic process; ; C:plasma membrane		1677	533	Q9FY75	858	N-terminus	sp=Potassium transporter 7; Arabidopsis thaliana (Mouse-ear cress).	AT5G09400	KUP7	K+ uptake permease 7	potassium ion transport;potassium ion transmembrane transport	-1.5		3.75		3.75		10.4706	6.17244e-05	1	1.2	2	0.8	3	3	5	3.4	17	35.6	0.809091	Specific
F	Contig10067	Carica_papaya_evm.TU.supercontig_34.217	bZIP_1	bZIP					-		430	134	A5BSW3	843	Internal	tr=Putative uncharacterized protein; Vitis vinifera (Grape).	#N/A	#N/A	#N/A	#N/A	1		1		1		1.79769e+308	0.0085088	0	0	0	0	0	0	0	0	7	15	1	Specific
F	Contig12127	Carica_papaya_evm.TU.supercontig_51.103	PHD	PHD			nucleus	methylated histone residue binding /// zinc ion binding	F:protein binding; C:nucleus; F:binding		755	163	B3H615	262	C-terminus	sp=PHD finger protein ING2; Arabidopsis thaliana (Mouse-ear cress).	AT1G54390	ING2	PHD finger protein-related	0	1.79769e+308		-1.79769e+308		-1.79769e+308		1.79769e+308	0.00377194	0	0	2	0.8	0	0	0	0	8	17	0.955056	Specific
F	Contig25194	Chlorella_sp._NC64A_138311	zf-C2H2	C2H2	probable atp-dependent rna helicase dhx36-like	glycolysis	nucleus	double-stranded RNA binding /// ATP-dependent helicase activity /// ATP binding /// fructose-bisphosphate aldolase activity	F:RNA binding; F:hydrolase activity; F:nucleotide binding; P:generation of precursor metabolites and energy; P:carbohydrate metabolic process; P:catabolic process; F:catalytic activity; C:nucleus	EC:4.1.2.13	4222	1149	P0CE10	1787	Internal	sp=Putative uncharacterized protein At4g01020, chloroplastic; Arabidopsis thaliana (Mouse-ear cress).	AT2G01130		DEA(D/H)-box RNA helicase family protein	0	6.70588	3.2549e-05	-3.04		-3.04		1.76978		4	6.8	77	45.6	14	15	38	27.8	25	49.2	0.34072	Specific
F	Contig8072	Galdieria_sulphuraria_Gs01820.1	DnaJ	C2H2	heat shock protein binding	protein folding /// response to abiotic stimulus /// response to stress	cytoplasm /// nucleus	heat shock protein binding /// unfolded protein binding	C:cytoplasm; P:protein metabolic process; P:cellular process; P:response to abiotic stimulus; P:response to stress; F:protein binding; C:nucleus		891	182	B9HW74	175	Complete	tr=Predicted protein; subsp. trichocarpa).	AT1G71000		Chaperone DnaJ-domain superfamily protein	protein folding; response to heat; response to hydrogen peroxide;response to high light intensity	-1		3.25		3.25		6.57692	0.0006182	1	1.6	3	1.6	5	5.2	7	5.2	16	34.2	0.715481	Specific
F	Contig1489	Galdieria_sulphuraria_Gs35830.1	Acetyltransf_1	GNAT		embryo sac egg cell differentiation /// positive regulation of seed germination /// positive regulation of transcription	DNA-dependent /// nuclear mRNA splicing	via spliceosome	P:reproduction; P:cell differentiation; P:multicellular organismal development; P:post-embryonic development; ; P:nucleobase-containing compound metabolic process; C:nucleus; F:transferase activity		1534	368	Q84XV2	386	Complete	sp=Transcription factor GTE1; Arabidopsis thaliana (Mouse-ear cress).	AT2G34900	GTE01, IMB1, GTE1	Transcription factor GTE6	positive regulation of seed germination;positive regulation of transcription, DNA-dependent; nuclear mRNA splicing, via spliceosome;embryo sac egg cell differentiation	1.79769e+308		-1.79769e+308		-1.79769e+308		5.78788	0.000414484	0	0	4	2.2	0	0	9	6.6	19	38.2	0.812766	Specific
F	Contig8087	Micromonas_sp._RCC299_101327	RRM_1	C3H	tbp-associated factor 15b		chloroplast	nucleic acid binding /// nucleotide binding /// zinc ion binding	F:nucleic acid binding; F:nucleotide binding; F:binding; C:plastid		1040	236	F6HHN8	529	C-terminus	tr=Putative uncharacterized protein; Vitis vinifera (Grape).	AT5G58470	TAF15b	TBP-associated factor 15B	biological_process	-1		-1.79769e+308		-1.79769e+308		12	0.00088914	2	3.4	6	3.4	0	0	3	2.2	12	26.4	0.745763
F	Qs-dev_c9383	Micromonas_sp._RCC299_101327	RRM_1	C3H	60s ribosomal protein l8	translation	nucleolus /// vacuole /// plasma membrane /// cytosolic large ribosomal subunit /// chloroplast	structural constituent of ribosome /// RNA binding	C:nucleolus; C:vacuole; F:structural molecule activity; C:plasma membrane; F:RNA binding; C:ribosome; C:cytosol; C:plastid; P:translation		1526	263	P29766	260	Complete	sp=60S ribosomal protein L8; Solanum lycopersicum (Tomato) (Lycopersicon esculentum).	AT4G36130		Ribosomal protein L2 family	translation	5.5		-1.79769e+308		-1.79769e+308		25.75	0.00216569	0	0.4	4	2.2	0	0	1	0.8	9	20.6	0.858333	Specific
F	Contig5158	Oryza_sativa_subsp._indica_OsIBCD001007	Pkinase	C3H	probable serine threonine-protein kinase at1g54610-like	protein phosphorylation	plasma membrane	RNA polymerase II carboxy-terminal domain kinase activity /// ATP binding	F:kinase activity; C:plasma membrane; P:cellular protein modification process; F:nucleotide binding	EC:2.7.11.23	2055	584	Q9ZVM9	572	Complete	sp=Probable serine/threonine-protein kinase At1g54610; Arabidopsis thaliana (Mouse-ear cress).	AT1G54610	CKL9 (Menges et al)	Protein kinase superfamily protein	protein phosphorylation;production of miRNAs involved in gene silencing by miRNA; production of ta-siRNAs involved in RNA interference; N-terminal protein myristoylation;virus induced gene silencing; vegetative phase change	2.1875		-1.66667		-1.66667		8.38889	0.000733976	2	3.2	12	7	4	4.2	5	3.6	14	30.2	0.626556	Specific
F	Contig6311	Oryza_sativa_subsp._indica_OsIBCD005009	Glyco_hydro_17	SBP	beta- -glucanase	carbohydrate metabolic process /// response to cold /// defense response /// response to bacterium	vacuole /// cell wall /// apoplast	cation binding /// glucan endo-1	P:carbohydrate metabolic process; C:vacuole; F:binding; P:response to stress; P:response to abiotic stimulus; P:response to biotic stimulus; F:hydrolase activity; C:cell wall; C:extracellular region	EC:3.2.1.39	1303	346	P52408	350	Complete	sp=Glucan endo-1,3-beta-glucosidase, basic isoform; Prunus persica (Peach) (Amygdalus persica).	AT3G57240	BG3	beta-1,3-glucanase 3	response to cold; defense response to bacterium;protein targeting to membrane; regulation of plant-type hypersensitive response; defense response, incompatible interaction; regulation of response to biotic stimulus; systemic acquired resistance, salicylic acid mediated signaling pathway;carbohydrate metabolic process; defense response to fungus; MAPK cascade;jasmonic acid mediated signaling pathw…	-1.79769e+308	0.0028995	1.79769e+308		1.79769e+308		10.4615	1.13339e-07	10	18.4	0	0	1	0.8	7	5.2	28	54.4	0.690355	Specific
F	Contig26623	Oryza_sativa_subsp._indica_OsIBCD012438	zf-C2H2	C2H2	actin depolymerizing		intracellular	actin binding	F:protein binding; C:intracellular		1805	147	Q8SAG3	143	Complete	sp=Actin-depolymerizing factor; Vitis vinifera (Grape).	AT2G31200	ADF6, ATADF6	actin depolymerizing factor 6	biological_process	1.4127		-2.11905		-2.11905		6.13793	0.00059475	7	12.6	31	17.8	8	8.4	8	5.8	17	35.6	0.44389
F	Qs-dev_c29989	Oryza_sativa_subsp._indica_OsIBCD019262	Pkinase	SET	serine threonine protein kinase 2	jasmonic acid mediated signaling pathway /// regulation of plant-type hypersensitive response /// response to chitin /// response to salt stress /// protein targeting to membrane /// positive regulation of translation /// protein phosphorylation /// response to cold /// abscisic acid mediated signaling pathway /// response to heat /// salicylic acid mediated signaling pathway /// endoplasmic reti…	cytoplasm /// nucleus	protein binding /// nucleotide binding /// protein serine/threonine kinase activity	F:protein binding; P:signal transduction; P:response to endogenous stimulus; F:nucleotide binding; P:response to stress; P:cell death; P:biological_process; P:response to abiotic stimulus; P:transport; P:cellular process; P:translation; C:cytoplasm; P:cellular protein modification process; F:kinase activity; P:response to biotic stimulus; C:nucleus	EC:2.7.11.0	1341	446	Q39030	471	Putative Complete	sp=Serine/threonine-protein kinase AtPK2/AtPK19; Arabidopsis thaliana (Mouse-ear cress).	AT3G08720	ATPK19, ATS6K2, S6K2, ATPK2	serine/threonine protein kinase 2	response to salt stress; abscisic acid mediated signaling pathway; protein phosphorylation;endoplasmic reticulum unfolded protein response;positive regulation of translation; salicylic acid mediated signaling pathway;response to chitin;jasmonic acid mediated signaling pathway; regulation of plant-type hypersensitive response; protein targeting to membrane; response to ethylene stimulus;response t…	1		1		1		34.3333	0.00174428	0	0	0	0	0	0	1	0.6	9	20.6	0.971698	Specific
F	Contig10510	Oryza_sativa_subsp._indica_OsIBCD020180	PHD	PHD		regulation of plant-type hypersensitive response /// response to endoplasmic reticulum stress /// ethylene biosynthetic process /// jasmonic acid mediated signaling pathway /// systemic acquired resistance /// response to chitin /// protein targeting to membrane /// salicylic acid mediated signaling pathway /// response to cyclopentenone /// toxin catabolic process	plasma membrane	kinase activity	P:response to stress; P:cell death; P:cellular process; P:biosynthetic process; ; P:response to endogenous stimulus; P:signal transduction; P:response to biotic stimulus; P:biological_process; P:transport; F:kinase activity; P:catabolic process; P:secondary metabolic process; C:plasma membrane		964	320	Q9STJ8-2	497	Internal	Isoform 2 of Receptor-like serine/threonine-protein kinase At4g25390 OS=Arabidopsis thaliana GN=At4g25390	AT4G25390		Protein kinase superfamily protein	regulation of plant-type hypersensitive response; protein phosphorylation;jasmonic acid mediated signaling pathway; ethylene biosynthetic process;protein targeting to membrane; toxin catabolic process;salicylic acid mediated signaling pathway;response to cyclopentenone;response to chitin	-1.25		-1.79769e+308		-1.79769e+308		1.79769e+308	1.91915e-05	1	1	2	0.8	0	0	0	0	14	29.2	0.941935	Specific
F	Qs-dev_c15659	Oryza_sativa_subsp._indica_OsIBCD021278	PP2C	DBP	protein disulfide isomerase l-2	response to oxidative stress /// glycerol ether metabolic process /// cellulose biosynthetic process /// cell redox homeostasis /// N-terminal protein myristoylation /// Golgi vesicle transport	mitochondrion /// vacuolar membrane /// extracellular region /// chloroplast /// Golgi apparatus /// endoplasmic reticulum /// plasma membrane	protein disulfide isomerase activity /// electron carrier activity /// dolichyl-diphosphooligosaccharide-protein glycotransferase activity /// protein disulfide oxidoreductase activity	P:response to stress; P:metabolic process; F:catalytic activity; C:mitochondrion; P:biosynthetic process; P:carbohydrate metabolic process; P:cellular process; P:cellular homeostasis; F:molecular_function; C:membrane; C:vacuole; P:cellular protein modification process; P:transport; C:extracellular region; C:plastid; F:transferase activity; C:Golgi apparatus; C:endoplasmic reticulum; C:plasma memb…	EC:5.3.4.1 /// EC:2.4.1.119	3511	557	Q9FF55	597	Putative C-terminus	sp=Protein disulfide isomerase-like 1-4; Arabidopsis thaliana (Mouse-ear cress).	AT5G60640	ATPDIL1-4, PDI2, ATPDI2, PDIL1-4	PDI-like 1-4	glycerol ether metabolic process; N-terminal protein myristoylation;response to oxidative stress; cell redox homeostasis; cellulose biosynthetic process;Golgi vesicle transport	4.75676	0.00325903	1.02273		1.02273	0.008419	4.30435	0.00169348	4	7.4	60	35.2	32	36	12	9.2	19	39.6	0.310832	Specific
F	Contig22205	Oryza_sativa_subsp._indica_OsIBCD028679	Aa_trans	MYB			integral to membrane		C:membrane		1903	459	B9N5L8	458	Complete	tr=Amino acid permease; subsp. trichocarpa).	AT5G23810	AAP7	amino acid permease 7	amino acid transport	1.79769e+308		-1.79769e+308		-1.79769e+308		12	2.86607e-09	0	0	1	0.2	0	0	7	5.2	33	62.4	0.920354	Specific
F	Contig1878	Oryza_sativa_subsp._indica_OsIBCD028679	Aa_trans	MYB		amino acid transport	integral to membrane	amine transmembrane transporter activity	C:membrane; P:transport; F:transporter activity		1727	459	F4HW02	451	Complete	sp=GABA transporter 1; Arabidopsis thaliana (Mouse-ear cress).	AT1G08230		Transmembrane amino acid transporter family protein	gamma-aminobutyric acid transport	-23		3		3		17.7	1.46724e-05	3	4.6	1	0.2	1	0.6	3	2	17	35.4	0.827103	Specific
F	Contig19426	Oryza_sativa_subsp._indica_OsIBCD030674	zf-CCHC	TRAF					-		2047	621	P10978	1328	N-terminus	sp=Retrovirus-related Pol polyprotein from transposon TNT 1-94; Nicotiana tabacum (Common tobacco).	AT3G21000		Gag-Pol-related retrotransposon family protein	biological_process	1		1		1		5.92857	0.00125116	0	0	0	0	0	0	8	5.6	16	33.2	0.85567	Specific
F	Contig9766	Oryza_sativa_subsp._indica_OsIBCD030674	zf-CCHC	TRAF	copia-type polyprotein			binding	F:binding		2611	274	P10978	1328	Internal	sp=Retrovirus-related Pol polyprotein from transposon TNT 1-94; Nicotiana tabacum (Common tobacco).	AT4G23160	CRK8	cysteine-rich RLK (RECEPTOR-like protein kinase) 8	protein phosphorylation	1		1		1		8.92308	3.76485e-06	0	0	0	0	0	0	7	5.2	23	46.4	0.899225	Specific
F	Contig23375	Oryza_sativa_subsp._indica_OsIBCD031787	TPT	bZIP		nuclear mRNA splicing	via spliceosome	cytoplasmic membrane-bounded vesicle	F:nucleic acid binding; C:cytoplasm; P:nucleobase-containing compound metabolic process; F:nucleotide binding		2903	635	P42731	629	Putative Complete	sp=Polyadenylate-binding protein 2; Arabidopsis thaliana (Mouse-ear cress).	AT2G44710		RNA-binding (RRM/RBD/RNP motifs) family protein	nuclear mRNA splicing, via spliceosome	1.14615		-18.625	0.00018592	-18.625		3.15909		14	26	51	29.8	2	1.6	12	8.8	13	27.8	0.295745	Specific
F	Contig19997	Oryza_sativa_subsp._indica_OsIBCD032250	Serpin	FAR1		negative regulation of endopeptidase activity /// regulation of proteolysis	apoplast	cysteine-type endopeptidase inhibitor activity /// serine-type endopeptidase inhibitor activity /// transferase activity	F:enzyme regulator activity; P:biological_process; P:protein metabolic process; P:catabolic process; F:transferase activity; C:extracellular region		1399	390	Q9S7T8	391	Complete	sp=Serpin-ZX; Arabidopsis thaliana (Mouse-ear cress).	AT1G47710		Serine protease inhibitor (SERPIN) family protein	negative regulation of endopeptidase activity; regulation of proteolysis	-5.25	0.000400328	-2.10526		-2.10526		2.15929		22	42	14	8	4	3.8	31	22.6	25	48.8	0.389776	Specific
F	Contig20497	Oryza_sativa_subsp._japonica_LOC_Os10g20990.1	Ribosomal_S12	MYB-related		translation	nucleolus /// cytosolic small ribosomal subunit	structural constituent of ribosome	C:nucleolus; F:structural molecule activity; C:ribosome; C:cytosol; P:translation		684	143	P46297	142	Complete	sp=40S ribosomal protein S23; Fragaria ananassa (Strawberry).	AT5G02960		Ribosomal protein S12/S23 family protein	translation	1.79769e+308		1.175		1.175		9.26667	0.00109592	0	0	14	8	9	9.4	4	3	13	27.8	0.576763	Specific
F	Contig14504	Oryza_sativa_subsp._japonica_LOC_Os11g45530.1	FAR1	FAR1				binding	F:binding		534	178	Q9SZL8	788	Internal	sp=Protein FAR1-RELATED SEQUENCE 5; Arabidopsis thaliana (Mouse-ear cress).	AT1G76320	FRS4	FAR1-related sequence 4	response to red or far red light	1		1		1		1.79769e+308	0.000277136	0	0	0	0	0	0	0	0	11	23.2	1	Specific
F	Contig17981	Ostreococcus_tauri_36515	PHD	PHD		response to oxidative stress /// response to cold /// response to herbicide /// glutathione metabolic process /// cellular response to water deprivation /// response to cadmium ion /// response to karrikin	chloroplast stroma /// plasma membrane /// apoplast	glutathione transferase activity /// glutathione binding /// lactoylglutathione lyase activity	P:response to stress; P:response to abiotic stimulus; F:transferase activity; ; P:response to extracellular stimulus; P:cell communication; C:plastid; F:binding; F:catalytic activity; P:biological_process; C:plasma membrane; C:extracellular region	EC:2.5.1.18 /// EC:4.4.1.5	1111	221	Q03666	221	Complete	sp=Probable glutathione S-transferase; Nicotiana tabacum (Common tobacco).	AT1G17180	ATGSTU25, GSTU25	glutathione S-transferase TAU 25	toxin catabolic process;response to cyclopentenone	1		1		1	1.84816e-05	2.48993	0.00168057	0	0	0	0	0	0	41	29.8	42	74.2	0.713462
F	Contig24085	Ostreococcus_tauri_36515	PHD	PHD	probable glutathione s-transferase	response to karrikin /// glutathione metabolic process		glutathione transferase activity	; F:transferase activity	EC:2.5.1.18	1305	220	Q9ZRW8	219	Complete	sp=Glutathione S-transferase U19; Arabidopsis thaliana (Mouse-ear cress).	AT1G78380	ATGSTU19, GST8, GSTU19	glutathione S-transferase TAU 19	response to cadmium ion;proteasome core complex assembly; galactolipid biosynthetic process;response to oxidative stress; toxin catabolic process; cellular response to water deprivation;response to salt stress;response to cyclopentenone;proteasomal ubiquitin-dependent protein catabolic process;glycolysis; response to misfolded protein;gluconeogenesis; cellular response to phosphate starvation; fa…	-2.27273		2.72727		2.72727		5.41463	0.000133234	3	5	4	2.2	6	6	11	8.2	22	44.4	0.674772	Specific
F	Contig611	Physcomitrella_patens_10726	PAS_4	Orphans	phytochrome a2	gravitropism /// response to very low fluence red light stimulus /// protein-tetrapyrrole linkage /// signal transduction by phosphorylation /// red	far-red light phototransduction /// regulation of transcription	DNA-dependent /// phototropism /// protein-chromophore linkage /// response to arsenic-containing substance /// detection of visible light /// red light signaling pathway /// response to continuous far red light stimulus by the high-irradiance response system /// two-component signal transduction system (phosphorelay)	P:response to abiotic stimulus; P:tropism; C:membrane; P:cellular protein modification process; P:response to external stimulus; P:signal transduction; ; P:biological_process; F:receptor activity; C:nucleoplasm; F:kinase activity; F:signal transducer activity; F:protein binding; F:nucleotide binding; C:mitochondrion		4297	1122	O49934	1125	Complete	sp=Phytochrome A; Populus tremuloides (Quaking aspen).	AT1G09570	PHYA, FHY2, FRE1, HY8	phytochrome A	red, far-red light phototransduction;regulation of transcription, DNA-dependent; protein-chromophore linkage;peptidyl-histidine phosphorylation; red light signaling pathway;protein-tetrapyrrole linkage; response to continuous far red light stimulus by the high-irradiance response system; detection of visible light; response to arsenic-containing substance; negative regulation of translation;signa…	1.28049		-4.03846		-4.03846	0.00168474	2.81481	3.33206e-05	9	16.4	36	21	5	5.2	44	32.4	56	91.2	0.548736	Specific
F	Contig239	Populus_trichocarpa_218986	POX	HB	bel1-like homeodomain protein 2-like	regulation of transcription	DNA-dependent	nucleus	F:sequence-specific DNA binding transcription factor activity; F:DNA binding; C:nucleus;		2246	672	Q9SW80	739	N-terminus	sp=BEL1-like homeodomain protein 2; Arabidopsis thaliana (Mouse-ear cress).	AT4G36870	BLH2, SAW1	BEL1-like homeodomain 2	regulation of transcription, DNA-dependent; leaf morphogenesis; organ development	2.93333		-2.31579		-2.31579		3.5	0.00524513	2	3	15	8.8	4	3.8	16	11.6	20	40.6	0.59882	Specific
F	Contig6882	Populus_trichocarpa_549842	zf-C2H2	C2H2	methyl binding domain protein		nucleus	DNA binding /// zinc ion binding	C:nucleus; F:DNA binding; F:binding		2653	704	Q9LME6-2	425	C-terminus	Isoform 2 of Methyl-CpG-binding domain-containing protein 8 OS=Arabidopsis thaliana GN=MBD8	AT1G22310	MBD8, ATMBD8	methyl-CPG-binding domain 8	biological_process	-1.75676		-1		-1		5.73913	0.00746413	7	13	13	7.4	7	7.4	6	4.6	12	26.4	0.44898	Specific
F	Contig17728	Populus_trichocarpa_567282	HMG_box	HMG					-		806	167	B9HSP8	176	Complete	tr=High mobility group family; subsp. trichocarpa).	AT3G51880	HMGB1, NFD1	high mobility group B1	chromatin assembly or disassembly; glucose catabolic process	-3.82609		-1.21053		-1.21053		8.61111	3.25145e-08	10	17.6	8	4.6	4	3.8	10	7.2	33	62	0.651261	Specific
F	Qs-dev_rep_c75011	Populus_trichocarpa_567282	HMG_box	HMG	high mobility group family				C:intracellular; F:sequence-specific DNA binding transcription factor activity; F:DNA binding; P:cellular component organization; P:cellular process; F:chromatin binding; F:structural molecule activity; C:nucleus; P:carbohydrate metabolic process; P:catabolic process		1143	113	O49595	178	Putative Complete	sp=High mobility group B protein 1; Arabidopsis thaliana (Mouse-ear cress).	AT3G51880	HMGB1, NFD1	high mobility group B1	chromatin assembly or disassembly; glucose catabolic process	-3.54545		-1.83333		-1.83333		9.0625	0.000824054	4	7.8	4	2.2	1	1.2	4	3.2	13	29	0.668203	Specific
F	Contig17689	Populus_trichocarpa_570489	FAR1	FAR1		lipid metabolic process		hydrolase activity	P:lipid metabolic process; F:hydrolase activity		1478	382	Q9LII9	371	Complete	sp=GDSL esterase/lipase At3g27950; Arabidopsis thaliana (Mouse-ear cress).	AT3G27950		GDSL-like Lipase/Acylhydrolase superfamily protein	lipid metabolic process	1.79769e+308		1.63636		1.63636		9.13333	0.0012817	0	0	4	2.2	4	3.6	4	3	13	27.4	0.756906	Specific
F	Contig18524	Populus_trichocarpa_570489	FAR1	FAR1		lipid metabolic process	extracellular region	lipase activity	C:extracellular region; F:hydrolase activity; P:lipid metabolic process		1653	365	Q94CH6	364	Complete	sp=GDSL esterase/lipase EXL3; Arabidopsis thaliana (Mouse-ear cress).	AT1G75900		GDSL-like Lipase/Acylhydrolase superfamily protein	lipid metabolic process; sexual reproduction;glucosinolate biosynthetic process	1.04762		1.95455		1.95455	0.00479138	1.79769e+308	0.000604748	5	8.4	15	8.8	16	17.2	0	0	10	21.4	0.383513	Specific
F	Qs-dev_c9570	Populus_trichocarpa_588876	NB-ARC	WRKY	disease resistance protein rga2				P:defense response; F:ADP binding; F:hydrolase activity; F:phosphoprotein phosphatase activity		1251	416	Q7XA42	979	Internal	sp=Putative disease resistance protein RGA1; Solanum bulbocastanum (Wild potato).	AT3G14470		NB-ARC domain-containing disease resistance protein	defense response;systemic acquired resistance; salicylic acid biosynthetic process	-1.79769e+308		1		1		23	0.00519364	0	0.4	0	0	0	0	1	0.8	8	18.4	0.938776
F	Qs-dev_c10248	Populus_trichocarpa_588876	NB-ARC	WRKY	cc-nbs-lrr resistance protein				P:defense response; F:ADP binding; F:hydrolase activity; F:phosphoprotein phosphatase activity		2503	248	Q9LRR5	1424	Putative C-terminus	sp=Putative disease resistance protein At3g14460; Arabidopsis thaliana (Mouse-ear cress).	#N/A	#N/A	#N/A	#N/A	1.79769e+308		-7.25		-7.25		1.79769e+308	0.000164166	0	0	10	5.8	1	0.8	0	0	11	24.4	0.787097	Specific
F	Qs-dev_rep_c74968	Populus_trichocarpa_649076	zf-C2H2	C2H2	histone deacetylase	DNA mediated transformation /// response to water deprivation /// polarity specification of adaxial/abaxial axis /// response to abscisic acid stimulus /// response to salt stress	nucleolus	nucleic acid binding /// zinc ion binding	P:biological_process; C:nucleolus; P:response to stress; P:response to abiotic stimulus; F:nucleic acid binding; P:anatomical structure morphogenesis; P:multicellular organismal development; P:response to endogenous stimulus; F:binding		551	168	Q9FVE6	245	N-terminus	sp=Histone deacetylase HDT1; Arabidopsis thaliana (Mouse-ear cress).	AT3G44750	HD2A, ATHD2A, HDA3, HDT1	histone deacetylase 3	purine nucleotide biosynthetic process;RNA methylation;pyrimidine ribonucleotide biosynthetic process;polarity specification of adaxial/abaxial axis; endonucleolytic cleavage involved in rRNA processing; DNA mediated transformation	1.95238		-1.46429		-1.46429		23.5	0.00456645	2	4.2	14	8.2	5	5.6	1	0.8	8	18.8	0.5	Specific
F	Contig17534	Populus_trichocarpa_740887	GAF	Orphans		intracellular signal transduction /// regulation of transcription	DNA-dependent /// signal transduction by phosphorylation /// ethylene mediated signaling pathway	integral to membrane /// endoplasmic reticulum membrane	F:transcription regulator activity; F:signal transducer activity; C:membrane; F:binding; ; F:nucleotide binding; F:kinase activity; C:endoplasmic reticulum; P:signal transduction; P:response to endogenous stimulus		2633	745	O81122	741	Complete	sp=Ethylene receptor; Malus domestica (Apple) (Pyrus malus).	AT1G66340	ETR1, EIN1, ETR, AtETR1	Signal transduction histidine kinase, hybrid-type, ethylene sensor	defense response by callose deposition in cell wall; defense response; cellular response to iron ion;negative regulation of ethylene mediated signaling pathway;sugar mediated signaling pathway;defense response to bacterium; response to salt stress;cytokinin metabolic process; circadian rhythm; response to abscisic acid stimulus; response to auxin stimulus;cytokinin mediated signaling pathway;resp…	-7.86667	0.00797199	10.5333	0.000387062	10.5333		1.91429		13	23.6	5	3	29	31.6	29	21	20	40.2	0.336683
F	Contig16927	Populus_trichocarpa_772495	QLQ	GRF		response to abiotic stimulus /// cellular process	intracellular membrane-bounded organelle /// cytoplasmic part		C:intracellular; P:response to abiotic stimulus; P:cellular process; C:cytoplasm		1222	318	Q9FJB8	365	C-terminus	sp=Growth-regulating factor 7; Arabidopsis thaliana (Mouse-ear cress).	AT5G53660	AtGRF7, GRF7	growth-regulating factor 7	regulation of transcription, DNA-dependent; response to far red light; response to red light; response to karrikin; leaf development	-1.5		-1.79769e+308		-1.79769e+308		4.35185	0.000348264	1	1.2	2	0.8	0	0	15	10.8	24	47	0.785953	Specific
F	Contig18038	Populus_trichocarpa_779634	PP2C	DBP		root hair elongation /// protein dephosphorylation		metal ion binding /// protein serine/threonine phosphatase activity	F:binding; P:anatomical structure morphogenesis; P:cell differentiation; P:multicellular organismal development; P:cell growth; F:hydrolase activity; P:cellular protein modification process		1662	351	E0CUJ2	351	Complete	tr=Putative uncharacterized protein; Vitis vinifera (Grape).	AT5G53140		Protein phosphatase 2C family protein	root hair elongation;protein dephosphorylation	3.21739		-1.27586		-1.27586		3.175	0.00232859	3	4.6	26	14.8	11	11.6	22	16	26	50.8	0.519427	Specific
F	Contig20038	Populus_trichocarpa_819573	LisH	LUG			organelle membrane /// endoplasmic reticulum /// membrane part	metal ion binding /// monooxygenase activity /// oxidoreductase activity	F:binding; F:catalytic activity; C:membrane; C:endoplasmic reticulum		873	219	O81970	499	N-terminus	sp=Cytochrome P450 71A9; Glycine max (Soybean) (Glycine hispida).	AT3G48270	CYP71A26	cytochrome P450, family 71, subfamily A, polypeptide 26	oxidation-reduction process	1		1		1		101.5	1.99009e-07	0	0	0	0	0	0	1	0.4	20	40.6	0.990244	Specific
F	Contig16776	Populus_trichocarpa_824535	CCT	Orphans			nucleus		C:nucleus		1477	281	B9IDS2	314	Complete	tr=Predicted protein; subsp. trichocarpa).	AT5G53420		CCT motif family protein	biological_process	-5.75		-1.79769e+308		-1.79769e+308	0.0062095	5.25301	3.40239e-09	3	4.6	2	0.8	0	0	23	16.6	52	87.2	0.798535	Specific
F	Contig18217	Populus_trichocarpa_827173	zf-CCCH	C3H		negative regulation of seed germination	nucleus		P:post-embryonic development; C:nucleus		1518	342	Q9ZWA1	393	Complete	sp=Zinc finger CCCH domain-containing protein 2; Arabidopsis thaliana (Mouse-ear cress).	AT1G03790	SOM	Zinc finger C-x8-C-x5-C-x3-H type family protein	regulation of transcription, DNA-dependent; negative regulation of seed germination	1		1.79769e+308		1.79769e+308		6.6383	2.21227e-07	0	0	0	0	2	1.6	13	9.4	33	62.4	0.850136
F	Contig18229	Selaginella_moellendorffii_442874	HRT	HRT		chlorophyll catabolic process	chloroplast		P:cellular process; P:catabolic process; C:plastid		1466	353	D7SXU9	388	C-terminus	tr=Putative uncharacterized protein; Vitis vinifera (Grape).	AT2G14910		unknown protein; LOCATED IN: chloroplast; EXPRESSED IN: 24 plant structures; EXPRESSED DURING: 15 growth stages; BEST Arabidopsis thaliana protein match is: unknown protein (TAIR:AT5G14970.1); Has 605 Blast hits to 425 proteins in 102 species: Archae - 0; Bacteria - 300; Metazoa - 25; Fungi - 0; Plants - 89; Viruses - 0; Other Eukaryotes - 191 (source: NCBI BLink).	chlorophyll catabolic process	1.42308		1.08108		1.08108		3.125	3.27188e-05	6	10.4	26	14.8	15	16	35	25.6	46	80	0.544959	Specific
F	Contig22282	Vitis_vinifera_GSVIVP00001296001	GRAS	GRAS		DNA recombination		metal ion binding /// DNA binding /// peroxidase activity	F:binding; F:DNA binding; F:catalytic activity; P:DNA metabolic process	EC:1.11.1.7	2391	237	I1KM96	1562	Putative N-terminus	tr=Uncharacterized protein; Glycine max (Soybean) (Glycine hispida).	AT3G21000		Gag-Pol-related retrotransposon family protein	biological_process	1		1		1		4.27027	0.0085088	0	0	0	0	0	0	10	7.4	15	31.6	0.810256	Specific
F	Contig1894	Vitis_vinifera_GSVIVP00002219001	Myb_DNA-binding	MYB		RNA processing /// cell cycle process /// defense response to bacterium /// regulation of transcription	DNA-dependent /// defense response signaling pathway	resistance gene-dependent /// cell division /// defense response signaling pathway	P:nucleobase-containing compound metabolic process; P:cell cycle; P:response to stress; P:response to biotic stimulus; ; P:signal transduction; P:cellular process; F:DNA binding; F:protein binding; F:sequence-specific DNA binding transcription factor activity; C:plastid; F:chromatin binding; C:nucleus		3621	1002	P92948	844	Complete	sp=Cell division cycle 5-like protein; Arabidopsis thaliana (Mouse-ear cress).	AT1G09770	ATCDC5, CDC5, ATMYBCDC5	cell division cycle 5	defense response to bacterium; defense response to fungus; RNA processing; defense response signaling pathway, resistance gene-dependent; regulation of transcription, DNA-dependent; defense response signaling pathway, resistance gene-independent; cell cycle process	1.13445		-1.25		-1.25		3.91358	3.32597e-05	13	23.8	47	27	20	21.6	22	16.2	34	63.4	0.417105	Specific
F	Contig19233	Vitis_vinifera_GSVIVP00003645001	PHD	PHD				metal ion binding	F:binding		2595	0	Q9C810	697	Misassembled	sp=PHD finger protein At1g33420; Arabidopsis thaliana (Mouse-ear cress).	AT1G33420		RING/FYVE/PHD zinc finger superfamily protein	regulation of transcription, DNA-dependent; DNA-dependent DNA replication	1.53636		-1.74227		-1.74227		2.77273	0.00967263	12	22	58	33.8	18	19.4	24	17.6	25	48.8	0.344633	Specific
F	Contig2412	Vitis_vinifera_GSVIVP00005658001	PLATZ	PLATZ	zinc-binding protein	methylation	intracellular	zinc ion binding /// methyltransferase activity	C:intracellular; P:metabolic process; P:cellular process; F:binding; F:transferase activity	EC:2.1.1.0	1003	245	B9SZN4	269	Putative Complete	tr=Zinc ion binding protein, putative; Ricinus communis (Castor bean).	AT2G12646		PLATZ transcription factor family protein	biological_process	1.79769e+308		-1.79769e+308		-1.79769e+308		64.5	0.000149852	0	0	1	0.2	0	0	1	0.4	12	25.8	0.977273	Specific
F	Contig6574	Vitis_vinifera_GSVIVP00008185001	Homeobox	HB	homeobox-leucine zipper protein hat22-like	transcription	DNA-dependent		F:DNA binding;		1210	274	P46604	278	Complete	sp=Homeobox-leucine zipper protein HAT22; Arabidopsis thaliana (Mouse-ear cress).	AT4G37790	HAT22	Homeobox-leucine zipper protein family	protein acetylation;regulation of transcription, DNA-dependent; response to cytokinin stimulus	1.4375		-1.09524		-1.09524		44	0.0001489	2	3.2	8	4.6	4	4.2	1	0.6	12	26.4	0.676923	Specific
F	Qs-dev_rep_c74268	Vitis_vinifera_GSVIVP00013965001	PHD	PHD	bromodomain adjacent to zinc finger domain protein 2b	methylation-dependent chromatin silencing /// vegetative phase change /// DNA methylation /// production of miRNAs involved in gene silencing by miRNA /// production of ta-siRNAs involved in RNA interference /// virus induced gene silencing		binding	P:regulation of gene expression, epigenetic; P:cellular component organization; ; P:post-embryonic development; P:DNA metabolic process; P:nucleobase-containing compound metabolic process; F:binding; P:response to stress; P:response to biotic stimulus		876	278	B9TA45	1087	Putative Complete	tr=Putative uncharacterized protein; Ricinus communis (Castor bean).	AT5G16680		RING/FYVE/PHD zinc finger superfamily protein	protein glycosylation;regulation of transcription, DNA-dependent; gravitropism	-7		5.66667		5.66667		12.875	0.00505312	2	4.2	1	0.6	3	3.4	2	1.6	9	20.6	0.677632
F	Qs-dev_rep_c77899	Vitis_vinifera_GSVIVP00014502001	zf-B_box	Orphans	zinc finger protein constans-like protein	regulation of transcription	DNA-dependent /// shade avoidance	intracellular	C:intracellular; ; F:protein binding; P:response to abiotic stimulus		547	118	Q9LQZ7	331	Putative N-terminus	sp=Probable salt tolerance-like protein At1g75540; Arabidopsis thaliana (Mouse-ear cress).	AT1G75540	STH2	salt tolerance homolog2	regulation of transcription, DNA-dependent; shade avoidance	-1.79769e+308		1.79769e+308		1.79769e+308		1.79769e+308	5.69589e-05	0	0.4	0	0	0	0.2	0	0	12	26.8	0.978102	Specific
F	Qs-dev_rep_c86581	Vitis_vinifera_GSVIVP00014964001	LIM	LIM	transcription factor lim1	actin filament bundle assembly	plasma membrane	actin filament binding /// zinc ion binding	F:protein binding; P:cellular component organization; P:cellular process; F:binding; C:plasma membrane		541	172	P29675	219	Putative Complete	sp=Pollen-specific protein SF3; Helianthus annuus (Common sunflower).	AT1G10200	WLIM1	GATA type zinc finger transcription factor family protein	cellular membrane fusion; actin filament bundle assembly	-1.79769e+308		1.79769e+308		1.79769e+308		94	0.00224981	0	0.6	0	0	0	0.2	0	0.2	8	18.8	0.949495	Specific
F	Qs-dev_rep_c103605	Vitis_vinifera_GSVIVP00016010001	DUF260	LOB	oleosin-like protein	regulation of biological process /// seed germination /// seed oilbody biogenesis /// response to freezing			P:biological_process; P:post-embryonic development; P:reproduction; P:cellular process; P:response to stress; P:response to abiotic stimulus		793	151	A5JVA6	155	Complete	sp=Oleosin; Ficus pumila var. awkeotsang (Jelly fig) (Ficus awkeotsang).	AT3G27660	OLEO4, OLE3	oleosin 4	lipid storage; response to freezing; seed oilbody biogenesis;photomorphogenesis;sugar mediated signaling pathway; seed dormancy process; protein ubiquitination; embryo development ending in seed dormancy; meristem structural organization;seed germination;vegetative to reproductive phase transition of meristem; regulation of flower development	-1.79769e+308		1		1		4.30435	0.00169348	0	0.4	0	0	0	0	12	9.2	19	39.6	0.804878
F	Qs-dev_c70574	Vitis_vinifera_GSVIVP00016010001	DUF260	LOB	legumin a		monolayer-surrounded lipid storage body /// integral to membrane	nutrient reservoir activity	C:cytoplasm; C:membrane; F:molecular_function		926	215	P02857	517	Internal	sp=Legumin A; Pisum sativum (Garden pea).	AT5G40420	OLEO2, OLE2	oleosin 2	seed dormancy process; seed germination; protein ubiquitination;meristem structural organization; lipid storage; response to freezing; seed oilbody biogenesis; sugar mediated signaling pathway;photomorphogenesis;regulation of flower development;vegetative to reproductive phase transition of meristem; embryo development ending in seed dormancy	-1.79769e+308		1		1		22.6364	3.00251e-08	0	0.2	0	0	0	0	3	2.2	25	49.8	0.954023	Specific
F	isotig04348	Vitis_vinifera_GSVIVP00017239001	AP2	AP2-EREBP	ap2 domain-containing transcription factor	regulation of transcription	DNA-dependent	nucleus	; F:DNA binding; F:sequence-specific DNA binding transcription factor activity; C:nucleus		1636	343	Q9C688	352	Complete	sp=AP2/ERF and B3 domain-containing transcription factor At1g51120; Arabidopsis thaliana (Mouse-ear cress).	AT1G50680		AP2/B3 transcription factor family protein	regulation of transcription, DNA-dependent	-4.25		3.75		3.75		9.27273	0.00967263	2	3.4	2	0.8	3	3	3	2.2	9	20.4	0.684564	Specific
F	Qs-dev_rep_c92297	Vitis_vinifera_GSVIVP00017926001	FHA	FHA	26s protease regulatory	response to misfolded protein /// photorespiration /// gluconeogenesis /// fatty acid beta-oxidation /// meristem growth /// proteasomal ubiquitin-dependent protein catabolic process /// maintenance of root meristem identity /// response to salt stress /// toxin catabolic process /// seedling development /// root cap development /// proteasome core complex assembly /// regulation of unidimensiona…	cytosol /// proteasome regulatory particle	base subcomplex /// plasma membrane /// nucleus	P:response to stress; P:response to biotic stimulus; P:biosynthetic process; P:cellular process; P:carbohydrate metabolic process; P:catabolic process; P:lipid metabolic process; P:multicellular organismal development; P:growth; P:protein metabolic process; F:hydrolase activity; P:anatomical structure morphogenesis; P:cell differentiation; P:response to abiotic stimulus; P:secondary metabolic pro…	EC:3.6.4.3	1214	366	Q9SZD4	443	N-terminus	sp=26S proteasome regulatory subunit 4 homolog A; Arabidopsis thaliana (Mouse-ear cress).	AT4G29040	RPT2a	regulatory particle AAA-ATPase 2A	gluconeogenesis;ubiquitin-dependent protein catabolic process;toxin catabolic process;DNA endoreduplication;proteasomal ubiquitin-dependent protein catabolic process;proteasome assembly;photorespiration;response to cadmium ion;root development;response to misfolded protein; response to salt stress; regulation of gene silencing; fatty acid beta-oxidation; maintenance of root meristem identity;regu…	-2		-1.03571		-1.03571		9.36364	0.00913468	6	11.6	10	5.8	5	5.6	3	2.2	9	20.6	0.449782
F	Contig5432	Vitis_vinifera_GSVIVP00017926001	FHA	FHA	cell division control protein	G2 phase of mitotic cell cycle /// embryo development ending in seed dormancy /// protein deubiquitination /// histone methylation /// cell division /// production of siRNA involved in RNA interference /// cullin deneddylation /// photomorphogenesis /// protein ubiquitination /// production of miRNAs involved in gene silencing by miRNA /// positive regulation of transcription	DNA-dependent /// post-translational protein modification /// nuclear mRNA splicing	via spliceosome	P:cell cycle; P:reproduction; P:post-embryonic development; P:embryo development; P:cellular protein modification process; F:hydrolase activity; P:cellular component organization; P:cellular process; P:regulation of gene expression, epigenetic; P:nucleobase-containing compound metabolic process; P:response to abiotic stimulus; ; C:plasma membrane; F:nucleotide binding	EC:3.6.4.3	2590	753	Q9SS94	820	Putative C-terminus	sp=Cell division control protein 48 homolog C; Arabidopsis thaliana (Mouse-ear cress).	AT3G01610	CDC48C, emb1354	cell division cycle 48C	protein ubiquitination;positive regulation of transcription, DNA-dependent;photomorphogenesis;cullin deneddylation;post-translational protein modification;cell cycle process;histone methylation;regulation of transcription, DNA-dependent; protein deubiquitination;production of miRNAs involved in gene silencing by miRNA;RNA processing; G2 phase of mitotic cell cycle; nuclear mRNA splicing, via spli…	8.25	0.00320187	-1.85915		-1.85915		3.85294		2	3.2	46	26.4	13	14.2	9	6.8	12	26.2	0.341146	Specific
F	Qs-dev_rep_c73053	Vitis_vinifera_GSVIVP00017931001	SWIB	SWI/SNF-BAF60b	chromatin remodeling complex subunit	DNA repair /// response to UV-B /// root development /// nuclear-transcribed mRNA catabolic process /// positive regulation of cell proliferation	nucleus		P:response to stress; P:DNA metabolic process; P:response to abiotic stimulus; P:multicellular organismal development; P:nucleobase-containing compound metabolic process; P:catabolic process; P:cellular process; C:nucleus		1064	286	Q9FMT4	534	Putative Complete	sp=SWI/SNF complex component SNF12 homolog; Arabidopsis thaliana (Mouse-ear cress).	AT5G14170	CHC1	SWIB/MDM2 domain superfamily protein	nuclear-transcribed mRNA catabolic process; DNA repair;response to UV-B;positive regulation of cell proliferation; root development	5.5		-1.83333		-1.83333		1.79769e+308	0.000849553	0	0.4	4	2.2	1	1.2	0	0	9	20.6	0.844262	Specific
F	Contig11689	Vitis_vinifera_GSVIVP00018751001	MBF1	MBF1			nucleolus /// cytoplasm	sequence-specific DNA binding	F:DNA binding; C:nucleolus; C:cytoplasm		767	143	Q9LXT3	142	Complete	sp=Multiprotein-bridging factor 1b; Arabidopsis thaliana (Mouse-ear cress).	AT3G58680	MBF1B, ATMBF1B	multiprotein bridging factor 1B	transcription, DNA-dependent; positive regulation of transcription, DNA-dependent; response to ethylene stimulus	-2.66667		1.46296		1.46296		3.60377	0.00652759	16	28.8	19	10.8	15	15.8	15	10.6	19	38.2	0.366603	Specific
F	Contig8377	Vitis_vinifera_GSVIVP00019350001	AP2	AP2-EREBP	ap2 erf domain-containing transcription factor				F:sequence-specific DNA binding transcription factor activity; F:DNA binding; C:nucleus;		1167	360	Q70II3	220	Complete	sp=Ethylene-responsive transcription factor ERF110; Arabidopsis thaliana (Mouse-ear cress).	AT5G64750	41365	Integrase-type DNA-binding superfamily protein	regulation of transcription, DNA-dependent; response to osmotic stress; negative regulation of abscisic acid mediated signaling pathway; defense response to fungus;response to abscisic acid stimulus; response to glucose stimulus	-1.77586		-1.18367		-1.18367		7.46667	0.00913647	11	20.6	20	11.6	9	9.8	4	3	10	22.4	0.332344	Specific
F	Contig5696	Vitis_vinifera_GSVIVP00019795001	mTERF	mTERF	uncharacterized protein loc100256384				-		2398	107	Q9FT50	390	Putative Complete	sp=Putative F-box protein At3g52320; Arabidopsis thaliana (Mouse-ear cress).	AT5G07900		Mitochondrial transcription termination factor family protein	biological_process	-26		15		15		45.5	0.00372276	3	5.2	1	0.2	3	3	1	0.4	8	18.2	0.674074	Specific
[truncated: 14 more rows]

## Sheet: plantTFDB
Name	Species	Protein ID	DOMAIN AC	Family
Arabidopsis_lyrata_311286	Arabidopsis lyrata	311286	2-Hacid_dh_C	MYB-related
Arabidopsis_lyrata_311286	Arabidopsis lyrata	311286	Myb_DNA-binding	MYB-related
Arabidopsis_lyrata_311334	Arabidopsis lyrata	311334	NAM	NAC
Arabidopsis_lyrata_311447	Arabidopsis lyrata	311447	NAM	NAC
[truncated: 47,151 more rows]
